# Supplementary material for: Single-chain dimers from de novo immunoglobulins as robust scaffolds for multiple binding loops
Source: Nat Commun. 2023 Sep 23;14:5939. doi: 10.1038/s41467-023-41717-5 (PMC10517939; doi:10.1038/s41467-023-41717-5)
Supplement: Supplementary file 6 — Source data [file 41467_2023_41717_MOESM6_ESM.zip › SuppFig9_scIg14h.txt]

-3.0  3.484
-2.7848101265822787  5.655
-2.6772151898734178  0.866
-2.632911392405063  3.943
-2.588607594936709  3.669
-2.569620253164557  0.933
-2.5632911392405062  2.653
-2.4873417721518987  2.365
-2.310126582278481  4.044
-2.2721518987341773  10.604
-2.2088607594936707  3.937
-2.1202531645569622  5.154
-2.088607594936709  6.142
-1.7784810126582278  4.172
-1.4620253164556962  4.177
-1.3291139240506329  14.501
-1.2658227848101267  2.167
-0.8164556962025317  1.634
-0.5  1.866
-0.4873417721518987  2.323
-0.27848101265822783  4.324
-0.22784810126582278  5.834
-0.1518987341772152  2.705
-0.0949367088607595  3.606
0.12025316455696203  4.326
0.4620253164556962  3.788
0.5126582278481012  15.9
0.5759493670886076  4.313
0.6012658227848101  4.609
0.6518987341772152  6.437
0.7025316455696202  5.439
0.8734177215189873  3.291
0.9367088607594937  1.664
1.0632911392405062  6.779
1.1708860759493671  11.227
1.2088607594936709  4.237
1.259493670886076  12.487
1.6518987341772151  8.176
1.7721518987341771  2.098
1.8037974683544304  4.304
1.8354430379746836  7.29
1.879746835443038  11.759
2.189873417721519  3.97
2.278481012658228  2.933
2.2974683544303796  2.553
2.4556962025316458  2.681
2.4746835443037973  17.04
2.7911392405063293  2.552
2.7911392405063293  4.418
2.9050632911392404  9.048
2.9177215189873418  13.528
2.9430379746835444  11.932
3.050632911392405  13.052
3.1012658227848102  3.939
3.2468354430379747  9.016
3.392405063291139  11.553
3.392405063291139  11.894
3.4556962025316458  7.131
3.4936708860759493  11.556
3.6392405063291138  4.111
3.7911392405063293  5.85
3.8860759493670884  5.343
4.044303797468355  11.651
4.056962025316456  9.269
4.1455696202531644  2.601
4.234177215189874  8.875
4.4113924050632916  11.246
4.424050632911392  7.054
4.493670886075949  4.004
4.582278481012659  6.38
4.7025316455696204  5.25
4.727848101265823  17.382
4.917721518987341  11.91
5.031645569620253  5.809
5.2405063291139244  15.789
5.2974683544303796  6.257
5.455696202531645  7.98
5.544303797468355  8.563
5.658227848101266  15.858
5.7974683544303796  4.365
6.006329113924051  15.998
6.10126582278481  15.895
6.417721518987341  8.497
6.594936708860759  4.524
6.670886075949367  3.902
6.7215189873417724  3.947
6.879746835443038  14.837
6.924050632911392  7.278
7.069620253164557  8.382
7.6455696202531644  15.742
7.727848101265823  8.667
8.082278481012658  6.619
8.259493670886076  15.91
8.89240506329114  11.8
8.905063291139241  9.729
9.018987341772151  8.538
9.094936708860759  11.071
9.170886075949367  5.133
9.721518987341772  13.531
10.291139240506329  8.436
11.816455696202532  6.569
12.727848101265822  14.842
12.968354430379748  8.575
14.221518987341772  11.87
-3.107594936708861  1.583
-3.050632911392405  1.992
-2.9367088607594938  2.233
-2.8227848101265822  5.045
-2.7468354430379747  3.905
-2.607594936708861  0.647
-2.6012658227848102  2.217
-2.550632911392405  1.126
-2.2658227848101267  4.56
-2.2468354430379747  4.015
-2.2088607594936707  2.957
-2.107594936708861  1.932
-2.088607594936709  9.647
-2.018987341772152  0.668
-1.9493670886075949  6.66
-1.8291139240506329  9.493
-1.8164556962025316  3.587
-1.7911392405063291  1.997
-1.7784810126582278  4.165
-1.7531645569620253  4.29
-1.7088607594936709  11.001
-1.6898734177215189  1.272
-1.6645569620253164  5.025
-1.5316455696202531  3.448
-1.4873417721518987  2.955
-1.481012658227848  9.778
-1.0379746835443038  10.694
-1.018987341772152  10.387
-1.018987341772152  2.12
-0.9556962025316456  9.406
-0.7341772151898734  8.72
-0.6265822784810127  4.741
-0.5949367088607594  3.69
-0.16455696202531644  10.266
-0.13924050632911392  2.558
-0.10759493670886076  4.599
-0.0759493670886076  16.752
-0.04430379746835443  3.808
0.3227848101265823  3.618
0.5506329113924051  9.804
0.6139240506329114  4.846
0.6455696202531646  2.14
0.6582278481012658  7.967
0.6962025316455697  2.153
0.7721518987341772  10.56
0.9873417721518988  8.949
1.3291139240506329  4.617
1.8544303797468353  2.838
2.1139240506329116  10.933
2.240506329113924  4.282
2.5443037974683542  15.414
2.7531645569620253  3.544
2.778481012658228  5.172
2.9873417721518987  3.559
3.3417721518987342  5.813
3.4240506329113924  7.919
3.6645569620253164  9.139
3.6962025316455698  5.248
3.7721518987341773  17.221
3.8354430379746836  3.337
3.892405063291139  11.253
3.9556962025316458  6.968
4.006329113924051  7.869
4.037974683544304  8.898
4.044303797468355  16.649
4.082278481012659  6.02
4.094936708860759  16.544
4.1835443037974684  8.827
4.430379746835443  8.751
4.5  11.373
4.632911392405063  16.469
4.651898734177215  6.341
4.930379746835443  9.573
5.075949367088608  14.233
5.189873417721519  5.495
5.291139240506329  7.07
5.341772151898734  6.393
5.765822784810126  6.318
5.981012658227848  8.69
6.19620253164557  8.863
6.3734177215189876  6.585
6.405063291139241  9.428
6.639240506329114  7.54
6.822784810126582  11.223
7.050632911392405  8.04
7.10126582278481  6.024
7.765822784810126  11.444
7.7784810126582276  8.61
8.227848101265822  3.854
8.60126582278481  15.799
8.727848101265822  17.319
8.879746835443038  5.298
9.322784810126583  9.131
9.373417721518987  11.552
9.518987341772151  10.477
10.455696202531646  16.706
10.468354430379748  5.153
11.170886075949367  6.701
11.189873417721518  16.567
11.89240506329114  4.314
12.10126582278481  12.545
13.89873417721519  7.275
14.683544303797468  9.835
16.77848101265823  8.873
-3.088607594936709  2.499
-3.069620253164557  0.725
-3.0443037974683542  2.189
-2.9050632911392404  3.243
-2.8860759493670884  3.93
-2.3544303797468356  1.583
-2.3037974683544302  1.476
-2.0822784810126582  4.572
-1.981012658227848  3.22
-1.9177215189873418  9.986
-1.7911392405063291  4.647
-1.7848101265822784  16.965
-1.7151898734177216  9.729
-1.6708860759493671  1.384
-1.6708860759493671  2.099
-1.6582278481012658  3.184
-1.5759493670886076  4.843
-1.5253164556962024  2.823
-1.3924050632911393  5.789
-1.2088607594936709  9.77
-0.9177215189873418  11.395
-0.7088607594936709  10.831
-0.6139240506329114  12.762
-0.6012658227848101  10.203
-0.5886075949367089  16.188
-0.5822784810126582  1.704
-0.43670886075949367  10.616
-0.43037974683544306  10.705
-0.2468354430379747  2.191
-0.012658227848101266  4.3
0.13291139240506328  3.626
0.3860759493670886  3.971
0.5949367088607594  4.801
0.6392405063291139  5.225
0.689873417721519  16.062
0.7151898734177216  4.633
0.810126582278481  4.398
0.8607594936708861  3.577
0.9367088607594937  6.613
1.1075949367088607  4.737
1.3481012658227849  16.794
1.5886075949367089  2.656
1.6582278481012658  10.377
1.7721518987341771  12.252
1.7911392405063291  7.004
1.9050632911392404  10.339
1.9620253164556962  9.196
1.9683544303797469  2.656
1.9683544303797469  7.27
2.0253164556962027  6.182
2.0569620253164556  2.75
2.0759493670886076  6.239
2.0949367088607596  13.259
2.0949367088607596  7.16
2.1645569620253164  5.935
2.2658227848101267  11.29
2.4050632911392404  3.112
2.5822784810126582  7.528
2.6139240506329116  5.347
2.6962025316455698  10.874
2.7025316455696204  9.728
2.7848101265822787  7.339
2.8797468354430378  10.94
3.0632911392405062  12.095
3.2531645569620253  5.963
3.569620253164557  10.448
3.9050632911392404  14.855
3.9177215189873418  5.018
3.9177215189873418  9.142
4.012658227848101  8.595
4.170886075949367  5.601
4.3544303797468356  11.4
4.462025316455696  9.989
4.60126582278481  4.975
4.689873417721519  9.905
4.8164556962025316  9.022
4.974683544303797  16.667
5.018987341772152  15.554
5.113924050632911  3.764
5.215189873417722  10.79
5.506329113924051  15.557
5.753164556962025  7.351
5.822784810126582  17.122
5.867088607594937  4.033
6.4113924050632916  7.537
6.651898734177215  7.308
7.0  7.779
7.094936708860759  14.519
7.3544303797468356  7.336
7.791139240506329  9.828
7.930379746835443  5.756
7.949367088607595  5.874
7.962025316455696  11.512
8.126582278481013  9.358
8.5  8.589
8.582278481012658  15.312
9.417721518987342  11.825
9.430379746835444  11.726
10.50632911392405  8.134
10.765822784810126  8.942
11.113924050632912  16.445
11.512658227848101  7.641
11.518987341772151  9.302
14.575949367088608  12.747
-3.1582278481012658  0.671
-2.930379746835443  1.117
-2.8417721518987342  2.381
-2.670886075949367  1.902
-2.6582278481012658  2.491
-2.632911392405063  5.084
-2.4746835443037973  1.043
-2.4683544303797467  0.715
-2.2658227848101267  3.546
-2.0569620253164556  2.084
-1.9683544303797469  5.879
-1.8924050632911393  2.307
-1.8291139240506329  12.272
-1.8227848101265822  10.638
-1.7531645569620253  4.703
-1.6898734177215189  5.053
-1.6708860759493671  5.289
-1.6645569620253164  2.868
-1.6455696202531647  4.126
-1.639240506329114  2.225
-1.5506329113924051  1.664
-1.518987341772152  5.876
-1.3924050632911393  2.557
-1.3101265822784811  8.235
-1.1075949367088607  3.43
-0.34810126582278483  3.124
-0.12025316455696203  2.222
0.02531645569620253  2.163
0.12025316455696203  2.866
0.24050632911392406  3.781
0.2848101265822785  11.077
0.3291139240506329  4.007
0.47468354430379744  2.806
0.5  2.206
0.7151898734177216  2.902
0.7278481012658228  4.029
0.8417721518987342  6.167
0.9936708860759493  3.784
1.240506329113924  5.938
1.3101265822784811  12.467
1.3101265822784811  4.532
1.5063291139240507  4.645
1.6139240506329113  2.661
1.7468354430379747  7.535
1.8101265822784811  9.883
1.9873417721518987  2.976
2.3987341772151898  8.784
2.7911392405063293  5.825
2.911392405063291  10.869
2.911392405063291  6.921
2.9683544303797467  9.29
3.1392405063291138  7.358
3.2531645569620253  3.153
3.537974683544304  7.132
3.569620253164557  2.274
3.5949367088607596  12.992
3.6392405063291138  9.328
3.6455696202531644  4.62
3.6835443037974684  12.813
3.721518987341772  6.516
3.892405063291139  7.146
4.050632911392405  16.946
4.1455696202531644  7.62
4.329113924050633  14.995
4.386075949367089  10.077
4.544303797468355  10.889
4.974683544303797  7.466
4.981012658227848  7.383
5.031645569620253  3.19
5.044303797468355  16.942
5.050632911392405  5.604
5.132911392405063  5.049
5.6075949367088604  6.283
5.6265822784810124  12.339
5.7405063291139244  11.293
5.7594936708860756  11.086
5.879746835443038  12.331
6.151898734177215  7.184
6.1645569620253164  4.32
6.177215189873418  15.578
6.208860759493671  8.375
6.487341772151899  12.033
6.734177215189874  5.595
6.930379746835443  14.181
7.0886075949367084  4.621
7.1265822784810124  9.665
7.246835443037975  15.811
7.3354430379746836  9.885
7.481012658227848  7.238
7.620253164556962  11.474
7.822784810126582  10.003
8.094936708860759  8.237
8.468354430379748  11.069
9.145569620253164  8.308
9.329113924050633  6.368
10.60759493670886  12.899
10.651898734177216  9.325
10.924050632911392  12.488
11.19620253164557  6.681
11.208860759493671  8.02
11.310126582278482  13.353
12.816455696202532  13.546
13.10126582278481  5.122
15.784810126582279  13.557
-3.069620253164557  3.15
-2.981012658227848  3.832
-2.962025316455696  3.625
-2.8037974683544302  3.552
-2.6455696202531644  10.87
-2.5443037974683542  1.366
-2.5253164556962027  3.046
-2.3860759493670884  1.555
-2.3860759493670884  9.232
-2.278481012658228  3.541
-2.189873417721519  14.732
-2.1645569620253164  3.769
-2.0949367088607596  4.24
-2.0443037974683542  1.106
-2.0253164556962027  3.812
-2.018987341772152  5.646
-1.8037974683544304  9.901
-1.7341772151898733  2.957
-1.6645569620253164  8.112
-1.4873417721518987  3.276
-1.1835443037974684  13.457
-1.018987341772152  11.825
-0.8227848101265823  1.999
-0.7531645569620253  2.52
-0.6772151898734177  3.992
-0.45569620253164556  5.662
-0.379746835443038  4.36
-0.379746835443038  5.322
-0.36075949367088606  17.088
-0.34810126582278483  15.791
-0.0759493670886076  4.11
-0.06329113924050633  2.204
-0.03164556962025317  8.682
0.31645569620253167  4.175
0.4177215189873418  3.919
0.4936708860759494  11.335
0.5822784810126582  2.923
0.6392405063291139  12.94
0.7974683544303798  8.313
0.9493670886075949  6.873
1.4303797468354431  4.7
1.4430379746835442  5.677
1.5  7.741
1.5063291139240507  11.96
1.9746835443037976  6.11
2.1582278481012658  10.584
2.1772151898734178  5.033
2.2658227848101267  15.109
2.4177215189873418  9.255
2.5822784810126582  9.977
2.759493670886076  7.068
2.810126582278481  4.341
2.829113924050633  8.747
2.9683544303797467  7.721
3.0126582278481013  10.619
3.189873417721519  11.611
3.9746835443037973  5.146
4.10126582278481  5.832
4.113924050632911  7.789
4.246835443037975  5.758
4.253164556962025  8.313
4.2594936708860756  12.244
4.3164556962025316  3.956
4.708860759493671  12.571
4.829113924050633  6.636
4.886075949367089  9.519
4.949367088607595  9.352
5.151898734177215  5.145
5.3924050632911396  4.5
5.468354430379747  7.533
5.474683544303797  17.098
5.493670886075949  4.767
5.563291139240507  11.976
5.5886075949367084  10.07
5.6835443037974684  13.572
5.949367088607595  6.945
6.018987341772152  4.741
6.075949367088608  5.952
6.550632911392405  7.299
7.531645569620253  17.321
7.734177215189874  8.29
7.7405063291139244  5.838
7.80379746835443  10.424
7.829113924050633  6.809
7.955696202531645  8.08
7.974683544303797  7.497
8.234177215189874  11.971
8.272151898734178  12.6
8.424050632911392  8.907
8.5  9.053
8.556962025316455  7.598
8.613924050632912  10.98
8.632911392405063  17.488
9.10126582278481  11.703
9.253164556962025  5.307
9.430379746835444  14.37
9.474683544303797  12.946
9.759493670886076  8.859
10.30379746835443  10.766
10.822784810126583  7.289
11.544303797468354  6.847
11.658227848101266  10.312
13.841772151898734  7.86
17.050632911392405  14.196
-3.0822784810126582  2.994
-3.0443037974683542  2.204
-3.0126582278481013  4.784
-2.9873417721518987  10.551
-2.8164556962025316  4.162
-2.810126582278481  2.353
-2.7531645569620253  0.703
-2.7341772151898733  1.425
-2.7341772151898733  1.83
-2.651898734177215  1.281
-2.5822784810126582  1.607
-2.5822784810126582  2.483
-2.569620253164557  1.431
-2.259493670886076  3.811
-2.189873417721519  2.095
-2.0569620253164556  2.274
-1.9746835443037976  4.072
-1.9367088607594938  4.695
-1.8417721518987342  2.449
-1.8164556962025316  10.511
-1.7848101265822784  3.347
-1.7784810126582278  1.514
-1.7151898734177216  3.737
-1.5379746835443038  2.959
-1.5253164556962024  3.923
-1.5063291139240507  1.706
-1.4367088607594938  3.315
-1.3860759493670887  3.466
-1.259493670886076  9.175
-1.1518987341772151  3.959
-0.7974683544303798  17.35
-0.7531645569620253  6.724
-0.4177215189873418  6.217
-0.3987341772151899  15.92
-0.310126582278481  14.51
-0.17721518987341772  2.782
0.05063291139240506  17.144
0.12658227848101267  7.267
0.18354430379746836  4.682
0.31645569620253167  16.829
0.6392405063291139  10.114
0.8670886075949367  8.596
0.9556962025316456  4.62
1.018987341772152  2.804
1.0822784810126582  8.265
1.2151898734177216  7.527
1.3481012658227849  7.668
1.7278481012658229  7.804
1.7911392405063291  8.123
1.8101265822784811  2.298
1.8987341772151898  13.369
2.0443037974683542  4.211
2.3417721518987342  6.551
2.3607594936708862  2.099
2.3860759493670884  5.144
2.4050632911392404  4.517
2.5632911392405062  11.336
2.8354430379746836  8.534
2.8734177215189876  7.79
2.8797468354430378  10.687
3.151898734177215  8.147
3.1962025316455698  7.788
3.2088607594936707  3.852
3.221518987341772  14.837
3.3164556962025316  5.138
3.329113924050633  13.338
3.367088607594937  3.429
3.721518987341772  5.46
3.9050632911392404  2.371
4.050632911392405  15.242
4.069620253164557  6.439
4.19620253164557  7.236
4.2974683544303796  4.22
4.575949367088608  13.035
4.7974683544303796  4.021
5.012658227848101  4.671
5.158227848101266  6.97
5.291139240506329  8.203
5.6455696202531644  11.612
5.6645569620253164  10.321
5.7215189873417724  12.509
5.753164556962025  10.854
5.772151898734177  12.866
5.841772151898734  7.029
5.930379746835443  9.433
6.063291139240507  7.018
6.3544303797468356  12.717
6.405063291139241  12.021
6.518987341772152  11.627
6.531645569620253  4.231
6.60126582278481  10.559
6.772151898734177  15.142
6.924050632911392  14.204
7.575949367088608  7.063
7.943037974683544  5.295
7.993670886075949  6.44
8.012658227848101  11.47
8.417721518987342  8.745
8.60759493670886  12.722
8.943037974683545  6.959
9.481012658227849  8.898
10.424050632911392  10.623
11.348101265822784  10.391
12.405063291139241  6.99
-3.0569620253164556  4.051
-2.949367088607595  1.325
-2.8797468354430378  2.487
-2.778481012658228  1.06
-2.6645569620253164  2.461
-2.6392405063291138  16.329
-2.632911392405063  1.37
-2.550632911392405  10.059
-2.5063291139240507  1.511
-2.3860759493670884  3.43
-2.348101265822785  3.078
-1.981012658227848  2.672
-1.9430379746835442  16.468
-1.9050632911392404  10.214
-1.9050632911392404  5.127
-1.8417721518987342  1.938
-1.8227848101265822  5.821
-1.6518987341772151  1.829
-1.6139240506329113  16.008
-1.518987341772152  2.876
-1.518987341772152  3.358
-1.481012658227848  2.564
-1.3164556962025316  1.45
-1.259493670886076  7.232
-1.2468354430379747  2.315
-1.1898734177215189  1.51
-1.0443037974683544  10.68
-0.8670886075949367  14.057
-0.8417721518987342  2.424
-0.8164556962025317  2.951
-0.5886075949367089  16.336
-0.0189873417721519  4.166
0.10126582278481013  2.381
0.24050632911392406  5.195
0.3227848101265823  16.446
0.34810126582278483  8.524
0.3987341772151899  12.373
0.7658227848101266  11.337
0.9746835443037974  16.452
1.1772151898734178  2.91
1.240506329113924  2.291
1.5949367088607596  6.342
1.6329113924050633  3.988
1.7088607594936709  5.706
1.9683544303797469  6.899
1.9873417721518987  7.179
2.0443037974683542  4.532
2.0632911392405062  7.938
2.1582278481012658  7.061
2.392405063291139  7.565
2.4556962025316458  14.724
2.569620253164557  4.429
2.8164556962025316  9.886
2.8860759493670884  12.888
2.9430379746835444  6.54
2.9430379746835444  8.002
3.037974683544304  8.648
3.1455696202531644  3.347
3.2025316455696204  13.21
3.3544303797468356  4.558
3.411392405063291  15.683
3.4556962025316458  3.768
3.4556962025316458  6.022
3.5949367088607596  6.153
3.651898734177215  3.408
3.6772151898734178  7.322
3.740506329113924  7.822
3.778481012658228  9.453
4.1265822784810124  6.752
4.19620253164557  4.576
4.632911392405063  15.303
4.7784810126582276  6.344
4.8924050632911396  4.85
4.968354430379747  5.036
4.981012658227848  5.055
4.993670886075949  7.872
5.2594936708860756  3.304
5.341772151898734  4.979
5.639240506329114  3.385
5.7025316455696204  7.175
5.962025316455696  7.131
5.981012658227848  11.724
6.531645569620253  8.043
6.620253164556962  6.707
6.943037974683544  7.788
7.132911392405063  6.927
7.1455696202531644  15.533
7.170886075949367  12.546
7.367088607594937  12.517
7.487341772151899  16.791
7.575949367088608  7.822
8.208860759493671  10.803
8.208860759493671  9.297
8.449367088607595  14.965
8.860759493670885  13.094
9.082278481012658  8.061
9.518987341772151  16.427
9.70253164556962  5.246
10.012658227848101  16.835
10.955696202531646  5.182
11.50632911392405  4.934
11.867088607594937  14.316
13.822784810126583  14.46
16.734177215189874  10.834
-2.8734177215189876  1.799
-2.8164556962025316  3.506
-2.7721518987341773  3.558
-2.721518987341772  1.568
-2.6962025316455698  1.059
-2.6455696202531644  1.733
-2.632911392405063  2.669
-2.607594936708861  1.818
-2.569620253164557  4.198
-2.569620253164557  4.216
-2.310126582278481  6.499
-2.2088607594936707  6.361
-2.2088607594936707  9.441
-1.8037974683544304  3.869
-1.7468354430379747  2.025
-1.6962025316455696  12.862
-1.620253164556962  3.346
-1.4493670886075949  5.09
-1.4113924050632911  1.436
-1.2721518987341771  12.118
-1.018987341772152  13.905
-0.810126582278481  2.643
-0.689873417721519  1.846
-0.5379746835443038  6.99
-0.5253164556962026  3.514
-0.15822784810126583  3.979
0.189873417721519  5.51
0.5  1.796
0.5822784810126582  8.752
0.6772151898734177  4.979
0.8417721518987342  3.384
0.8544303797468354  9.032
0.9873417721518988  2.565
1.0  5.441
1.0696202531645569  4.387
1.4746835443037976  12.12
1.4746835443037976  2.432
1.5063291139240507  5.886
1.639240506329114  10.7
1.6835443037974684  11.579
1.879746835443038  15.67
2.0316455696202533  10.189
2.2025316455696204  5.697
2.348101265822785  2.799
2.4746835443037973  4.967
2.5569620253164556  6.61
2.5822784810126582  7.998
2.607594936708861  7.367
2.8607594936708862  8.191
2.892405063291139  12.405
2.911392405063291  2.963
2.962025316455696  7.227
3.132911392405063  7.552
3.2088607594936707  17.607
3.2658227848101267  2.708
3.3164556962025316  3.867
3.5  4.491
3.537974683544304  4.995
3.607594936708861  7.317
3.6645569620253164  7.475
4.056962025316456  7.809
4.0886075949367084  5.779
4.2215189873417724  9.58
4.386075949367089  10.29
4.4113924050632916  13.593
4.5  8.812
4.5886075949367084  7.851
4.6455696202531644  5.036
4.784810126582278  9.782
4.993670886075949  5.572
4.993670886075949  6.28
5.037974683544304  4.49
5.050632911392405  7.68
5.132911392405063  8.554
5.2025316455696204  7.546
5.30379746835443  15.483
5.487341772151899  6.98
5.651898734177215  16.376
5.8924050632911396  5.223
6.025316455696203  9.708
6.867088607594937  14.742
6.89873417721519  15.108
6.955696202531645  7.603
7.30379746835443  12.268
7.5  10.444
7.860759493670886  7.682
7.867088607594937  14.283
7.924050632911392  8.876
8.018987341772151  6.781
8.227848101265822  10.583
8.240506329113924  6.801
8.449367088607595  16.718
9.449367088607595  13.488
10.462025316455696  10.103
10.60759493670886  11.974
10.835443037974683  4.173
10.905063291139241  7.892
11.170886075949367  10.581
12.316455696202532  9.641
13.018987341772151  5.225
13.39240506329114  10.393
13.721518987341772  13.534
15.012658227848101  10.449
16.27848101265823  5.702
-3.278481012658228  0.505
-3.1202531645569622  0.845
-3.069620253164557  0.784
-2.9240506329113924  2.672
-2.721518987341772  1.299
-2.689873417721519  2.148
-2.6772151898734178  1.209
-2.6265822784810124  1.231
-2.5126582278481013  3.6
-2.1392405063291138  1.543
-2.0822784810126582  1.472
-2.0632911392405062  4.264
-2.0316455696202533  2.257
-1.9873417721518987  4.072
-1.9493670886075949  10.58
-1.740506329113924  3.829
-1.6518987341772151  15.221
-1.6329113924050633  2.294
-1.6075949367088607  7.231
-1.518987341772152  5.254
-1.5  1.903
-1.120253164556962  3.511
-1.0569620253164558  1.821
-1.0443037974683544  2.177
-0.9556962025316456  2.787
-0.9240506329113924  14.518
-0.9050632911392406  14.785
-0.2848101265822785  4.397
-0.15822784810126583  3.663
-0.08860759493670886  4.686
0.08227848101265822  8.038
0.14556962025316456  7.875
0.20253164556962025  4.172
0.3037974683544304  4.64
0.4240506329113924  4.879
0.7531645569620253  4.141
1.0253164556962024  2.582
1.240506329113924  7.808
1.3037974683544304  10.933
1.3291139240506329  2.683
1.3354430379746836  7.255
1.4050632911392404  7.471
1.4303797468354431  4.286
1.6835443037974684  13.273
1.7215189873417722  2.669
1.7341772151898733  2.764
1.9683544303797469  2.927
2.259493670886076  2.757
2.2911392405063293  11.454
2.5316455696202533  8.655
2.537974683544304  3.5
2.569620253164557  6.834
2.5949367088607596  10.887
2.8227848101265822  9.479
2.8354430379746836  15.981
2.867088607594937  5.498
2.8987341772151898  8.421
2.9746835443037973  9.503
3.0253164556962027  16.688
3.132911392405063  8.427
3.3037974683544302  3.703
3.329113924050633  8.848
3.4746835443037973  4.818
3.5063291139240507  15.161
3.7468354430379747  14.645
4.082278481012659  13.091
4.1075949367088604  6.73
4.1645569620253164  4.554
4.234177215189874  7.003
4.284810126582278  16.85
4.291139240506329  11.239
4.512658227848101  7.821
4.5886075949367084  9.032
4.6455696202531644  7.106
4.734177215189874  7.851
4.968354430379747  16.126
5.177215189873418  13.977
5.227848101265823  11.482
5.487341772151899  4.837
5.639240506329114  5.112
6.012658227848101  8.629
6.430379746835443  8.027
6.468354430379747  4.123
6.487341772151899  9.454
6.7405063291139244  3.734
6.8164556962025316  10.461
6.930379746835443  8.024
6.968354430379747  10.557
7.044303797468355  4.479
7.5  7.085
7.7215189873417724  14.04
8.816455696202532  13.382
8.968354430379748  9.51
10.075949367088608  10.649
10.348101265822784  7.812
10.727848101265822  13.705
10.867088607594937  9.354
10.89240506329114  5.457
10.936708860759493  8.667
12.765822784810126  10.284
12.810126582278482  7.309
15.753164556962025  11.296
15.829113924050633  7.298
18.550632911392405  8.063
-3.037974683544304  0.606
-2.829113924050633  4.001
-2.7721518987341773  5.484
-2.7658227848101267  2.135
-2.7341772151898733  3.187
-2.6392405063291138  2.946
-2.6202531645569622  2.423
-2.550632911392405  1.464
-2.4050632911392404  7.07
-2.348101265822785  2.94
-2.3037974683544302  3.073
-2.037974683544304  1.229
-1.6518987341772151  9.742
-1.5822784810126582  4.124
-1.4683544303797469  3.165
-1.1772151898734178  16.018
-1.1139240506329113  3.635
-1.0063291139240507  8.349
-1.0  12.86
-0.9810126582278481  2.611
-0.930379746835443  3.866
-0.759493670886076  11.538
-0.6962025316455697  6.271
-0.6392405063291139  5.119
-0.310126582278481  1.439
-0.23417721518987342  11.045
-0.12658227848101267  12.413
-0.06329113924050633  4.065
0.0379746835443038  3.901
0.0949367088607595  4.059
0.2721518987341772  8.311
0.41139240506329117  3.754
0.6772151898734177  5.213
1.0443037974683544  2.554
1.0569620253164558  13.883
1.0569620253164558  4.475
1.1455696202531647  13.03
1.2215189873417722  10.723
1.2784810126582278  3.111
1.3101265822784811  8.179
1.3291139240506329  8.257
1.4746835443037976  2.476
1.5063291139240507  12.058
1.7151898734177216  16.03
1.7721518987341771  3.004
1.981012658227848  16.064
2.0949367088607596  4.176
2.2468354430379747  3.525
2.2974683544303796  3.17
2.4050632911392404  8.714
2.4367088607594938  4.083
2.4746835443037973  3.252
2.5253164556962027  5.017
2.5632911392405062  8.158
2.6392405063291138  6.223
2.6645569620253164  15.66
2.7531645569620253  6.603
2.848101265822785  2.689
2.8734177215189876  6.8
3.348101265822785  7.291
3.6772151898734178  5.304
3.759493670886076  10.622
3.7911392405063293  8.283
3.8607594936708862  11.219
3.962025316455696  2.386
4.025316455696203  8.699
4.063291139240507  7.132
4.170886075949367  7.664
4.272151898734177  5.608
4.405063291139241  7.168
4.417721518987341  13.827
4.430379746835443  17.205
4.620253164556962  7.362
4.886075949367089  5.475
4.962025316455696  9.155
5.063291139240507  15.885
5.19620253164557  3.959
5.550632911392405  15.904
5.987341772151899  13.275
6.2784810126582276  9.078
6.379746835443038  4.608
6.531645569620253  16.215
6.727848101265823  4.704
6.930379746835443  15.601
6.981012658227848  4.574
7.037974683544304  7.406
7.056962025316456  10.078
7.1835443037974684  8.108
7.936708860759493  7.082
8.037974683544304  7.031
8.183544303797468  6.169
8.227848101265822  7.98
8.670886075949367  5.908
8.867088607594937  5.178
9.139240506329115  10.265
9.544303797468354  8.487
9.715189873417721  8.857
9.816455696202532  7.583
10.08860759493671  5.544
11.151898734177216  6.297
11.518987341772151  7.356
12.968354430379748  12.204
14.30379746835443  15.987
20.72151898734177  8.817
-3.2088607594936707  0.41
-3.0759493670886076  0.869
-3.0632911392405062  3.562
-2.759493670886076  16.283
-2.6392405063291138  3.075
-2.5569620253164556  2.631
-2.2341772151898733  1.548
-2.2025316455696204  3.233
-1.9873417721518987  2.83
-1.9556962025316456  1.715
-1.8481012658227849  3.423
-1.8481012658227849  4.398
-1.8227848101265822  15.957
-1.7784810126582278  4.269
-1.7721518987341771  3.462
-1.3924050632911393  4.1
-1.1455696202531647  5.488
-0.9746835443037974  15.415
-0.8607594936708861  4.527
-0.5759493670886076  17.519
-0.4873417721518987  4.209
-0.2911392405063291  13.379
-0.23417721518987342  3.089
-0.05063291139240506  2.973
-0.02531645569620253  2.164
-0.006329113924050633  2.273
0.08860759493670886  1.783
0.17088607594936708  15.004
0.4430379746835443  1.544
0.5063291139240507  3.876
0.6329113924050633  7.97
0.8924050632911392  2.53
1.0632911392405062  6.176
1.1265822784810127  7.62
1.4050632911392404  2.908
1.4493670886075949  9.516
1.7025316455696202  15.585
1.7278481012658229  5.152
1.8037974683544304  6.29
2.0063291139240507  3.045
2.037974683544304  6.815
2.0443037974683542  2.439
2.1202531645569622  5.162
2.170886075949367  8.348
2.2468354430379747  11.692
2.4683544303797467  11.302
2.829113924050633  3.111
3.1645569620253164  2.861
3.2278481012658227  2.832
3.5759493670886076  8.488
3.8037974683544302  8.229
3.829113924050633  7.299
3.9556962025316458  17.353
3.9556962025316458  8.265
4.063291139240507  2.981
4.113924050632911  13.041
4.139240506329114  12.126
4.6455696202531644  7.634
4.8924050632911396  3.014
4.9113924050632916  17.404
5.1835443037974684  5.315
5.348101265822785  16.463
5.436708860759493  7.428
5.544303797468355  17.141
6.3354430379746836  10.284
6.518987341772152  8.348
6.5886075949367084  5.022
6.7215189873417724  9.11
6.886075949367089  8.411
7.0886075949367084  6.152
7.1075949367088604  6.83
7.177215189873418  9.065
7.3354430379746836  16.251
7.462025316455696  12.828
7.493670886075949  15.383
7.594936708860759  11.091
7.6645569620253164  7.848
7.772151898734177  16.578
7.7974683544303796  10.154
8.189873417721518  17.404
8.373417721518987  8.522
8.39240506329114  10.027
8.816455696202532  15.709
8.848101265822784  7.899
9.018987341772151  13.84
9.113924050632912  12.545
9.525316455696203  10.214
9.974683544303797  11.017
10.145569620253164  5.682
10.284810126582279  7.343
10.29746835443038  8.874
10.525316455696203  11.449
10.727848101265822  7.989
10.810126582278482  7.601
11.19620253164557  8.266
11.417721518987342  6.749
11.436708860759493  12.694
11.569620253164556  7.787
12.481012658227849  12.996
12.765822784810126  12.78
13.829113924050633  4.843
17.246835443037973  12.583
18.632911392405063  10.239
18.740506329113924  15.645
-3.0949367088607596  1.956
-2.9873417721518987  0.93
-2.651898734177215  2.445
-2.5  3.345
-2.462025316455696  4.762
-2.4430379746835444  1.689
-2.3860759493670884  2.082
-1.9746835443037976  2.329
-1.9303797468354431  0.785
-1.7531645569620253  10.398
-1.7468354430379747  10.129
-1.6708860759493671  15.681
-1.5253164556962024  2.519
-1.4936708860759493  10.188
-1.2215189873417722  10.236
-1.0253164556962024  2.782
-0.8860759493670886  1.48
-0.759493670886076  2.763
-0.7341772151898734  2.584
-0.7341772151898734  6.32
-0.6139240506329114  4.781
-0.47468354430379744  2.635
-0.36075949367088606  4.181
-0.2468354430379747  4.441
-0.14556962025316456  3.31
0.13291139240506328  10.68
0.4050632911392405  3.098
0.4430379746835443  2.747
0.5506329113924051  2.568
0.6012658227848101  5.183
0.7025316455696202  4.013
0.7151898734177216  4.595
0.930379746835443  2.666
1.0379746835443038  7.258
1.0632911392405062  3.279
1.0696202531645569  2.659
1.1455696202531647  6.248
1.2784810126582278  3.412
1.2784810126582278  8.903
1.3227848101265822  6.722
1.3354430379746836  3.027
1.4620253164556962  9.305
1.5316455696202531  5.806
1.6455696202531647  3.467
1.7088607594936709  3.477
1.7531645569620253  6.245
1.8987341772151898  3.386
1.9367088607594938  8.634
1.9620253164556962  3.121
1.9936708860759493  6.12
2.069620253164557  7.375
2.2658227848101267  3.045
2.392405063291139  8.275
2.4177215189873418  8.314
2.462025316455696  3.934
2.5253164556962027  14.768
2.6202531645569622  4.777
2.632911392405063  11.551
2.6455696202531644  3.31
2.721518987341772  3.332
2.8354430379746836  9.891
3.2088607594936707  5.327
3.3860759493670884  8.139
3.3860759493670884  9.159
3.8544303797468356  12.786
3.892405063291139  11.759
3.9050632911392404  6.714
3.9177215189873418  13.732
4.075949367088608  7.818
4.1075949367088604  8.63
4.405063291139241  9.274
4.708860759493671  17.04
4.9113924050632916  7.747
4.930379746835443  6.921
5.19620253164557  4.659
5.329113924050633  6.885
5.341772151898734  13.644
6.151898734177215  7.088
6.329113924050633  13.998
6.386075949367089  11.32
6.569620253164557  8.441
6.620253164556962  10.839
6.69620253164557  13.012
7.1645569620253164  7.863
7.177215189873418  5.439
7.246835443037975  7.178
7.6835443037974684  15.963
7.715189873417722  3.494
8.082278481012658  9.246
9.335443037974683  5.925
9.537974683544304  11.672
10.00632911392405  6.498
10.569620253164556  16.615
10.784810126582279  15.954
10.917721518987342  13.66
11.025316455696203  8.052
11.550632911392405  5.891
12.012658227848101  15.438
12.436708860759493  14.811
13.835443037974683  9.124
14.436708860759493  8.775
14.968354430379748  9.97
15.639240506329115  13.269
17.40506329113924  14.882
-3.107594936708861  3.209
-3.069620253164557  1.392
-3.0316455696202533  2.864
-2.9873417721518987  2.988
-2.949367088607595  2.404
-2.8797468354430378  0.906
-2.8227848101265822  3.909
-2.8164556962025316  3.681
-2.810126582278481  0.771
-2.6772151898734178  3.231
-2.4746835443037973  1.103
-2.4430379746835444  5.145
-2.3860759493670884  11.27
-2.0759493670886076  2.93
-2.050632911392405  8.918
-2.018987341772152  3.095
-1.9430379746835442  9.088
-1.9177215189873418  15.636
-1.7215189873417722  8.979
-1.7088607594936709  1.463
-1.6075949367088607  2.553
-1.5886075949367089  3.864
-1.5759493670886076  4.256
-1.4303797468354431  2.988
-1.3860759493670887  9.35
-1.2721518987341771  2.763
-1.1582278481012658  9.62
-0.5506329113924051  11.39
-0.34177215189873417  2.382
-0.17088607594936708  4.441
-0.056962025316455694  4.72
0.12025316455696203  3.607
0.17721518987341772  1.576
0.2088607594936709  3.849
0.4810126582278481  11.234
0.4873417721518987  3.776
0.6645569620253164  4.131
0.8227848101265823  9.341
1.2341772151898733  3.971
1.2468354430379747  14.874
1.9367088607594938  3.956
2.0822784810126582  5.026
2.088607594936709  3.44
2.107594936708861  8.499
2.1645569620253164  5.713
2.4367088607594938  14.088
2.569620253164557  2.807
2.8037974683544302  4.373
2.848101265822785  3.377
3.0126582278481013  14.637
3.0126582278481013  7.036
3.2974683544303796  2.587
3.3734177215189876  5.586
3.411392405063291  10.893
3.4936708860759493  8.443
3.518987341772152  6.306
3.670886075949367  11.323
3.689873417721519  11.671
3.7025316455696204  2.769
3.8417721518987342  8.501
3.9556962025316458  11.128
3.962025316455696  15.622
3.962025316455696  7.597
3.981012658227848  6.942
4.139240506329114  12.806
4.253164556962025  15.271
4.291139240506329  15.587
4.310126582278481  3.316
4.506329113924051  14.697
4.518987341772152  16.865
4.582278481012659  8.179
4.7215189873417724  7.266
4.822784810126582  8.225
5.139240506329114  4.898
5.3544303797468356  6.918
5.930379746835443  3.241
5.987341772151899  8.052
6.19620253164557  8.168
6.291139240506329  7.42
6.367088607594937  17.911
6.468354430379747  8.104
6.474683544303797  5.533
6.556962025316456  6.946
6.60126582278481  5.422
6.658227848101266  16.2
6.924050632911392  10.968
7.379746835443038  4.714
8.082278481012658  7.902
8.126582278481013  7.755
8.537974683544304  14.567
8.822784810126583  7.939
8.873417721518987  17.142
8.89873417721519  17.633
9.265822784810126  6.331
9.29746835443038  4.83
9.569620253164556  7.44
9.683544303797468  8.982
10.253164556962025  12.219
10.348101265822784  9.736
11.018987341772151  9.254
11.436708860759493  7.634
11.727848101265822  7.718
11.80379746835443  6.985
16.588607594936708  6.494
-3.170886075949367  0.836
-3.0759493670886076  0.532
-3.069620253164557  3.413
-2.9177215189873418  2.161
-2.911392405063291  3.241
-2.8607594936708862  3.327
-2.8354430379746836  5.559
-2.7848101265822787  1.627
-2.5632911392405062  1.114
-2.5126582278481013  1.026
-2.348101265822785  1.215
-2.1645569620253164  5.63
-2.0126582278481013  3.452
-2.0  16.6
-1.9873417721518987  1.573
-1.981012658227848  4.55
-1.8227848101265822  1.583
-1.8164556962025316  12.464
-1.5696202531645569  10.026
-1.4620253164556962  3.009
-1.3354430379746836  6.185
-1.3101265822784811  5.541
-1.1265822784810127  1.876
-0.7531645569620253  16.81
-0.6139240506329114  4.539
-0.5822784810126582  8.645
-0.569620253164557  11.043
-0.4936708860759494  3.025
-0.3924050632911392  1.574
-0.20253164556962025  11.383
-0.0949367088607595  2.361
0.0  4.008
0.12025316455696203  1.542
0.17721518987341772  9.129
0.1962025316455696  4.265
0.3860759493670886  2.98
0.3987341772151899  3.002
0.5822784810126582  3.21
0.6455696202531646  3.225
0.8481012658227848  3.609
0.9873417721518988  5.348
1.240506329113924  8.156
1.4050632911392404  3.478
1.4177215189873418  11.392
1.4556962025316456  2.973
1.5569620253164558  11.689
1.6708860759493671  6.122
1.6962025316455696  4.383
1.7341772151898733  2.392
1.7721518987341771  6.74
1.860759493670886  6.453
2.1265822784810124  3.376
2.1455696202531644  12.074
2.1645569620253164  6.954
2.221518987341772  2.717
2.607594936708861  4.858
2.7151898734177213  10.506
2.7278481012658227  3.824
2.911392405063291  11.77
3.1582278481012658  10.815
3.5822784810126582  6.724
3.6582278481012658  6.166
4.208860759493671  10.287
4.234177215189874  7.245
4.30379746835443  8.434
4.4113924050632916  15.184
4.455696202531645  6.697
4.5  7.204
4.537974683544304  6.635
4.60126582278481  14.456
4.8164556962025316  5.359
4.993670886075949  7.932
5.025316455696203  3.609
5.094936708860759  3.693
5.2594936708860756  5.082
5.367088607594937  16.351
5.727848101265823  9.176
5.810126582278481  4.729
6.050632911392405  7.465
6.341772151898734  11.082
6.481012658227848  10.67
6.715189873417722  11.24
6.89873417721519  5.275
7.2215189873417724  10.294
7.272151898734177  11.945
7.405063291139241  14.751
7.8734177215189876  6.458
8.08860759493671  10.773
8.443037974683545  15.378
8.778481012658228  9.948
9.120253164556962  13.349
9.240506329113924  7.697
9.360759493670885  7.111
9.563291139240507  11.723
9.860759493670885  7.49
10.069620253164556  4.6
10.120253164556962  12.877
11.550632911392405  6.757
12.132911392405063  8.939
12.943037974683545  6.608
13.962025316455696  15.155
14.08860759493671  6.962
16.259493670886076  15.867
16.265822784810126  15.103
-3.132911392405063  2.46
-3.1012658227848102  1.167
-3.088607594936709  1.498
-3.069620253164557  3.513
-3.0253164556962027  3.107
-2.9430379746835444  0.609
-2.930379746835443  3.158
-2.911392405063291  0.745
-2.892405063291139  0.65
-2.670886075949367  9.64
-2.6265822784810124  6.782
-2.537974683544304  1.115
-2.537974683544304  1.518
-2.5253164556962027  1.449
-2.4683544303797467  0.84
-2.3797468354430378  1.024
-2.329113924050633  2.735
-2.3227848101265822  8.996
-2.3037974683544302  1.799
-2.2341772151898733  3.598
-2.037974683544304  1.873
-1.9873417721518987  2.5
-1.981012658227848  5.471
-1.9746835443037976  2.571
-1.8734177215189873  3.276
-1.7974683544303798  4.21
-1.759493670886076  4.33
-1.5949367088607596  6.12
-1.5316455696202531  5.615
-1.518987341772152  2.876
-1.3670886075949367  11.456
-1.3354430379746836  14.529
-1.240506329113924  11.313
-1.240506329113924  5.634
-1.1898734177215189  3.327
-1.0316455696202531  1.917
-0.8037974683544303  2.137
-0.5886075949367089  8.956
-0.25316455696202533  2.127
-0.17088607594936708  4.078
0.06962025316455696  17.006
0.17721518987341772  11.486
0.2721518987341772  3.252
0.4873417721518987  6.686
0.6772151898734177  2.316
0.7721518987341772  2.84
0.8037974683544303  7.35
1.0506329113924051  5.052
1.0949367088607596  2.411
1.1962025316455696  2.55
1.2025316455696202  3.729
1.2151898734177216  7.613
1.5696202531645569  12.972
1.7088607594936709  3.948
1.7531645569620253  7.367
2.069620253164557  9.85
2.449367088607595  8.028
2.6202531645569622  6.764
2.7025316455696204  3.602
2.7088607594936707  7.532
2.759493670886076  7.467
2.7974683544303796  5.787
2.8797468354430378  4.343
3.0063291139240507  4.522
3.037974683544304  5.571
3.259493670886076  16.35
3.3417721518987342  4.213
3.4050632911392404  6.911
3.4746835443037973  3.67
3.6012658227848102  6.875
3.7468354430379747  14.992
3.759493670886076  9.763
3.810126582278481  17.732
4.1645569620253164  12.194
4.360759493670886  11.079
4.487341772151899  11.973
4.487341772151899  14.834
4.689873417721519  11.088
4.917721518987341  4.846
4.993670886075949  7.761
5.012658227848101  5.694
5.80379746835443  6.721
5.8734177215189876  9.979
6.069620253164557  5.456
6.189873417721519  7.581
7.265822784810126  16.482
7.310126582278481  9.107
7.531645569620253  3.559
7.962025316455696  6.488
8.0  16.079
8.145569620253164  11.72
8.430379746835444  5.004
8.645569620253164  10.402
8.753164556962025  8.229
9.563291139240507  14.31
9.822784810126583  7.387
9.962025316455696  11.419
10.379746835443038  9.061
10.462025316455696  9.235
11.417721518987342  7.708
12.569620253164556  15.06
12.981012658227849  8.59
14.10126582278481  9.885
14.594936708860759  12.046
-3.2531645569620253  0.412
-3.170886075949367  0.72
-3.1645569620253164  0.839
-3.0443037974683542  0.76
-2.9936708860759493  0.807
-2.962025316455696  2.456
-2.930379746835443  2.944
-2.7468354430379747  0.699
-2.6645569620253164  0.902
-2.6265822784810124  1.659
-2.3607594936708862  2.529
-2.2025316455696204  2.421
-2.1772151898734178  4.432
-2.037974683544304  3.744
-1.9493670886075949  10.049
-1.9367088607594938  1.985
-1.8417721518987342  14.605
-1.7278481012658229  15.164
-1.639240506329114  3.029
-1.6012658227848102  2.103
-1.4113924050632911  3.287
-1.3987341772151898  3.438
-1.3417721518987342  1.978
-1.2215189873417722  3.116
-1.139240506329114  16.39
-1.1265822784810127  3.267
-0.7531645569620253  1.943
-0.6645569620253164  4.246
-0.620253164556962  15.906
-0.6139240506329114  3.129
-0.5822784810126582  4.122
-0.5379746835443038  10.064
-0.22784810126582278  14.065
-0.18354430379746836  3.066
0.03164556962025317  10.59
0.0759493670886076  3.883
0.12658227848101267  9.143
0.2088607594936709  8.415
0.31645569620253167  11.554
0.31645569620253167  8.341
0.3924050632911392  1.751
0.6835443037974683  2.974
0.8417721518987342  12.266
0.8607594936708861  2.799
1.139240506329114  1.963
1.2025316455696202  4.668
1.4683544303797469  3.994
1.5822784810126582  14.483
1.7025316455696202  5.844
1.8417721518987342  6.489
1.8544303797468353  3.063
1.9113924050632911  3.074
2.050632911392405  3.693
2.2974683544303796  6.967
2.348101265822785  8.93
2.4177215189873418  10.202
2.4367088607594938  11.271
2.537974683544304  4.491
2.829113924050633  7.575
3.0316455696202533  11.541
3.0949367088607596  8.499
3.221518987341772  7.04
3.2531645569620253  6.474
3.367088607594937  5.647
3.367088607594937  7.946
3.392405063291139  10.666
3.4683544303797467  7.201
3.6202531645569622  7.23
3.962025316455696  11.306
4.0  15.213
4.30379746835443  10.932
4.525316455696203  10.198
4.5886075949367084  6.3
4.5886075949367084  6.847
4.613924050632911  13.787
4.746835443037975  9.004
4.7974683544303796  4.38
4.8924050632911396  4.082
5.151898734177215  8.976
5.272151898734177  12.212
5.481012658227848  3.804
5.651898734177215  4.736
5.651898734177215  9.142
6.113924050632911  5.716
6.2405063291139244  4.57
6.329113924050633  6.81
6.348101265822785  11.599
6.348101265822785  7.811
7.449367088607595  8.025
7.5886075949367084  10.015
7.6645569620253164  5.407
8.481012658227849  11.45
8.49367088607595  7.107
8.664556962025317  8.624
8.860759493670885  8.059
9.443037974683545  7.568
10.246835443037975  8.684
10.835443037974683  7.838
10.91139240506329  11.134
11.41139240506329  10.864
11.740506329113924  15.472
12.272151898734178  16.457
13.626582278481013  9.273
15.069620253164556  15.669
-3.2468354430379747  1.251
-3.069620253164557  1.122
-3.0253164556962027  1.45
-2.9746835443037973  0.994
-2.8417721518987342  0.934
-2.7974683544303796  1.245
-2.7151898734177213  2.5
-2.6962025316455698  0.769
-2.5822784810126582  16.269
-2.3860759493670884  0.98
-2.3164556962025316  1.132
-2.2658227848101267  2.854
-1.8987341772151898  14.792
-1.8164556962025316  2.843
-1.6075949367088607  4.507
-1.4936708860759493  12.621
-1.1265822784810127  3.611
-1.1265822784810127  8.885
-0.7468354430379747  3.854
-0.7215189873417721  3.006
-0.5949367088607594  2.024
-0.33544303797468356  3.571
-0.2911392405063291  4.383
-0.25949367088607594  14.739
-0.20253164556962025  4.572
-0.05063291139240506  2.651
0.08227848101265822  5.787
0.25949367088607594  4.022
0.2721518987341772  2.794
0.6708860759493671  3.067
0.8670886075949367  6.335
1.0379746835443038  2.998
1.2151898734177216  4.665
1.3101265822784811  6.948
1.4113924050632911  14.774
1.5696202531645569  11.85
1.740506329113924  5.896
1.8227848101265822  5.051
1.8670886075949367  6.391
1.8860759493670887  10.675
1.9050632911392404  4.873
1.9556962025316456  7.824
2.037974683544304  7.273
2.132911392405063  7.127
2.3354430379746836  7.445
2.4683544303797467  4.412
2.5126582278481013  7.52
2.6392405063291138  5.279
2.8227848101265822  7.914
2.8607594936708862  2.741
3.0253164556962027  6.05
3.2151898734177213  6.133
3.2151898734177213  8.959
3.3607594936708862  4.617
3.6582278481012658  9.46
3.7468354430379747  11.609
4.082278481012659  9.262
4.113924050632911  6.242
4.170886075949367  11.05
4.360759493670886  7.891
4.613924050632911  8.633
4.639240506329114  11.605
4.974683544303797  10.238
5.018987341772152  3.882
5.037974683544304  12.219
5.1075949367088604  5.208
5.2974683544303796  13.731
5.3164556962025316  7.415
5.493670886075949  5.513
5.670886075949367  14.454
5.7025316455696204  14.881
6.012658227848101  14.702
6.19620253164557  10.633
6.30379746835443  17.529
6.386075949367089  11.008
6.474683544303797  13.703
6.7215189873417724  14.087
6.968354430379747  8.607
7.044303797468355  13.655
7.462025316455696  13.157
7.791139240506329  13.753
7.936708860759493  5.997
8.069620253164556  4.877
8.620253164556962  6.159
8.658227848101266  7.619
8.715189873417721  11.283
8.886075949367088  8.641
8.981012658227849  5.232
9.0  8.413
9.00632911392405  11.466
9.30379746835443  10.962
9.462025316455696  10.955
9.563291139240507  10.094
9.740506329113924  4.161
9.924050632911392  8.488
10.082278481012658  15.312
10.240506329113924  5.318
10.39873417721519  8.81
10.563291139240507  17.027
11.360759493670885  7.965
11.949367088607595  9.543
12.177215189873417  9.902
13.373417721518987  8.11
14.417721518987342  5.58
-3.3164556962025316  0.557
-3.069620253164557  1.079
-3.0063291139240507  1.322
-2.981012658227848  1.515
-2.759493670886076  1.079
-2.7341772151898733  2.027
-2.4746835443037973  0.808
-2.1835443037974684  2.797
-2.107594936708861  10.263
-1.9177215189873418  1.04
-1.8544303797468353  2.544
-1.7025316455696202  2.018
-1.6645569620253164  2.14
-1.6455696202531647  9.844
-1.5569620253164558  10.294
-1.3860759493670887  2.516
-1.3037974683544304  2.003
-1.2848101265822784  3.413
-1.2531645569620253  3.455
-1.1708860759493671  6.596
-1.0759493670886076  1.681
-1.0569620253164558  1.436
-0.6518987341772152  9.348
-0.45569620253164556  4.311
-0.36075949367088606  10.016
-0.3037974683544304  8.694
-0.2848101265822785  10.18
-0.17721518987341772  7.369
-0.11392405063291139  12.219
0.22151898734177214  5.545
0.4177215189873418  2.541
0.5063291139240507  10.06
0.6645569620253164  9.331
0.6772151898734177  7.604
0.7784810126582279  5.578
0.9177215189873418  11.261
0.9810126582278481  3.565
1.0379746835443038  9.852
1.0506329113924051  11.163
1.2848101265822784  10.321
1.3037974683544304  2.664
1.5949367088607596  13.369
1.6139240506329113  7.113
1.8860759493670887  4.093
1.9367088607594938  7.171
2.2974683544303796  6.297
2.310126582278481  7.869
2.3544303797468356  11.702
2.5822784810126582  4.562
2.759493670886076  5.974
2.829113924050633  3.159
2.962025316455696  16.077
3.0126582278481013  8.036
3.088607594936709  9.202
3.240506329113924  16.78
3.4556962025316458  7.084
3.5759493670886076  7.306
3.740506329113924  7.928
3.8860759493670884  5.423
3.8987341772151898  5.964
3.9430379746835444  4.307
3.9556962025316458  15.571
4.120253164556962  5.802
4.291139240506329  12.785
4.462025316455696  16.013
4.8924050632911396  8.377
4.943037974683544  11.334
4.962025316455696  8.52
4.987341772151899  5.276
5.006329113924051  5.61
5.025316455696203  4.464
5.063291139240507  15.313
5.3164556962025316  11.983
5.550632911392405  5.602
5.7405063291139244  6.404
6.063291139240507  6.822
6.082278481012659  6.345
6.455696202531645  16.371
6.556962025316456  15.708
6.69620253164557  7.57
6.7025316455696204  12.612
6.993670886075949  9.72
7.0  8.345
7.550632911392405  10.613
7.8544303797468356  11.255
7.89873417721519  5.922
7.949367088607595  6.051
8.145569620253164  15.21
8.39240506329114  7.331
8.613924050632912  11.174
9.044303797468354  16.005
9.721518987341772  17.213
9.740506329113924  8.009
9.784810126582279  7.285
9.80379746835443  5.852
10.854430379746836  5.146
11.373417721518987  6.674
11.759493670886076  6.416
14.094936708860759  8.237
14.139240506329115  14.739
15.563291139240507  8.204
16.272151898734176  17.832
16.28481012658228  4.985
20.145569620253166  5.996
-3.0443037974683542  3.145
-3.0316455696202533  3.422
-2.981012658227848  1.495
-2.9177215189873418  1.732
-2.8164556962025316  3.293
-2.7974683544303796  1.3
-2.7974683544303796  2.52
-2.7848101265822787  1.856
-2.7531645569620253  4.232
-2.6455696202531644  9.745
-2.5759493670886076  1.99
-2.4873417721518987  3.617
-2.4050632911392404  15.843
-2.278481012658228  3.057
-2.2088607594936707  5.165
-2.151898734177215  2.947
-2.1012658227848102  1.89
-1.9177215189873418  1.608
-1.7658227848101267  10.014
-1.7088607594936709  2.572
-1.6329113924050633  9.628
-1.620253164556962  3.409
-1.5759493670886076  6.414
-1.5126582278481013  9.156
-1.4936708860759493  1.314
-1.4620253164556962  1.721
-1.4240506329113924  10.377
-1.2468354430379747  4.31
-1.0063291139240507  2.764
-0.6139240506329114  2.584
-0.5379746835443038  2.601
-0.5253164556962026  3.18
-0.22784810126582278  3.78
-0.11392405063291139  4.658
0.20253164556962025  2.073
0.3037974683544304  9.488
0.4240506329113924  9.95
0.6455696202531646  2.779
0.9936708860759493  4.93
1.1075949367088607  9.581
1.120253164556962  4.516
1.3037974683544304  3.588
1.4050632911392404  11.142
1.4430379746835442  2.173
1.5886075949367089  8.641
1.7784810126582278  10.115
2.2278481012658227  11.657
2.4873417721518987  12.466
2.7088607594936707  4.308
2.721518987341772  10.961
2.7531645569620253  3.89
2.8354430379746836  14.776
2.867088607594937  3.207
2.8734177215189876  7.804
2.8860759493670884  7.463
2.9177215189873418  15.639
3.0  6.09
3.0569620253164556  9.667
3.0759493670886076  16.56
3.310126582278481  9.962
3.3860759493670884  11.231
3.867088607594937  5.621
3.9936708860759493  6.181
4.006329113924051  7.245
4.139240506329114  6.935
4.3544303797468356  7.7
4.449367088607595  3.632
4.60126582278481  11.442
4.639240506329114  4.949
4.7405063291139244  5.273
4.784810126582278  4.547
4.987341772151899  5.762
5.189873417721519  7.436
5.19620253164557  11.349
5.2594936708860756  16.407
5.3924050632911396  7.185
5.6835443037974684  11.804
5.7405063291139244  10.972
5.7405063291139244  5.868
5.867088607594937  8.143
6.063291139240507  10.248
6.094936708860759  7.407
6.215189873417722  10.909
6.449367088607595  6.345
7.177215189873418  6.027
7.265822784810126  7.484
7.5  7.912
7.6645569620253164  11.927
7.772151898734177  7.846
8.126582278481013  6.662
8.708860759493671  15.376
8.759493670886076  4.254
8.79746835443038  9.164
8.91139240506329  9.148
9.253164556962025  11.518
9.563291139240507  8.61
9.575949367088608  16.057
9.810126582278482  16.598
10.037974683544304  10.554
10.367088607594937  9.821
10.430379746835444  8.9
11.082278481012658  11.087
11.158227848101266  15.282
13.867088607594937  7.541
-3.1645569620253164  0.816
-3.1139240506329116  3.162
-3.088607594936709  0.626
-3.018987341772152  1.242
-2.892405063291139  0.95
-2.8227848101265822  1.853
-2.8037974683544302  3.704
-2.7468354430379747  3.599
-2.481012658227848  1.395
-2.449367088607595  4.323
-2.3734177215189876  3.306
-2.1582278481012658  9.521
-2.132911392405063  13.977
-2.132911392405063  7.115
-2.0632911392405062  3.231
-2.037974683544304  5.065
-1.9873417721518987  1.268
-1.8354430379746836  11.577
-1.5443037974683544  3.304
-1.5063291139240507  1.999
-1.4556962025316456  13.051
-1.4493670886075949  15.91
-1.2848101265822784  15.606
-1.2721518987341771  11.09
-1.1962025316455696  3.175
-1.1835443037974684  3.466
-1.1518987341772151  16.273
-1.139240506329114  10.483
-1.1075949367088607  9.514
-1.1012658227848102  5.146
-1.0822784810126582  16.051
-1.0253164556962024  2.602
-0.9367088607594937  6.55
-0.7721518987341772  16.539
-0.7468354430379747  6.116
-0.5189873417721519  2.597
-0.3987341772151899  7.664
-0.10759493670886076  14.689
0.14556962025316456  4.437
0.25316455696202533  5.833
0.25949367088607594  7.444
0.5  8.754
0.9050632911392406  7.513
0.9936708860759493  6.107
1.0  13.879
1.2025316455696202  10.709
1.2848101265822784  3.893
1.4113924050632911  2.995
1.481012658227848  2.783
1.8987341772151898  7.582
2.1139240506329116  15.972
2.462025316455696  5.11
2.7658227848101267  6.881
2.949367088607595  9.938
2.981012658227848  7.483
3.0632911392405062  8.283
3.1265822784810124  2.794
3.1265822784810124  3.561
3.2974683544303796  15.837
3.3734177215189876  7.572
3.588607594936709  7.522
3.7848101265822787  5.857
3.9050632911392404  8.908
3.9873417721518987  9.11
4.037974683544304  6.413
4.120253164556962  11.88
4.443037974683544  15.619
4.765822784810126  4.144
4.949367088607595  9.004
5.082278481012659  3.691
5.1265822784810124  4.881
5.1265822784810124  9.095
5.379746835443038  9.198
5.677215189873418  3.706
6.006329113924051  6.401
6.113924050632911  5.004
6.132911392405063  6.433
6.2025316455696204  5.811
6.265822784810126  5.847
6.4113924050632916  16.934
6.518987341772152  7.364
6.525316455696203  5.325
6.677215189873418  6.921
6.708860759493671  7.947
7.082278481012659  9.018
7.1265822784810124  6.979
7.189873417721519  14.565
7.227848101265823  10.048
7.582278481012659  7.872
8.335443037974683  12.379
8.537974683544304  16.297
8.563291139240507  9.891
8.664556962025317  5.64
8.740506329113924  15.256
9.594936708860759  3.835
9.873417721518987  13.17
10.537974683544304  8.224
10.550632911392405  6.163
10.962025316455696  15.857
11.322784810126583  14.088
11.531645569620252  13.549
12.367088607594937  8.302
12.968354430379748  9.698
16.949367088607595  12.44
-3.1582278481012658  0.821
-2.7278481012658227  1.894
-2.537974683544304  4.135
-2.4683544303797467  2.045
-2.4050632911392404  1.756
-2.4050632911392404  3.12
-1.7911392405063291  2.795
-1.740506329113924  8.941
-1.7088607594936709  1.429
-1.2658227848101267  3.443
-0.9620253164556962  5.826
-0.7848101265822784  11.581
-0.6518987341772152  1.895
-0.620253164556962  2.454
-0.6012658227848101  8.753
-0.43037974683544306  13.519
-0.41139240506329117  16.199
-0.3670886075949367  6.06
-0.2468354430379747  3.928
-0.17721518987341772  2.472
-0.0759493670886076  2.352
0.17721518987341772  4.336
0.310126582278481  4.003
0.4430379746835443  4.204
0.5632911392405063  3.639
0.6139240506329114  9.503
0.8544303797468354  3.992
1.120253164556962  11.395
1.139240506329114  3.324
1.2658227848101267  10.378
1.2974683544303798  11.588
1.3101265822784811  3.483
1.379746835443038  3.466
1.4493670886075949  10.819
1.5379746835443038  14.032
1.7088607594936709  9.838
1.7341772151898733  8.435
1.740506329113924  6.288
1.8037974683544304  3.144
1.8164556962025316  12.191
1.9493670886075949  2.603
2.0569620253164556  6.772
2.2468354430379747  10.176
2.3544303797468356  3.608
2.3544303797468356  6.407
2.6455696202531644  3.137
2.6645569620253164  8.712
2.721518987341772  14.652
2.740506329113924  8.745
3.0443037974683542  7.421
3.1012658227848102  5.729
3.2658227848101267  4.011
3.2911392405063293  8.557
3.4430379746835444  7.731
3.5569620253164556  13.767
3.6202531645569622  12.477
3.7151898734177213  7.234
3.7531645569620253  7.383
3.8354430379746836  9.068
3.981012658227848  4.365
4.10126582278481  14.499
4.19620253164557  3.378
4.253164556962025  6.733
4.341772151898734  8.731
4.455696202531645  5.239
4.537974683544304  4.573
4.6075949367088604  16.186
4.715189873417722  13.804
4.7215189873417724  6.472
4.7974683544303796  12.034
5.0886075949367084  7.788
5.3734177215189876  7.278
5.430379746835443  8.969
5.7974683544303796  6.397
6.2025316455696204  7.038
6.3734177215189876  3.662
6.405063291139241  8.066
6.613924050632911  7.452
6.886075949367089  10.13
7.120253164556962  13.111
7.19620253164557  11.106
7.386075949367089  8.117
7.443037974683544  10.376
7.746835443037975  6.356
7.772151898734177  5.304
7.8544303797468356  6.947
8.012658227848101  16.183
8.158227848101266  8.381
8.170886075949367  7.476
8.569620253164556  5.965
8.664556962025317  11.053
8.677215189873417  10.879
8.70253164556962  7.656
8.905063291139241  14.872
9.284810126582279  17.798
10.753164556962025  15.739
11.335443037974683  7.428
12.658227848101266  12.821
12.778481012658228  7.901
13.177215189873417  16.185
13.810126582278482  8.329
14.99367088607595  8.22
15.721518987341772  9.584
16.854430379746834  11.206
-2.8734177215189876  3.836
-2.7911392405063293  14.864
-2.740506329113924  4.822
-2.7278481012658227  0.979
-2.632911392405063  0.935
-2.6139240506329116  4.761
-2.518987341772152  4.054
-2.411392405063291  2.76
-2.3164556962025316  6.068
-2.2658227848101267  1.824
-2.2341772151898733  6.364
-2.0253164556962027  8.303
-1.7721518987341771  2.951
-1.6075949367088607  16.014
-1.518987341772152  2.66
-1.4177215189873418  2.894
-1.3481012658227849  3.014
-1.0759493670886076  7.409
-1.0379746835443038  14.702
-0.9620253164556962  2.551
-0.9493670886075949  7.997
-0.9367088607594937  13.102
-0.8924050632911392  3.556
-0.7278481012658228  3.202
-0.620253164556962  2.528
-0.37341772151898733  2.036
-0.26582278481012656  16.387
-0.10759493670886076  8.362
0.17088607594936708  1.558
0.33544303797468356  5.138
0.36075949367088606  10.177
0.36075949367088606  3.587
0.5189873417721519  4.292
0.5443037974683544  2.137
0.5822784810126582  4.729
0.9493670886075949  2.518
1.2531645569620253  11.648
1.2658227848101267  9.648
1.481012658227848  1.914
1.5569620253164558  7.559
1.9177215189873418  5.194
2.1392405063291138  3.463
2.2278481012658227  13.87
2.240506329113924  17.535
2.4367088607594938  5.885
2.4936708860759493  5.879
2.689873417721519  5.876
2.7974683544303796  4.206
2.892405063291139  6.92
2.930379746835443  7.044
3.0949367088607596  6.916
3.3607594936708862  7.32
3.740506329113924  11.6
3.8037974683544302  11.514
3.829113924050633  8.381
3.8797468354430378  7.972
3.949367088607595  10.122
3.949367088607595  7.422
4.208860759493671  4.129
4.348101265822785  4.424
4.734177215189874  9.589
4.80379746835443  11.806
4.810126582278481  5.519
4.905063291139241  3.419
5.044303797468355  11.793
5.094936708860759  4.784
5.291139240506329  14.436
5.620253164556962  5.66
5.677215189873418  5.009
5.8544303797468356  6.757
6.158227848101266  5.392
6.360759493670886  9.213
6.367088607594937  8.532
6.443037974683544  6.974
6.575949367088608  7.012
6.620253164556962  7.753
6.6265822784810124  9.627
6.905063291139241  17.414
7.025316455696203  6.633
7.069620253164557  9.783
7.1455696202531644  10.08
7.436708860759493  6.872
7.531645569620253  9.287
7.651898734177215  10.698
7.765822784810126  8.519
8.10759493670886  5.965
8.221518987341772  7.467
8.5  12.925
8.905063291139241  10.685
9.126582278481013  8.702
9.208860759493671  9.587
9.632911392405063  14.746
10.278481012658228  10.332
10.550632911392405  8.653
11.164556962025317  9.122
11.632911392405063  15.313
12.044303797468354  10.436
13.00632911392405  7.077
13.120253164556962  10.761
13.189873417721518  9.724
13.677215189873417  12.787
13.924050632911392  9.909
14.582278481012658  11.143
16.044303797468356  8.264
-3.132911392405063  3.606
-2.9746835443037973  1.375
-2.930379746835443  1.045
-2.7911392405063293  2.647
-2.721518987341772  3.039
-2.7088607594936707  2.248
-2.6392405063291138  1.756
-2.6202531645569622  4.418
-2.569620253164557  2.124
-2.4936708860759493  4.713
-2.2974683544303796  2.766
-2.2911392405063293  1.748
-2.0759493670886076  4.876
-2.0632911392405062  5.569
-2.0316455696202533  1.831
-2.018987341772152  15.548
-1.9177215189873418  5.433
-1.8164556962025316  2.091
-1.5253164556962024  1.714
-1.518987341772152  6.774
-1.5  11.007
-1.4177215189873418  7.879
-1.3037974683544304  2.791
-1.0632911392405062  3.685
-1.0063291139240507  4.08
-1.0063291139240507  5.221
-0.8924050632911392  2.817
-0.7341772151898734  10.524
-0.5126582278481012  3.518
-0.4050632911392405  3.627
-0.22151898734177214  9.887
-0.13924050632911392  10.849
-0.06962025316455696  15.874
0.04430379746835443  6.06
0.12025316455696203  9.485
0.1962025316455696  2.217
0.2974683544303797  16.205
0.3227848101265823  2.385
0.4430379746835443  3.524
0.4936708860759494  11.476
0.6455696202531646  4.471
0.7658227848101266  16.551
0.8544303797468354  7.862
1.0316455696202531  8.329
1.1898734177215189  3.728
1.5506329113924051  7.165
1.5822784810126582  2.201
1.6708860759493671  8.974
1.9303797468354431  17.181
2.170886075949367  8.084
2.1835443037974684  5.459
2.2278481012658227  11.801
2.2658227848101267  6.688
2.3417721518987342  6.111
2.5759493670886076  5.211
2.8164556962025316  8.479
2.8227848101265822  3.35
2.8734177215189876  5.983
3.0063291139240507  5.04
3.088607594936709  8.367
3.107594936708861  11.233
3.2468354430379747  6.167
3.2721518987341773  7.515
3.3037974683544302  12.503
3.3227848101265822  7.827
3.4556962025316458  16.225
4.8354430379746836  7.636
5.139240506329114  6.108
5.208860759493671  5.736
5.30379746835443  11.564
5.3924050632911396  7.421
5.474683544303797  7.293
5.60126582278481  6.969
5.708860759493671  8.788
5.727848101265823  13.612
5.784810126582278  3.923
6.139240506329114  3.684
6.170886075949367  11.796
6.39873417721519  9.008
6.518987341772152  6.885
6.993670886075949  15.866
7.063291139240507  12.82
7.063291139240507  8.361
7.2594936708860756  5.923
7.291139240506329  7.07
7.360759493670886  8.742
7.658227848101266  9.493
7.7215189873417724  8.234
8.10126582278481  7.093
8.417721518987342  6.391
8.424050632911392  6.387
8.455696202531646  10.315
9.151898734177216  12.232
9.905063291139241  16.368
10.00632911392405  17.33
10.765822784810126  13.809
10.854430379746836  15.075
11.974683544303797  11.327
11.974683544303797  15.284
12.41139240506329  16.042
12.525316455696203  16.822
14.525316455696203  6.633
15.29746835443038  9.624
16.430379746835442  9.475
-3.0316455696202533  1.067
-2.9683544303797467  0.646
-2.7531645569620253  1.087
-2.689873417721519  4.3
-2.3037974683544302  2.297
-2.240506329113924  11.339
-2.0126582278481013  3.949
-1.9430379746835442  3.962
-1.860759493670886  13.497
-1.8227848101265822  4.462
-1.6012658227848102  1.9
-1.5759493670886076  3.987
-1.2151898734177216  1.605
-0.6139240506329114  10.344
-0.47468354430379744  9.976
-0.379746835443038  2.828
0.0189873417721519  3.441
0.0949367088607595  8.901
0.14556962025316456  3.391
0.3037974683544304  4.479
0.35443037974683544  4.85
0.379746835443038  5.462
0.46835443037974683  3.725
0.9050632911392406  2.984
1.0253164556962024  5.417
1.2721518987341771  1.775
1.2784810126582278  9.381
1.4177215189873418  3.974
1.4367088607594938  2.4
1.5569620253164558  3.296
1.5632911392405062  2.309
1.6898734177215189  4.241
1.759493670886076  6.711
1.8291139240506329  8.953
1.9367088607594938  3.358
1.981012658227848  12.007
2.018987341772152  4.347
2.018987341772152  6.108
2.0316455696202533  5.261
2.0822784810126582  9.468
2.189873417721519  4.523
2.8860759493670884  6.239
2.981012658227848  7.953
3.0443037974683542  8.56
3.0569620253164556  6.972
3.0632911392405062  16.945
3.069620253164557  16.651
3.107594936708861  15.615
3.107594936708861  8.199
3.1772151898734178  8.828
3.4936708860759493  13.127
3.740506329113924  16.47
3.740506329113924  6.762
3.778481012658228  7.431
3.7911392405063293  6.251
3.7974683544303796  6.433
4.0  12.283
4.177215189873418  10.177
4.215189873417722  11.285
4.2784810126582276  4.241
4.3544303797468356  6.105
4.531645569620253  7.029
4.968354430379747  7.14
5.177215189873418  7.246
5.215189873417722  9.837
5.246835443037975  7.223
5.3544303797468356  7.389
5.3924050632911396  9.16
5.487341772151899  6.902
5.531645569620253  4.168
5.658227848101266  11.316
5.7025316455696204  10.603
6.430379746835443  11.782
6.518987341772152  7.162
6.784810126582278  13.154
6.962025316455696  6.261
6.993670886075949  6.54
7.291139240506329  8.895
7.3164556962025316  5.741
7.772151898734177  10.525
8.050632911392405  15.509
8.056962025316455  8.867
8.215189873417721  11.228
8.215189873417721  17.242
8.246835443037975  7.687
8.29746835443038  6.024
8.49367088607595  6.07
8.639240506329115  7.597
8.822784810126583  13.039
9.164556962025317  16.046
9.208860759493671  7.674
9.259493670886076  6.86
9.645569620253164  8.725
9.753164556962025  17.128
9.759493670886076  15.397
10.246835443037975  6.728
10.49367088607595  6.914
10.664556962025317  6.168
10.69620253164557  12.612
12.253164556962025  9.902
13.645569620253164  12.971
13.89240506329114  8.106
15.139240506329115  13.327
19.120253164556964  14.312
-3.1962025316455698  1.252
-3.0759493670886076  2.056
-2.721518987341772  3.243
-2.5253164556962027  0.877
-2.481012658227848  16.57
-2.411392405063291  3.197
-2.2974683544303796  0.876
-2.189873417721519  2.554
-2.1265822784810124  1.745
-1.9367088607594938  1.682
-1.9240506329113924  2.838
-1.8860759493670887  17.135
-1.8860759493670887  2.712
-1.7911392405063291  1.416
-1.7658227848101267  3.092
-1.7341772151898733  15.886
-1.6708860759493671  10.201
-1.5759493670886076  4.899
-1.5  4.433
-1.5  4.908
-1.4430379746835442  2.831
-1.4430379746835442  3.867
-1.379746835443038  2.083
-1.3734177215189873  2.59
-1.3164556962025316  14.976
-1.1582278481012658  2.753
-1.1265822784810127  6.751
-1.0253164556962024  4.228
-0.9493670886075949  5.022
-0.8227848101265823  5.011
-0.5126582278481012  16.262
-0.2911392405063291  5.534
-0.189873417721519  3.567
-0.05063291139240506  3.453
0.21518987341772153  5.632
0.4177215189873418  4.15
0.5316455696202531  8.643
0.6835443037974683  3.18
0.689873417721519  2.887
0.9113924050632911  4.002
0.9620253164556962  12.674
0.9873417721518988  2.906
1.0949367088607596  12.339
1.1075949367088607  8.209
1.1139240506329113  3.707
1.3164556962025316  4.499
1.3924050632911393  2.525
1.6265822784810127  6.235
1.8291139240506329  13.443
1.9556962025316456  7.964
2.3417721518987342  12.134
2.6139240506329116  13.106
2.632911392405063  12.069
2.6582278481012658  3.699
2.721518987341772  3.327
2.7974683544303796  2.846
2.8987341772151898  11.221
2.911392405063291  4.854
2.9367088607594938  6.82
2.9873417721518987  7.665
3.1455696202531644  8.873
3.1582278481012658  7.443
3.221518987341772  5.301
3.5316455696202533  12.276
3.892405063291139  13.067
4.132911392405063  12.298
4.468354430379747  6.68
4.518987341772152  4.714
4.620253164556962  3.22
4.715189873417722  7.117
4.727848101265823  7.586
4.968354430379747  4.279
5.094936708860759  10.623
5.272151898734177  6.815
5.30379746835443  7.688
5.4113924050632916  15.799
5.7594936708860756  5.4
6.189873417721519  5.458
6.322784810126582  11.657
6.379746835443038  6.816
7.234177215189874  7.669
7.670886075949367  17.192
7.715189873417722  6.874
7.905063291139241  5.097
8.20253164556962  12.705
8.449367088607595  8.762
9.164556962025317  13.568
9.278481012658228  6.071
9.30379746835443  8.691
9.582278481012658  15.649
9.784810126582279  8.385
9.784810126582279  8.612
9.867088607594937  5.281
9.955696202531646  9.39
10.208860759493671  7.289
10.348101265822784  5.276
10.49367088607595  8.807
11.056962025316455  4.634
11.594936708860759  14.917
11.677215189873417  14.338
12.734177215189874  11.061
13.189873417721518  11.99
15.443037974683545  9.669
21.753164556962027  9.057
-3.170886075949367  1.202
-3.1139240506329116  2.386
-3.0443037974683542  3.81
-3.018987341772152  3.441
-3.0  3.077
-2.9873417721518987  0.665
-2.9240506329113924  2.832
-2.7911392405063293  4.583
-2.7721518987341773  3.604
-2.632911392405063  3.076
-2.4873417721518987  4.382
-2.4873417721518987  6.432
-2.3860759493670884  5.536
-2.310126582278481  3.701
-2.3037974683544302  10.62
-2.2848101265822787  2.234
-2.1392405063291138  3.663
-2.0759493670886076  3.802
-2.0443037974683542  3.288
-2.037974683544304  5.934
-1.9556962025316456  2.975
-1.879746835443038  3.511
-1.6645569620253164  3.09
-1.639240506329114  3.985
-1.6265822784810127  12.801
-1.5316455696202531  2.018
-1.5063291139240507  5.048
-1.4683544303797469  3.314
-1.1708860759493671  4.471
-1.1518987341772151  4.869
-1.0379746835443038  1.124
-0.9810126582278481  2.865
-0.7468354430379747  16.883
-0.6518987341772152  2.391
-0.6392405063291139  1.777
-0.5632911392405063  14.692
-0.5253164556962026  11.116
-0.4810126582278481  2.955
-0.43670886075949367  2.931
-0.12658227848101267  6.512
-0.11392405063291139  7.405
-0.0759493670886076  4.378
0.012658227848101266  4.382
0.10759493670886076  1.68
0.45569620253164556  4.113
0.6835443037974683  3.016
0.9177215189873418  2.764
0.9873417721518988  7.064
1.1455696202531647  9.579
1.3037974683544304  15.68
1.3670886075949367  16.955
1.5632911392405062  7.84
1.6139240506329113  3.774
1.6265822784810127  4.503
1.6645569620253164  3.992
1.981012658227848  11.43
1.9936708860759493  13.245
2.1582278481012658  2.33
2.5569620253164556  8.761
2.6962025316455698  10.451
2.7341772151898733  4.485
2.8544303797468356  12.358
2.9240506329113924  10.832
3.037974683544304  2.728
3.0569620253164556  6.666
3.088607594936709  14.232
3.259493670886076  7.964
3.2721518987341773  9.46
3.3417721518987342  10.956
3.3544303797468356  7.818
3.3607594936708862  5.141
3.4050632911392404  6.871
3.569620253164557  6.116
3.689873417721519  6.769
3.721518987341772  13.907
3.759493670886076  10.865
3.829113924050633  12.818
3.930379746835443  9.613
4.012658227848101  3.009
4.246835443037975  3.762
5.132911392405063  9.47
5.449367088607595  16.065
5.455696202531645  6.537
5.6265822784810124  6.216
5.632911392405063  6.85
6.113924050632911  6.271
6.253164556962025  16.731
6.968354430379747  10.516
7.2974683544303796  8.831
8.031645569620252  7.04
8.183544303797468  4.896
8.291139240506329  4.178
8.443037974683545  15.588
9.20253164556962  7.918
9.487341772151899  10.451
10.012658227848101  7.064
10.126582278481013  5.811
10.632911392405063  13.345
11.253164556962025  14.133
11.569620253164556  4.284
12.39873417721519  9.092
12.91139240506329  16.046
13.19620253164557  7.914
19.082278481012658  12.433
-2.9936708860759493  3.448
-2.892405063291139  5.684
-2.8354430379746836  0.555
-2.7911392405063293  1.085
-2.6392405063291138  2.729
-2.518987341772152  9.424
-2.5063291139240507  1.822
-2.5063291139240507  2.144
-2.3860759493670884  3.689
-2.2911392405063293  4.621
-2.2531645569620253  3.403
-2.0949367088607596  2.186
-2.069620253164557  10.716
-2.0063291139240507  3.515
-1.9683544303797469  5.388
-1.8734177215189873  1.493
-1.8417721518987342  2.354
-1.7721518987341771  2.244
-1.7468354430379747  1.815
-1.7025316455696202  10.795
-1.4936708860759493  3.066
-1.2278481012658229  4.236
-0.9556962025316456  2.043
-0.930379746835443  1.804
-0.9050632911392406  3.596
-0.7848101265822784  8.277
-0.689873417721519  2.853
-0.6835443037974683  7.003
-0.6455696202531646  3.198
-0.47468354430379744  3.305
-0.08860759493670886  6.66
0.006329113924050633  14.947
0.10759493670886076  9.286
0.17088607594936708  5.703
0.43037974683544306  2.222
0.7468354430379747  3.938
0.8291139240506329  8.57
0.8734177215189873  6.511
0.930379746835443  14.345
1.018987341772152  6.476
1.0316455696202531  9.96
1.0379746835443038  5.963
1.2721518987341771  14.668
1.4873417721518987  9.867
1.5822784810126582  9.096
1.6708860759493671  3.683
1.7215189873417722  8.096
1.7278481012658229  9.185
2.107594936708861  11.012
2.2025316455696204  4.41
2.221518987341772  9.048
2.4556962025316458  11.855
2.4873417721518987  5.969
2.5063291139240507  13.075
2.651898734177215  5.54
2.7531645569620253  10.03
2.9556962025316458  14.812
3.0  6.354
3.107594936708861  9.96
3.1582278481012658  6.08
3.449367088607595  4.301
3.481012658227848  3.317
3.6962025316455698  8.72
3.949367088607595  7.158
4.018987341772152  2.956
4.063291139240507  4.928
4.430379746835443  9.386
4.6645569620253164  10.145
4.746835443037975  7.165
5.069620253164557  13.397
5.189873417721519  12.53
5.3544303797468356  15.511
5.386075949367089  4.966
5.620253164556962  7.871
5.677215189873418  12.273
5.80379746835443  6.405
5.8354430379746836  7.0
5.8924050632911396  7.356
5.930379746835443  11.305
6.031645569620253  6.531
6.069620253164557  8.979
6.639240506329114  14.09
6.715189873417722  7.801
6.936708860759493  3.523
7.025316455696203  15.974
7.151898734177215  9.858
7.265822784810126  11.014
7.468354430379747  8.188
7.506329113924051  8.022
7.512658227848101  15.87
7.620253164556962  7.053
7.955696202531645  9.805
8.044303797468354  11.271
8.120253164556962  10.618
8.664556962025317  5.294
10.518987341772151  8.977
11.0  6.546
11.354430379746836  6.579
11.683544303797468  11.477
13.645569620253164  16.761
15.316455696202532  14.386
15.348101265822784  11.499
15.379746835443038  11.833
20.5126582278481  8.271
-3.2151898734177213  0.46
-3.0253164556962027  1.034
-2.8987341772151898  3.176
-2.867088607594937  1.388
-2.5253164556962027  0.551
-2.3734177215189876  4.421
-2.1835443037974684  3.281
-2.069620253164557  1.946
-2.018987341772152  9.991
-1.8924050632911393  17.147
-1.8481012658227849  12.039
-1.8417721518987342  3.146
-1.8227848101265822  6.029
-1.7784810126582278  4.395
-1.6835443037974684  13.17
-1.2658227848101267  4.269
-1.259493670886076  3.493
-1.0696202531645569  6.5
-0.9556962025316456  2.381
-0.7658227848101266  2.818
-0.6329113924050633  2.25
-0.569620253164557  10.884
-0.5253164556962026  4.057
-0.3924050632911392  11.426
-0.31645569620253167  2.22
-0.0379746835443038  2.472
0.23417721518987342  3.996
0.33544303797468356  3.012
0.3987341772151899  2.776
0.6962025316455697  4.096
0.879746835443038  4.316
1.2088607594936709  9.168
1.3924050632911393  4.523
1.4050632911392404  6.559
1.5  8.499
1.5696202531645569  3.528
1.6582278481012658  5.472
1.6708860759493671  2.575
1.7974683544303798  9.438
1.8417721518987342  8.909
2.4367088607594938  4.59
2.449367088607595  5.091
2.7658227848101267  3.756
2.8227848101265822  7.689
2.8417721518987342  4.08
2.930379746835443  11.113
2.949367088607595  7.615
3.1012658227848102  6.88
3.1772151898734178  15.033
3.430379746835443  4.026
3.462025316455696  7.144
3.481012658227848  2.935
3.6392405063291138  6.257
3.670886075949367  8.952
3.689873417721519  3.53
3.7911392405063293  5.721
3.8227848101265822  5.546
3.8987341772151898  15.711
4.2405063291139244  16.567
4.3164556962025316  2.72
4.341772151898734  4.054
4.341772151898734  9.829
4.512658227848101  4.341
4.563291139240507  7.734
4.5886075949367084  2.656
4.69620253164557  16.452
4.772151898734177  13.265
4.80379746835443  7.966
4.930379746835443  14.589
4.936708860759493  3.045
4.987341772151899  12.503
5.3354430379746836  5.139
5.3924050632911396  11.552
5.6835443037974684  5.485
5.7215189873417724  15.565
5.822784810126582  5.846
5.8354430379746836  5.903
5.987341772151899  15.81
6.006329113924051  13.808
6.158227848101266  5.971
6.170886075949367  16.008
6.234177215189874  9.147
6.424050632911392  3.394
6.6075949367088604  9.565
6.905063291139241  13.946
7.056962025316456  11.035
7.10126582278481  5.219
7.158227848101266  5.75
7.474683544303797  4.917
7.955696202531645  3.975
8.58860759493671  13.374
8.80379746835443  8.64
8.936708860759493  16.053
8.987341772151899  8.98
9.113924050632912  11.844
9.41139240506329  14.045
9.556962025316455  7.452
9.620253164556962  10.726
9.936708860759493  15.316
10.037974683544304  5.807
11.563291139240507  15.805
12.259493670886076  13.48
12.316455696202532  11.131
12.974683544303797  8.914
-3.151898734177215  1.3
-3.0632911392405062  1.705
-2.6962025316455698  2.866
-2.689873417721519  2.04
-2.4683544303797467  3.035
-2.462025316455696  8.719
-2.449367088607595  3.19
-2.3037974683544302  2.864
-2.2468354430379747  3.26
-2.0316455696202533  1.383
-1.8987341772151898  13.444
-1.7974683544303798  2.344
-1.5379746835443038  7.708
-1.4303797468354431  4.243
-1.3924050632911393  2.241
-1.3037974683544304  1.17
-1.2721518987341771  3.463
-1.1772151898734178  3.573
-0.9936708860759493  16.27
-0.9113924050632911  1.891
-0.6772151898734177  9.172
-0.6265822784810127  3.626
-0.5  1.437
-0.0379746835443038  4.065
0.22151898734177214  8.818
0.24050632911392406  14.562
0.44936708860759494  3.907
0.6139240506329114  2.068
0.6265822784810127  7.732
1.0506329113924051  2.893
1.0822784810126582  3.131
1.5  17.086
1.5253164556962024  7.853
1.5569620253164558  15.532
1.6012658227848102  9.768
1.6455696202531647  2.534
1.8164556962025316  4.285
1.8544303797468353  2.145
1.9240506329113924  13.504
1.9556962025316456  7.718
1.9746835443037976  5.393
2.0  2.69
2.069620253164557  6.719
2.2468354430379747  9.128
2.259493670886076  2.874
2.481012658227848  7.373
2.550632911392405  8.011
2.7531645569620253  5.342
2.9367088607594938  17.129
2.9556962025316458  11.507
3.1265822784810124  4.766
3.2025316455696204  6.268
3.329113924050633  13.095
3.3417721518987342  4.977
3.4430379746835444  9.013
3.4936708860759493  6.986
3.6392405063291138  7.928
3.930379746835443  4.983
3.9556962025316458  3.462
4.056962025316456  14.631
4.069620253164557  9.562
4.158227848101266  7.864
4.246835443037975  5.265
4.2594936708860756  6.751
4.322784810126582  12.438
4.367088607594937  11.684
4.417721518987341  6.732
4.784810126582278  14.596
4.9113924050632916  4.954
4.993670886075949  7.273
5.037974683544304  15.498
5.582278481012659  13.402
5.80379746835443  10.651
5.841772151898734  15.742
5.905063291139241  16.129
5.917721518987341  8.389
5.993670886075949  17.439
6.0886075949367084  10.867
6.0886075949367084  6.34
6.341772151898734  7.533
6.386075949367089  12.37
6.734177215189874  7.243
7.1075949367088604  4.744
7.151898734177215  6.38
7.19620253164557  6.624
7.537974683544304  13.052
7.544303797468355  9.757
8.259493670886076  9.646
8.29746835443038  4.106
8.335443037974683  9.348
8.582278481012658  7.388
9.018987341772151  10.881
9.474683544303797  7.15
9.518987341772151  12.909
9.537974683544304  6.935
9.651898734177216  5.507
10.120253164556962  16.432
10.49367088607595  6.454
11.715189873417721  8.875
11.848101265822784  16.555
12.075949367088608  10.149
12.405063291139241  15.143
12.670886075949367  15.338
15.063291139240507  7.674
-2.9746835443037973  4.22
-2.9683544303797467  3.935
-2.7278481012658227  1.045
-2.7025316455696204  2.226
-2.6139240506329116  3.152
-2.367088607594937  3.468
-2.0253164556962027  14.527
-2.0063291139240507  1.864
-1.860759493670886  3.151
-1.8481012658227849  3.809
-1.8354430379746836  2.696
-1.7848101265822784  1.773
-1.7025316455696202  10.043
-1.7025316455696202  3.024
-1.6518987341772151  1.964
-1.6012658227848102  14.767
-1.5886075949367089  6.825
-1.5506329113924051  1.801
-1.4936708860759493  4.274
-1.4240506329113924  8.543
-1.379746835443038  6.033
-1.3734177215189873  8.624
-1.0379746835443038  2.923
-1.0126582278481013  7.715
-0.7468354430379747  10.919
-0.25949367088607594  3.698
-0.12658227848101267  4.53
-0.02531645569620253  1.85
0.006329113924050633  2.606
0.08860759493670886  3.927
0.16455696202531644  14.363
0.24050632911392406  3.853
0.35443037974683544  4.821
0.37341772151898733  4.288
0.5126582278481012  2.171
0.5506329113924051  3.304
0.6582278481012658  11.658
0.6708860759493671  3.855
0.930379746835443  2.783
0.9367088607594937  6.485
1.1455696202531647  7.828
1.2341772151898733  2.572
1.3227848101265822  6.052
1.3227848101265822  9.056
1.3734177215189873  3.012
1.3987341772151898  3.532
1.6645569620253164  6.418
1.6962025316455696  3.116
1.8481012658227849  14.898
2.1202531645569622  7.935
2.1582278481012658  4.369
2.4746835443037973  4.672
2.6265822784810124  3.943
2.6392405063291138  6.326
2.949367088607595  13.89
3.018987341772152  5.926
3.1012658227848102  2.501
3.3037974683544302  13.882
3.537974683544304  4.488
3.6835443037974684  8.488
3.721518987341772  5.668
3.8734177215189876  5.377
3.8987341772151898  16.467
4.291139240506329  7.135
4.310126582278481  11.577
4.341772151898734  17.019
4.39873417721519  8.096
4.443037974683544  10.77
5.120253164556962  6.954
5.265822784810126  8.388
5.2974683544303796  12.692
5.462025316455696  16.64
5.563291139240507  8.036
5.575949367088608  8.659
5.594936708860759  12.952
5.715189873417722  4.682
5.879746835443038  16.296
5.886075949367089  12.419
6.1645569620253164  13.898
6.341772151898734  7.885
6.594936708860759  5.781
6.613924050632911  13.526
6.867088607594937  7.875
6.8734177215189876  13.627
6.8924050632911396  15.184
7.1645569620253164  15.407
7.284810126582278  7.832
7.7025316455696204  7.84
8.10759493670886  6.979
8.348101265822784  14.514
8.917721518987342  12.682
9.746835443037975  7.616
10.069620253164556  11.707
10.29746835443038  15.606
10.531645569620252  7.263
10.563291139240507  14.876
10.664556962025317  8.282
11.056962025316455  12.371
11.537974683544304  10.738
11.778481012658228  12.102
11.791139240506329  17.697
12.272151898734178  14.234
13.00632911392405  9.277
13.753164556962025  9.795
-3.1455696202531644  0.817
-3.0569620253164556  0.991
-2.9430379746835444  3.735
-2.8987341772151898  1.997
-2.759493670886076  3.743
-2.740506329113924  16.878
-2.7341772151898733  3.629
-2.7025316455696204  3.653
-2.632911392405063  3.924
-2.5443037974683542  2.4
-2.5253164556962027  2.888
-2.3734177215189876  6.527
-2.189873417721519  1.911
-2.069620253164557  1.407
-2.0126582278481013  4.305
-1.8987341772151898  3.83
-1.8860759493670887  15.009
-1.8291139240506329  1.505
-1.8101265822784811  1.375
-1.7151898734177216  1.861
-1.6898734177215189  4.014
-1.6139240506329113  4.11
-1.6012658227848102  5.412
-1.4620253164556962  2.935
-1.3544303797468353  3.129
-1.3354430379746836  1.614
-1.2658227848101267  2.112
-1.2215189873417722  4.358
-1.0126582278481013  11.309
-0.6962025316455697  4.431
-0.3860759493670886  6.881
-0.36075949367088606  2.045
-0.3227848101265823  14.893
-0.21518987341772153  9.915
0.24050632911392406  2.027
0.37341772151898733  5.001
0.6518987341772152  3.595
0.8164556962025317  4.301
0.9620253164556962  2.656
1.0949367088607596  15.265
1.2721518987341771  4.634
1.3291139240506329  2.554
1.360759493670886  10.038
1.4113924050632911  4.815
1.4303797468354431  5.328
1.518987341772152  7.348
1.8670886075949367  10.784
1.9177215189873418  2.31
1.9683544303797469  10.145
1.9683544303797469  3.377
2.107594936708861  3.587
2.2278481012658227  8.083
2.2531645569620253  6.119
2.2531645569620253  7.604
2.278481012658228  2.823
2.3860759493670884  9.532
2.462025316455696  9.745
2.5126582278481013  4.885
2.6835443037974684  3.862
2.7278481012658227  6.324
2.9367088607594938  5.135
3.107594936708861  7.008
3.3544303797468356  5.872
3.430379746835443  7.104
3.4556962025316458  7.918
3.6772151898734178  3.073
3.7088607594936707  8.109
3.7658227848101267  6.774
3.7848101265822787  2.664
3.8037974683544302  8.995
3.8607594936708862  8.548
4.006329113924051  8.737
4.341772151898734  11.052
4.462025316455696  7.208
4.582278481012659  2.786
4.7215189873417724  14.035
4.734177215189874  14.323
4.784810126582278  3.846
4.841772151898734  6.533
4.848101265822785  7.946
5.031645569620253  9.073
5.044303797468355  11.322
5.1645569620253164  13.348
5.506329113924051  15.946
5.569620253164557  16.479
5.715189873417722  6.703
5.753164556962025  9.184
5.974683544303797  4.69
5.981012658227848  4.005
6.075949367088608  3.117
6.6455696202531644  5.381
6.734177215189874  6.086
7.012658227848101  5.519
7.151898734177215  7.524
7.7215189873417724  11.325
8.316455696202532  10.422
8.39240506329114  10.684
8.835443037974683  6.266
8.949367088607595  16.75
9.354430379746836  11.159
9.987341772151899  12.42
12.29746835443038  12.103
13.278481012658228  13.643
13.873417721518987  8.074
-3.1265822784810124  1.195
-3.0822784810126582  0.734
-2.9873417721518987  3.774
-2.8227848101265822  3.491
-2.7848101265822787  4.17
-2.6645569620253164  1.632
-2.6392405063291138  2.529
-2.5949367088607596  1.613
-2.5316455696202533  1.941
-2.0822784810126582  2.965
-2.0253164556962027  1.254
-1.7974683544303798  2.247
-1.7341772151898733  14.58
-1.3101265822784811  5.669
-1.2151898734177216  10.751
-1.1455696202531647  7.17
-1.120253164556962  3.17
-0.9620253164556962  1.947
-0.740506329113924  3.651
-0.5822784810126582  17.071
-0.34810126582278483  2.127
0.0  3.326
0.0189873417721519  2.092
0.02531645569620253  3.804
0.7721518987341772  9.245
0.7848101265822784  3.183
0.7911392405063291  10.737
0.8481012658227848  3.576
1.1012658227848102  1.558
1.2025316455696202  14.91
1.240506329113924  7.965
1.6772151898734178  7.594
1.7848101265822784  6.009
1.8291139240506329  6.064
1.8670886075949367  9.109
2.050632911392405  4.619
2.1265822784810124  7.115
2.2088607594936707  4.96
2.4936708860759493  11.396
2.6012658227848102  10.82
2.6139240506329116  15.087
2.6202531645569622  5.508
2.6645569620253164  5.513
2.721518987341772  7.255
2.7278481012658227  3.694
2.7341772151898733  10.37
2.8544303797468356  4.373
3.0126582278481013  6.607
3.018987341772152  14.731
3.1392405063291138  10.959
3.2088607594936707  12.213
3.5  4.017
3.6012658227848102  9.333
3.8987341772151898  15.24
4.037974683544304  12.052
4.094936708860759  3.965
4.10126582278481  8.219
4.265822784810126  4.847
4.291139240506329  8.872
4.360759493670886  11.136
4.455696202531645  7.649
4.512658227848101  6.863
4.6075949367088604  6.827
4.6835443037974684  4.927
4.7405063291139244  8.585
4.7594936708860756  9.535
5.2784810126582276  16.645
5.449367088607595  4.995
5.594936708860759  7.877
5.6455696202531644  9.485
5.651898734177215  8.621
5.6645569620253164  5.149
5.784810126582278  4.102
5.810126582278481  12.73
5.848101265822785  6.574
5.917721518987341  7.458
6.19620253164557  12.303
6.60126582278481  8.204
6.8354430379746836  6.39
7.044303797468355  11.609
7.120253164556962  13.006
7.1645569620253164  6.411
7.234177215189874  8.773
7.2405063291139244  15.472
7.322784810126582  16.981
7.379746835443038  8.141
7.474683544303797  7.439
7.60126582278481  4.559
7.651898734177215  9.815
7.715189873417722  11.7
7.867088607594937  14.754
7.943037974683544  8.237
7.955696202531645  8.448
8.120253164556962  8.442
8.854430379746836  4.747
8.949367088607595  13.693
9.253164556962025  10.59
9.354430379746836  15.329
9.708860759493671  4.896
9.784810126582279  8.567
10.00632911392405  13.254
10.170886075949367  8.048
10.354430379746836  7.272
11.348101265822784  17.928
-3.1582278481012658  1.035
-3.1455696202531644  0.454
-3.0632911392405062  1.029
-2.930379746835443  2.883
-2.9240506329113924  3.506
-2.8544303797468356  5.192
-2.689873417721519  16.956
-2.6582278481012658  2.813
-2.6455696202531644  3.783
-2.6202531645569622  3.548
-2.588607594936709  6.183
-2.2278481012658227  1.904
-2.1645569620253164  12.348
-2.1645569620253164  4.317
-2.1392405063291138  14.659
-2.1265822784810124  1.418
-1.9430379746835442  2.819
-1.9303797468354431  5.319
-1.8037974683544304  2.772
-1.4683544303797469  3.226
-1.3670886075949367  1.811
-1.3291139240506329  3.0
-1.2341772151898733  2.342
-0.9556962025316456  2.961
-0.9240506329113924  16.557
-0.8987341772151899  2.873
-0.5886075949367089  14.194
-0.4620253164556962  3.007
-0.36075949367088606  15.748
-0.012658227848101266  2.693
0.25316455696202533  13.922
0.4240506329113924  4.352
0.4810126582278481  9.079
0.8544303797468354  16.279
0.9050632911392406  4.285
0.9746835443037974  2.36
1.0506329113924051  4.636
1.1708860759493671  10.316
1.379746835443038  7.517
1.6708860759493671  3.242
1.9493670886075949  2.479
1.9556962025316456  5.176
2.132911392405063  10.78
2.310126582278481  3.195
2.5759493670886076  14.262
2.6012658227848102  11.028
2.6645569620253164  6.711
2.8164556962025316  8.072
3.0316455696202533  10.559
3.1835443037974684  2.553
3.2151898734177213  6.996
3.3417721518987342  16.07
3.3987341772151898  5.704
3.6265822784810124  15.358
3.6582278481012658  11.344
3.6962025316455698  9.165
3.7848101265822787  15.131
4.3924050632911396  7.151
4.449367088607595  10.546
4.462025316455696  5.05
4.556962025316456  3.784
4.6455696202531644  8.947
5.018987341772152  13.542
5.037974683544304  6.911
5.512658227848101  8.365
5.531645569620253  4.187
5.531645569620253  7.953
5.658227848101266  11.027
5.860759493670886  6.79
5.974683544303797  7.335
6.018987341772152  6.42
6.082278481012659  12.077
6.468354430379747  16.93
6.632911392405063  6.646
6.7784810126582276  5.146
6.784810126582278  4.096
6.8354430379746836  10.739
6.8734177215189876  4.892
6.917721518987341  12.403
6.968354430379747  6.187
7.063291139240507  12.257
8.08860759493671  9.666
8.177215189873417  5.581
8.284810126582279  12.645
8.386075949367088  17.413
8.70253164556962  16.529
9.044303797468354  6.213
9.139240506329115  7.295
9.487341772151899  12.323
9.5  7.396
9.626582278481013  11.463
9.955696202531646  6.726
11.69620253164557  5.782
11.778481012658228  9.979
11.784810126582279  7.397
12.151898734177216  6.39
12.215189873417721  6.94
12.386075949367088  7.562
12.39240506329114  15.693
13.474683544303797  8.188
13.575949367088608  10.58
14.677215189873417  5.951
14.91139240506329  17.061
15.822784810126583  13.138
-3.3164556962025316  0.556
-3.1582278481012658  2.176
-3.069620253164557  1.618
-2.8544303797468356  5.302
-2.7468354430379747  3.715
-2.632911392405063  1.902
-2.5822784810126582  1.412
-2.5316455696202533  1.13
-2.5253164556962027  3.298
-2.430379746835443  11.157
-2.3037974683544302  2.268
-2.2848101265822787  3.892
-2.2658227848101267  1.244
-2.2341772151898733  1.592
-2.1835443037974684  16.193
-2.170886075949367  1.444
-2.107594936708861  2.708
-2.0759493670886076  5.869
-2.0  4.422
-1.4303797468354431  1.551
-1.3924050632911393  4.277
-1.3924050632911393  6.683
-1.3417721518987342  3.835
-1.1645569620253164  1.747
-1.0506329113924051  4.172
-0.6329113924050633  7.248
-0.47468354430379744  2.608
-0.3924050632911392  2.527
-0.22151898734177214  16.482
-0.21518987341772153  8.161
-0.16455696202531644  4.112
-0.0949367088607595  4.561
0.0949367088607595  2.978
0.12025316455696203  2.575
0.14556962025316456  17.438
0.20253164556962025  11.594
0.2468354430379747  2.628
0.3291139240506329  14.749
0.34177215189873417  3.017
0.6075949367088608  1.823
0.6392405063291139  3.319
0.7531645569620253  3.035
0.9556962025316456  3.12
1.2848101265822784  5.014
1.3417721518987342  6.452
1.5  5.419
1.5253164556962024  11.79
1.620253164556962  6.424
1.6329113924050633  7.114
1.7025316455696202  7.646
1.7151898734177216  6.904
1.7341772151898733  4.272
1.7468354430379747  7.663
1.9746835443037976  12.801
2.2341772151898733  2.261
2.2974683544303796  14.145
2.3354430379746836  8.912
2.4050632911392404  4.791
2.5  7.218
2.5316455696202533  3.342
2.550632911392405  3.171
2.5632911392405062  6.098
2.632911392405063  13.73
2.632911392405063  3.929
2.6835443037974684  13.85
2.7025316455696204  4.196
2.7151898734177213  3.602
2.778481012658228  7.747
3.0253164556962027  6.19
3.3544303797468356  4.876
3.4240506329113924  13.36
3.4683544303797467  5.362
3.5316455696202533  16.477
3.5759493670886076  3.34
3.8037974683544302  16.838
3.8417721518987342  8.808
4.30379746835443  12.255
4.30379746835443  13.82
4.310126582278481  7.192
4.367088607594937  7.634
4.3924050632911396  4.194
5.0886075949367084  6.839
5.208860759493671  9.562
5.582278481012659  12.141
5.746835443037975  11.952
5.860759493670886  3.841
5.936708860759493  9.289
5.962025316455696  6.982
6.012658227848101  9.573
6.063291139240507  9.679
6.943037974683544  14.809
7.613924050632911  6.44
8.139240506329115  15.818
8.234177215189874  11.634
8.278481012658228  6.285
8.367088607594937  7.479
8.810126582278482  9.022
9.335443037974683  6.651
10.208860759493671  7.24
10.715189873417721  15.496
11.987341772151899  10.334
14.405063291139241  11.945
16.018987341772153  13.955
18.753164556962027  7.732
-3.1835443037974684  2.918
-2.829113924050633  1.127
-2.7911392405063293  0.594
-2.6645569620253164  16.161
-2.6202531645569622  2.886
-2.2088607594936707  3.649
-2.1645569620253164  2.951
-2.1392405063291138  1.126
-2.107594936708861  1.824
-2.069620253164557  1.602
-2.0253164556962027  1.684
-2.0  2.634
-1.9367088607594938  2.704
-1.879746835443038  1.016
-1.7784810126582278  3.413
-1.759493670886076  1.076
-1.4303797468354431  3.32
-1.4240506329113924  8.811
-1.3924050632911393  11.153
-1.3670886075949367  3.437
-1.2215189873417722  3.375
-1.1139240506329113  3.723
-0.9430379746835443  3.612
-0.879746835443038  2.048
-0.7151898734177216  2.916
-0.7151898734177216  4.845
-0.569620253164557  16.35
-0.5063291139240507  1.478
-0.41139240506329117  3.007
-0.22784810126582278  3.025
0.04430379746835443  9.256
0.1518987341772152  2.438
0.1518987341772152  2.726
0.22151898734177214  4.293
0.3670886075949367  11.963
0.6582278481012658  9.246
0.9810126582278481  5.014
1.0443037974683544  7.067
1.240506329113924  1.825
1.2721518987341771  3.385
1.6075949367088607  7.634
1.7151898734177216  7.154
1.740506329113924  2.398
2.2088607594936707  3.358
2.2848101265822787  2.678
2.348101265822785  5.207
2.550632911392405  11.122
2.9556962025316458  5.415
3.0759493670886076  8.448
3.3164556962025316  6.814
3.3417721518987342  16.719
3.5063291139240507  15.429
3.8417721518987342  3.997
3.8417721518987342  6.895
3.8797468354430378  5.199
3.9430379746835444  9.666
3.962025316455696  5.26
4.031645569620253  9.86
4.132911392405063  13.63
4.132911392405063  16.57
4.139240506329114  11.574
4.139240506329114  9.106
4.170886075949367  8.252
4.1835443037974684  16.721
4.4113924050632916  9.734
4.563291139240507  7.682
4.594936708860759  7.041
4.632911392405063  11.215
4.7784810126582276  4.278
4.8924050632911396  6.435
4.917721518987341  5.079
4.981012658227848  8.111
5.018987341772152  5.372
5.3734177215189876  8.88
5.3924050632911396  2.809
5.6645569620253164  17.761
5.677215189873418  7.228
5.6835443037974684  13.047
5.949367088607595  17.344
6.025316455696203  8.657
6.044303797468355  6.718
6.069620253164557  11.402
6.227848101265823  16.532
6.329113924050633  6.28
6.3354430379746836  9.978
6.360759493670886  9.89
6.481012658227848  5.333
6.563291139240507  4.836
6.784810126582278  7.033
7.379746835443038  11.154
7.639240506329114  6.485
7.7594936708860756  9.909
7.848101265822785  5.965
7.867088607594937  12.903
8.139240506329115  7.063
8.19620253164557  11.22
8.310126582278482  9.756
9.430379746835444  9.681
10.405063291139241  12.14
10.449367088607595  16.981
11.170886075949367  15.989
11.265822784810126  5.985
12.272151898734178  10.15
13.468354430379748  12.664
-3.018987341772152  2.788
-3.0126582278481013  3.54
-2.9556962025316458  3.579
-2.7848101265822787  3.717
-2.7088607594936707  1.792
-2.5569620253164556  1.869
-2.3860759493670884  15.809
-2.1962025316455698  17.152
-2.1645569620253164  1.629
-2.1645569620253164  1.874
-1.9683544303797469  14.266
-1.8481012658227849  16.769
-1.7658227848101267  10.64
-1.7531645569620253  9.906
-1.620253164556962  1.409
-1.518987341772152  3.04
-1.4936708860759493  8.261
-1.4367088607594938  0.934
-1.4240506329113924  10.203
-1.3481012658227849  2.344
-1.0949367088607596  3.584
-0.9936708860759493  9.675
-0.9556962025316456  3.588
-0.9240506329113924  1.969
-0.8670886075949367  15.052
-0.8227848101265823  3.748
-0.7974683544303798  17.415
-0.7658227848101266  7.842
-0.740506329113924  1.667
-0.7278481012658228  8.539
-0.7215189873417721  2.179
-0.6329113924050633  9.416
-0.6075949367088608  3.844
-0.5316455696202531  3.77
-0.46835443037974683  11.403
-0.2468354430379747  2.832
0.34810126582278483  8.058
0.5063291139240507  3.39
0.5316455696202531  2.444
0.7215189873417721  11.873
0.8417721518987342  4.269
1.0  14.617
1.2151898734177216  10.455
1.518987341772152  4.466
1.7531645569620253  14.505
1.7848101265822784  4.619
1.9430379746835442  3.523
2.0632911392405062  7.306
2.0949367088607596  17.546
2.0949367088607596  7.938
2.1392405063291138  10.914
2.3227848101265822  4.292
2.411392405063291  6.242
2.4746835443037973  15.377
2.5063291139240507  14.604
2.5126582278481013  5.752
2.7088607594936707  5.649
2.721518987341772  3.582
2.7468354430379747  9.14
2.8037974683544302  8.209
2.9873417721518987  8.202
3.050632911392405  7.912
3.0632911392405062  6.525
3.107594936708861  4.216
3.278481012658228  7.131
3.3987341772151898  3.385
3.4367088607594938  12.569
3.537974683544304  4.482
3.550632911392405  5.559
3.7341772151898733  7.318
3.778481012658228  9.621
3.949367088607595  3.464
3.962025316455696  3.27
3.9873417721518987  14.41
4.3924050632911396  10.246
4.493670886075949  9.484
4.550632911392405  7.823
4.69620253164557  7.784
4.734177215189874  10.404
4.7594936708860756  10.788
5.025316455696203  3.119
5.1455696202531644  15.69
5.727848101265823  9.459
5.810126582278481  3.968
5.829113924050633  5.889
5.936708860759493  9.775
6.430379746835443  6.662
6.436708860759493  10.733
6.689873417721519  8.278
6.7784810126582276  10.714
6.886075949367089  9.804
7.094936708860759  8.986
7.3354430379746836  5.092
8.025316455696203  5.195
8.094936708860759  9.858
8.120253164556962  5.229
8.164556962025317  6.254
8.556962025316455  14.972
8.70253164556962  7.635
10.063291139240507  8.778
10.955696202531646  7.813
13.177215189873417  13.09
13.563291139240507  12.894
14.449367088607595  13.903
-3.018987341772152  3.28
-2.9177215189873418  1.08
-2.911392405063291  3.853
-2.9050632911392404  15.016
-2.892405063291139  3.457
-2.8607594936708862  2.656
-2.5632911392405062  10.791
-2.5632911392405062  2.694
-2.4936708860759493  3.826
-2.4556962025316458  2.574
-2.2658227848101267  2.733
-2.221518987341772  1.756
-2.1265822784810124  4.627
-2.1139240506329116  3.546
-2.018987341772152  15.121
-1.9240506329113924  12.648
-1.4367088607594938  11.27
-1.2341772151898733  11.156
-0.9873417721518988  1.706
-0.9493670886075949  3.796
-0.7215189873417721  3.895
-0.6518987341772152  16.223
-0.6075949367088608  7.017
-0.5126582278481012  15.484
-0.47468354430379744  3.354
-0.47468354430379744  9.441
-0.44936708860759494  5.914
-0.2848101265822785  2.799
-0.16455696202531644  2.872
0.10759493670886076  2.237
0.15822784810126583  5.47
0.2974683544303797  2.995
0.3037974683544304  4.59
0.620253164556962  3.869
0.620253164556962  5.491
0.6835443037974683  3.779
1.120253164556962  2.469
1.2848101265822784  9.966
1.2974683544303798  4.474
1.3544303797468353  4.174
1.5063291139240507  9.27
1.6645569620253164  2.743
1.6962025316455696  3.451
1.8164556962025316  3.0
1.9240506329113924  2.892
2.0126582278481013  8.543
2.240506329113924  15.854
2.670886075949367  16.307
2.670886075949367  7.11
2.6962025316455698  12.403
2.7151898734177213  11.743
2.721518987341772  6.347
2.7848101265822787  6.216
2.7974683544303796  11.838
2.9177215189873418  10.634
3.088607594936709  4.443
3.1012658227848102  3.553
3.107594936708861  13.156
3.1772151898734178  4.597
3.240506329113924  11.312
3.259493670886076  4.137
3.3860759493670884  7.54
3.3860759493670884  9.115
3.392405063291139  8.628
3.4556962025316458  4.681
3.5949367088607596  6.021
3.8354430379746836  3.779
3.892405063291139  5.686
3.9683544303797467  14.558
4.056962025316456  4.859
4.082278481012659  16.651
4.1645569620253164  6.191
4.455696202531645  5.783
4.6645569620253164  6.689
4.69620253164557  13.004
4.860759493670886  7.789
5.050632911392405  10.612
5.3544303797468356  10.587
5.449367088607595  6.298
5.7215189873417724  7.864
5.829113924050633  16.354
5.89873417721519  6.992
5.987341772151899  14.208
6.2594936708860756  11.589
6.341772151898734  7.371
6.974683544303797  7.549
7.1075949367088604  6.859
7.348101265822785  5.203
7.727848101265823  10.623
7.917721518987341  4.741
8.082278481012658  5.629
8.29746835443038  5.091
9.291139240506329  11.05
9.322784810126583  10.333
9.525316455696203  10.474
9.569620253164556  5.664
9.746835443037975  8.183
10.044303797468354  12.735
10.063291139240507  11.114
10.658227848101266  9.815
11.221518987341772  15.573
13.791139240506329  17.111
14.848101265822784  7.898
17.253164556962027  12.111
-3.1392405063291138  0.769
-2.9430379746835444  2.61
-2.9050632911392404  1.274
-2.8354430379746836  3.852
-2.810126582278481  3.801
-2.6835443037974684  1.135
-2.5316455696202533  16.849
-2.3164556962025316  1.286
-2.310126582278481  4.625
-2.2468354430379747  1.678
-2.2088607594936707  2.506
-2.1962025316455698  2.461
-2.069620253164557  2.183
-2.0316455696202533  9.89
-1.8924050632911393  3.915
-1.7088607594936709  3.688
-1.6898734177215189  16.226
-1.6265822784810127  9.218
-1.6139240506329113  1.347
-1.5632911392405062  11.986
-1.5379746835443038  1.872
-1.4746835443037976  2.342
-1.3670886075949367  2.334
-1.259493670886076  1.857
-1.120253164556962  4.275
-0.8291139240506329  4.657
-0.7974683544303798  16.413
-0.7784810126582279  3.501
-0.7278481012658228  3.083
-0.5949367088607594  13.174
-0.5886075949367089  2.318
-0.4810126582278481  3.95
-0.47468354430379744  2.507
-0.3987341772151899  4.392
-0.3670886075949367  12.333
0.0  5.576
0.02531645569620253  5.432
0.189873417721519  3.676
0.6139240506329114  15.244
0.7151898734177216  4.69
0.8354430379746836  12.729
0.930379746835443  12.086
1.0443037974683544  4.587
1.0506329113924051  12.33
1.0506329113924051  2.832
1.120253164556962  4.221
1.360759493670886  3.169
1.4050632911392404  5.818
1.4303797468354431  10.484
1.7911392405063291  6.817
1.8101265822784811  5.521
1.9873417721518987  4.615
2.2531645569620253  3.997
2.4050632911392404  3.684
2.5443037974683542  6.903
2.6202531645569622  11.965
2.7341772151898733  9.466
2.8354430379746836  11.792
2.8734177215189876  2.997
3.1582278481012658  15.473
3.3797468354430378  14.056
3.3987341772151898  8.75
3.5  6.454
3.5822784810126582  2.751
4.018987341772152  6.042
4.474683544303797  4.927
4.822784810126582  5.611
5.0  5.663
5.012658227848101  11.039
5.177215189873418  9.994
5.208860759493671  8.703
5.594936708860759  6.051
5.6075949367088604  11.621
5.670886075949367  8.036
5.69620253164557  3.857
5.772151898734177  4.004
6.050632911392405  6.732
6.139240506329114  7.265
6.2784810126582276  15.201
6.2974683544303796  17.243
6.379746835443038  6.386
6.474683544303797  4.92
6.7594936708860756  11.105
6.860759493670886  17.007
6.993670886075949  14.892
7.018987341772152  6.756
7.215189873417722  11.469
7.7025316455696204  7.668
7.791139240506329  9.619
8.5  8.71
8.765822784810126  11.648
8.784810126582279  7.451
8.79746835443038  9.485
8.822784810126583  14.805
9.012658227848101  4.341
9.253164556962025  14.464
9.487341772151899  3.208
9.651898734177216  8.015
9.879746835443038  7.643
9.981012658227849  5.778
10.835443037974683  12.411
10.905063291139241  8.625
12.424050632911392  13.474
13.208860759493671  10.748
-3.1139240506329116  1.826
-2.8987341772151898  6.99
-2.7468354430379747  3.799
-2.6202531645569622  12.796
-2.537974683544304  3.016
-2.5253164556962027  1.733
-2.5  3.623
-2.4683544303797467  1.303
-2.4050632911392404  3.398
-2.3037974683544302  1.82
-2.278481012658228  4.793
-2.0759493670886076  2.056
-1.9936708860759493  2.405
-1.9683544303797469  3.292
-1.9556962025316456  3.852
-1.9113924050632911  2.955
-1.7215189873417722  2.487
-1.3860759493670887  16.096
-1.1139240506329113  5.083
-1.0253164556962024  2.773
-1.018987341772152  2.849
-0.9936708860759493  7.781
-0.930379746835443  2.617
-0.6772151898734177  1.929
-0.6518987341772152  3.817
-0.6329113924050633  1.605
-0.4177215189873418  3.607
-0.10759493670886076  4.667
0.14556962025316456  3.11
0.31645569620253167  3.714
0.41139240506329117  10.578
0.5569620253164557  7.203
0.8037974683544303  3.77
0.8037974683544303  4.189
0.8417721518987342  2.331
0.879746835443038  7.135
1.0822784810126582  6.64
1.1518987341772151  14.513
1.2151898734177216  4.444
1.3291139240506329  8.855
1.3417721518987342  2.478
1.4873417721518987  6.449
1.5886075949367089  4.77
1.7658227848101267  3.307
1.9556962025316456  10.752
1.9620253164556962  3.278
1.981012658227848  4.118
2.0253164556962027  9.41
2.0759493670886076  4.96
2.189873417721519  11.994
2.3037974683544302  4.479
2.4367088607594938  7.008
2.4430379746835444  5.965
2.5759493670886076  2.436
2.6265822784810124  4.355
2.689873417721519  8.561
2.7025316455696204  9.967
2.7341772151898733  7.651
2.8607594936708862  7.696
2.9746835443037973  5.162
3.1139240506329116  7.994
3.348101265822785  11.664
3.632911392405063  3.15
3.632911392405063  7.218
3.8227848101265822  5.933
3.867088607594937  4.837
4.1265822784810124  7.112
4.2594936708860756  3.513
4.265822784810126  7.966
4.348101265822785  8.197
4.537974683544304  6.356
4.8354430379746836  17.285
4.867088607594937  9.789
5.0  2.801
5.025316455696203  7.906
5.120253164556962  7.113
5.1835443037974684  14.716
5.2974683544303796  15.592
5.430379746835443  4.606
5.481012658227848  6.86
5.689873417721519  10.826
5.7025316455696204  12.836
5.715189873417722  6.88
5.993670886075949  7.938
6.139240506329114  9.464
6.481012658227848  12.264
6.6835443037974684  11.528
7.848101265822785  5.103
7.89873417721519  11.045
7.962025316455696  5.208
8.253164556962025  3.674
8.29746835443038  8.236
8.367088607594937  11.666
8.772151898734178  16.571
9.012658227848101  13.06
9.791139240506329  9.85
11.08860759493671  6.502
11.29746835443038  8.324
11.670886075949367  5.212
12.050632911392405  11.417
12.189873417721518  7.717
12.60759493670886  7.335
14.981012658227849  16.561
20.531645569620252  15.302
-3.132911392405063  0.799
-3.1012658227848102  1.852
-3.0822784810126582  1.054
-2.8860759493670884  0.693
-2.8417721518987342  1.704
-2.8037974683544302  1.2
-2.7658227848101267  3.307
-2.7278481012658227  15.692
-2.6582278481012658  2.074
-2.632911392405063  15.902
-2.632911392405063  2.308
-2.632911392405063  3.368
-2.6139240506329116  1.886
-2.537974683544304  3.34
-2.4177215189873418  9.671
-2.2911392405063293  1.082
-2.2151898734177213  3.193
-2.1392405063291138  3.263
-1.8037974683544304  1.499
-1.7531645569620253  4.941
-0.9493670886075949  4.656
-0.7151898734177216  4.466
-0.47468354430379744  3.268
-0.3924050632911392  12.684
-0.3037974683544304  3.7
-0.18354430379746836  3.305
-0.17088607594936708  15.085
0.012658227848101266  4.202
0.379746835443038  2.145
0.3987341772151899  7.226
0.5949367088607594  10.811
0.7658227848101266  9.452
0.8037974683544303  7.329
0.8734177215189873  1.761
0.9050632911392406  6.521
1.1139240506329113  14.531
1.4303797468354431  3.317
1.5063291139240507  6.892
1.6582278481012658  8.062
1.6708860759493671  7.542
1.6898734177215189  11.995
1.7025316455696202  11.517
1.7531645569620253  3.825
1.7848101265822784  10.58
1.7848101265822784  4.132
1.8227848101265822  4.991
2.0253164556962027  14.565
2.151898734177215  2.284
2.1772151898734178  15.433
2.278481012658228  4.867
2.3797468354430378  2.839
2.4240506329113924  3.577
2.4936708860759493  9.59
2.569620253164557  7.263
2.6392405063291138  2.094
2.8164556962025316  3.501
2.8227848101265822  7.131
2.911392405063291  8.464
2.9367088607594938  10.167
3.0632911392405062  4.413
3.088607594936709  9.235
3.2151898734177213  8.158
3.3164556962025316  5.101
3.3417721518987342  8.168
3.4683544303797467  4.969
3.4873417721518987  7.377
3.651898734177215  15.221
3.7848101265822787  17.421
4.1835443037974684  10.706
4.575949367088608  10.035
4.575949367088608  16.914
4.791139240506329  3.898
5.082278481012659  4.148
5.265822784810126  5.629
5.6265822784810124  4.457
5.879746835443038  14.036
6.120253164556962  7.317
6.3734177215189876  8.835
6.620253164556962  7.661
6.708860759493671  10.349
6.765822784810126  12.64
6.784810126582278  4.949
6.860759493670886  14.656
7.069620253164557  8.602
7.2405063291139244  6.822
7.386075949367089  10.298
7.39873417721519  15.587
7.462025316455696  16.189
7.531645569620253  10.959
7.715189873417722  14.781
8.449367088607595  11.656
8.487341772151899  7.27
8.575949367088608  3.502
8.765822784810126  11.206
9.335443037974683  7.41
9.721518987341772  14.481
9.79746835443038  16.405
9.936708860759493  12.162
10.170886075949367  10.675
10.449367088607595  8.653
10.753164556962025  13.155
10.924050632911392  6.614
13.063291139240507  14.479
13.284810126582279  14.893
-3.1772151898734178  1.194
-2.8544303797468356  4.654
-2.7658227848101267  17.079
-2.7025316455696204  3.452
-2.569620253164557  2.962
-2.5443037974683542  3.717
-2.5  2.139
-2.4746835443037973  2.009
-2.3987341772151898  0.713
-2.2341772151898733  1.156
-2.2278481012658227  1.831
-2.221518987341772  4.897
-1.9746835443037976  3.646
-1.639240506329114  1.55
-1.639240506329114  6.791
-1.6075949367088607  4.819
-1.5886075949367089  9.114
-1.481012658227848  2.388
-1.4746835443037976  8.472
-1.3417721518987342  1.843
-1.1962025316455696  5.826
-1.0632911392405062  4.936
-1.0379746835443038  1.664
-1.018987341772152  3.356
-0.9556962025316456  4.157
-0.7341772151898734  6.494
-0.7215189873417721  2.609
-0.5822784810126582  2.97
-0.5632911392405063  2.036
-0.5189873417721519  2.222
-0.5063291139240507  9.891
-0.10126582278481013  1.801
0.22151898734177214  7.807
0.5569620253164557  9.158
0.6455696202531646  6.404
0.6772151898734177  10.209
0.8354430379746836  12.822
1.0316455696202531  9.924
1.1075949367088607  4.645
1.1139240506329113  2.112
1.139240506329114  3.231
1.1772151898734178  3.034
1.2848101265822784  15.37
1.3291139240506329  3.219
1.3354430379746836  4.204
1.4367088607594938  3.769
1.6645569620253164  4.394
1.6835443037974684  4.293
1.8291139240506329  4.575
1.9177215189873418  2.757
2.0632911392405062  8.597
2.1392405063291138  3.192
2.189873417721519  15.936
2.2531645569620253  4.202
2.3797468354430378  5.942
2.4683544303797467  7.453
2.6265822784810124  10.454
2.7658227848101267  3.123
2.9683544303797467  16.071
3.018987341772152  7.512
3.0443037974683542  16.215
3.1202531645569622  15.293
3.4746835443037973  4.022
3.537974683544304  6.473
3.6455696202531644  11.983
3.7531645569620253  7.766
3.810126582278481  16.014
3.829113924050633  6.396
4.094936708860759  6.959
4.120253164556962  8.848
4.170886075949367  8.123
4.30379746835443  7.226
4.455696202531645  6.305
4.531645569620253  3.609
5.2215189873417724  13.058
5.322784810126582  15.618
5.348101265822785  11.018
5.360759493670886  15.978
5.436708860759493  5.42
5.487341772151899  6.837
5.594936708860759  13.514
5.594936708860759  13.96
5.810126582278481  14.594
6.082278481012659  10.539
6.715189873417722  12.151
6.8164556962025316  12.846
6.962025316455696  8.747
7.018987341772152  8.855
7.075949367088608  6.271
7.120253164556962  10.352
7.6265822784810124  11.486
7.6645569620253164  8.338
8.417721518987342  8.47
8.651898734177216  13.924
9.29746835443038  11.492
9.379746835443038  8.319
10.08860759493671  9.14
11.50632911392405  10.454
11.632911392405063  7.39
12.094936708860759  11.48
12.594936708860759  9.754
12.89240506329114  11.575
13.056962025316455  12.567
15.037974683544304  12.037
-3.2531645569620253  0.423
-3.1139240506329116  3.134
-3.0253164556962027  1.053
-3.0063291139240507  0.744
-2.981012658227848  3.973
-2.848101265822785  1.75
-2.8354430379746836  1.198
-2.651898734177215  1.286
-2.6012658227848102  1.478
-2.5949367088607596  5.363
-2.518987341772152  1.944
-2.3987341772151898  3.076
-2.392405063291139  3.776
-2.3797468354430378  1.559
-2.3544303797468356  10.138
-2.278481012658228  5.928
-2.2658227848101267  0.817
-2.2278481012658227  2.611
-2.0822784810126582  10.878
-1.9367088607594938  3.909
-1.879746835443038  2.282
-1.8164556962025316  2.188
-1.6772151898734178  2.919
-1.5949367088607596  2.396
-1.5886075949367089  15.739
-1.5063291139240507  4.157
-1.3734177215189873  4.526
-1.259493670886076  1.705
-1.1835443037974684  6.194
-0.8734177215189873  4.167
-0.759493670886076  1.06
-0.6329113924050633  10.626
-0.44936708860759494  9.721
-0.25949367088607594  4.245
-0.12658227848101267  3.007
-0.056962025316455694  2.824
0.5886075949367089  5.57
0.7025316455696202  4.705
0.7151898734177216  7.17
0.7215189873417721  3.008
0.7341772151898734  3.978
0.9240506329113924  2.753
1.2531645569620253  7.181
1.3481012658227849  6.712
1.860759493670886  9.15
1.981012658227848  3.981
2.050632911392405  2.25
2.107594936708861  3.863
2.189873417721519  3.391
2.2278481012658227  3.785
2.2341772151898733  11.587
2.4050632911392404  14.663
2.4430379746835444  6.599
2.5063291139240507  12.425
3.0443037974683542  10.029
3.1835443037974684  4.04
3.221518987341772  16.283
3.2531645569620253  6.491
3.3860759493670884  10.933
3.3987341772151898  7.063
3.481012658227848  10.149
3.5063291139240507  6.993
3.518987341772152  8.833
3.5253164556962027  5.281
3.670886075949367  4.442
3.7151898734177213  7.386
3.8164556962025316  16.845
3.8354430379746836  14.887
3.8354430379746836  9.386
3.9050632911392404  3.245
3.981012658227848  6.901
4.10126582278481  13.079
4.2215189873417724  15.091
4.234177215189874  11.469
4.2974683544303796  8.486
4.531645569620253  8.428
4.639240506329114  15.686
4.69620253164557  10.534
4.7974683544303796  4.916
5.158227848101266  3.847
5.3734177215189876  11.81
5.443037974683544  9.33
5.493670886075949  3.372
5.6835443037974684  6.775
5.8354430379746836  6.688
5.968354430379747  5.22
6.1265822784810124  16.214
6.405063291139241  13.551
7.1835443037974684  17.287
7.3164556962025316  8.965
7.474683544303797  8.107
7.6075949367088604  8.254
7.734177215189874  9.592
7.930379746835443  12.71
7.943037974683544  6.172
8.272151898734178  15.576
8.329113924050633  6.188
8.335443037974683  6.54
8.443037974683545  9.804
8.765822784810126  13.091
9.00632911392405  8.622
9.037974683544304  8.123
9.310126582278482  11.718
9.49367088607595  12.452
9.69620253164557  4.458
10.08860759493671  9.583
10.120253164556962  7.217
10.556962025316455  8.884
11.424050632911392  12.268
12.449367088607595  10.451
12.708860759493671  15.692
13.348101265822784  10.047
-3.1202531645569622  0.782
-3.018987341772152  3.669
-2.9873417721518987  1.388
-2.8037974683544302  4.553
-2.7025316455696204  3.37
-2.5316455696202533  2.669
-2.3607594936708862  1.052
-2.2278481012658227  1.344
-2.1139240506329116  1.312
-2.1139240506329116  3.437
-2.0569620253164556  2.145
-1.9556962025316456  2.378
-1.9367088607594938  14.107
-1.9303797468354431  2.94
-1.879746835443038  3.879
-1.7721518987341771  8.859
-1.7215189873417722  1.609
-1.6898734177215189  3.353
-1.3734177215189873  1.715
-1.3101265822784811  2.001
-1.2215189873417722  8.637
-1.0759493670886076  4.188
-0.9113924050632911  1.897
-0.8734177215189873  3.602
-0.8544303797468354  5.634
-0.5379746835443038  2.652
-0.5  1.156
-0.4810126582278481  2.27
-0.47468354430379744  3.277
-0.4050632911392405  15.936
-0.3227848101265823  8.21
-0.2848101265822785  2.146
-0.11392405063291139  12.848
-0.05063291139240506  8.977
-0.0379746835443038  5.434
-0.03164556962025317  13.745
-0.02531645569620253  3.068
0.0759493670886076  16.202
0.189873417721519  6.013
0.25316455696202533  6.512
0.2974683544303797  6.999
0.43037974683544306  4.505
0.6329113924050633  4.778
0.8417721518987342  13.19
0.8670886075949367  2.999
1.0316455696202531  9.519
1.2215189873417722  4.279
1.4683544303797469  3.987
1.5506329113924051  12.679
1.5569620253164558  8.114
1.5886075949367089  7.684
1.6012658227848102  3.043
1.6835443037974684  3.783
1.7468354430379747  6.321
1.8164556962025316  6.704
1.879746835443038  4.087
1.9936708860759493  7.773
2.069620253164557  3.491
2.1835443037974684  2.868
2.2974683544303796  5.119
2.462025316455696  17.218
2.481012658227848  8.963
2.740506329113924  7.636
2.7531645569620253  4.849
2.8037974683544302  16.672
2.8164556962025316  8.157
3.018987341772152  2.969
3.0316455696202533  3.724
3.1265822784810124  4.662
3.240506329113924  9.242
3.2974683544303796  5.464
3.5759493670886076  7.797
3.721518987341772  5.052
3.9050632911392404  4.253
4.075949367088608  9.024
4.80379746835443  15.98
4.8734177215189876  4.756
4.8734177215189876  5.284
5.006329113924051  10.797
5.272151898734177  6.102
5.474683544303797  3.714
5.936708860759493  5.352
6.234177215189874  11.267
6.284810126582278  5.886
6.481012658227848  5.725
7.037974683544304  6.716
7.151898734177215  10.599
7.386075949367089  10.448
7.3924050632911396  14.721
7.632911392405063  6.371
7.6455696202531644  12.957
7.6645569620253164  8.192
7.772151898734177  6.825
7.879746835443038  9.143
7.9113924050632916  14.69
8.234177215189874  7.543
8.835443037974683  6.597
8.924050632911392  5.157
9.113924050632912  12.51
9.759493670886076  9.424
10.208860759493671  7.837
11.91139240506329  4.896
14.468354430379748  15.238
16.436708860759495  7.075
-3.1265822784810124  0.796
-3.0253164556962027  1.731
-2.8987341772151898  2.764
-2.8607594936708862  8.7
-2.6455696202531644  3.761
-2.6139240506329116  2.483
-2.607594936708861  2.209
-2.5126582278481013  11.924
-2.4873417721518987  1.259
-2.4367088607594938  3.576
-2.430379746835443  7.983
-2.4240506329113924  8.519
-2.4050632911392404  1.82
-2.329113924050633  2.152
-2.3227848101265822  1.796
-2.3164556962025316  5.606
-2.2531645569620253  2.714
-2.1962025316455698  1.05
-2.132911392405063  2.784
-1.9240506329113924  8.215
-1.8354430379746836  1.281
-1.7151898734177216  0.912
-1.639240506329114  5.352
-1.6139240506329113  3.056
-1.5569620253164558  2.444
-1.4177215189873418  6.629
-1.1455696202531647  2.788
-0.7658227848101266  10.92
-0.7341772151898734  3.563
-0.7278481012658228  3.791
-0.7151898734177216  10.703
-0.5126582278481012  2.472
-0.5063291139240507  2.082
-0.2721518987341772  10.12
-0.12025316455696203  7.357
0.06329113924050633  3.436
0.2088607594936709  7.827
0.4177215189873418  2.709
0.6518987341772152  16.114
0.930379746835443  2.573
0.9683544303797469  4.698
0.9810126582278481  2.157
1.0  10.761
1.0506329113924051  9.509
1.1012658227848102  3.781
1.1518987341772151  4.805
1.1645569620253164  3.182
1.2088607594936709  2.47
1.2848101265822784  8.147
1.2911392405063291  5.811
1.3734177215189873  4.917
1.3924050632911393  3.752
1.620253164556962  3.993
1.7151898734177216  15.381
2.088607594936709  7.935
2.2278481012658227  3.112
2.2468354430379747  5.82
2.2848101265822787  8.897
2.392405063291139  6.519
2.5253164556962027  8.544
2.537974683544304  9.696
2.721518987341772  15.84
2.740506329113924  14.752
2.7468354430379747  8.864
2.778481012658228  5.872
2.8544303797468356  5.057
2.8797468354430378  3.675
2.911392405063291  12.459
2.9556962025316458  5.421
3.0316455696202533  8.486
3.2025316455696204  3.135
3.3987341772151898  16.023
3.4177215189873418  6.127
3.4873417721518987  9.253
3.5949367088607596  4.157
3.6772151898734178  7.549
4.050632911392405  15.078
4.208860759493671  3.087
4.2215189873417724  6.337
4.487341772151899  11.235
4.563291139240507  7.426
4.917721518987341  5.014
5.063291139240507  13.216
5.113924050632911  6.312
5.208860759493671  9.839
5.613924050632911  5.032
5.993670886075949  9.986
6.265822784810126  9.514
6.822784810126582  3.833
7.012658227848101  14.437
7.1835443037974684  7.174
7.227848101265823  9.651
7.594936708860759  17.218
7.917721518987341  6.029
8.19620253164557  5.5
8.215189873417721  6.799
9.151898734177216  13.332
9.512658227848101  4.445
9.924050632911392  5.865
11.443037974683545  13.295
11.550632911392405  7.769
12.49367088607595  11.283
12.677215189873417  10.076
15.044303797468354  9.715
-3.0759493670886076  1.039
-2.9746835443037973  2.201
-2.949367088607595  3.091
-2.778481012658228  3.498
-2.6582278481012658  2.973
-2.4177215189873418  1.3
-2.411392405063291  0.809
-2.411392405063291  5.859
-2.3734177215189876  9.299
-2.2911392405063293  3.427
-2.1202531645569622  6.071
-1.9177215189873418  10.545
-1.9113924050632911  17.52
-1.9050632911392404  6.734
-1.8670886075949367  15.828
-1.7848101265822784  8.498
-1.7025316455696202  4.621
-1.6898734177215189  2.93
-1.6835443037974684  1.413
-1.518987341772152  10.854
-1.4936708860759493  3.487
-1.4620253164556962  4.71
-1.3291139240506329  2.997
-1.0379746835443038  8.516
-1.0063291139240507  11.922
-0.4936708860759494  9.3
-0.35443037974683544  3.124
0.0379746835443038  2.381
0.0379746835443038  4.0
0.1518987341772152  4.674
0.15822784810126583  14.576
0.23417721518987342  14.524
0.2848101265822785  2.44
0.5063291139240507  3.134
0.5443037974683544  13.441
0.6012658227848101  11.064
0.6265822784810127  3.521
0.6645569620253164  5.267
0.6835443037974683  10.172
0.8860759493670886  2.222
1.0316455696202531  7.922
1.3417721518987342  4.679
1.3734177215189873  5.977
1.4177215189873418  9.745
1.4683544303797469  3.43
1.4746835443037976  2.399
1.7278481012658229  12.45
1.7721518987341771  2.396
1.9177215189873418  3.587
1.9303797468354431  4.429
2.2025316455696204  6.901
2.3227848101265822  8.07
2.367088607594937  7.149
2.6392405063291138  3.759
3.2088607594936707  6.079
3.278481012658228  7.917
3.3417721518987342  7.555
3.3987341772151898  11.558
3.411392405063291  5.354
3.411392405063291  6.948
3.4367088607594938  6.934
3.8354430379746836  11.834
4.082278481012659  4.964
4.19620253164557  4.83
4.2025316455696204  6.857
4.348101265822785  4.12
4.493670886075949  16.996
4.512658227848101  7.466
4.594936708860759  6.56
4.746835443037975  3.445
4.753164556962025  13.71
5.0  5.201
5.158227848101266  14.393
5.2025316455696204  9.68
5.208860759493671  10.607
5.227848101265823  5.789
5.284810126582278  6.097
5.379746835443038  4.564
5.518987341772152  15.374
5.60126582278481  9.692
5.6075949367088604  10.191
5.810126582278481  7.781
5.829113924050633  7.251
6.468354430379747  15.452
6.525316455696203  7.395
6.708860759493671  7.881
6.8924050632911396  15.836
7.2025316455696204  4.381
7.405063291139241  7.826
7.550632911392405  15.27
7.60126582278481  12.197
7.905063291139241  15.273
8.424050632911392  3.743
8.873417721518987  5.725
8.930379746835444  8.792
8.99367088607595  7.474
9.069620253164556  7.386
9.50632911392405  8.793
9.651898734177216  12.774
9.91139240506329  12.113
11.39240506329114  7.446
11.5  16.021
14.063291139240507  12.539
14.518987341772151  10.153
-2.9936708860759493  0.843
-2.911392405063291  3.098
-2.810126582278481  3.859
-2.6645569620253164  2.063
-2.6455696202531644  0.963
-2.4936708860759493  2.065
-2.3860759493670884  2.641
-2.2721518987341773  4.241
-2.2531645569620253  2.998
-2.151898734177215  2.746
-2.1202531645569622  9.954
-2.0632911392405062  3.637
-2.018987341772152  15.576
-1.7721518987341771  2.261
-1.7215189873417722  11.282
-1.6962025316455696  1.971
-1.6582278481012658  2.785
-1.5506329113924051  11.605
-1.4493670886075949  6.342
-1.2278481012658229  10.388
-1.2215189873417722  17.313
-1.0443037974683544  4.118
-0.9936708860759493  6.21
-0.9873417721518988  4.935
-0.689873417721519  9.701
-0.6835443037974683  4.05
-0.43670886075949367  7.069
-0.3037974683544304  8.781
0.05063291139240506  17.058
0.2848101265822785  2.88
0.2848101265822785  8.674
0.2911392405063291  9.375
0.44936708860759494  7.646
0.6392405063291139  6.394
1.0379746835443038  3.604
1.4177215189873418  6.212
1.6329113924050633  6.888
1.6582278481012658  4.913
1.7658227848101267  8.107
1.9050632911392404  4.78
2.0316455696202533  11.941
2.278481012658228  8.554
2.5126582278481013  7.231
2.689873417721519  6.365
2.721518987341772  10.729
2.740506329113924  13.318
2.867088607594937  3.796
3.0253164556962027  7.48
3.189873417721519  7.141
3.3417721518987342  12.39
3.7025316455696204  5.424
3.7278481012658227  7.255
3.7721518987341773  3.397
4.037974683544304  12.86
4.10126582278481  10.859
4.2025316455696204  6.981
4.2215189873417724  10.532
4.2974683544303796  15.819
4.405063291139241  13.235
4.772151898734177  7.706
5.006329113924051  6.535
5.063291139240507  4.634
5.10126582278481  15.82
5.3734177215189876  3.623
5.670886075949367  9.689
6.012658227848101  12.091
6.037974683544304  8.972
6.215189873417722  5.047
6.2405063291139244  17.21
6.291139240506329  9.606
6.550632911392405  4.735
6.677215189873418  4.109
6.727848101265823  11.182
6.734177215189874  14.997
7.215189873417722  8.191
7.227848101265823  8.928
7.30379746835443  5.615
7.329113924050633  5.787
7.348101265822785  16.065
7.405063291139241  15.071
7.582278481012659  12.345
7.632911392405063  5.796
7.651898734177215  14.986
8.0  12.346
8.240506329113924  7.526
8.449367088607595  5.295
8.544303797468354  14.211
8.740506329113924  5.811
8.886075949367088  11.589
9.215189873417721  13.394
9.348101265822784  8.015
9.60759493670886  9.734
10.449367088607595  16.381
10.848101265822784  6.062
11.246835443037975  14.306
11.468354430379748  10.809
11.715189873417721  6.742
12.41139240506329  8.246
12.778481012658228  9.706
12.930379746835444  15.425
14.41139240506329  13.309
14.765822784810126  9.019
15.10126582278481  10.063
15.664556962025317  10.687
-3.107594936708861  2.266
-3.0443037974683542  2.848
-3.0126582278481013  0.692
-2.949367088607595  3.054
-2.8734177215189876  2.01
-2.759493670886076  1.212
-2.670886075949367  2.927
-2.462025316455696  10.679
-2.367088607594937  0.957
-2.2468354430379747  4.837
-2.170886075949367  9.497
-1.9620253164556962  4.076
-1.8101265822784811  8.687
-1.7341772151898733  5.52
-1.6898734177215189  8.349
-1.6455696202531647  4.659
-1.5949367088607596  14.917
-1.4493670886075949  3.796
-1.4303797468354431  2.426
-1.3037974683544304  11.145
-1.2974683544303798  2.394
-0.5822784810126582  5.524
-0.35443037974683544  3.453
-0.2974683544303797  9.481
-0.23417721518987342  2.5
0.4430379746835443  15.146
0.5253164556962026  2.36
0.6329113924050633  3.811
0.8860759493670886  3.297
0.9620253164556962  3.047
0.9683544303797469  4.582
1.1518987341772151  6.872
1.1962025316455696  16.35
1.2025316455696202  15.034
1.3987341772151898  4.112
1.4493670886075949  2.7
1.4746835443037976  5.191
1.5759493670886076  5.476
1.620253164556962  8.907
1.7025316455696202  4.078
1.759493670886076  5.432
1.8037974683544304  11.668
1.9240506329113924  8.195
2.2911392405063293  4.505
2.5949367088607596  4.862
2.7468354430379747  7.348
2.8354430379746836  8.085
2.8607594936708862  9.658
2.867088607594937  9.487
2.8860759493670884  8.356
3.0126582278481013  10.895
3.3987341772151898  5.759
3.4430379746835444  7.635
3.5316455696202533  4.746
3.588607594936709  15.733
3.6139240506329116  9.764
3.6392405063291138  14.2
3.7088607594936707  7.798
3.778481012658228  16.189
4.031645569620253  13.23
4.031645569620253  5.52
4.291139240506329  4.465
4.291139240506329  8.774
4.2974683544303796  14.57
4.329113924050633  9.299
4.550632911392405  8.039
4.639240506329114  5.129
4.7025316455696204  6.135
4.708860759493671  3.801
4.727848101265823  7.82
4.8354430379746836  16.275
4.841772151898734  12.496
4.879746835443038  17.117
4.89873417721519  4.146
4.9113924050632916  8.17
5.132911392405063  4.942
5.341772151898734  4.432
5.493670886075949  6.694
5.575949367088608  5.186
6.025316455696203  12.126
6.436708860759493  5.356
6.582278481012659  13.26
6.7405063291139244  8.914
6.9113924050632916  13.982
7.0  11.625
7.291139240506329  16.118
7.3164556962025316  14.964
7.506329113924051  4.642
7.506329113924051  6.057
7.677215189873418  9.123
7.746835443037975  8.749
8.284810126582279  5.582
8.753164556962025  8.58
8.835443037974683  5.05
9.246835443037975  8.333
10.075949367088608  9.505
10.379746835443038  9.967
10.778481012658228  13.935
12.183544303797468  7.535
12.778481012658228  15.387
13.246835443037975  7.674
13.60759493670886  4.813
13.727848101265822  13.912
13.740506329113924  10.808
-3.310126582278481  0.473
-3.2025316455696204  3.336
-2.9683544303797467  1.819
-2.9430379746835444  16.95
-2.8987341772151898  1.052
-2.8164556962025316  1.811
-2.569620253164557  3.195
-2.5063291139240507  10.187
-2.5063291139240507  3.208
-2.4240506329113924  15.841
-2.4177215189873418  1.703
-2.4177215189873418  2.7
-2.2911392405063293  16.455
-2.278481012658228  2.44
-2.1265822784810124  3.996
-1.879746835443038  3.742
-1.8291139240506329  15.383
-1.7531645569620253  2.431
-1.5949367088607596  3.388
-1.5569620253164558  9.562
-1.4177215189873418  15.778
-1.1455696202531647  4.693
-1.1075949367088607  16.011
-1.0696202531645569  7.726
-1.0316455696202531  2.843
-0.9746835443037974  5.375
-0.9050632911392406  12.461
-0.8227848101265823  3.508
-0.7025316455696202  2.613
-0.4936708860759494  4.599
-0.43037974683544306  2.495
-0.3860759493670886  3.789
-0.3227848101265823  3.543
-0.08227848101265822  9.309
0.6012658227848101  6.083
0.7531645569620253  6.417
1.0126582278481013  2.723
1.0949367088607596  4.319
1.3924050632911393  3.227
1.5126582278481013  4.282
1.5126582278481013  9.251
1.518987341772152  6.778
1.5759493670886076  5.749
1.6708860759493671  5.011
1.9683544303797469  5.094
2.0316455696202533  9.736
2.3354430379746836  5.695
2.392405063291139  3.544
2.5822784810126582  5.702
2.7088607594936707  6.032
2.911392405063291  5.854
3.037974683544304  2.879
3.1582278481012658  9.285
3.5063291139240507  7.323
3.8037974683544302  9.125
3.9430379746835444  4.056
3.962025316455696  16.398
3.962025316455696  3.672
4.139240506329114  8.614
4.443037974683544  3.745
4.727848101265823  14.961
4.753164556962025  13.303
4.791139240506329  10.3
4.7974683544303796  12.274
4.8924050632911396  5.207
4.917721518987341  10.026
5.0  16.423
5.069620253164557  5.466
5.284810126582278  9.336
5.462025316455696  15.518
5.886075949367089  11.5
6.012658227848101  11.01
6.5  14.419
6.525316455696203  14.166
6.860759493670886  4.583
6.936708860759493  6.715
7.037974683544304  7.312
7.550632911392405  6.328
7.651898734177215  8.208
7.962025316455696  8.907
8.0  7.032
8.063291139240507  16.924
8.462025316455696  12.28
8.632911392405063  15.664
8.670886075949367  6.632
8.708860759493671  9.257
8.879746835443038  15.178
9.10126582278481  15.073
9.183544303797468  5.82
9.537974683544304  8.368
9.620253164556962  10.85
9.810126582278482  9.206
10.037974683544304  12.304
10.164556962025317  16.855
10.854430379746836  11.872
10.99367088607595  9.647
11.79746835443038  16.265
11.91139240506329  5.299
13.620253164556962  9.097
13.677215189873417  11.314
13.69620253164557  8.314
15.455696202531646  15.666
18.11392405063291  11.015
19.5  11.867
