# Supplementary material for: Single-chain dimers from de novo immunoglobulins as robust scaffolds for multiple binding loops
Source: Nat Commun. 2023 Sep 23;14:5939. doi: 10.1038/s41467-023-41717-5 (PMC10517939; doi:10.1038/s41467-023-41717-5)
Supplement: Supplementary file 6 — Source data [file 41467_2023_41717_MOESM6_ESM.zip › SuppFig9_scIg14i.txt]

-3.0632911392405062  1.15
-3.0063291139240507  1.567
-2.848101265822785  2.726
-2.6772151898734178  4.691
-2.6392405063291138  3.403
-2.6139240506329116  10.035
-2.3607594936708862  1.332
-2.310126582278481  3.178
-2.278481012658228  1.044
-2.240506329113924  3.866
-2.2341772151898733  8.99
-1.8924050632911393  1.09
-1.8164556962025316  15.582
-1.7151898734177216  5.729
-1.6898734177215189  1.619
-1.6329113924050633  2.528
-1.5443037974683544  2.268
-1.0126582278481013  3.817
-0.8417721518987342  4.316
-0.8417721518987342  4.862
-0.8164556962025317  16.304
-0.7151898734177216  3.134
-0.6265822784810127  2.479
-0.5443037974683544  2.326
-0.5126582278481012  9.392
-0.44936708860759494  3.771
-0.33544303797468356  10.419
-0.13291139240506328  3.013
-0.03164556962025317  5.312
0.0189873417721519  3.71
0.34177215189873417  2.524
0.5316455696202531  7.095
0.7974683544303798  9.926
0.8227848101265823  2.014
0.9556962025316456  3.546
0.9683544303797469  4.199
1.0822784810126582  9.217
1.0886075949367089  8.435
1.0949367088607596  12.389
1.0949367088607596  3.993
1.3987341772151898  12.429
1.4556962025316456  12.648
1.4936708860759493  2.501
1.5569620253164558  2.907
1.9367088607594938  4.193
2.1582278481012658  6.427
2.3354430379746836  4.218
2.3607594936708862  4.838
2.3797468354430378  13.284
2.3860759493670884  11.945
2.449367088607595  11.672
2.4873417721518987  6.61
2.5316455696202533  12.396
2.5569620253164556  4.114
2.6012658227848102  3.207
2.6139240506329116  5.591
2.6265822784810124  8.128
2.759493670886076  15.132
2.778481012658228  9.019
2.8164556962025316  7.842
2.829113924050633  3.316
3.0822784810126582  6.566
3.1139240506329116  8.54
3.2151898734177213  16.821
3.278481012658228  12.36
3.430379746835443  3.54
3.4430379746835444  4.622
3.5253164556962027  5.428
3.6645569620253164  3.27
3.829113924050633  4.831
3.8354430379746836  8.181
3.949367088607595  12.499
4.0  3.822
4.044303797468355  4.489
4.291139240506329  13.508
4.2974683544303796  9.443
4.3354430379746836  4.007
4.367088607594937  10.34
4.443037974683544  6.573
4.525316455696203  14.354
4.632911392405063  8.938
4.7025316455696204  12.088
4.765822784810126  7.107
4.924050632911392  2.639
6.2974683544303796  4.9
6.594936708860759  10.596
6.715189873417722  7.18
6.715189873417722  7.538
6.8164556962025316  8.117
6.848101265822785  6.32
7.151898734177215  13.16
7.2215189873417724  15.402
7.550632911392405  3.722
7.550632911392405  8.255
7.620253164556962  8.124
7.791139240506329  7.157
8.082278481012658  7.422
8.430379746835444  13.225
8.848101265822784  11.874
8.924050632911392  12.601
9.050632911392405  13.207
9.278481012658228  7.929
12.810126582278482  12.057
13.424050632911392  9.787
-3.278481012658228  0.563
-3.1645569620253164  1.025
-3.132911392405063  2.904
-2.8227848101265822  1.771
-2.8037974683544302  3.861
-2.632911392405063  4.23
-2.6012658227848102  2.137
-2.5443037974683542  2.154
-2.462025316455696  1.393
-2.367088607594937  5.679
-2.329113924050633  2.798
-2.2341772151898733  4.176
-2.189873417721519  13.299
-2.1012658227848102  2.307
-2.018987341772152  11.819
-1.8860759493670887  6.601
-1.8291139240506329  3.083
-1.7215189873417722  2.531
-1.4683544303797469  3.088
-1.3354430379746836  6.052
-1.2151898734177216  7.563
-1.0759493670886076  1.315
-1.0253164556962024  4.143
-1.0  1.934
-0.9050632911392406  4.463
-0.8670886075949367  6.296
-0.8544303797468354  2.337
-0.8037974683544303  3.947
-0.8037974683544303  8.984
-0.7278481012658228  8.05
-0.5759493670886076  11.326
-0.4936708860759494  8.203
-0.2848101265822785  3.626
-0.12025316455696203  7.847
-0.03164556962025317  9.199
0.18354430379746836  3.482
0.33544303797468356  4.742
0.4620253164556962  6.076
0.5443037974683544  2.971
0.7215189873417721  3.783
0.7848101265822784  11.072
0.7911392405063291  10.37
0.8354430379746836  9.183
1.0822784810126582  13.297
1.1708860759493671  3.446
1.2151898734177216  7.39
1.5  10.028
1.5253164556962024  14.364
1.5822784810126582  6.746
1.639240506329114  10.117
1.7974683544303798  3.249
2.1455696202531644  11.502
2.462025316455696  14.543
2.5253164556962027  12.449
2.5569620253164556  7.621
2.5822784810126582  4.572
2.632911392405063  4.583
2.740506329113924  13.164
2.759493670886076  3.475
2.9240506329113924  8.815
2.9556962025316458  3.397
3.0253164556962027  7.762
3.1645569620253164  9.871
3.3860759493670884  7.354
3.8227848101265822  7.727
3.9240506329113924  6.315
3.9367088607594938  4.347
4.075949367088608  5.125
4.082278481012659  4.074
4.234177215189874  15.466
4.7025316455696204  12.181
4.7974683544303796  6.383
5.2594936708860756  8.431
5.487341772151899  7.532
5.487341772151899  9.409
5.6455696202531644  5.545
5.7025316455696204  5.054
5.791139240506329  15.596
5.936708860759493  10.264
6.018987341772152  7.616
6.158227848101266  11.545
6.6075949367088604  6.169
6.715189873417722  6.171
6.829113924050633  5.738
7.006329113924051  10.704
7.265822784810126  10.205
7.563291139240507  11.612
7.727848101265823  10.005
7.829113924050633  5.704
7.848101265822785  11.07
8.075949367088608  8.974
8.284810126582279  5.475
8.430379746835444  14.415
8.829113924050633  11.306
8.829113924050633  12.914
8.955696202531646  5.078
9.056962025316455  5.72
9.10759493670886  11.66
9.221518987341772  15.113
9.60759493670886  11.479
10.70253164556962  10.36
11.265822784810126  10.524
11.740506329113924  8.992
15.227848101265822  13.234
-3.3037974683544302  0.829
-3.1835443037974684  0.678
-3.132911392405063  1.15
-3.0569620253164556  2.413
-2.8860759493670884  1.619
-2.8164556962025316  1.319
-2.778481012658228  1.628
-2.740506329113924  0.77
-2.670886075949367  2.561
-2.651898734177215  1.032
-2.6202531645569622  1.379
-2.411392405063291  2.014
-2.3734177215189876  3.667
-2.2025316455696204  2.273
-2.1202531645569622  11.497
-1.9683544303797469  2.289
-1.860759493670886  1.404
-1.5316455696202531  10.757
-1.4936708860759493  12.125
-1.4936708860759493  2.484
-1.4240506329113924  2.797
-1.4177215189873418  3.342
-1.2151898734177216  1.461
-1.1075949367088607  1.791
-1.018987341772152  9.889
-0.9367088607594937  1.952
-0.8354430379746836  7.951
-0.6012658227848101  14.559
-0.5822784810126582  10.28
-0.4177215189873418  5.143
-0.17721518987341772  13.339
-0.1518987341772152  9.344
0.33544303797468356  2.663
0.37341772151898733  6.649
0.3987341772151899  12.53
0.4050632911392405  7.477
0.45569620253164556  14.064
0.6075949367088608  11.302
0.759493670886076  7.921
0.7974683544303798  8.657
1.0126582278481013  4.569
1.0759493670886076  1.971
1.240506329113924  2.84
1.259493670886076  5.272
1.3670886075949367  4.494
1.4367088607594938  3.466
1.4430379746835442  4.33
1.5379746835443038  7.923
1.5949367088607596  10.232
2.3037974683544302  2.909
2.4936708860759493  7.141
2.5126582278481013  2.968
2.5443037974683542  9.215
2.6645569620253164  4.519
2.6835443037974684  8.97
2.7468354430379747  3.709
2.9873417721518987  12.58
2.9873417721518987  6.661
3.0126582278481013  4.19
3.1392405063291138  11.059
3.170886075949367  3.432
3.2341772151898733  6.876
3.3354430379746836  8.581
3.3417721518987342  10.177
3.930379746835443  8.94
4.075949367088608  12.38
4.1075949367088604  8.747
4.19620253164557  3.967
4.272151898734177  14.749
4.5886075949367084  6.843
4.734177215189874  7.278
4.974683544303797  12.699
4.993670886075949  11.102
5.189873417721519  5.832
5.272151898734177  8.518
5.30379746835443  2.962
5.3164556962025316  7.032
5.405063291139241  6.616
5.6265822784810124  10.387
6.082278481012659  6.724
6.1455696202531644  11.439
6.227848101265823  8.586
6.284810126582278  5.4
6.3544303797468356  7.015
6.424050632911392  5.432
6.512658227848101  11.999
6.670886075949367  7.604
7.006329113924051  14.06
7.1645569620253164  3.766
7.253164556962025  8.771
7.2974683544303796  7.398
7.468354430379747  11.52
8.037974683544304  7.876
8.208860759493671  10.953
9.056962025316455  7.319
9.246835443037975  10.873
9.265822784810126  11.006
9.436708860759493  11.206
10.158227848101266  16.449
11.436708860759493  5.938
11.727848101265822  8.727
12.765822784810126  4.956
14.379746835443038  13.309
14.512658227848101  14.853
-3.151898734177215  1.186
-2.8417721518987342  1.892
-2.7341772151898733  2.109
-2.449367088607595  2.668
-2.0126582278481013  2.445
-1.8734177215189873  1.996
-1.860759493670886  2.82
-1.8291139240506329  10.768
-1.7468354430379747  7.245
-1.4936708860759493  13.943
-1.4936708860759493  1.721
-1.4746835443037976  6.303
-1.3481012658227849  1.988
-1.3101265822784811  2.12
-1.2025316455696202  9.255
-0.9556962025316456  10.512
-0.9493670886075949  8.817
-0.9050632911392406  11.632
-0.8734177215189873  2.029
-0.7278481012658228  5.816
-0.5063291139240507  6.458
-0.37341772151898733  9.887
-0.0759493670886076  9.643
-0.05063291139240506  6.789
0.05063291139240506  4.06
0.0759493670886076  1.303
0.0949367088607595  11.726
0.0949367088607595  15.22
0.0949367088607595  2.978
0.23417721518987342  5.398
0.25949367088607594  7.16
0.4177215189873418  13.853
0.4240506329113924  11.078
0.6455696202531646  7.836
0.6772151898734177  8.602
0.7341772151898734  3.105
0.9113924050632911  9.44
1.120253164556962  4.572
1.1772151898734178  3.193
1.3354430379746836  14.511
1.3544303797468353  3.451
1.620253164556962  2.685
1.7848101265822784  3.831
2.069620253164557  8.882
2.088607594936709  10.492
2.240506329113924  3.606
2.2974683544303796  11.051
2.5443037974683542  3.385
2.5822784810126582  7.67
2.8037974683544302  6.167
2.848101265822785  8.905
3.1265822784810124  4.491
3.2468354430379747  7.433
3.810126582278481  7.621
3.848101265822785  7.799
3.867088607594937  3.795
4.0  3.172
4.050632911392405  6.736
4.2405063291139244  3.46
4.265822784810126  11.076
4.272151898734177  4.187
4.822784810126582  4.422
4.879746835443038  5.742
5.139240506329114  3.536
5.189873417721519  13.563
5.19620253164557  13.139
5.272151898734177  7.335
5.367088607594937  8.993
5.436708860759493  7.186
5.670886075949367  5.632
5.886075949367089  7.418
5.943037974683544  10.355
6.151898734177215  11.185
6.170886075949367  11.322
6.424050632911392  5.145
6.639240506329114  5.13
6.708860759493671  14.917
6.829113924050633  11.229
7.037974683544304  6.567
7.2025316455696204  11.666
7.2405063291139244  6.193
7.3734177215189876  3.845
7.493670886075949  9.216
8.044303797468354  12.817
8.291139240506329  7.885
8.462025316455696  7.385
8.746835443037975  8.606
8.80379746835443  9.468
8.848101265822784  6.78
9.58860759493671  4.502
9.746835443037975  7.588
9.829113924050633  10.775
10.360759493670885  15.042
10.373417721518987  9.783
10.810126582278482  7.992
12.310126582278482  12.87
12.335443037974683  10.917
12.354430379746836  5.454
12.468354430379748  6.733
12.594936708860759  8.665
13.367088607594937  10.031
13.537974683544304  13.241
13.955696202531646  12.652
15.265822784810126  10.011
-3.3544303797468356  0.684
-3.189873417721519  1.134
-3.1012658227848102  1.738
-2.651898734177215  1.693
-2.550632911392405  2.863
-2.4683544303797467  3.624
-2.4556962025316458  2.38
-2.3860759493670884  0.679
-2.0316455696202533  1.97
-1.9430379746835442  12.61
-1.9303797468354431  2.555
-1.7721518987341771  3.489
-1.6582278481012658  10.916
-1.5632911392405062  5.352
-1.3227848101265822  11.754
-1.2848101265822784  2.76
-1.1835443037974684  8.193
-0.9620253164556962  12.97
-0.689873417721519  9.471
-0.5569620253164557  11.886
-0.5063291139240507  3.513
-0.3291139240506329  11.905
-0.14556962025316456  3.306
-0.08860759493670886  6.063
-0.0759493670886076  8.481
0.006329113924050633  14.582
0.15822784810126583  12.298
0.379746835443038  7.333
0.3860759493670886  4.945
0.3924050632911392  9.105
0.4240506329113924  12.355
0.5  4.585
0.6139240506329114  9.032
0.6455696202531646  8.693
0.6772151898734177  8.645
0.8037974683544303  3.781
0.8670886075949367  9.645
0.8734177215189873  3.54
0.9430379746835443  5.54
1.0253164556962024  6.843
1.2215189873417722  12.615
1.3670886075949367  5.785
1.3987341772151898  3.677
1.4303797468354431  6.233
1.6265822784810127  3.329
1.8291139240506329  10.79
1.8924050632911393  6.191
1.9240506329113924  6.289
2.0063291139240507  3.956
2.088607594936709  10.812
2.1012658227848102  6.935
2.107594936708861  2.272
2.132911392405063  6.088
2.2658227848101267  10.053
2.329113924050633  7.82
2.5822784810126582  8.57
2.6012658227848102  6.039
2.6582278481012658  4.26
2.6772151898734178  2.493
2.7025316455696204  12.469
2.9556962025316458  2.136
3.132911392405063  10.222
3.2151898734177213  7.917
3.259493670886076  14.834
3.3037974683544302  4.203
3.348101265822785  13.051
3.6772151898734178  6.383
3.8860759493670884  3.832
3.9177215189873418  4.86
3.9683544303797467  4.261
4.025316455696203  7.721
4.341772151898734  15.176
4.734177215189874  3.604
4.8924050632911396  6.415
5.113924050632911  7.711
5.1645569620253164  8.795
5.208860759493671  6.833
5.582278481012659  6.433
5.6075949367088604  8.143
5.708860759493671  11.13
5.80379746835443  11.137
5.930379746835443  6.772
6.044303797468355  4.552
6.1455696202531644  6.405
6.208860759493671  4.509
6.2594936708860756  10.721
7.10126582278481  7.193
7.120253164556962  7.787
7.227848101265823  6.583
7.227848101265823  7.03
7.430379746835443  11.571
7.563291139240507  14.036
7.8544303797468356  7.973
7.949367088607595  6.987
8.531645569620252  9.695
9.651898734177216  14.72
9.664556962025317  8.609
10.278481012658228  10.489
11.462025316455696  10.966
11.531645569620252  7.63
13.215189873417721  10.603
13.556962025316455  13.782
14.177215189873417  14.985
15.835443037974683  14.081
-3.2658227848101267  1.001
-3.189873417721519  1.092
-3.170886075949367  0.676
-2.9873417721518987  2.45
-2.6392405063291138  6.968
-2.5632911392405062  2.886
-2.5316455696202533  0.989
-2.5316455696202533  3.522
-2.5126582278481013  1.667
-2.3797468354430378  2.88
-2.3354430379746836  1.105
-2.2088607594936707  2.182
-2.1582278481012658  2.792
-1.759493670886076  9.878
-1.6835443037974684  4.115
-1.3544303797468353  6.189
-1.3481012658227849  9.758
-1.2531645569620253  1.434
-1.1518987341772151  2.226
-0.740506329113924  10.049
-0.6075949367088608  7.78
-0.5253164556962026  9.493
-0.21518987341772153  9.336
-0.14556962025316456  13.162
-0.10126582278481013  8.512
0.20253164556962025  3.34
0.22151898734177214  3.513
0.2974683544303797  5.768
0.379746835443038  7.914
0.5189873417721519  5.511
0.5316455696202531  7.605
0.7531645569620253  8.829
1.0063291139240507  10.2
1.1962025316455696  9.534
1.2911392405063291  10.852
1.3164556962025316  10.444
1.3291139240506329  4.589
1.3417721518987342  4.319
1.3417721518987342  6.475
1.4620253164556962  7.708
1.4873417721518987  7.363
1.6139240506329113  3.695
1.620253164556962  8.037
1.6582278481012658  3.759
1.6898734177215189  7.529
1.8670886075949367  7.004
1.8734177215189873  9.781
1.8860759493670887  11.481
1.9367088607594938  3.552
2.0443037974683542  8.772
2.2468354430379747  14.026
2.3037974683544302  5.393
2.3164556962025316  8.756
2.4050632911392404  5.207
2.4683544303797467  8.96
2.550632911392405  9.204
2.5569620253164556  3.265
2.829113924050633  3.964
2.8860759493670884  6.419
2.8987341772151898  4.604
2.949367088607595  8.48
2.9873417721518987  5.294
3.0632911392405062  4.684
3.1772151898734178  7.74
3.259493670886076  4.78
3.430379746835443  7.422
3.949367088607595  5.146
4.069620253164557  10.597
4.075949367088608  11.978
4.1835443037974684  5.916
4.3544303797468356  9.795
4.417721518987341  11.917
4.550632911392405  6.15
4.7784810126582276  13.152
4.841772151898734  8.504
4.917721518987341  5.218
5.753164556962025  5.841
5.791139240506329  6.391
6.132911392405063  10.448
6.405063291139241  5.648
6.424050632911392  6.511
6.905063291139241  7.917
6.943037974683544  7.706
7.2405063291139244  10.67
7.246835443037975  3.856
7.379746835443038  12.41
7.6075949367088604  7.53
7.860759493670886  4.475
8.10759493670886  6.535
8.170886075949367  11.775
8.841772151898734  6.288
9.126582278481013  9.421
9.360759493670885  6.905
9.60759493670886  10.139
9.60759493670886  9.363
9.664556962025317  7.458
10.329113924050633  9.475
10.518987341772151  11.411
10.670886075949367  10.183
10.670886075949367  13.681
11.10759493670886  10.788
11.765822784810126  8.718
11.80379746835443  13.988
13.462025316455696  9.881
-3.2721518987341773  0.942
-3.1582278481012658  0.86
-3.151898734177215  1.154
-3.0759493670886076  0.912
-2.962025316455696  4.216
-2.7531645569620253  2.422
-2.7341772151898733  1.41
-2.3417721518987342  9.5
-2.1392405063291138  0.871
-2.132911392405063  3.544
-2.132911392405063  7.864
-2.0822784810126582  2.25
-2.018987341772152  2.565
-1.9556962025316456  4.56
-1.7658227848101267  6.628
-1.7151898734177216  9.895
-1.3924050632911393  3.542
-1.3734177215189873  3.754
-1.1329113924050633  10.588
-0.7911392405063291  4.181
-0.7468354430379747  8.396
-0.6012658227848101  4.545
-0.4430379746835443  2.775
-0.3291139240506329  1.652
-0.310126582278481  9.073
-0.26582278481012656  2.261
-0.25316455696202533  10.796
-0.17721518987341772  9.103
-0.16455696202531644  5.393
-0.056962025316455694  2.704
-0.05063291139240506  2.303
0.0759493670886076  2.79
0.189873417721519  6.303
0.2974683544303797  4.077
0.35443037974683544  8.871
0.6645569620253164  2.841
0.8227848101265823  4.555
1.1075949367088607  7.217
1.1772151898734178  3.717
1.360759493670886  3.926
1.4113924050632911  6.222
1.5379746835443038  8.271
1.7531645569620253  3.721
1.9050632911392404  6.769
2.2278481012658227  7.932
2.2341772151898733  3.864
2.2911392405063293  4.369
2.3417721518987342  7.235
2.569620253164557  4.186
2.721518987341772  6.441
2.9683544303797467  13.173
3.2658227848101267  7.054
3.4177215189873418  3.926
3.4430379746835444  12.685
3.4746835443037973  8.398
3.8607594936708862  3.71
3.8860759493670884  8.193
3.949367088607595  3.843
4.158227848101266  2.375
4.424050632911392  8.254
4.60126582278481  7.917
4.6265822784810124  6.68
4.791139240506329  5.928
4.8354430379746836  4.926
4.955696202531645  4.982
4.987341772151899  4.456
5.367088607594937  10.849
5.39873417721519  14.858
5.658227848101266  6.224
5.7215189873417724  4.177
5.936708860759493  7.054
5.943037974683544  10.76
6.056962025316456  6.529
6.082278481012659  6.962
6.189873417721519  6.166
6.208860759493671  7.947
6.215189873417722  13.524
6.272151898734177  4.953
6.474683544303797  14.536
6.537974683544304  12.146
6.708860759493671  4.681
6.9113924050632916  7.776
7.0  11.822
7.1075949367088604  5.617
7.113924050632911  12.82
7.120253164556962  8.626
7.2215189873417724  5.46
7.462025316455696  5.783
7.544303797468355  7.102
7.727848101265823  7.364
8.227848101265822  14.195
8.405063291139241  8.694
8.556962025316455  8.198
9.018987341772151  9.032
9.158227848101266  7.847
9.322784810126583  5.924
9.531645569620252  9.422
9.670886075949367  8.472
10.056962025316455  6.284
10.443037974683545  9.504
11.10126582278481  14.926
12.240506329113924  11.931
13.240506329113924  7.718
14.031645569620252  7.728
-3.259493670886076  0.734
-3.2468354430379747  1.223
-3.1835443037974684  0.951
-3.151898734177215  1.219
-3.132911392405063  1.158
-3.0443037974683542  1.273
-3.0126582278481013  0.884
-2.9556962025316458  1.863
-2.9367088607594938  4.736
-2.8037974683544302  10.731
-2.588607594936709  12.029
-2.5759493670886076  1.503
-2.569620253164557  2.977
-2.537974683544304  2.418
-2.5063291139240507  5.169
-2.3037974683544302  2.264
-2.2848101265822787  4.419
-2.0632911392405062  4.789
-1.981012658227848  1.992
-1.9430379746835442  3.055
-1.8544303797468353  2.064
-1.740506329113924  2.153
-1.740506329113924  3.01
-1.2784810126582278  2.212
-1.1582278481012658  5.805
-1.0949367088607596  4.268
-0.8860759493670886  8.718
-0.20253164556962025  6.616
-0.13924050632911392  4.14
0.04430379746835443  10.081
0.2721518987341772  9.353
0.36075949367088606  5.76
0.37341772151898733  7.903
0.6012658227848101  9.725
0.6455696202531646  6.287
0.6708860759493671  6.322
0.8924050632911392  3.47
0.9367088607594937  3.683
1.0696202531645569  13.694
1.1835443037974684  9.177
1.240506329113924  6.616
1.2531645569620253  2.484
1.4873417721518987  6.284
1.5443037974683544  5.573
1.7658227848101267  14.925
1.8164556962025316  10.001
1.8417721518987342  3.923
1.8987341772151898  9.168
2.0822784810126582  4.897
2.1392405063291138  3.319
2.329113924050633  3.555
2.4683544303797467  3.414
2.911392405063291  5.993
2.9240506329113924  15.962
3.0569620253164556  3.41
3.0632911392405062  5.422
3.0949367088607596  10.417
3.537974683544304  8.741
3.550632911392405  3.432
3.8544303797468356  7.152
3.8607594936708862  6.149
4.1835443037974684  10.874
4.348101265822785  9.84
4.4113924050632916  8.238
4.651898734177215  3.734
4.670886075949367  10.865
4.6835443037974684  9.025
5.056962025316456  6.954
5.234177215189874  10.942
5.246835443037975  7.84
5.2594936708860756  5.06
5.329113924050633  8.148
5.569620253164557  5.594
5.639240506329114  8.126
5.9113924050632916  12.252
5.974683544303797  12.573
6.10126582278481  8.461
6.291139240506329  2.279
6.4113924050632916  5.196
6.8734177215189876  9.099
6.89873417721519  5.707
6.936708860759493  13.283
7.3354430379746836  9.609
7.3544303797468356  10.297
7.3924050632911396  8.737
7.417721518987341  9.892
7.575949367088608  9.084
7.6265822784810124  9.185
7.6835443037974684  11.742
7.829113924050633  9.205
7.860759493670886  14.097
8.183544303797468  12.905
8.405063291139241  6.071
8.60759493670886  4.742
8.816455696202532  5.767
8.89873417721519  7.41
9.436708860759493  6.297
9.949367088607595  13.818
11.424050632911392  9.854
13.265822784810126  6.588
13.879746835443038  11.466
14.227848101265822  8.987
14.886075949367088  7.625
18.689873417721518  10.484
-3.1835443037974684  0.892
-3.0063291139240507  1.812
-2.8987341772151898  1.464
-2.867088607594937  2.045
-2.3227848101265822  11.716
-2.2911392405063293  5.781
-2.0949367088607596  3.388
-2.0759493670886076  1.205
-1.9430379746835442  1.976
-1.9430379746835442  5.476
-1.8924050632911393  2.817
-1.8544303797468353  2.444
-1.7278481012658229  1.993
-1.7025316455696202  3.949
-1.6645569620253164  2.56
-1.6582278481012658  6.325
-1.620253164556962  1.477
-1.6012658227848102  3.0
-1.4683544303797469  10.669
-1.4556962025316456  3.786
-1.3037974683544304  2.542
-1.2658227848101267  4.0
-1.0759493670886076  4.961
-0.8987341772151899  2.025
-0.8734177215189873  7.055
-0.8164556962025317  2.477
-0.7911392405063291  2.887
-0.7088607594936709  5.973
-0.6329113924050633  15.749
-0.5886075949367089  1.47
-0.5759493670886076  4.811
-0.36075949367088606  5.727
-0.33544303797468356  2.958
-0.26582278481012656  1.883
-0.20253164556962025  8.442
-0.13291139240506328  7.658
-0.08227848101265822  5.574
-0.03164556962025317  4.283
-0.02531645569620253  11.453
-0.006329113924050633  12.719
0.12658227848101267  7.602
0.25316455696202533  2.614
0.3924050632911392  9.142
0.4050632911392405  2.718
0.44936708860759494  5.573
0.740506329113924  10.888
0.9240506329113924  9.303
0.9810126582278481  10.08
1.0  8.768
1.0632911392405062  2.65
1.0632911392405062  3.998
1.2025316455696202  11.242
1.2531645569620253  11.518
1.2531645569620253  13.065
1.2531645569620253  5.403
1.3860759493670887  5.883
1.6582278481012658  7.705
1.860759493670886  6.119
1.9177215189873418  2.546
2.018987341772152  17.444
2.2848101265822787  4.956
2.348101265822785  6.784
2.5569620253164556  6.637
2.7341772151898733  5.455
2.8354430379746836  3.626
2.892405063291139  8.989
2.9430379746835444  6.897
3.1265822784810124  4.531
3.537974683544304  10.807
3.569620253164557  4.131
3.651898734177215  8.979
3.6645569620253164  3.24
3.7341772151898733  11.365
3.829113924050633  13.738
4.120253164556962  8.41
4.139240506329114  3.131
4.1645569620253164  5.387
4.227848101265823  4.89
4.2784810126582276  10.741
4.291139240506329  6.618
5.025316455696203  8.185
5.348101265822785  9.024
5.367088607594937  10.17
5.487341772151899  7.637
6.139240506329114  6.157
6.424050632911392  11.694
6.689873417721519  12.337
6.974683544303797  14.638
6.987341772151899  5.126
7.8544303797468356  6.851
8.29746835443038  9.801
8.639240506329115  9.222
8.753164556962025  11.886
9.0  9.445
9.164556962025317  5.745
9.341772151898734  9.936
9.727848101265822  11.103
9.917721518987342  10.127
10.145569620253164  9.784
10.563291139240507  13.623
12.031645569620252  10.369
12.715189873417721  10.422
12.715189873417721  5.792
20.082278481012658  8.565
-3.2911392405063293  1.061
-3.0632911392405062  2.125
-3.0443037974683542  3.282
-2.9177215189873418  1.696
-2.7151898734177213  3.387
-2.6139240506329116  8.266
-2.5569620253164556  10.73
-2.5126582278481013  4.236
-2.430379746835443  1.314
-2.221518987341772  2.87
-2.2088607594936707  9.636
-2.1392405063291138  1.278
-2.1139240506329116  1.884
-2.0063291139240507  1.536
-1.981012658227848  4.044
-1.8924050632911393  3.642
-1.7848101265822784  5.908
-1.7468354430379747  11.469
-1.6582278481012658  3.496
-1.6075949367088607  4.541
-1.3924050632911393  3.816
-1.3417721518987342  3.02
-1.3354430379746836  1.6
-1.2151898734177216  2.092
-1.1772151898734178  3.971
-0.7784810126582279  4.054
-0.7784810126582279  5.273
-0.7088607594936709  2.255
-0.3291139240506329  3.68
-0.3037974683544304  2.525
-0.2848101265822785  6.48
-0.13924050632911392  3.251
0.16455696202531644  3.469
0.37341772151898733  8.026
0.37341772151898733  9.427
0.45569620253164556  10.633
0.4936708860759494  14.242
0.5253164556962026  10.589
0.6518987341772152  11.733
0.7088607594936709  4.95
0.7848101265822784  5.524
0.7974683544303798  10.506
0.8544303797468354  9.71
1.0759493670886076  10.158
1.2025316455696202  6.526
1.6075949367088607  9.09
1.860759493670886  14.621
1.8987341772151898  5.629
1.9113924050632911  14.27
1.9113924050632911  2.323
2.0569620253164556  6.488
2.1139240506329116  2.263
2.2151898734177213  13.088
2.240506329113924  12.049
2.310126582278481  11.184
2.3734177215189876  3.964
2.4367088607594938  6.179
2.4936708860759493  12.782
2.518987341772152  4.224
2.5632911392405062  6.549
2.6012658227848102  5.961
2.6202531645569622  3.235
2.6772151898734178  7.628
2.848101265822785  4.85
2.981012658227848  15.401
2.9873417721518987  4.906
2.9873417721518987  7.771
3.088607594936709  10.428
3.1392405063291138  13.957
3.221518987341772  11.082
3.430379746835443  10.822
3.7278481012658227  10.302
4.1645569620253164  11.007
4.5886075949367084  3.275
4.7405063291139244  6.037
4.829113924050633  14.99
4.955696202531645  3.463
5.025316455696203  11.517
5.265822784810126  7.969
5.284810126582278  7.662
5.449367088607595  5.68
5.506329113924051  10.089
5.6265822784810124  9.577
5.6645569620253164  4.333
6.075949367088608  6.85
6.215189873417722  13.332
6.531645569620253  8.261
6.753164556962025  5.691
7.291139240506329  6.276
7.3544303797468356  7.409
7.563291139240507  11.726
7.8164556962025316  9.258
8.436708860759493  9.645
8.778481012658228  7.611
8.879746835443038  7.358
9.08860759493671  5.554
9.310126582278482  6.484
9.341772151898734  9.533
10.189873417721518  10.648
10.639240506329115  7.063
12.5  7.73
12.58860759493671  9.901
12.962025316455696  8.976
15.778481012658228  9.58
-3.3607594936708862  0.455
-3.2658227848101267  0.766
-3.1139240506329116  1.25
-2.8607594936708862  1.549
-2.8544303797468356  1.458
-2.8037974683544302  1.344
-2.7721518987341773  10.046
-2.518987341772152  2.654
-2.3607594936708862  2.23
-2.0822784810126582  5.886
-1.9873417721518987  5.023
-1.8734177215189873  6.277
-1.6962025316455696  1.549
-1.5506329113924051  10.31
-1.518987341772152  6.045
-1.4620253164556962  3.61
-1.360759493670886  8.619
-1.2468354430379747  3.865
-1.2151898734177216  2.035
-1.1582278481012658  11.384
-1.0569620253164558  3.983
-0.8924050632911392  7.541
-0.6582278481012658  3.356
-0.5632911392405063  4.657
-0.5063291139240507  2.929
-0.5  6.504
-0.4936708860759494  11.831
-0.4873417721518987  4.124
-0.47468354430379744  4.554
-0.4050632911392405  8.129
-0.1962025316455696  2.118
0.2088607594936709  1.927
0.25316455696202533  10.454
0.37341772151898733  3.583
0.7151898734177216  7.011
0.7911392405063291  2.555
0.8227848101265823  10.146
0.8734177215189873  13.021
0.9050632911392406  7.754
1.0886075949367089  7.619
1.2278481012658229  2.836
1.2721518987341771  1.9
1.2911392405063291  11.63
1.4240506329113924  10.524
1.4620253164556962  2.209
1.8734177215189873  4.391
1.8924050632911393  14.6
1.8924050632911393  2.742
2.069620253164557  6.282
2.0759493670886076  3.936
2.0822784810126582  3.159
2.170886075949367  5.648
2.3037974683544302  8.125
2.3164556962025316  9.938
2.3860759493670884  8.014
2.4050632911392404  3.432
2.4873417721518987  5.977
2.6392405063291138  16.176
2.651898734177215  11.062
2.7531645569620253  12.722
2.8417721518987342  10.03
3.0443037974683542  12.972
3.2341772151898733  8.101
3.2531645569620253  12.28
3.4430379746835444  4.962
3.569620253164557  8.105
3.5759493670886076  4.076
4.2215189873417724  11.653
4.512658227848101  4.969
4.544303797468355  11.74
4.60126582278481  3.561
4.6455696202531644  13.966
4.658227848101266  4.5
4.677215189873418  4.657
4.753164556962025  8.547
4.829113924050633  15.39
4.8544303797468356  6.775
5.2215189873417724  6.918
5.7025316455696204  5.083
5.8354430379746836  5.085
6.417721518987341  8.49
6.5886075949367084  3.671
6.7784810126582276  12.006
6.784810126582278  11.082
6.784810126582278  4.106
7.7594936708860756  8.076
7.765822784810126  6.435
8.012658227848101  10.945
8.170886075949367  15.378
8.905063291139241  5.986
9.367088607594937  9.694
9.386075949367088  5.063
9.430379746835444  8.235
9.810126582278482  8.267
9.943037974683545  4.934
10.60759493670886  8.826
10.778481012658228  14.144
11.234177215189874  7.52
11.594936708860759  7.426
12.50632911392405  8.866
13.018987341772151  8.851
13.943037974683545  9.564
13.99367088607595  7.441
19.689873417721518  12.751
-2.9367088607594938  2.047
-2.911392405063291  1.083
-2.8734177215189876  6.784
-2.6962025316455698  3.477
-2.6202531645569622  1.522
-2.5759493670886076  1.826
-2.2911392405063293  7.782
-2.2531645569620253  2.287
-2.2025316455696204  2.837
-2.1962025316455698  12.721
-2.1392405063291138  1.242
-2.050632911392405  3.045
-2.0126582278481013  5.279
-1.8481012658227849  3.847
-1.8037974683544304  1.429
-1.7088607594936709  7.941
-1.6835443037974684  6.776
-1.6329113924050633  1.802
-1.5822784810126582  2.095
-1.5253164556962024  9.295
-1.4556962025316456  2.379
-1.379746835443038  10.743
-1.3354430379746836  2.629
-1.3354430379746836  9.343
-1.259493670886076  8.31
-0.43037974683544306  9.616
-0.35443037974683544  1.973
-0.3037974683544304  3.13
-0.23417721518987342  4.789
-0.23417721518987342  6.203
-0.22784810126582278  9.808
-0.2088607594936709  7.356
-0.189873417721519  2.679
0.0  6.767
0.02531645569620253  7.323
0.310126582278481  4.185
0.379746835443038  5.804
0.43037974683544306  8.993
0.4810126582278481  2.49
0.7088607594936709  3.177
0.8164556962025317  13.671
0.9936708860759493  9.144
1.1835443037974684  3.759
1.2088607594936709  3.378
1.3924050632911393  2.836
1.4113924050632911  2.467
1.5822784810126582  13.563
1.5822784810126582  6.424
1.5822784810126582  9.639
1.6455696202531647  4.711
1.7341772151898733  6.504
2.0569620253164556  10.291
2.132911392405063  5.399
2.4556962025316458  4.731
2.7658227848101267  3.93
2.8607594936708862  2.547
3.1265822784810124  6.31
3.151898734177215  5.814
3.2848101265822787  4.649
3.518987341772152  11.553
3.8417721518987342  3.448
3.8860759493670884  12.203
3.8987341772151898  12.857
4.063291139240507  7.665
4.2025316455696204  6.993
4.2974683544303796  14.911
4.322784810126582  17.077
4.3354430379746836  3.031
4.537974683544304  5.283
4.563291139240507  7.075
4.89873417721519  4.071
4.9113924050632916  3.226
4.987341772151899  9.075
5.1645569620253164  11.316
5.2594936708860756  7.978
5.537974683544304  5.136
5.563291139240507  9.425
5.8544303797468356  9.618
5.8924050632911396  8.568
5.974683544303797  4.807
6.139240506329114  6.494
6.468354430379747  13.75
6.7405063291139244  15.413
6.89873417721519  6.379
7.1455696202531644  9.244
7.177215189873418  9.144
7.3734177215189876  9.145
7.689873417721519  13.606
7.7405063291139244  7.635
7.753164556962025  9.878
8.113924050632912  8.48
8.360759493670885  12.118
8.367088607594937  14.662
8.49367088607595  6.339
8.784810126582279  7.79
8.924050632911392  13.066
9.00632911392405  11.121
9.379746835443038  9.325
9.981012658227849  10.802
10.08860759493671  14.269
10.183544303797468  8.93
10.189873417721518  8.702
11.126582278481013  8.421
11.5  11.836
-3.221518987341772  0.656
-3.2025316455696204  1.12
-2.8164556962025316  5.95
-2.7721518987341773  1.208
-2.721518987341772  0.99
-2.3797468354430378  2.489
-2.2911392405063293  3.453
-2.189873417721519  5.282
-2.1645569620253164  2.912
-2.107594936708861  2.981
-2.0569620253164556  1.41
-1.7848101265822784  1.964
-1.6455696202531647  3.983
-1.4303797468354431  2.863
-1.3291139240506329  2.947
-1.2848101265822784  2.405
-1.1835443037974684  2.699
-0.9620253164556962  3.77
-0.8924050632911392  3.575
-0.810126582278481  6.628
-0.6518987341772152  3.446
-0.5253164556962026  12.073
-0.3924050632911392  2.363
-0.03164556962025317  8.664
0.0189873417721519  4.467
0.2848101265822785  6.522
0.47468354430379744  5.647
0.47468354430379744  6.972
0.5632911392405063  8.081
0.7088607594936709  2.671
0.7215189873417721  7.189
0.7911392405063291  3.47
1.0632911392405062  9.364
1.1265822784810127  9.748
1.1518987341772151  7.891
1.1582278481012658  4.701
1.259493670886076  12.224
1.2658227848101267  6.411
1.2848101265822784  2.948
1.6329113924050633  4.41
1.7278481012658229  6.262
1.7911392405063291  3.95
1.8037974683544304  8.668
1.8860759493670887  6.711
1.9303797468354431  2.209
1.9556962025316456  3.572
2.037974683544304  5.764
2.088607594936709  7.349
2.1835443037974684  6.561
2.259493670886076  5.419
2.2658227848101267  6.633
2.310126582278481  4.575
2.367088607594937  4.63
2.411392405063291  5.325
2.5316455696202533  10.427
2.550632911392405  3.721
2.8417721518987342  6.735
3.1139240506329116  12.645
3.3987341772151898  8.26
3.4367088607594938  11.512
3.5316455696202533  3.488
3.5949367088607596  7.227
3.6202531645569622  8.692
3.6962025316455698  12.382
3.7151898734177213  7.423
3.7658227848101267  6.288
3.8607594936708862  6.702
3.9240506329113924  2.749
3.9936708860759493  9.026
4.215189873417722  9.921
4.2594936708860756  7.088
4.329113924050633  11.054
4.468354430379747  6.654
4.7784810126582276  4.09
4.791139240506329  6.462
4.810126582278481  13.198
4.841772151898734  4.318
4.841772151898734  7.218
4.8544303797468356  14.241
4.867088607594937  5.162
4.8924050632911396  9.009
5.2974683544303796  14.266
5.69620253164557  7.894
5.968354430379747  6.416
6.018987341772152  14.193
6.177215189873418  13.188
6.2405063291139244  15.466
6.424050632911392  9.135
6.449367088607595  8.939
7.018987341772152  8.839
7.1645569620253164  6.172
7.189873417721519  8.129
7.424050632911392  14.081
7.715189873417722  13.157
8.018987341772151  8.682
8.063291139240507  14.354
8.322784810126583  5.66
9.721518987341772  10.324
9.854430379746836  4.231
10.468354430379748  5.852
10.664556962025317  9.335
12.658227848101266  7.199
13.170886075949367  14.928
16.151898734177216  9.98
-2.8037974683544302  2.798
-2.689873417721519  3.079
-2.392405063291139  1.157
-2.2721518987341773  2.173
-2.0126582278481013  2.72
-1.9177215189873418  4.142
-1.9050632911392404  7.924
-1.860759493670886  1.702
-1.8481012658227849  3.792
-1.7784810126582278  1.809
-1.6455696202531647  4.08
-1.5696202531645569  10.824
-1.5379746835443038  3.958
-1.4746835443037976  10.36
-1.3544303797468353  8.693
-1.3101265822784811  3.059
-1.1962025316455696  1.373
-1.1139240506329113  5.612
-0.9936708860759493  2.728
-0.9810126582278481  3.968
-0.6075949367088608  14.231
-0.5949367088607594  5.575
-0.4873417721518987  10.402
-0.46835443037974683  7.41
-0.4240506329113924  14.487
-0.4177215189873418  10.246
-0.25949367088607594  4.422
-0.15822784810126583  5.769
0.006329113924050633  9.382
0.03164556962025317  3.365
0.26582278481012656  3.255
0.43037974683544306  9.984
0.4936708860759494  3.946
0.5443037974683544  10.46
0.5506329113924051  6.075
0.569620253164557  4.298
0.5822784810126582  4.247
0.8417721518987342  7.22
0.9810126582278481  10.518
0.9873417721518988  6.416
1.0632911392405062  5.358
1.1708860759493671  2.009
1.4746835443037976  3.628
1.481012658227848  13.522
1.5379746835443038  2.994
1.6012658227848102  2.933
1.7215189873417722  17.302
1.9746835443037976  6.691
2.329113924050633  3.234
2.4873417721518987  9.987
2.6139240506329116  8.411
2.8354430379746836  7.15
2.962025316455696  8.997
3.0443037974683542  4.674
3.0759493670886076  4.62
3.2341772151898733  7.651
3.240506329113924  12.558
3.7278481012658227  7.294
3.7658227848101267  6.403
3.9936708860759493  6.4
4.025316455696203  10.869
4.037974683544304  14.788
4.227848101265823  8.674
4.272151898734177  9.779
4.284810126582278  10.689
4.2974683544303796  8.846
4.310126582278481  3.162
4.582278481012659  7.4
4.8544303797468356  13.582
4.905063291139241  4.049
5.037974683544304  7.701
5.0886075949367084  6.668
5.291139240506329  7.631
5.5886075949367084  5.732
5.639240506329114  13.654
5.949367088607595  7.896
6.10126582278481  7.981
6.1265822784810124  4.948
6.2215189873417724  11.761
6.265822784810126  12.776
6.2784810126582276  11.823
6.284810126582278  5.983
6.405063291139241  7.83
6.506329113924051  8.252
6.746835443037975  8.674
6.7974683544303796  5.015
7.1075949367088604  5.727
7.151898734177215  5.357
7.329113924050633  10.816
7.658227848101266  6.149
7.727848101265823  7.345
8.481012658227849  8.842
8.594936708860759  12.063
8.936708860759493  11.851
8.936708860759493  13.54
9.050632911392405  9.895
10.449367088607595  7.915
11.069620253164556  7.163
11.468354430379748  10.894
11.759493670886076  9.914
11.848101265822784  13.189
13.208860759493671  9.859
14.30379746835443  15.472
14.873417721518987  8.123
-3.392405063291139  0.926
-3.2151898734177213  1.021
-3.069620253164557  0.779
-2.8417721518987342  1.15
-2.7341772151898733  12.505
-2.6139240506329116  1.373
-2.4556962025316458  13.256
-1.9430379746835442  9.074
-1.8860759493670887  13.186
-1.8354430379746836  3.562
-1.639240506329114  3.291
-1.4620253164556962  6.28
-1.3924050632911393  9.773
-1.360759493670886  2.112
-1.2278481012658229  1.961
-1.0126582278481013  3.624
-0.8734177215189873  14.055
-0.8607594936708861  10.767
-0.7784810126582279  7.105
-0.7151898734177216  8.406
-0.6075949367088608  9.689
-0.4936708860759494  8.33
-0.4873417721518987  4.346
-0.31645569620253167  3.281
-0.1962025316455696  3.125
-0.04430379746835443  11.871
-0.0189873417721519  4.094
0.0759493670886076  6.834
0.12025316455696203  13.446
0.27848101265822783  6.205
0.31645569620253167  5.159
0.34177215189873417  7.038
0.3860759493670886  1.994
0.5253164556962026  2.493
0.5379746835443038  4.953
0.5759493670886076  13.258
0.5949367088607594  12.453
0.620253164556962  8.934
0.7215189873417721  2.033
0.9367088607594937  2.466
0.9620253164556962  2.931
1.0126582278481013  10.515
1.0443037974683544  12.451
1.3481012658227849  8.692
1.4493670886075949  7.527
1.6835443037974684  4.695
1.8227848101265822  3.783
1.8291139240506329  4.94
2.0316455696202533  11.515
2.088607594936709  9.502
2.1835443037974684  10.382
2.240506329113924  10.313
2.329113924050633  13.259
2.4050632911392404  11.545
2.462025316455696  4.362
2.6772151898734178  9.226
2.7341772151898733  16.009
2.8987341772151898  7.291
2.9177215189873418  3.851
2.9430379746835444  7.105
3.037974683544304  9.149
3.088607594936709  4.146
3.0949367088607596  13.604
3.1265822784810124  7.48
3.1835443037974684  5.479
3.310126582278481  4.336
3.588607594936709  11.884
3.8860759493670884  12.184
4.208860759493671  13.846
4.215189873417722  5.678
4.272151898734177  10.99
4.487341772151899  8.958
4.943037974683544  11.095
5.056962025316456  11.42
5.1265822784810124  7.647
5.1455696202531644  8.327
5.322784810126582  9.101
5.449367088607595  4.171
5.493670886075949  8.52
5.512658227848101  15.079
5.556962025316456  12.86
5.582278481012659  8.277
5.7025316455696204  6.476
5.829113924050633  6.004
6.018987341772152  8.372
6.170886075949367  5.508
6.170886075949367  7.642
6.6645569620253164  12.935
6.829113924050633  7.75
6.936708860759493  11.132
7.063291139240507  5.458
7.208860759493671  11.799
7.2784810126582276  13.691
7.4113924050632916  9.116
7.80379746835443  6.985
7.8354430379746836  12.595
8.170886075949367  9.125
8.253164556962025  6.939
9.246835443037975  7.274
10.069620253164556  6.817
10.145569620253164  9.804
10.658227848101266  7.46
13.60126582278481  10.635
13.79746835443038  16.452
-2.981012658227848  3.028
-2.892405063291139  1.459
-2.867088607594937  1.114
-2.867088607594937  3.924
-2.8227848101265822  1.13
-2.740506329113924  1.228
-2.5949367088607596  4.417
-2.5126582278481013  4.652
-2.5063291139240507  1.417
-2.449367088607595  3.118
-2.4430379746835444  1.616
-2.329113924050633  2.634
-1.9746835443037976  0.855
-1.9620253164556962  11.449
-1.9620253164556962  4.903
-1.8924050632911393  1.859
-1.8670886075949367  2.429
-1.6265822784810127  9.174
-1.3544303797468353  2.424
-1.3354430379746836  12.169
-1.0632911392405062  9.471
-1.0063291139240507  3.825
-0.9683544303797469  2.903
-0.8670886075949367  4.175
-0.8354430379746836  6.382
-0.8227848101265823  5.543
-0.4050632911392405  2.259
-0.34177215189873417  3.035
-0.2468354430379747  2.777
-0.12658227848101267  4.196
0.17721518987341772  4.949
0.4873417721518987  7.696
0.6392405063291139  4.422
0.6518987341772152  5.276
0.6835443037974683  3.101
0.8924050632911392  11.286
1.1835443037974684  4.477
1.2088607594936709  15.213
1.4050632911392404  11.175
1.6518987341772151  3.686
1.7721518987341771  4.833
1.8101265822784811  4.677
1.9430379746835442  4.918
1.981012658227848  7.576
1.9873417721518987  2.898
2.0316455696202533  5.864
2.2025316455696204  7.744
2.2151898734177213  3.064
2.2658227848101267  8.963
2.2911392405063293  12.125
2.3987341772151898  3.563
2.5  13.956
2.5443037974683542  13.025
2.6392405063291138  12.455
2.6455696202531644  11.35
2.6455696202531644  6.799
2.7468354430379747  12.618
2.7468354430379747  5.312
2.962025316455696  3.552
3.018987341772152  9.913
3.037974683544304  8.273
3.1645569620253164  14.042
3.1645569620253164  4.12
3.3734177215189876  15.563
3.4873417721518987  9.344
3.6772151898734178  7.097
3.7151898734177213  3.223
3.721518987341772  14.095
3.9367088607594938  14.594
4.2215189873417724  13.436
4.30379746835443  7.053
4.3734177215189876  5.941
4.60126582278481  5.163
4.6265822784810124  15.819
5.031645569620253  13.918
5.069620253164557  3.835
5.284810126582278  5.175
5.341772151898734  12.178
5.613924050632911  4.889
5.930379746835443  15.234
6.424050632911392  7.362
6.493670886075949  6.982
6.6455696202531644  13.534
6.810126582278481  5.298
6.8734177215189876  5.825
6.917721518987341  10.027
7.056962025316456  9.914
7.208860759493671  15.879
7.60126582278481  9.424
7.677215189873418  8.207
8.310126582278482  8.555
8.360759493670885  10.644
8.784810126582279  14.287
8.886075949367088  5.486
8.89873417721519  7.874
9.158227848101266  11.74
9.227848101265822  6.764
9.430379746835444  6.651
9.550632911392405  15.473
10.367088607594937  9.66
11.044303797468354  14.385
12.550632911392405  12.634
13.550632911392405  10.069
15.265822784810126  9.019
-3.132911392405063  0.944
-3.0569620253164556  3.382
-2.8987341772151898  9.888
-2.759493670886076  2.279
-2.6455696202531644  3.143
-2.632911392405063  2.481
-2.5569620253164556  3.218
-2.449367088607595  2.16
-2.050632911392405  2.287
-1.7721518987341771  3.749
-1.7215189873417722  2.017
-1.6012658227848102  3.097
-1.360759493670886  1.162
-1.2721518987341771  11.224
-1.2721518987341771  12.029
-0.9430379746835443  2.051
-0.8227848101265823  4.06
-0.759493670886076  2.066
-0.44936708860759494  1.689
-0.34810126582278483  3.736
0.0  4.077
0.06962025316455696  8.866
0.10759493670886076  4.136
0.10759493670886076  8.267
0.1518987341772152  9.453
0.23417721518987342  2.776
0.2468354430379747  2.917
0.34177215189873417  7.836
0.3860759493670886  5.477
0.43670886075949367  11.523
0.5  2.413
0.5253164556962026  6.179
0.5316455696202531  3.316
0.6392405063291139  4.144
0.6645569620253164  4.374
0.759493670886076  7.557
0.8164556962025317  7.455
0.930379746835443  1.729
0.9936708860759493  10.336
1.3101265822784811  2.599
1.4620253164556962  7.29
1.5696202531645569  4.064
1.6075949367088607  2.446
1.7721518987341771  6.287
1.8544303797468353  10.453
1.8924050632911393  7.031
1.8987341772151898  3.343
1.9430379746835442  4.187
1.9873417721518987  9.692
2.1139240506329116  15.275
2.1392405063291138  3.359
2.151898734177215  8.107
2.1582278481012658  5.594
2.1582278481012658  6.305
2.2025316455696204  6.889
2.462025316455696  10.863
2.8607594936708862  8.077
2.8797468354430378  2.361
2.9746835443037973  10.217
3.018987341772152  4.613
3.151898734177215  10.473
3.1962025316455698  8.542
3.2278481012658227  4.448
3.2278481012658227  6.985
3.2721518987341773  9.802
3.3164556962025316  5.535
3.6012658227848102  5.187
3.6772151898734178  7.792
3.892405063291139  6.868
3.8987341772151898  10.801
4.006329113924051  7.403
4.018987341772152  8.502
4.531645569620253  8.38
5.1835443037974684  9.024
5.569620253164557  6.946
5.7025316455696204  8.876
5.860759493670886  9.519
6.050632911392405  7.638
6.0886075949367084  10.805
6.1455696202531644  4.977
6.246835443037975  8.174
6.987341772151899  12.957
7.0  11.051
7.6645569620253164  15.162
7.7784810126582276  8.932
7.936708860759493  14.737
8.544303797468354  5.056
8.715189873417721  9.119
8.962025316455696  9.32
9.018987341772151  4.123
9.677215189873417  6.573
10.031645569620252  6.299
10.145569620253164  10.342
10.30379746835443  5.49
10.39873417721519  9.872
10.721518987341772  15.588
11.050632911392405  12.434
11.177215189873417  13.68
11.259493670886076  12.269
11.854430379746836  10.984
11.873417721518987  15.549
11.974683544303797  7.734
13.0  6.506
30.60126582278481  12.483
-3.278481012658228  0.775
-3.132911392405063  0.981
-3.1139240506329116  2.162
-2.892405063291139  0.971
-2.8607594936708862  2.382
-2.8544303797468356  1.857
-2.8164556962025316  7.746
-2.4873417721518987  10.472
-2.4430379746835444  3.987
-2.392405063291139  1.154
-2.3797468354430378  5.153
-2.3164556962025316  1.282
-2.2974683544303796  4.602
-2.221518987341772  2.944
-2.170886075949367  2.957
-2.1455696202531644  1.112
-2.069620253164557  2.524
-2.037974683544304  2.968
-2.0  3.749
-1.9493670886075949  9.511
-1.5506329113924051  1.518
-1.4936708860759493  10.423
-1.1708860759493671  3.281
-1.0949367088607596  2.145
-1.0949367088607596  2.69
-1.0126582278481013  6.502
-1.0  9.479
-0.810126582278481  3.573
-0.7721518987341772  5.226
-0.7025316455696202  8.859
-0.620253164556962  12.386
-0.569620253164557  4.343
-0.5063291139240507  7.592
-0.47468354430379744  5.873
-0.2911392405063291  3.082
-0.27848101265822783  3.645
-0.20253164556962025  9.756
-0.1518987341772152  11.32
-0.04430379746835443  5.856
0.14556962025316456  5.964
0.4810126582278481  11.542
0.8417721518987342  5.181
0.8987341772151899  2.445
1.0949367088607596  6.422
1.3227848101265822  8.004
1.3924050632911393  11.602
1.4177215189873418  10.769
1.4683544303797469  1.782
1.5506329113924051  2.204
1.6708860759493671  2.664
2.037974683544304  4.218
2.1202531645569622  3.963
2.1455696202531644  13.648
2.1582278481012658  12.621
2.3860759493670884  12.912
2.6455696202531644  8.407
2.6835443037974684  13.089
2.6962025316455698  8.136
2.7341772151898733  6.284
2.8164556962025316  11.955
2.9746835443037973  14.124
3.3797468354430378  7.378
3.4556962025316458  11.784
3.6265822784810124  4.037
3.6835443037974684  7.25
3.740506329113924  11.892
4.1455696202531644  12.558
4.284810126582278  7.415
4.2974683544303796  12.095
4.310126582278481  7.226
4.575949367088608  4.335
4.765822784810126  6.78
4.8354430379746836  3.598
4.8924050632911396  13.682
5.050632911392405  11.827
5.132911392405063  8.956
5.158227848101266  4.384
5.234177215189874  11.442
5.708860759493671  7.585
5.7784810126582276  4.067
6.094936708860759  7.343
6.139240506329114  9.178
6.158227848101266  12.618
6.170886075949367  15.124
6.272151898734177  11.733
6.544303797468355  16.807
6.620253164556962  9.791
6.917721518987341  7.094
7.037974683544304  9.39
7.4113924050632916  6.261
7.639240506329114  8.806
7.7405063291139244  3.204
8.481012658227849  9.126
8.613924050632912  8.755
8.670886075949367  14.64
8.759493670886076  10.035
8.981012658227849  8.277
9.550632911392405  8.802
10.278481012658228  15.295
10.917721518987342  6.227
11.284810126582279  9.299
11.626582278481013  8.713
11.70253164556962  16.127
12.727848101265822  9.436
-3.2278481012658227  1.316
-3.1962025316455698  1.488
-3.0316455696202533  3.98
-2.9746835443037973  3.842
-2.911392405063291  2.116
-2.8734177215189876  4.129
-2.7911392405063293  10.56
-2.721518987341772  3.391
-2.6772151898734178  1.404
-2.607594936708861  11.521
-2.4177215189873418  8.751
-2.367088607594937  5.765
-2.3544303797468356  2.209
-2.107594936708861  2.601
-2.0822784810126582  6.529
-2.037974683544304  4.074
-2.0253164556962027  1.778
-2.018987341772152  10.495
-1.740506329113924  3.72
-1.5126582278481013  2.956
-1.4936708860759493  1.511
-1.4936708860759493  3.119
-1.240506329113924  5.235
-1.1708860759493671  5.301
-1.120253164556962  2.16
-1.0316455696202531  2.01
-0.8607594936708861  4.238
-0.7658227848101266  5.303
-0.46835443037974683  2.728
-0.41139240506329117  7.63
-0.22151898734177214  6.511
-0.06329113924050633  12.753
-0.02531645569620253  10.962
0.0189873417721519  3.449
0.13924050632911392  5.274
0.20253164556962025  3.287
0.2721518987341772  7.372
0.31645569620253167  13.517
0.45569620253164556  14.794
0.45569620253164556  4.919
0.5632911392405063  4.159
0.5886075949367089  9.847
0.6962025316455697  3.926
0.8164556962025317  2.776
1.1139240506329113  2.573
1.4556962025316456  4.2
1.4746835443037976  7.66
1.518987341772152  2.531
1.5632911392405062  10.567
1.6265822784810127  2.967
1.6898734177215189  10.748
1.740506329113924  12.408
2.0253164556962027  6.933
2.1139240506329116  7.515
2.2341772151898733  4.025
2.3734177215189876  6.954
2.5063291139240507  4.119
2.5949367088607596  9.326
2.892405063291139  15.434
3.1772151898734178  4.101
3.2658227848101267  6.183
3.310126582278481  7.157
3.3734177215189876  7.933
3.462025316455696  4.475
3.518987341772152  5.031
3.6392405063291138  9.494
4.018987341772152  3.073
4.1265822784810124  10.717
4.322784810126582  9.647
4.430379746835443  5.029
4.462025316455696  10.938
4.6075949367088604  12.907
4.651898734177215  15.689
4.715189873417722  4.807
5.544303797468355  6.517
5.550632911392405  11.896
5.6075949367088604  13.557
5.632911392405063  9.5
5.689873417721519  8.92
5.727848101265823  6.893
5.765822784810126  12.036
5.8354430379746836  7.564
6.037974683544304  5.65
6.7974683544303796  7.296
6.987341772151899  6.826
7.5  15.866
7.670886075949367  8.077
7.7025316455696204  6.911
7.791139240506329  10.71
7.80379746835443  7.959
7.8164556962025316  7.403
7.867088607594937  10.39
8.379746835443038  8.654
8.481012658227849  3.954
8.50632911392405  7.247
8.860759493670885  15.123
9.063291139240507  8.616
9.075949367088608  4.334
9.113924050632912  6.927
9.69620253164557  8.934
10.89873417721519  9.336
11.58860759493671  4.899
13.424050632911392  6.21
15.075949367088608  12.432
-3.367088607594937  1.113
-3.151898734177215  0.478
-2.8987341772151898  1.348
-2.759493670886076  3.824
-2.6962025316455698  2.599
-2.6265822784810124  10.307
-2.569620253164557  4.334
-2.4177215189873418  1.06
-2.221518987341772  2.559
-2.1772151898734178  1.506
-2.037974683544304  1.851
-1.8417721518987342  8.651
-1.8101265822784811  1.162
-1.7848101265822784  1.868
-1.7721518987341771  13.476
-1.7215189873417722  11.968
-1.3164556962025316  1.221
-1.2974683544303798  6.061
-1.1455696202531647  2.568
-1.0696202531645569  2.954
-0.9620253164556962  13.448
-0.8164556962025317  4.735
-0.759493670886076  1.679
-0.6139240506329114  9.863
-0.6075949367088608  7.019
-0.5886075949367089  3.421
-0.3227848101265823  2.424
-0.23417721518987342  2.405
-0.21518987341772153  11.175
-0.11392405063291139  9.177
0.04430379746835443  7.249
0.0949367088607595  4.17
0.18354430379746836  14.813
0.26582278481012656  8.832
0.2848101265822785  7.462
0.3860759493670886  10.711
0.46835443037974683  4.698
0.6012658227848101  13.622
0.7088607594936709  13.229
0.8544303797468354  6.058
0.9050632911392406  7.447
1.1012658227848102  2.967
1.1898734177215189  7.552
1.481012658227848  2.128
1.5569620253164558  7.475
1.6518987341772151  6.109
1.7025316455696202  7.031
1.7468354430379747  15.226
1.7848101265822784  5.096
1.8860759493670887  6.232
1.9493670886075949  6.414
2.1202531645569622  2.659
2.1645569620253164  13.039
2.189873417721519  9.658
2.2468354430379747  2.898
2.3037974683544302  14.157
2.348101265822785  7.192
2.4050632911392404  6.258
2.518987341772152  10.463
2.5443037974683542  7.584
2.6455696202531644  9.171
2.670886075949367  15.444
2.6772151898734178  12.82
2.721518987341772  7.89
2.7278481012658227  7.44
2.892405063291139  7.945
3.2278481012658227  11.426
3.310126582278481  5.617
3.367088607594937  5.223
3.4367088607594938  5.035
3.5759493670886076  7.687
3.588607594936709  10.04
3.670886075949367  6.839
3.7721518987341773  12.966
4.006329113924051  6.778
4.082278481012659  6.744
4.0886075949367084  12.557
4.132911392405063  16.259
4.234177215189874  8.319
4.3164556962025316  7.445
4.341772151898734  14.323
4.449367088607595  13.458
4.531645569620253  9.127
5.449367088607595  6.02
5.765822784810126  9.105
5.924050632911392  6.477
6.417721518987341  9.285
6.468354430379747  7.711
6.936708860759493  4.129
7.037974683544304  14.332
7.063291139240507  8.035
7.253164556962025  11.992
7.360759493670886  16.276
7.443037974683544  9.256
7.784810126582278  7.93
7.822784810126582  12.204
8.158227848101266  16.411
8.158227848101266  7.084
8.873417721518987  9.896
10.069620253164556  9.766
10.563291139240507  12.855
11.569620253164556  9.322
11.791139240506329  15.453
11.89240506329114  5.907
-3.132911392405063  1.909
-3.107594936708861  0.888
-2.9683544303797467  1.164
-2.7341772151898733  1.326
-2.4936708860759493  4.069
-2.221518987341772  9.459
-2.189873417721519  1.804
-2.0632911392405062  12.562
-1.9240506329113924  1.603
-1.7215189873417722  2.874
-1.6835443037974684  2.708
-1.518987341772152  10.259
-1.4683544303797469  11.671
-1.3291139240506329  1.92
-1.1329113924050633  10.478
-1.018987341772152  2.092
-0.9683544303797469  5.52
-0.9683544303797469  7.724
-0.7025316455696202  2.327
-0.6962025316455697  3.051
-0.5379746835443038  13.179
-0.5316455696202531  5.347
-0.4177215189873418  3.794
-0.3860759493670886  3.918
-0.3037974683544304  12.44
-0.11392405063291139  10.95
-0.08227848101265822  12.335
-0.06329113924050633  8.198
-0.0379746835443038  5.546
0.21518987341772153  11.828
0.25949367088607594  3.303
0.5569620253164557  8.445
0.7025316455696202  9.726
0.740506329113924  3.574
0.7658227848101266  6.56
0.9493670886075949  3.516
1.0632911392405062  1.664
1.0759493670886076  10.207
1.1582278481012658  14.024
1.1708860759493671  1.869
1.4620253164556962  12.639
1.5379746835443038  2.861
1.6075949367088607  16.07
1.9240506329113924  7.863
1.9430379746835442  10.602
2.050632911392405  5.928
2.0822784810126582  4.538
2.240506329113924  9.863
2.278481012658228  6.89
2.310126582278481  4.361
2.4746835443037973  6.34
3.0759493670886076  4.395
3.3037974683544302  8.098
3.3797468354430378  5.778
3.5126582278481013  14.236
3.6645569620253164  3.757
3.689873417721519  10.216
3.7531645569620253  10.059
3.7531645569620253  11.771
4.1835443037974684  11.67
4.341772151898734  12.897
4.3924050632911396  7.231
4.563291139240507  11.592
4.582278481012659  11.214
4.594936708860759  7.872
4.6835443037974684  6.346
4.753164556962025  3.048
4.924050632911392  10.981
5.082278481012659  11.828
5.082278481012659  5.718
5.0886075949367084  7.159
5.120253164556962  12.725
5.1455696202531644  5.779
5.151898734177215  7.493
5.7215189873417724  13.188
5.772151898734177  11.306
5.829113924050633  4.675
5.981012658227848  8.795
6.1455696202531644  11.13
6.246835443037975  15.285
6.3354430379746836  11.259
6.386075949367089  7.788
6.3924050632911396  7.525
6.60126582278481  10.378
7.031645569620253  12.325
7.031645569620253  3.507
7.056962025316456  8.242
7.2594936708860756  8.131
7.360759493670886  7.224
7.430379746835443  8.404
7.556962025316456  13.484
7.594936708860759  8.293
8.316455696202532  8.2
8.360759493670885  3.673
8.512658227848101  11.145
8.810126582278482  7.148
9.664556962025317  8.613
10.531645569620252  13.249
11.082278481012658  11.46
11.08860759493671  12.331
12.905063291139241  13.607
14.474683544303797  8.95
15.683544303797468  13.48
21.056962025316455  10.211
-3.348101265822785  0.975
-3.1772151898734178  0.823
-2.8734177215189876  1.753
-2.7531645569620253  1.904
-2.569620253164557  3.903
-2.5253164556962027  7.833
-2.2278481012658227  2.896
-2.1392405063291138  10.112
-2.0759493670886076  10.518
-1.9936708860759493  1.009
-1.8037974683544304  0.939
-1.5886075949367089  2.849
-1.4746835443037976  9.983
-1.3164556962025316  1.535
-1.2974683544303798  3.149
-1.1582278481012658  2.066
-1.0506329113924051  2.428
-0.9113924050632911  2.231
-0.8924050632911392  4.2
-0.7215189873417721  3.456
-0.6962025316455697  7.831
-0.5759493670886076  5.223
-0.46835443037974683  8.446
-0.44936708860759494  10.05
-0.3291139240506329  12.012
-0.22151898734177214  10.544
-0.11392405063291139  2.735
-0.08227848101265822  2.662
0.06962025316455696  9.176
0.12025316455696203  2.079
0.26582278481012656  4.668
0.2974683544303797  4.239
0.3670886075949367  4.068
0.4873417721518987  3.164
0.569620253164557  2.825
0.5759493670886076  3.743
0.6329113924050633  9.434
0.689873417721519  8.308
0.7341772151898734  3.589
1.1139240506329113  8.004
1.120253164556962  10.76
1.2658227848101267  7.419
1.3291139240506329  3.115
1.3860759493670887  7.779
1.4240506329113924  10.328
1.4746835443037976  3.859
1.6455696202531647  8.329
1.7215189873417722  2.177
1.860759493670886  11.734
1.9556962025316456  5.789
2.4240506329113924  10.912
2.4240506329113924  7.948
2.537974683544304  10.375
2.6645569620253164  9.286
2.7658227848101267  5.018
2.7658227848101267  5.584
2.810126582278481  2.602
2.8734177215189876  3.365
3.069620253164557  2.956
3.2278481012658227  7.267
3.2531645569620253  8.924
3.278481012658228  4.759
3.8354430379746836  4.31
3.9936708860759493  4.754
4.031645569620253  11.618
4.405063291139241  11.701
4.563291139240507  14.274
4.727848101265823  11.195
4.8164556962025316  8.628
5.037974683544304  4.376
5.063291139240507  4.883
5.7974683544303796  10.515
5.962025316455696  5.616
6.1455696202531644  7.603
6.1835443037974684  8.504
6.2215189873417724  8.734
6.234177215189874  6.641
6.449367088607595  16.714
6.7594936708860756  5.019
6.7594936708860756  6.684
7.094936708860759  6.597
7.544303797468355  10.251
7.829113924050633  6.985
7.8354430379746836  5.678
8.082278481012658  11.849
8.126582278481013  11.153
8.158227848101266  8.258
8.272151898734178  14.7
8.474683544303797  8.369
8.50632911392405  9.531
8.746835443037975  6.745
8.778481012658228  9.146
8.943037974683545  12.98
9.221518987341772  14.691
9.253164556962025  9.12
9.854430379746836  10.552
9.924050632911392  16.541
10.126582278481013  11.743
10.924050632911392  11.855
11.348101265822784  9.815
11.70253164556962  8.222
11.943037974683545  10.325
12.689873417721518  8.365
14.544303797468354  14.092
-2.9367088607594938  3.451
-2.7974683544303796  3.824
-2.7721518987341773  3.941
-2.7531645569620253  0.812
-2.7468354430379747  8.53
-2.4430379746835444  1.643
-2.392405063291139  0.757
-2.1835443037974684  3.597
-2.1012658227848102  0.967
-2.0063291139240507  1.933
-1.9936708860759493  2.736
-1.8987341772151898  3.233
-1.5506329113924051  2.432
-1.5316455696202531  9.122
-1.5  1.773
-1.4746835443037976  6.967
-1.2278481012658229  14.424
-1.1518987341772151  12.107
-0.810126582278481  3.659
-0.759493670886076  10.234
-0.6075949367088608  2.685
0.3924050632911392  7.67
0.4050632911392405  14.333
0.4936708860759494  3.176
0.5189873417721519  9.565
0.6708860759493671  7.356
0.7278481012658228  13.498
0.7911392405063291  1.679
0.7974683544303798  4.186
0.879746835443038  6.34
1.0506329113924051  3.536
1.1582278481012658  11.007
1.3924050632911393  8.676
1.4177215189873418  7.413
1.518987341772152  7.192
1.6772151898734178  7.576
1.7025316455696202  5.608
1.7278481012658229  7.213
1.7848101265822784  5.63
1.7974683544303798  8.351
1.8101265822784811  6.063
1.860759493670886  6.761
2.0063291139240507  11.811
2.0126582278481013  12.966
2.2278481012658227  6.373
2.259493670886076  11.158
2.2721518987341773  5.814
2.6139240506329116  7.043
2.651898734177215  5.027
2.6772151898734178  2.504
2.7531645569620253  12.122
2.778481012658228  6.785
2.9367088607594938  4.891
2.9746835443037973  3.886
3.1265822784810124  3.665
3.3354430379746836  6.36
3.3797468354430378  10.632
3.5759493670886076  12.724
3.7911392405063293  8.541
3.810126582278481  8.069
3.8354430379746836  4.248
3.8987341772151898  5.407
4.0886075949367084  14.867
4.0886075949367084  6.121
4.132911392405063  5.589
4.2405063291139244  14.969
4.449367088607595  14.038
4.7974683544303796  10.412
4.80379746835443  4.51
5.006329113924051  9.417
5.031645569620253  11.871
5.10126582278481  6.831
5.234177215189874  4.38
5.443037974683544  13.54
5.506329113924051  4.163
5.727848101265823  10.911
5.753164556962025  15.782
5.7784810126582276  7.162
5.784810126582278  2.72
5.936708860759493  9.84
6.094936708860759  6.87
6.265822784810126  9.42
6.2784810126582276  15.164
6.620253164556962  9.238
6.734177215189874  12.973
6.753164556962025  10.772
7.379746835443038  13.2
7.556962025316456  9.284
7.7594936708860756  7.098
7.7974683544303796  4.823
8.012658227848101  8.913
8.056962025316455  12.154
8.291139240506329  4.731
8.943037974683545  5.867
9.189873417721518  8.115
9.20253164556962  10.387
9.841772151898734  9.893
10.0  15.277
10.772151898734178  15.062
11.056962025316455  8.5
11.89240506329114  11.888
12.170886075949367  9.779
13.259493670886076  9.038
15.905063291139241  10.792
-3.3987341772151898  0.485
-3.170886075949367  0.664
-2.9367088607594938  1.946
-2.930379746835443  1.399
-2.8797468354430378  1.125
-2.848101265822785  10.7
-2.7974683544303796  3.805
-2.6962025316455698  1.657
-2.4746835443037973  8.787
-2.411392405063291  9.973
-2.329113924050633  1.529
-2.259493670886076  1.72
-2.1265822784810124  4.889
-2.0443037974683542  5.086
-2.0063291139240507  3.275
-1.9556962025316456  1.68
-1.7151898734177216  3.217
-1.7025316455696202  1.385
-1.6139240506329113  2.206
-1.4936708860759493  4.922
-1.4683544303797469  9.637
-1.3987341772151898  4.172
-1.2974683544303798  8.504
-1.1898734177215189  1.562
-0.9746835443037974  2.582
-0.9050632911392406  8.895
-0.7531645569620253  4.241
-0.689873417721519  9.665
-0.6645569620253164  3.645
-0.6392405063291139  1.925
-0.43037974683544306  5.244
-0.3291139240506329  3.615
-0.3291139240506329  4.778
-0.23417721518987342  3.755
0.4240506329113924  7.938
0.45569620253164556  2.606
0.6139240506329114  15.255
0.6708860759493671  7.821
0.6772151898734177  8.155
0.7278481012658228  7.364
0.8164556962025317  2.624
0.8544303797468354  10.261
1.0126582278481013  4.887
1.1329113924050633  6.492
1.1962025316455696  5.434
1.2721518987341771  8.365
1.5506329113924051  8.09
1.7151898734177216  5.367
1.740506329113924  5.65
2.367088607594937  7.985
2.392405063291139  11.247
2.411392405063291  3.725
2.4177215189873418  6.854
2.5949367088607596  12.925
2.7151898734177213  11.602
2.7468354430379747  6.915
3.0569620253164556  3.421
3.2848101265822787  7.812
3.348101265822785  2.787
3.3734177215189876  11.824
3.392405063291139  7.576
3.5316455696202533  7.179
3.632911392405063  12.963
3.632911392405063  8.962
3.6392405063291138  3.984
3.651898734177215  9.652
3.6962025316455698  8.91
3.9177215189873418  3.351
4.044303797468355  9.647
4.120253164556962  6.386
4.462025316455696  3.765
4.544303797468355  2.966
4.987341772151899  6.206
5.094936708860759  6.301
5.215189873417722  6.957
5.3164556962025316  4.429
5.3924050632911396  4.196
5.594936708860759  11.321
5.6075949367088604  5.007
6.265822784810126  13.633
6.3544303797468356  8.954
6.379746835443038  6.75
6.506329113924051  8.402
6.841772151898734  9.115
7.120253164556962  11.406
7.639240506329114  12.539
7.8354430379746836  14.243
7.8544303797468356  9.499
8.063291139240507  7.394
8.177215189873417  8.679
8.58860759493671  12.233
8.759493670886076  10.07
9.075949367088608  7.18
9.139240506329115  12.635
9.145569620253164  8.627
9.322784810126583  7.173
9.886075949367088  9.271
10.20253164556962  8.274
10.39873417721519  12.099
10.49367088607595  9.775
10.89240506329114  13.043
11.10759493670886  8.221
11.316455696202532  11.409
22.39873417721519  8.593
-3.4050632911392404  0.36
-2.892405063291139  10.386
-2.759493670886076  3.735
-2.6139240506329116  0.866
-2.5  1.884
-2.2088607594936707  2.152
-2.1772151898734178  10.184
-2.0126582278481013  1.55
-2.0  5.326
-1.9620253164556962  1.451
-1.8101265822784811  4.563
-1.6518987341772151  3.556
-1.6265822784810127  6.142
-1.5253164556962024  3.977
-1.379746835443038  2.611
-1.3734177215189873  5.664
-1.3354430379746836  12.359
-1.2468354430379747  2.151
-1.2341772151898733  3.651
-1.018987341772152  4.877
-0.8734177215189873  6.424
-0.7468354430379747  3.048
-0.6645569620253164  10.729
-0.6329113924050633  6.864
-0.5126582278481012  6.748
-0.46835443037974683  2.308
-0.45569620253164556  9.625
-0.23417721518987342  10.098
-0.1962025316455696  4.486
0.13291139240506328  5.156
0.22784810126582278  3.943
0.3227848101265823  13.913
0.6265822784810127  2.671
0.7025316455696202  15.488
0.7974683544303798  3.953
0.9556962025316456  5.231
1.0822784810126582  9.263
1.2151898734177216  2.027
1.3037974683544304  4.677
1.6455696202531647  2.705
1.8987341772151898  3.431
1.9746835443037976  5.296
2.1455696202531644  5.796
2.221518987341772  2.802
2.3607594936708862  8.34
2.5569620253164556  8.912
2.810126582278481  7.228
2.949367088607595  11.93
3.0569620253164556  11.094
3.1392405063291138  8.994
3.2848101265822787  10.043
3.2848101265822787  4.095
3.3797468354430378  4.025
3.4430379746835444  8.647
3.4936708860759493  7.294
3.537974683544304  2.697
3.651898734177215  11.382
3.689873417721519  13.467
3.740506329113924  5.55
3.7468354430379747  16.014
3.8037974683544302  6.657
3.892405063291139  13.207
4.044303797468355  6.985
4.360759493670886  2.9
4.367088607594937  6.611
4.424050632911392  13.523
4.525316455696203  12.682
4.531645569620253  5.413
4.556962025316456  8.375
4.715189873417722  2.986
4.715189873417722  7.142
4.7215189873417724  11.497
4.753164556962025  8.394
5.120253164556962  16.976
5.1455696202531644  13.079
5.2025316455696204  3.931
5.2784810126582276  8.26
5.291139240506329  8.061
5.468354430379747  7.383
5.6265822784810124  5.018
5.651898734177215  5.546
5.6835443037974684  9.669
5.715189873417722  9.513
5.810126582278481  12.761
6.031645569620253  7.808
6.056962025316456  7.041
6.360759493670886  4.46
6.487341772151899  10.555
6.715189873417722  7.697
6.841772151898734  7.648
7.177215189873418  7.45
7.531645569620253  7.395
7.575949367088608  11.291
7.810126582278481  9.619
7.829113924050633  6.523
7.8734177215189876  10.637
7.9113924050632916  14.678
7.968354430379747  7.329
8.329113924050633  12.277
8.835443037974683  10.702
8.835443037974683  8.109
9.316455696202532  7.101
12.253164556962025  7.859
13.310126582278482  7.476
-3.037974683544304  2.329
-2.7848101265822787  5.232
-2.759493670886076  2.017
-2.7531645569620253  1.363
-2.7468354430379747  2.688
-2.6455696202531644  10.074
-2.6455696202531644  3.307
-2.5316455696202533  3.197
-2.4936708860759493  1.654
-2.4177215189873418  3.497
-2.4050632911392404  4.555
-2.1392405063291138  3.414
-1.9240506329113924  1.838
-1.7974683544303798  1.561
-1.7468354430379747  4.443
-1.620253164556962  4.707
-1.1835443037974684  12.415
-1.1329113924050633  5.44
-1.0822784810126582  1.879
-1.0506329113924051  2.923
-1.0379746835443038  1.926
-0.7531645569620253  6.055
-0.7025316455696202  10.434
-0.6582278481012658  2.787
-0.6392405063291139  1.778
-0.6075949367088608  1.999
-0.5949367088607594  3.667
-0.5063291139240507  3.518
-0.3860759493670886  10.134
-0.12025316455696203  3.12
-0.11392405063291139  10.771
-0.0949367088607595  3.807
-0.0189873417721519  8.889
0.1962025316455696  14.698
0.41139240506329117  2.895
0.6645569620253164  6.683
0.7088607594936709  8.026
0.8164556962025317  8.447
0.8417721518987342  10.582
0.8417721518987342  2.906
1.1708860759493671  4.481
1.3227848101265822  8.098
1.4240506329113924  11.174
1.4873417721518987  3.383
1.5  5.452
1.6075949367088607  9.246
1.6518987341772151  8.462
1.7531645569620253  6.283
1.7721518987341771  2.133
1.8037974683544304  6.533
2.1772151898734178  3.736
2.1835443037974684  7.629
2.2468354430379747  10.613
2.4177215189873418  6.394
2.4367088607594938  2.49
2.537974683544304  10.757
2.651898734177215  6.713
2.7974683544303796  3.035
2.8164556962025316  7.631
2.962025316455696  8.081
3.0  8.42
3.2278481012658227  10.286
3.240506329113924  5.029
3.348101265822785  8.325
3.392405063291139  5.052
3.449367088607595  6.17
3.6139240506329116  6.404
3.7025316455696204  4.257
3.810126582278481  6.293
3.8607594936708862  4.703
3.9050632911392404  8.828
3.9240506329113924  8.835
3.949367088607595  11.755
3.962025316455696  15.69
4.1075949367088604  14.809
4.1075949367088604  3.061
4.151898734177215  5.139
4.3354430379746836  8.771
4.341772151898734  4.874
4.569620253164557  14.032
5.0  8.314
5.075949367088608  4.374
5.189873417721519  12.266
5.60126582278481  8.167
6.2974683544303796  9.229
6.689873417721519  12.541
6.753164556962025  7.379
6.841772151898734  15.349
7.056962025316456  5.891
7.069620253164557  11.158
7.1265822784810124  7.328
7.2974683544303796  9.069
7.550632911392405  4.112
7.5886075949367084  8.22
7.6455696202531644  15.299
7.765822784810126  7.129
7.848101265822785  5.705
8.379746835443038  7.387
8.594936708860759  4.352
8.810126582278482  11.455
10.069620253164556  14.487
10.215189873417721  10.135
10.873417721518987  10.412
11.430379746835444  7.021
-3.2658227848101267  0.86
-3.221518987341772  0.628
-2.8860759493670884  0.744
-2.7721518987341773  3.509
-2.7468354430379747  5.265
-2.7025316455696204  2.004
-2.4367088607594938  1.801
-2.3227848101265822  2.531
-2.259493670886076  3.022
-2.1139240506329116  4.495
-2.0126582278481013  3.247
-1.7151898734177216  1.438
-1.7025316455696202  10.975
-1.6772151898734178  10.592
-1.639240506329114  11.787
-1.6012658227848102  3.688
-1.4873417721518987  13.521
-1.4556962025316456  12.787
-1.4177215189873418  1.107
-1.2911392405063291  2.446
-1.2531645569620253  3.65
-1.2531645569620253  6.668
-1.2278481012658229  4.687
-1.1265822784810127  1.621
-1.0316455696202531  2.277
-0.930379746835443  2.727
-0.8670886075949367  11.01
-0.6645569620253164  2.326
-0.5569620253164557  3.205
-0.5  1.944
-0.4810126582278481  10.739
-0.33544303797468356  5.692
-0.26582278481012656  3.79
-0.17721518987341772  3.133
-0.14556962025316456  1.874
-0.006329113924050633  9.299
0.06962025316455696  3.405
0.12025316455696203  14.811
0.17088607594936708  7.495
0.18354430379746836  10.044
0.3037974683544304  9.476
0.34810126582278483  2.68
0.34810126582278483  8.774
0.6772151898734177  3.814
0.7721518987341772  3.0
1.0696202531645569  4.585
1.1645569620253164  11.601
1.259493670886076  3.683
1.5506329113924051  3.027
2.0253164556962027  8.376
2.088607594936709  10.023
2.107594936708861  5.622
2.1139240506329116  8.562
2.5822784810126582  4.321
2.9050632911392404  7.026
2.9240506329113924  10.765
2.9367088607594938  4.432
2.9683544303797467  8.275
3.259493670886076  10.362
3.6582278481012658  6.501
3.6835443037974684  9.961
3.689873417721519  6.865
3.930379746835443  5.498
3.949367088607595  11.108
3.9936708860759493  7.367
4.044303797468355  5.977
4.082278481012659  3.435
4.113924050632911  4.927
4.170886075949367  12.808
4.227848101265823  3.672
4.329113924050633  3.183
4.734177215189874  7.671
4.936708860759493  4.756
5.031645569620253  3.486
5.063291139240507  12.597
5.791139240506329  13.751
5.9113924050632916  11.832
5.987341772151899  14.057
6.1075949367088604  4.906
6.113924050632911  7.852
6.487341772151899  6.722
6.531645569620253  5.949
6.613924050632911  7.549
6.620253164556962  10.41
6.715189873417722  7.706
6.981012658227848  10.276
7.082278481012659  7.563
7.2974683544303796  4.798
7.322784810126582  10.193
7.474683544303797  11.875
8.075949367088608  10.551
8.373417721518987  7.163
8.670886075949367  7.819
8.727848101265822  5.47
8.822784810126583  8.209
9.069620253164556  11.616
9.139240506329115  9.338
9.253164556962025  7.14
9.310126582278482  8.147
9.582278481012658  10.292
9.69620253164557  4.727
12.379746835443038  13.64
13.056962025316455  5.29
13.405063291139241  8.077
-3.3544303797468356  0.656
-3.2658227848101267  1.031
-3.1962025316455698  0.651
-3.170886075949367  0.813
-3.1265822784810124  1.776
-3.050632911392405  1.5
-2.5822784810126582  4.524
-2.518987341772152  1.505
-2.3734177215189876  3.536
-2.278481012658228  1.851
-2.1962025316455698  1.995
-2.132911392405063  2.354
-1.9936708860759493  4.41
-1.8924050632911393  1.612
-1.8481012658227849  11.807
-1.8037974683544304  3.306
-1.7974683544303798  11.691
-1.7278481012658229  6.579
-1.7278481012658229  9.494
-1.6455696202531647  2.951
-1.5949367088607596  4.558
-1.2911392405063291  2.415
-1.240506329113924  6.18
-1.0316455696202531  6.0
-1.018987341772152  4.779
-0.879746835443038  2.084
-0.7088607594936709  3.885
-0.6645569620253164  3.08
-0.620253164556962  1.429
-0.5632911392405063  10.162
-0.21518987341772153  8.955
-0.13924050632911392  10.964
-0.056962025316455694  8.927
0.05063291139240506  10.9
0.15822784810126583  8.096
0.23417721518987342  8.936
0.25316455696202533  2.35
0.7088607594936709  10.042
0.7151898734177216  9.534
0.7784810126582279  2.187
0.9430379746835443  14.335
0.9556962025316456  3.623
1.1329113924050633  9.545
1.3101265822784811  2.375
1.379746835443038  12.274
1.5063291139240507  12.091
1.6645569620253164  2.453
1.7658227848101267  10.188
1.9177215189873418  9.439
2.1455696202531644  8.844
2.1835443037974684  8.414
2.5569620253164556  10.185
2.607594936708861  4.748
2.7151898734177213  2.442
2.7341772151898733  5.847
2.8987341772151898  6.434
2.9430379746835444  8.208
2.9873417721518987  6.912
3.018987341772152  3.564
3.1202531645569622  11.704
3.189873417721519  11.98
3.2025316455696204  4.17
3.9746835443037973  11.954
4.075949367088608  11.003
4.1265822784810124  11.924
4.310126582278481  5.4
4.575949367088608  9.135
4.6455696202531644  13.572
4.8164556962025316  9.346
5.1645569620253164  4.912
5.2405063291139244  9.702
5.272151898734177  8.886
5.30379746835443  6.268
5.3924050632911396  11.16
5.556962025316456  14.463
5.670886075949367  6.083
5.848101265822785  15.435
6.012658227848101  13.336
6.120253164556962  3.416
6.30379746835443  5.184
6.481012658227848  7.579
7.037974683544304  9.321
7.044303797468355  6.77
7.2594936708860756  12.373
7.291139240506329  12.647
7.2974683544303796  5.868
7.30379746835443  14.937
7.329113924050633  5.485
7.462025316455696  8.777
7.715189873417722  11.55
7.8164556962025316  5.803
7.8734177215189876  14.486
8.08860759493671  15.219
8.120253164556962  10.425
8.512658227848101  4.779
8.740506329113924  11.545
8.791139240506329  15.947
9.531645569620252  8.843
10.481012658227849  6.402
10.563291139240507  5.553
12.284810126582279  9.493
12.29746835443038  11.988
12.29746835443038  5.542
14.29746835443038  6.48
-3.189873417721519  0.883
-3.1265822784810124  0.89
-2.778481012658228  2.298
-2.759493670886076  1.217
-2.7531645569620253  3.231
-2.740506329113924  1.103
-2.3797468354430378  3.264
-2.3607594936708862  10.792
-2.2468354430379747  1.912
-2.2341772151898733  8.356
-2.0759493670886076  2.88
-1.8987341772151898  4.299
-1.7025316455696202  1.655
-1.5063291139240507  2.105
-1.4430379746835442  2.729
-1.3734177215189873  2.341
-1.3227848101265822  3.957
-1.3164556962025316  4.248
-1.2848101265822784  1.56
-0.9556962025316456  4.433
-0.930379746835443  3.52
-0.9177215189873418  9.985
-0.6708860759493671  10.156
-0.5063291139240507  9.4
-0.3987341772151899  3.973
-0.379746835443038  11.411
-0.24050632911392406  3.693
-0.23417721518987342  5.014
-0.18354430379746836  2.836
-0.17721518987341772  13.374
-0.17721518987341772  8.644
-0.012658227848101266  14.903
0.0  9.61
0.06962025316455696  11.575
0.0949367088607595  3.315
0.21518987341772153  14.617
0.23417721518987342  4.814
0.27848101265822783  9.839
0.31645569620253167  7.401
0.46835443037974683  5.038
0.6455696202531646  11.725
0.8417721518987342  3.592
0.8481012658227848  13.365
0.8544303797468354  7.283
0.9556962025316456  11.619
1.0759493670886076  16.19
1.2025316455696202  3.811
1.2848101265822784  5.971
1.4683544303797469  3.546
1.6329113924050633  4.802
1.6645569620253164  10.307
1.9873417721518987  7.958
2.0759493670886076  5.95
2.151898734177215  4.028
2.2088607594936707  11.441
2.4683544303797467  6.443
2.5126582278481013  6.305
2.5759493670886076  10.185
2.7974683544303796  4.663
2.9050632911392404  5.055
3.2341772151898733  2.791
3.4430379746835444  9.27
3.5316455696202533  9.444
3.5632911392405062  11.581
3.9240506329113924  14.022
3.930379746835443  10.571
3.9683544303797467  10.836
4.050632911392405  5.515
4.3734177215189876  12.667
4.5886075949367084  13.008
4.886075949367089  4.39
5.227848101265823  7.263
5.360759493670886  3.247
5.405063291139241  5.914
5.430379746835443  4.054
5.512658227848101  7.762
5.550632911392405  13.083
5.582278481012659  9.409
5.632911392405063  6.067
5.69620253164557  3.765
5.708860759493671  11.436
6.246835443037975  9.715
6.455696202531645  12.089
6.791139240506329  3.882
6.955696202531645  4.997
7.063291139240507  7.426
7.3734177215189876  10.613
7.537974683544304  8.22
7.544303797468355  11.59
7.582278481012659  11.931
7.582278481012659  15.693
7.639240506329114  5.991
7.7784810126582276  7.326
7.886075949367089  10.505
8.518987341772151  8.965
8.835443037974683  14.976
8.860759493670885  7.831
8.968354430379748  5.575
9.025316455696203  11.625
9.430379746835444  8.029
9.518987341772151  11.263
9.791139240506329  5.415
10.189873417721518  10.683
20.29113924050633  12.626
-3.3227848101265822  0.627
-3.221518987341772  1.084
-3.1455696202531644  0.975
-3.0443037974683542  2.261
-2.8987341772151898  2.528
-2.670886075949367  8.838
-2.537974683544304  3.429
-2.5126582278481013  10.403
-2.037974683544304  2.075
-1.981012658227848  2.445
-1.8734177215189873  1.862
-1.7658227848101267  2.768
-1.639240506329114  3.676
-1.5632911392405062  2.416
-1.5443037974683544  2.751
-1.481012658227848  8.834
-1.4113924050632911  12.126
-1.2974683544303798  2.149
-1.1582278481012658  4.368
-1.120253164556962  2.131
-1.0632911392405062  2.74
-1.0506329113924051  10.296
-1.0506329113924051  1.814
-0.7848101265822784  6.232
-0.689873417721519  4.409
-0.36075949367088606  8.95
-0.22151898734177214  9.75
-0.189873417721519  10.077
-0.189873417721519  4.072
-0.08227848101265822  6.003
0.0  5.192
0.08860759493670886  10.992
0.14556962025316456  10.556
0.4050632911392405  4.757
0.4430379746835443  10.543
0.5886075949367089  7.668
0.689873417721519  2.691
0.8417721518987342  4.792
0.8924050632911392  3.833
0.8924050632911392  5.82
1.0063291139240507  4.729
1.1455696202531647  2.788
1.259493670886076  12.258
1.2784810126582278  7.613
1.3101265822784811  6.505
1.3164556962025316  12.51
1.3227848101265822  2.24
1.4303797468354431  3.592
1.6265822784810127  2.057
1.8544303797468353  5.039
2.2025316455696204  8.667
2.2658227848101267  3.523
2.2848101265822787  3.715
2.2974683544303796  5.512
2.4177215189873418  5.185
2.6962025316455698  9.3
3.037974683544304  13.617
3.4936708860759493  7.049
3.759493670886076  6.859
3.7848101265822787  12.625
3.7848101265822787  14.324
3.892405063291139  12.521
4.215189873417722  11.978
4.322784810126582  13.903
4.3354430379746836  7.192
4.3734177215189876  5.095
4.3734177215189876  9.254
4.6265822784810124  2.679
4.632911392405063  11.322
4.9113924050632916  15.53
4.949367088607595  7.054
5.139240506329114  7.787
5.1835443037974684  11.632
5.525316455696203  7.551
5.537974683544304  8.922
5.7215189873417724  7.072
6.177215189873418  7.495
6.227848101265823  15.637
6.246835443037975  5.79
6.4113924050632916  6.987
6.550632911392405  6.621
6.6265822784810124  7.302
6.677215189873418  15.302
6.7025316455696204  8.876
6.8734177215189876  8.345
7.063291139240507  11.891
7.082278481012659  8.247
7.151898734177215  11.392
7.8354430379746836  4.565
8.0  3.941
8.39240506329114  4.259
8.449367088607595  7.334
8.481012658227849  6.232
8.556962025316455  7.7
8.645569620253164  11.554
9.367088607594937  7.564
9.386075949367088  10.149
9.60759493670886  13.89
9.620253164556962  5.745
10.259493670886076  5.701
11.525316455696203  12.396
13.575949367088608  8.197
15.981012658227849  9.343
17.99367088607595  11.527
-2.8797468354430378  3.49
-2.848101265822785  2.705
-2.7341772151898733  1.33
-2.6139240506329116  1.725
-2.5253164556962027  1.127
-2.518987341772152  2.623
-2.4873417721518987  1.571
-2.4177215189873418  5.982
-2.3037974683544302  5.716
-2.1139240506329116  6.506
-2.069620253164557  1.801
-1.9556962025316456  8.652
-1.879746835443038  9.931
-1.860759493670886  2.807
-1.8417721518987342  1.093
-1.4936708860759493  7.194
-1.4303797468354431  6.456
-1.3987341772151898  1.785
-1.2974683544303798  2.071
-1.2341772151898733  2.332
-1.1518987341772151  2.809
-1.0886075949367089  5.326
-0.9050632911392406  14.542
-0.7848101265822784  3.922
-0.7531645569620253  3.99
-0.5  8.563
-0.22784810126582278  7.116
-0.12025316455696203  9.524
-0.06329113924050633  7.97
0.03164556962025317  11.254
0.0759493670886076  3.758
0.22784810126582278  3.88
0.3924050632911392  13.786
0.47468354430379744  7.309
0.5189873417721519  2.972
0.5886075949367089  5.183
0.620253164556962  4.178
0.7531645569620253  5.486
0.8481012658227848  8.753
0.8924050632911392  6.731
1.1708860759493671  3.914
1.2658227848101267  3.235
1.2974683544303798  4.343
1.3164556962025316  8.287
1.3924050632911393  11.418
1.3987341772151898  7.945
1.481012658227848  8.273
1.6012658227848102  8.905
1.8037974683544304  3.758
1.9240506329113924  12.697
2.221518987341772  6.062
2.2468354430379747  4.463
2.6265822784810124  7.775
2.7911392405063293  3.533
2.9556962025316458  7.062
3.0253164556962027  5.326
3.0316455696202533  5.283
3.1392405063291138  12.327
3.259493670886076  7.627
3.411392405063291  4.681
3.5253164556962027  9.835
3.6645569620253164  4.792
3.6962025316455698  7.13
3.7341772151898733  7.42
3.8734177215189876  8.047
4.2025316455696204  13.587
4.2025316455696204  8.625
4.291139240506329  10.087
4.329113924050633  13.8
4.329113924050633  7.884
4.531645569620253  6.383
4.689873417721519  7.22
4.810126582278481  8.62
4.810126582278481  9.701
4.860759493670886  6.536
4.9113924050632916  5.011
4.987341772151899  4.162
5.246835443037975  5.463
5.253164556962025  8.505
5.30379746835443  4.366
5.468354430379747  5.071
5.550632911392405  4.617
5.575949367088608  4.809
5.69620253164557  4.69
5.936708860759493  6.233
6.2025316455696204  10.437
6.2594936708860756  14.445
6.265822784810126  9.449
6.430379746835443  15.548
6.544303797468355  9.294
6.848101265822785  8.622
6.879746835443038  5.394
7.158227848101266  4.937
7.1835443037974684  16.46
7.215189873417722  6.879
7.253164556962025  10.601
7.487341772151899  7.833
7.8164556962025316  11.472
9.474683544303797  7.865
9.727848101265822  12.705
9.734177215189874  12.755
10.20253164556962  8.477
10.208860759493671  8.149
11.525316455696203  6.857
-3.2025316455696204  3.519
-3.050632911392405  0.76
-2.981012658227848  1.114
-2.6772151898734178  1.869
-2.462025316455696  1.739
-2.4177215189873418  1.22
-2.2468354430379747  2.918
-2.2151898734177213  5.098
-2.1772151898734178  9.065
-2.170886075949367  8.25
-1.9873417721518987  5.196
-1.9746835443037976  10.484
-1.8860759493670887  2.333
-1.5253164556962024  5.036
-1.4873417721518987  14.433
-1.4683544303797469  1.687
-1.4050632911392404  9.923
-1.2088607594936709  13.871
-0.9683544303797469  3.986
-0.9683544303797469  5.289
-0.9493670886075949  3.631
-0.8354430379746836  2.185
-0.8291139240506329  2.57
-0.45569620253164556  4.927
-0.4430379746835443  3.778
-0.43670886075949367  6.254
-0.43037974683544306  8.027
-0.4050632911392405  2.095
-0.13924050632911392  4.283
-0.12025316455696203  1.771
-0.06962025316455696  12.366
-0.0379746835443038  7.81
0.03164556962025317  9.807
0.06329113924050633  4.475
0.06962025316455696  8.293
0.12025316455696203  4.828
0.16455696202531644  10.082
0.7848101265822784  7.355
0.8481012658227848  4.866
0.8670886075949367  10.966
0.8987341772151899  3.25
1.0759493670886076  9.002
1.2848101265822784  9.777
1.4556962025316456  3.586
1.7025316455696202  4.209
1.9493670886075949  9.666
1.9936708860759493  12.971
2.3164556962025316  13.731
2.411392405063291  4.067
2.4430379746835444  5.704
2.4746835443037973  4.76
2.5  5.395
3.0126582278481013  7.687
3.037974683544304  14.16
3.0822784810126582  12.087
3.2974683544303796  4.804
3.6012658227848102  8.884
3.7658227848101267  6.626
3.9240506329113924  7.351
3.949367088607595  5.007
4.018987341772152  3.569
4.512658227848101  4.518
4.658227848101266  13.672
4.765822784810126  13.172
4.8354430379746836  5.437
4.841772151898734  13.165
5.037974683544304  8.9
5.2594936708860756  6.864
5.341772151898734  9.831
5.550632911392405  10.244
5.715189873417722  4.305
5.9113924050632916  3.366
6.069620253164557  8.499
6.2405063291139244  9.204
6.265822784810126  5.696
6.3734177215189876  14.173
6.468354430379747  7.409
6.556962025316456  8.325
6.658227848101266  11.244
6.715189873417722  9.947
7.10126582278481  5.993
7.2215189873417724  6.92
7.487341772151899  8.591
7.525316455696203  6.49
7.677215189873418  5.479
7.8354430379746836  7.198
7.886075949367089  11.858
7.924050632911392  6.97
7.968354430379747  12.048
8.20253164556962  6.537
8.284810126582279  11.436
8.291139240506329  13.053
8.322784810126583  6.398
8.943037974683545  12.835
8.981012658227849  4.186
9.569620253164556  7.6
9.58860759493671  13.901
9.683544303797468  4.985
9.886075949367088  9.853
10.981012658227849  8.43
11.658227848101266  11.283
12.278481012658228  11.027
12.854430379746836  7.983
13.791139240506329  8.362
-3.2088607594936707  1.468
-3.0759493670886076  1.4
-2.8227848101265822  1.672
-2.759493670886076  2.293
-2.7278481012658227  4.01
-2.4683544303797467  1.018
-2.430379746835443  4.997
-2.4177215189873418  2.615
-2.2658227848101267  1.63
-2.1835443037974684  3.476
-1.9746835443037976  6.088
-1.6772151898734178  4.533
-1.5316455696202531  10.902
-1.3481012658227849  2.628
-1.0443037974683544  5.617
-0.8860759493670886  4.692
-0.8037974683544303  2.291
-0.7911392405063291  3.6
-0.7721518987341772  10.215
-0.7088607594936709  4.465
-0.6962025316455697  3.84
-0.6329113924050633  9.592
-0.5189873417721519  4.4
-0.41139240506329117  3.518
-0.36075949367088606  3.148
-0.17088607594936708  11.275
-0.08227848101265822  6.724
-0.06962025316455696  3.244
0.05063291139240506  8.763
0.15822784810126583  3.078
0.3860759493670886  9.85
0.45569620253164556  9.918
0.7025316455696202  7.183
0.9430379746835443  2.519
0.9556962025316456  5.514
0.9810126582278481  8.093
1.018987341772152  4.501
1.0506329113924051  4.746
1.1708860759493671  5.128
1.3354430379746836  2.723
1.3987341772151898  12.617
1.4873417721518987  8.144
1.639240506329114  2.827
1.6772151898734178  7.341
1.759493670886076  8.443
1.9113924050632911  8.777
2.088607594936709  10.85
2.170886075949367  5.94
2.189873417721519  2.831
2.2531645569620253  5.603
2.348101265822785  12.722
2.348101265822785  6.931
2.537974683544304  11.438
2.6265822784810124  7.062
2.6962025316455698  3.395
2.778481012658228  8.112
2.9936708860759493  6.749
3.0  6.988
3.0063291139240507  11.024
3.069620253164557  3.481
3.1139240506329116  9.71
3.689873417721519  4.366
3.7848101265822787  9.738
3.8860759493670884  6.683
3.892405063291139  5.866
3.9746835443037973  6.5
4.075949367088608  13.17
4.10126582278481  10.974
4.1455696202531644  12.923
4.30379746835443  9.126
4.537974683544304  4.992
4.6265822784810124  9.861
4.727848101265823  6.375
4.791139240506329  6.598
5.012658227848101  7.303
5.1075949367088604  4.552
5.348101265822785  12.896
5.417721518987341  7.638
5.5  7.406
5.981012658227848  14.27
6.012658227848101  12.0
6.037974683544304  5.317
6.050632911392405  8.583
6.443037974683544  8.759
6.550632911392405  8.136
6.563291139240507  11.342
6.981012658227848  7.494
7.012658227848101  8.017
7.0886075949367084  11.685
7.3354430379746836  10.163
7.8354430379746836  12.814
8.113924050632912  10.876
8.60759493670886  6.765
9.151898734177216  11.205
9.740506329113924  8.255
9.955696202531646  9.445
10.094936708860759  6.409
10.139240506329115  13.055
10.20253164556962  13.907
10.379746835443038  14.694
11.626582278481013  6.753
12.341772151898734  4.558
13.075949367088608  14.306
15.265822784810126  10.47
-3.3227848101265822  0.511
-3.1772151898734178  1.278
-2.7974683544303796  3.093
-2.3987341772151898  1.015
-2.2341772151898733  0.97
-1.8164556962025316  10.546
-1.7278481012658229  4.512
-1.6835443037974684  3.436
-1.6012658227848102  1.828
-1.5949367088607596  9.763
-1.5253164556962024  2.842
-1.3924050632911393  4.503
-1.3860759493670887  9.142
-1.3481012658227849  2.13
-1.3164556962025316  2.565
-1.120253164556962  13.422
-1.0443037974683544  4.92
-0.8607594936708861  10.838
-0.8291139240506329  1.162
-0.7658227848101266  2.506
-0.7531645569620253  2.043
-0.740506329113924  4.763
-0.6835443037974683  12.012
-0.47468354430379744  5.887
-0.3987341772151899  10.185
-0.3860759493670886  11.55
-0.31645569620253167  8.244
-0.2911392405063291  3.362
-0.26582278481012656  12.625
-0.18354430379746836  10.941
-0.03164556962025317  3.976
0.0  4.511
0.0379746835443038  11.834
0.189873417721519  4.328
0.1962025316455696  7.536
0.310126582278481  3.608
0.34810126582278483  3.796
0.37341772151898733  8.169
0.7848101265822784  7.257
0.9113924050632911  7.781
0.9430379746835443  13.4
1.1518987341772151  9.348
1.4556962025316456  8.465
1.518987341772152  12.085
1.6075949367088607  8.703
1.759493670886076  7.864
1.8417721518987342  9.987
1.8481012658227849  3.104
2.0126582278481013  7.586
2.0569620253164556  6.913
2.069620253164557  8.442
2.1392405063291138  2.714
2.3734177215189876  4.905
2.3797468354430378  7.405
2.518987341772152  16.468
2.550632911392405  8.901
2.5822784810126582  11.132
2.588607594936709  4.984
2.5949367088607596  3.248
2.7341772151898733  6.494
2.759493670886076  3.805
3.430379746835443  7.453
3.5569620253164556  4.563
3.6582278481012658  9.996
3.689873417721519  10.758
3.9873417721518987  10.079
4.025316455696203  7.09
4.30379746835443  5.762
4.367088607594937  4.238
4.462025316455696  9.401
4.6265822784810124  15.869
4.7405063291139244  11.654
5.253164556962025  10.651
5.284810126582278  3.651
5.632911392405063  9.173
6.1075949367088604  10.496
6.1645569620253164  11.011
6.227848101265823  15.418
6.234177215189874  5.223
6.594936708860759  6.716
6.620253164556962  10.213
6.632911392405063  11.399
6.658227848101266  4.126
6.670886075949367  12.546
7.012658227848101  11.532
7.069620253164557  7.678
7.113924050632911  12.759
7.1265822784810124  8.244
7.455696202531645  7.489
7.487341772151899  6.491
7.537974683544304  14.119
7.569620253164557  9.055
7.6455696202531644  7.33
8.765822784810126  11.222
8.791139240506329  6.249
9.170886075949367  5.931
9.462025316455696  7.888
9.683544303797468  14.426
9.708860759493671  8.434
11.924050632911392  7.063
13.037974683544304  9.235
13.386075949367088  10.773
13.822784810126583  7.943
14.455696202531646  7.997
-3.1645569620253164  0.742
-3.1202531645569622  0.869
-2.962025316455696  1.621
-2.5443037974683542  9.958
-2.5253164556962027  1.669
-2.462025316455696  1.229
-2.4240506329113924  1.007
-2.3354430379746836  1.879
-2.2151898734177213  3.477
-2.1835443037974684  11.868
-2.1645569620253164  14.186
-2.0822784810126582  3.2
-2.0253164556962027  3.857
-2.0126582278481013  1.283
-1.8924050632911393  8.783
-1.8291139240506329  9.472
-1.7531645569620253  3.824
-1.7088607594936709  3.612
-1.620253164556962  1.611
-1.6075949367088607  11.718
-1.3670886075949367  2.028
-1.3291139240506329  5.436
-1.2784810126582278  3.557
-1.2151898734177216  5.45
-1.1962025316455696  11.733
-1.0126582278481013  3.055
-0.8924050632911392  8.768
-0.879746835443038  4.214
-0.7341772151898734  9.657
-0.4240506329113924  8.287
-0.3227848101265823  4.34
-0.2468354430379747  3.061
-0.2088607594936709  3.051
-0.1962025316455696  2.082
-0.1962025316455696  7.79
-0.10126582278481013  4.206
-0.0379746835443038  13.328
0.0  1.641
0.0189873417721519  5.168
0.04430379746835443  6.057
0.05063291139240506  2.014
0.5189873417721519  2.594
0.7974683544303798  4.506
0.9367088607594937  2.95
0.9556962025316456  9.756
1.1772151898734178  2.661
1.2974683544303798  5.784
1.4683544303797469  10.133
1.6012658227848102  8.305
1.6582278481012658  9.078
1.6962025316455696  10.595
1.7278481012658229  2.993
1.7278481012658229  3.193
1.7721518987341771  13.932
2.1645569620253164  4.317
2.2025316455696204  7.578
2.2911392405063293  4.513
2.3797468354430378  2.737
2.3797468354430378  8.531
2.3860759493670884  10.741
2.4936708860759493  15.366
2.537974683544304  10.445
2.6392405063291138  9.962
2.6962025316455698  3.232
3.537974683544304  3.999
3.7025316455696204  3.2
3.8797468354430378  9.114
3.9430379746835444  6.344
4.2594936708860756  12.001
4.60126582278481  12.481
4.867088607594937  6.428
5.1645569620253164  11.962
5.291139240506329  8.004
5.3354430379746836  3.951
5.386075949367089  4.94
5.462025316455696  3.638
5.518987341772152  8.562
5.569620253164557  8.474
5.708860759493671  10.737
5.784810126582278  13.822
6.012658227848101  3.103
6.158227848101266  10.578
6.215189873417722  7.987
6.481012658227848  14.19
6.6835443037974684  9.76
6.8164556962025316  4.658
7.056962025316456  9.322
7.493670886075949  6.077
7.512658227848101  7.079
7.525316455696203  9.172
8.056962025316455  4.594
8.164556962025317  14.573
8.563291139240507  13.926
8.848101265822784  8.033
8.854430379746836  6.961
9.677215189873417  8.852
9.886075949367088  9.483
10.405063291139241  4.656
10.417721518987342  9.405
10.613924050632912  8.926
11.259493670886076  7.056
11.537974683544304  7.106
12.512658227848101  12.386
14.746835443037975  7.162
-3.1772151898734178  0.948
-3.151898734177215  0.379
-3.0253164556962027  2.326
-3.0063291139240507  2.174
-2.7658227848101267  1.806
-2.5822784810126582  3.209
-2.569620253164557  1.174
-2.3417721518987342  16.199
-2.3227848101265822  4.654
-2.2341772151898733  10.193
-2.0443037974683542  10.55
-1.9430379746835442  9.802
-1.7531645569620253  8.993
-1.6645569620253164  3.308
-1.5886075949367089  5.48
-1.5506329113924051  6.953
-1.5443037974683544  2.857
-1.4683544303797469  4.087
-1.3164556962025316  10.137
-1.2721518987341771  6.502
-1.0759493670886076  6.071
-0.9936708860759493  3.738
-0.9050632911392406  6.424
-0.7974683544303798  3.187
-0.7468354430379747  9.006
-0.7215189873417721  3.781
-0.6265822784810127  3.131
-0.2974683544303797  1.734
-0.23417721518987342  8.975
-0.22151898734177214  14.328
-0.04430379746835443  10.718
-0.012658227848101266  5.809
0.16455696202531644  1.202
0.1962025316455696  2.312
0.310126582278481  4.008
0.4810126582278481  5.161
0.5063291139240507  5.617
0.5443037974683544  5.737
0.5822784810126582  6.618
0.6962025316455697  3.123
0.8544303797468354  8.862
1.1898734177215189  8.062
1.2784810126582278  6.879
1.2784810126582278  7.787
1.7911392405063291  7.536
1.8670886075949367  2.684
2.0  7.229
2.0063291139240507  4.301
2.0569620253164556  5.274
2.1265822784810124  7.255
2.170886075949367  4.333
2.2025316455696204  3.085
2.367088607594937  6.173
2.4556962025316458  10.199
2.4936708860759493  5.856
2.8037974683544302  3.006
2.8607594936708862  4.575
2.911392405063291  2.678
3.0316455696202533  3.932
3.0569620253164556  9.82
3.088607594936709  7.455
3.1012658227848102  9.765
3.1772151898734178  6.517
3.2341772151898733  4.693
3.5316455696202533  8.51
3.651898734177215  7.221
3.7468354430379747  4.021
3.778481012658228  7.067
3.9556962025316458  7.946
4.246835443037975  4.605
4.367088607594937  6.277
4.772151898734177  9.546
5.050632911392405  9.946
5.518987341772152  7.103
5.60126582278481  10.711
5.6075949367088604  7.597
6.018987341772152  8.929
6.170886075949367  11.371
6.620253164556962  6.655
6.955696202531645  3.93
6.962025316455696  6.249
7.60126582278481  13.21
7.651898734177215  10.699
7.89873417721519  7.072
8.113924050632912  16.44
8.151898734177216  9.505
8.265822784810126  6.192
8.354430379746836  8.689
8.430379746835444  9.622
8.917721518987342  7.92
9.113924050632912  13.907
9.30379746835443  6.873
9.379746835443038  9.207
9.386075949367088  11.146
9.436708860759493  5.239
9.556962025316455  6.878
9.810126582278482  7.588
9.879746835443038  11.806
11.177215189873417  13.476
12.08860759493671  4.09
12.424050632911392  11.111
12.905063291139241  13.732
13.531645569620252  8.805
18.39873417721519  11.755
-3.3607594936708862  0.886
-3.1392405063291138  3.587
-3.132911392405063  0.91
-2.740506329113924  10.428
-2.632911392405063  1.542
-2.569620253164557  9.269
-2.537974683544304  0.798
-2.5253164556962027  1.764
-2.4177215189873418  1.036
-2.2974683544303796  1.613
-2.1139240506329116  4.454
-2.0  1.363
-1.7911392405063291  2.312
-1.7025316455696202  2.587
-1.6645569620253164  10.837
-1.6329113924050633  8.128
-1.5886075949367089  1.549
-1.518987341772152  2.168
-1.4683544303797469  2.506
-1.4430379746835442  9.154
-1.4050632911392404  1.8
-1.240506329113924  11.842
-1.0443037974683544  11.328
-0.7088607594936709  2.991
-0.4873417721518987  4.341
-0.47468354430379744  4.146
-0.3291139240506329  4.521
-0.23417721518987342  2.994
-0.17088607594936708  7.761
-0.15822784810126583  2.791
-0.056962025316455694  5.269
0.0  7.479
0.1518987341772152  1.641
0.379746835443038  7.231
0.4177215189873418  1.742
0.46835443037974683  8.301
0.5253164556962026  10.955
0.6329113924050633  2.828
0.7468354430379747  5.039
0.7911392405063291  2.217
0.8734177215189873  2.355
0.8987341772151899  5.938
0.9430379746835443  2.955
1.0379746835443038  6.9
1.0632911392405062  11.239
1.0822784810126582  4.512
1.1898734177215189  11.75
1.3227848101265822  4.964
1.4113924050632911  3.626
1.6518987341772151  7.93
1.8734177215189873  4.926
1.9367088607594938  3.122
1.9620253164556962  8.036
1.981012658227848  7.92
1.9873417721518987  9.722
2.5063291139240507  6.034
3.2025316455696204  3.461
3.2721518987341773  10.453
3.6835443037974684  8.861
3.7468354430379747  8.087
3.9050632911392404  5.433
3.911392405063291  12.467
4.474683544303797  6.7
4.575949367088608  5.539
4.60126582278481  9.868
4.689873417721519  7.196
4.7215189873417724  5.115
4.955696202531645  11.837
5.025316455696203  8.219
5.481012658227848  6.901
5.879746835443038  7.9
6.025316455696203  6.793
6.1835443037974684  9.895
6.19620253164557  12.563
6.6265822784810124  6.81
6.715189873417722  7.353
6.734177215189874  6.451
6.930379746835443  15.421
6.962025316455696  8.198
7.0  8.576
7.227848101265823  6.906
7.3544303797468356  7.723
7.367088607594937  9.056
7.430379746835443  13.524
7.746835443037975  11.295
7.8164556962025316  7.243
8.113924050632912  10.272
8.20253164556962  9.045
8.322784810126583  15.115
8.582278481012658  15.925
8.949367088607595  7.52
9.120253164556962  5.623
9.177215189873417  12.378
9.246835443037975  7.295
9.386075949367088  12.392
9.772151898734178  15.853
10.145569620253164  6.195
10.481012658227849  9.612
11.069620253164556  10.317
11.639240506329115  9.847
12.727848101265822  8.3
13.462025316455696  7.513
14.082278481012658  11.924
18.943037974683545  10.406
-3.3037974683544302  1.074
-3.1202531645569622  1.112
-3.0822784810126582  0.668
-2.2531645569620253  3.508
-1.9240506329113924  1.615
-1.5759493670886076  13.136
-1.3987341772151898  6.395
-1.3481012658227849  7.352
-1.1329113924050633  2.993
-1.0  2.163
-0.9873417721518988  11.405
-0.6455696202531646  4.756
-0.5759493670886076  2.15
-0.4620253164556962  9.141
-0.3860759493670886  1.442
-0.189873417721519  10.756
-0.18354430379746836  10.89
0.18354430379746836  3.767
0.27848101265822783  9.717
0.6645569620253164  4.293
0.7278481012658228  3.359
0.879746835443038  4.091
1.0126582278481013  8.164
1.0569620253164558  6.53
1.2784810126582278  5.752
1.3481012658227849  9.276
1.4683544303797469  7.741
1.5379746835443038  5.423
1.5759493670886076  2.668
1.6898734177215189  9.209
1.759493670886076  3.116
1.9683544303797469  11.842
2.018987341772152  6.922
2.0569620253164556  8.316
2.1265822784810124  6.892
2.2658227848101267  12.548
2.392405063291139  9.867
2.588607594936709  4.086
2.670886075949367  14.413
2.7151898734177213  8.323
2.740506329113924  3.668
2.8354430379746836  7.215
2.8987341772151898  8.543
2.9556962025316458  6.284
3.2088607594936707  7.824
3.2468354430379747  3.421
3.278481012658228  6.406
3.4177215189873418  14.995
3.462025316455696  5.946
3.537974683544304  9.795
3.7721518987341773  5.252
3.829113924050633  12.707
4.025316455696203  7.537
4.031645569620253  5.647
4.0886075949367084  6.465
4.139240506329114  6.199
4.265822784810126  11.006
4.405063291139241  5.69
4.632911392405063  8.478
4.677215189873418  13.865
4.886075949367089  6.477
4.943037974683544  7.802
5.025316455696203  9.223
5.069620253164557  13.585
5.329113924050633  12.883
5.481012658227848  15.856
5.563291139240507  8.348
5.594936708860759  10.261
5.60126582278481  4.331
5.658227848101266  12.09
5.746835443037975  8.806
5.7974683544303796  6.044
5.924050632911392  8.851
6.0  3.062
6.139240506329114  7.787
6.2215189873417724  7.175
6.246835443037975  6.174
6.379746835443038  13.396
6.417721518987341  11.504
6.544303797468355  6.162
6.917721518987341  7.284
7.063291139240507  13.162
7.082278481012659  11.384
7.246835443037975  13.787
7.3354430379746836  7.651
7.594936708860759  11.134
7.651898734177215  7.814
7.727848101265823  6.739
7.784810126582278  7.83
7.841772151898734  8.22
8.39873417721519  5.061
8.99367088607595  5.045
9.246835443037975  13.905
9.455696202531646  5.513
9.60126582278481  13.019
10.664556962025317  6.287
11.018987341772151  7.834
11.120253164556962  11.035
11.215189873417721  13.322
11.778481012658228  8.286
11.89240506329114  8.153
11.99367088607595  12.407
13.063291139240507  11.103
13.069620253164556  4.986
-3.392405063291139  0.857
-3.310126582278481  0.876
-3.1392405063291138  0.906
-3.1392405063291138  2.012
-3.0949367088607596  1.061
-2.930379746835443  1.362
-2.829113924050633  3.532
-2.537974683544304  2.659
-2.5253164556962027  11.123
-2.4177215189873418  4.816
-2.329113924050633  5.541
-2.3164556962025316  6.279
-2.2974683544303796  7.974
-2.2088607594936707  3.777
-2.189873417721519  1.734
-2.1582278481012658  1.997
-2.0822784810126582  2.802
-1.8227848101265822  9.208
-1.7848101265822784  2.472
-1.7468354430379747  1.859
-1.6075949367088607  11.231
-1.5253164556962024  6.348
-1.0443037974683544  2.736
-1.0126582278481013  1.893
-0.6962025316455697  5.972
-0.5443037974683544  10.036
-0.41139240506329117  11.384
-0.379746835443038  2.317
-0.13291139240506328  5.165
-0.056962025316455694  10.14
0.03164556962025317  14.205
0.08227848101265822  6.612
0.1962025316455696  4.419
0.23417721518987342  3.408
0.3670886075949367  5.138
0.7215189873417721  15.195
0.7531645569620253  12.96
0.9050632911392406  7.803
0.9556962025316456  3.164
1.0316455696202531  7.094
1.2088607594936709  3.363
1.2721518987341771  9.134
1.3481012658227849  4.485
1.3924050632911393  7.016
1.6329113924050633  3.469
1.7025316455696202  5.932
1.9113924050632911  4.574
2.0759493670886076  2.818
2.2151898734177213  9.905
2.3037974683544302  9.959
2.3354430379746836  2.888
2.607594936708861  4.574
2.6202531645569622  10.124
3.088607594936709  9.08
3.2088607594936707  7.992
3.4177215189873418  13.502
3.4430379746835444  6.845
3.6202531645569622  4.716
3.6392405063291138  9.773
3.7531645569620253  10.642
3.9556962025316458  10.554
3.962025316455696  12.976
3.962025316455696  3.569
4.1075949367088604  4.515
4.19620253164557  11.847
4.39873417721519  13.107
4.537974683544304  5.965
4.544303797468355  7.857
4.8164556962025316  8.388
5.006329113924051  7.785
5.025316455696203  4.391
5.177215189873418  3.495
5.651898734177215  4.726
5.746835443037975  6.688
5.791139240506329  13.38
5.829113924050633  4.123
5.981012658227848  6.879
6.044303797468355  6.785
6.113924050632911  11.278
6.506329113924051  6.386
6.829113924050633  11.197
6.879746835443038  7.122
6.949367088607595  7.375
7.120253164556962  11.736
7.1455696202531644  8.826
7.379746835443038  6.352
7.4113924050632916  12.89
7.772151898734177  5.963
7.8164556962025316  10.532
8.708860759493671  11.781
8.740506329113924  7.79
9.158227848101266  10.214
9.373417721518987  10.229
9.746835443037975  9.868
10.069620253164556  10.112
11.39240506329114  11.465
11.582278481012658  10.364
11.829113924050633  9.233
12.031645569620252  13.495
12.424050632911392  5.566
13.873417721518987  6.488
15.265822784810126  10.922
15.683544303797468  7.112
18.550632911392405  12.731
-3.1645569620253164  0.506
-3.1139240506329116  1.303
-2.9683544303797467  3.421
-2.7088607594936707  8.991
-2.6772151898734178  1.48
-2.651898734177215  3.452
-2.569620253164557  2.191
-2.5632911392405062  0.848
-2.5063291139240507  6.827
-2.4936708860759493  2.424
-2.069620253164557  8.917
-1.9556962025316456  2.928
-1.7784810126582278  5.791
-1.7468354430379747  10.327
-1.6708860759493671  9.824
-1.6455696202531647  10.245
-1.5126582278481013  9.51
-1.4050632911392404  8.491
-1.3481012658227849  9.231
-1.3227848101265822  1.96
-1.1708860759493671  2.726
-1.0063291139240507  3.923
-0.7151898734177216  2.425
-0.6265822784810127  3.517
-0.5316455696202531  2.396
-0.45569620253164556  11.638
-0.3924050632911392  9.782
-0.3860759493670886  7.206
-0.18354430379746836  5.889
-0.10759493670886076  1.901
0.0  6.266
0.006329113924050633  2.099
0.2974683544303797  9.604
0.4240506329113924  3.405
0.9430379746835443  3.973
1.259493670886076  2.892
1.3481012658227849  2.794
1.3860759493670887  5.24
1.4177215189873418  3.465
1.6645569620253164  12.809
1.6772151898734178  5.221
1.7721518987341771  2.877
1.9303797468354431  6.485
2.018987341772152  9.77
2.1265822784810124  5.869
2.189873417721519  8.287
2.2341772151898733  16.099
2.3417721518987342  8.5
2.4556962025316458  14.261
2.4873417721518987  5.006
2.518987341772152  8.724
2.5759493670886076  3.105
2.6772151898734178  5.491
2.778481012658228  7.028
2.9683544303797467  8.189
3.088607594936709  10.952
3.2848101265822787  4.742
3.4936708860759493  14.021
3.518987341772152  8.288
3.550632911392405  6.943
3.6835443037974684  5.916
3.8037974683544302  11.331
3.962025316455696  9.431
4.012658227848101  8.197
4.056962025316456  12.661
4.094936708860759  16.588
4.1265822784810124  10.031
4.544303797468355  5.377
4.632911392405063  3.835
4.639240506329114  12.305
4.7025316455696204  3.572
4.7405063291139244  15.015
4.746835443037975  9.151
4.8544303797468356  3.177
5.012658227848101  14.541
5.056962025316456  6.178
5.2025316455696204  13.168
5.30379746835443  10.762
5.405063291139241  12.71
5.462025316455696  7.692
5.493670886075949  9.188
5.537974683544304  8.674
5.651898734177215  14.121
5.6835443037974684  10.233
5.715189873417722  4.247
5.772151898734177  6.922
5.949367088607595  5.083
5.974683544303797  10.221
6.006329113924051  6.835
6.037974683544304  6.124
6.506329113924051  4.086
6.506329113924051  7.906
6.632911392405063  7.047
6.917721518987341  5.319
7.025316455696203  14.702
8.012658227848101  11.871
8.246835443037975  13.411
8.69620253164557  14.996
9.094936708860759  8.444
9.10126582278481  10.143
9.310126582278482  10.469
9.721518987341772  13.885
13.10759493670886  8.074
14.575949367088608  8.639
-3.2658227848101267  0.69
-3.0316455696202533  0.852
-2.810126582278481  3.544
-2.7658227848101267  5.445
-2.759493670886076  4.129
-2.740506329113924  0.748
-2.689873417721519  1.825
-2.6835443037974684  8.568
-2.6772151898734178  2.973
-2.5063291139240507  1.826
-2.430379746835443  1.986
-2.2658227848101267  1.699
-2.1265822784810124  5.273
-2.0759493670886076  1.051
-2.018987341772152  4.756
-2.0126582278481013  1.661
-1.9240506329113924  11.235
-1.8987341772151898  3.698
-1.7784810126582278  8.349
-1.7468354430379747  1.249
-1.4303797468354431  3.572
-1.4240506329113924  11.592
-1.0632911392405062  13.59
-0.9810126582278481  10.132
-0.9113924050632911  2.039
-0.8670886075949367  14.072
-0.5443037974683544  5.941
-0.46835443037974683  4.457
-0.17721518987341772  8.225
-0.17088607594936708  3.268
-0.13924050632911392  6.948
0.06329113924050633  7.697
0.3987341772151899  5.039
0.44936708860759494  14.221
0.5569620253164557  2.593
0.7974683544303798  14.431
1.0506329113924051  5.685
1.0569620253164558  6.376
1.1582278481012658  8.3
1.2974683544303798  8.498
1.3101265822784811  7.865
1.3291139240506329  3.784
1.5126582278481013  2.383
1.5443037974683544  3.749
1.5822784810126582  11.878
1.7088607594936709  12.513
1.740506329113924  9.19
1.9303797468354431  5.587
1.9620253164556962  14.873
1.9620253164556962  17.015
2.0949367088607596  14.964
2.221518987341772  6.724
2.4367088607594938  8.659
2.6582278481012658  5.08
2.740506329113924  6.894
2.7911392405063293  4.626
2.8734177215189876  4.845
2.9873417721518987  4.127
3.1392405063291138  4.163
3.221518987341772  14.017
3.3987341772151898  3.147
3.449367088607595  6.323
3.4936708860759493  11.533
3.5126582278481013  7.661
3.670886075949367  3.825
3.7848101265822787  5.134
3.981012658227848  3.983
3.981012658227848  9.541
4.0  6.994
4.120253164556962  6.187
4.1455696202531644  7.455
4.265822784810126  14.318
4.291139240506329  4.439
4.3544303797468356  6.598
4.417721518987341  13.274
4.5  6.835
4.550632911392405  3.584
4.594936708860759  7.734
4.639240506329114  9.201
5.1645569620253164  11.758
5.189873417721519  7.398
5.284810126582278  5.679
5.544303797468355  11.852
5.563291139240507  4.471
5.708860759493671  13.615
5.7405063291139244  7.142
5.981012658227848  15.448
6.025316455696203  8.696
7.481012658227848  14.507
7.746835443037975  10.662
7.8544303797468356  6.791
8.316455696202532  10.473
8.829113924050633  5.446
9.10759493670886  6.435
9.215189873417721  7.962
9.443037974683545  9.727
9.487341772151899  13.656
9.829113924050633  6.845
9.879746835443038  4.349
10.069620253164556  14.451
10.658227848101266  10.378
10.955696202531646  10.649
11.968354430379748  9.106
12.183544303797468  13.709
-3.2278481012658227  1.168
-3.0759493670886076  0.966
-2.8037974683544302  4.71
-2.7151898734177213  1.282
-2.537974683544304  13.322
-2.3797468354430378  1.891
-2.3607594936708862  0.893
-2.348101265822785  2.069
-2.3354430379746836  9.732
-2.2088607594936707  2.865
-2.1455696202531644  1.59
-2.1139240506329116  2.971
-2.0  1.336
-1.7784810126582278  4.856
-1.7721518987341771  3.064
-1.7658227848101267  1.571
-1.6645569620253164  7.548
-1.6329113924050633  6.959
-1.518987341772152  4.849
-1.2721518987341771  1.619
-1.2278481012658229  2.81
-1.0696202531645569  8.857
-1.0569620253164558  12.18
-0.9367088607594937  6.879
-0.810126582278481  3.028
-0.810126582278481  4.219
-0.5759493670886076  4.27
-0.3987341772151899  2.899
-0.3860759493670886  3.501
-0.2088607594936709  3.874
-0.10759493670886076  3.052
0.006329113924050633  2.211
0.04430379746835443  7.777
0.22151898734177214  13.078
0.3670886075949367  13.867
0.5316455696202531  5.583
0.8354430379746836  2.453
0.8924050632911392  11.782
0.9556962025316456  2.103
1.0822784810126582  6.598
1.0822784810126582  8.975
1.3037974683544304  7.507
1.4556962025316456  4.745
1.4936708860759493  2.186
1.6075949367088607  5.439
1.8417721518987342  2.788
1.9430379746835442  11.418
1.9873417721518987  10.655
2.1265822784810124  5.45
2.1962025316455698  4.087
2.4177215189873418  7.82
3.050632911392405  3.199
3.0759493670886076  7.646
3.1835443037974684  11.685
3.2468354430379747  7.58
3.3797468354430378  7.088
3.3987341772151898  4.474
3.5063291139240507  7.382
3.5316455696202533  11.919
3.5632911392405062  8.17
3.6265822784810124  5.477
3.6645569620253164  5.69
3.6645569620253164  6.682
3.7088607594936707  7.052
3.7151898734177213  3.013
3.759493670886076  11.232
3.7658227848101267  8.679
3.8037974683544302  7.751
4.19620253164557  8.924
4.3164556962025316  7.623
4.5  8.313
4.582278481012659  9.107
4.784810126582278  4.59
5.132911392405063  10.267
5.405063291139241  7.181
5.575949367088608  7.521
5.879746835443038  10.893
5.993670886075949  7.51
6.1265822784810124  4.719
6.329113924050633  11.259
6.424050632911392  11.661
6.550632911392405  7.22
6.734177215189874  9.168
6.8734177215189876  13.002
6.943037974683544  6.453
6.987341772151899  9.666
7.1075949367088604  6.665
7.189873417721519  11.673
7.2025316455696204  10.345
7.291139240506329  11.169
7.341772151898734  14.609
7.506329113924051  15.089
7.512658227848101  7.632
7.537974683544304  5.726
7.6835443037974684  15.621
8.145569620253164  11.246
8.19620253164557  6.666
8.29746835443038  10.402
8.462025316455696  15.683
8.632911392405063  13.164
8.873417721518987  8.372
9.075949367088608  10.4
9.20253164556962  14.694
9.208860759493671  8.486
10.227848101265822  11.384
10.41139240506329  10.969
11.29746835443038  14.391
11.563291139240507  10.992
11.70253164556962  14.512
11.968354430379748  7.886
13.341772151898734  11.003
13.759493670886076  10.575
-3.132911392405063  0.951
-3.0949367088607596  1.502
-2.9683544303797467  1.125
-2.9683544303797467  1.342
-2.8544303797468356  14.221
-2.6645569620253164  4.113
-2.6265822784810124  1.557
-2.607594936708861  1.893
-2.329113924050633  2.664
-2.2848101265822787  1.393
-2.2721518987341773  2.122
-2.240506329113924  1.399
-2.2151898734177213  1.531
-2.1835443037974684  2.131
-2.0822784810126582  1.346
-1.9430379746835442  3.961
-1.8354430379746836  5.933
-1.5696202531645569  1.389
-1.4303797468354431  4.794
-1.3734177215189873  3.015
-1.3354430379746836  2.369
-1.259493670886076  6.656
-1.2088607594936709  2.395
-1.018987341772152  3.375
-0.6329113924050633  1.88
-0.5506329113924051  3.717
-0.4050632911392405  6.578
-0.37341772151898733  15.889
-0.34810126582278483  5.481
-0.34177215189873417  5.801
0.05063291139240506  2.162
0.06962025316455696  3.612
0.24050632911392406  5.73
0.3037974683544304  3.708
0.6075949367088608  4.878
0.8734177215189873  11.673
0.8987341772151899  4.726
0.9050632911392406  9.82
1.0253164556962024  3.113
1.0253164556962024  8.785
1.1075949367088607  1.998
1.2151898734177216  8.622
1.6265822784810127  5.35
1.6582278481012658  15.678
1.759493670886076  4.701
2.0253164556962027  14.38
2.132911392405063  3.101
2.132911392405063  4.513
2.2088607594936707  10.07
2.3734177215189876  5.035
2.4936708860759493  3.793
2.6012658227848102  5.106
2.632911392405063  3.096
2.7151898734177213  8.66
2.8037974683544302  6.705
2.8860759493670884  7.779
3.0569620253164556  7.354
3.3544303797468356  5.976
3.3734177215189876  5.657
3.6645569620253164  7.389
3.6835443037974684  8.924
3.759493670886076  4.472
3.9873417721518987  7.574
4.2784810126582276  10.599
4.360759493670886  9.31
4.525316455696203  9.394
4.7405063291139244  8.673
5.006329113924051  7.977
5.1455696202531644  11.768
5.234177215189874  6.216
5.3354430379746836  13.34
5.582278481012659  3.655
5.6645569620253164  7.63
5.841772151898734  14.464
6.044303797468355  5.844
6.069620253164557  4.725
6.113924050632911  9.026
6.272151898734177  6.824
6.3924050632911396  7.204
6.905063291139241  6.58
6.987341772151899  4.655
7.025316455696203  4.525
7.158227848101266  7.082
7.189873417721519  12.246
7.386075949367089  8.529
7.727848101265823  10.991
7.734177215189874  12.587
7.9113924050632916  16.222
8.069620253164556  6.364
8.468354430379748  6.978
8.89240506329114  7.218
9.227848101265822  9.257
9.886075949367088  7.741
10.158227848101266  4.948
10.481012658227849  15.229
10.99367088607595  13.84
11.417721518987342  9.805
11.79746835443038  7.092
12.278481012658228  9.335
12.70253164556962  12.043
12.924050632911392  14.698
13.050632911392405  6.21
14.10126582278481  13.551
17.50632911392405  11.034
-3.2911392405063293  1.077
-2.8354430379746836  0.971
-2.8037974683544302  2.665
-2.5949367088607596  4.342
-2.588607594936709  3.474
-2.5822784810126582  6.082
-2.5253164556962027  1.607
-2.3860759493670884  1.61
-2.2974683544303796  4.319
-2.2088607594936707  1.117
-2.0126582278481013  4.609
-1.8164556962025316  3.446
-1.7025316455696202  8.055
-1.6582278481012658  6.829
-1.639240506329114  2.531
-1.5253164556962024  4.199
-1.4493670886075949  2.826
-1.4113924050632911  7.464
-1.3860759493670887  2.752
-1.240506329113924  13.584
-1.1898734177215189  3.295
-1.1075949367088607  2.822
-1.018987341772152  7.564
-0.879746835443038  2.807
-0.7468354430379747  10.509
-0.7278481012658228  6.868
-0.6329113924050633  5.255
-0.5506329113924051  3.868
-0.4050632911392405  3.011
-0.08860759493670886  10.027
-0.04430379746835443  3.243
0.17088607594936708  10.465
0.17721518987341772  3.024
0.2088607594936709  4.513
0.25949367088607594  3.219
0.43670886075949367  3.644
0.5316455696202531  4.012
0.8987341772151899  12.001
1.1708860759493671  8.116
1.2911392405063291  6.981
1.3734177215189873  8.863
1.5379746835443038  2.921
1.6012658227848102  11.593
1.6582278481012658  7.516
2.0569620253164556  4.641
2.0949367088607596  7.539
2.1582278481012658  6.841
2.2088607594936707  8.258
2.2531645569620253  3.149
2.4240506329113924  5.887
2.4430379746835444  6.762
2.6012658227848102  10.28
2.7151898734177213  4.592
2.759493670886076  4.254
2.7721518987341773  10.718
2.8227848101265822  4.175
2.962025316455696  12.175
3.132911392405063  6.332
3.221518987341772  4.996
3.278481012658228  11.768
3.3734177215189876  10.226
3.4050632911392404  4.802
3.4936708860759493  10.862
3.8987341772151898  10.299
3.9050632911392404  4.446
3.962025316455696  13.882
4.2974683544303796  2.913
4.506329113924051  7.352
4.518987341772152  6.207
4.525316455696203  10.337
4.6265822784810124  7.421
4.867088607594937  11.675
5.050632911392405  7.33
5.069620253164557  6.896
5.2974683544303796  12.376
5.443037974683544  8.962
5.556962025316456  7.165
5.620253164556962  6.01
5.677215189873418  8.552
5.8354430379746836  8.893
5.841772151898734  8.245
5.949367088607595  12.759
6.1835443037974684  6.544
6.246835443037975  12.776
6.284810126582278  9.772
6.341772151898734  10.19
6.6455696202531644  11.1
6.848101265822785  14.548
7.367088607594937  9.924
7.424050632911392  7.523
7.525316455696203  6.927
7.8734177215189876  12.352
8.708860759493671  8.192
8.727848101265822  12.383
9.132911392405063  15.233
9.386075949367088  10.501
9.474683544303797  15.147
9.930379746835444  9.369
10.069620253164556  13.434
10.39240506329114  8.32
10.405063291139241  8.041
10.727848101265822  10.816
12.981012658227849  15.687
15.335443037974683  11.224
-3.1645569620253164  2.781
-3.1265822784810124  0.908
-2.949367088607595  1.735
-2.7278481012658227  1.667
-2.632911392405063  9.341
-2.6012658227848102  0.966
-2.5949367088607596  2.505
-2.537974683544304  2.571
-2.4556962025316458  1.42
-2.2341772151898733  3.73
-2.151898734177215  1.449
-1.9367088607594938  2.322
-1.7278481012658229  9.846
-1.6075949367088607  10.188
-1.5  3.029
-1.2531645569620253  3.572
-1.0063291139240507  4.119
-0.9493670886075949  10.29
-0.810126582278481  3.059
-0.6265822784810127  1.948
-0.5822784810126582  10.528
-0.3924050632911392  4.974
0.04430379746835443  5.227
0.13291139240506328  8.559
0.740506329113924  7.881
0.7658227848101266  6.893
0.7848101265822784  3.637
0.8417721518987342  4.25
0.9430379746835443  2.21
0.9556962025316456  15.479
0.9810126582278481  3.355
1.0126582278481013  7.48
1.2215189873417722  2.219
1.2848101265822784  6.796
1.2974683544303798  12.215
1.6075949367088607  10.963
1.620253164556962  2.395
1.7088607594936709  10.423
1.860759493670886  2.598
1.9683544303797469  2.138
2.0126582278481013  3.122
2.1202531645569622  12.589
2.2341772151898733  10.904
2.2911392405063293  9.363
2.392405063291139  11.817
2.5759493670886076  6.023
2.588607594936709  5.914
2.6645569620253164  11.024
2.7278481012658227  8.411
2.759493670886076  11.582
2.9240506329113924  12.572
2.930379746835443  11.64
3.0  5.831
3.1139240506329116  4.075
3.170886075949367  7.288
3.221518987341772  13.435
3.259493670886076  3.728
3.367088607594937  4.194
3.4050632911392404  3.213
3.4050632911392404  4.744
3.481012658227848  6.874
3.5253164556962027  5.373
3.5759493670886076  11.404
3.6962025316455698  9.189
3.8987341772151898  5.888
3.9177215189873418  4.421
4.075949367088608  7.947
4.1075949367088604  11.115
4.139240506329114  8.576
4.386075949367089  6.074
4.493670886075949  4.109
5.2405063291139244  4.443
5.265822784810126  7.427
5.2974683544303796  5.41
5.3924050632911396  7.929
5.575949367088608  11.334
5.715189873417722  13.429
5.753164556962025  9.157
5.860759493670886  9.926
6.2025316455696204  12.388
6.348101265822785  11.388
6.424050632911392  10.844
6.6075949367088604  14.416
6.7025316455696204  8.572
6.962025316455696  6.749
7.069620253164557  7.874
7.246835443037975  5.31
7.291139240506329  13.231
7.3734177215189876  8.182
7.5886075949367084  10.885
7.924050632911392  11.033
8.00632911392405  7.368
8.677215189873417  12.072
9.746835443037975  10.111
9.746835443037975  9.794
10.734177215189874  12.967
11.139240506329115  5.453
11.721518987341772  15.161
11.968354430379748  9.551
12.215189873417721  12.286
14.170886075949367  9.613
15.474683544303797  10.037
15.987341772151899  9.115
22.20253164556962  7.441
-2.5822784810126582  1.906
-2.367088607594937  11.293
-2.3607594936708862  4.019
-2.329113924050633  9.543
-2.2911392405063293  1.135
-2.2341772151898733  2.517
-2.2088607594936707  8.356
-2.0316455696202533  1.466
-2.0126582278481013  3.348
-1.9240506329113924  4.61
-1.9240506329113924  5.089
-1.8101265822784811  2.598
-1.3987341772151898  8.469
-1.3860759493670887  6.802
-1.3164556962025316  11.172
-1.2088607594936709  6.023
-1.139240506329114  3.163
-0.9430379746835443  11.454
-0.8734177215189873  4.072
-0.8291139240506329  1.768
-0.7531645569620253  8.353
-0.6139240506329114  3.479
-0.27848101265822783  3.759
-0.18354430379746836  13.186
0.10126582278481013  6.02
0.13291139240506328  4.146
0.13924050632911392  10.527
0.15822784810126583  8.097
0.4240506329113924  3.765
0.5886075949367089  4.282
0.6582278481012658  7.529
0.9240506329113924  5.177
0.9556962025316456  11.194
1.1075949367088607  3.143
1.1962025316455696  5.352
1.2531645569620253  8.934
1.2721518987341771  10.787
1.4113924050632911  2.941
1.4493670886075949  6.652
1.5316455696202531  10.747
1.5696202531645569  3.6
1.5822784810126582  13.443
1.7974683544303798  2.447
1.8101265822784811  6.908
1.8860759493670887  4.334
2.0  8.642
2.0443037974683542  8.565
2.088607594936709  5.662
2.1139240506329116  7.577
2.2341772151898733  6.006
2.240506329113924  6.322
2.2848101265822787  2.761
2.3797468354430378  10.134
2.5443037974683542  13.444
2.7025316455696204  6.545
2.810126582278481  8.978
2.848101265822785  5.676
3.1392405063291138  3.732
3.481012658227848  8.71
3.5  10.241
3.7341772151898733  7.327
3.7531645569620253  7.482
3.9177215189873418  3.714
3.9746835443037973  7.807
4.025316455696203  5.435
4.158227848101266  4.123
4.291139240506329  12.409
4.417721518987341  9.675
4.481012658227848  4.906
4.620253164556962  9.017
4.784810126582278  4.312
4.955696202531645  4.304
4.981012658227848  11.42
5.272151898734177  12.686
5.30379746835443  7.533
5.405063291139241  4.252
5.639240506329114  11.052
5.6455696202531644  5.817
5.6455696202531644  8.634
5.810126582278481  9.994
5.829113924050633  8.793
5.848101265822785  7.622
6.063291139240507  4.088
6.208860759493671  17.004
6.60126582278481  10.57
6.753164556962025  6.033
6.7594936708860756  11.036
6.772151898734177  7.093
6.962025316455696  12.198
7.012658227848101  6.165
7.1265822784810124  5.276
7.462025316455696  7.657
7.550632911392405  13.8
7.746835443037975  12.747
7.772151898734177  7.329
8.145569620253164  10.79
8.544303797468354  11.198
9.39873417721519  11.464
9.639240506329115  12.747
9.746835443037975  9.188
10.626582278481013  5.31
10.936708860759493  13.414
13.0  13.22
13.025316455696203  16.046
-3.0822784810126582  0.96
-2.7974683544303796  0.936
-2.7025316455696204  1.457
-2.6582278481012658  0.842
-2.6455696202531644  1.928
-2.5949367088607596  1.334
-2.588607594936709  0.711
-2.3797468354430378  5.358
-2.2088607594936707  3.271
-2.1772151898734178  1.923
-2.170886075949367  5.771
-2.151898734177215  2.248
-2.132911392405063  1.761
-1.981012658227848  10.428
-1.9240506329113924  1.643
-1.8670886075949367  5.259
-1.7848101265822784  4.643
-1.6962025316455696  10.843
-1.6708860759493671  1.75
-1.5379746835443038  3.52
-1.3544303797468353  3.607
-1.1265822784810127  4.715
-0.9873417721518988  11.544
-0.8987341772151899  11.85
-0.810126582278481  9.666
-0.759493670886076  2.722
-0.7531645569620253  12.809
-0.7341772151898734  2.644
-0.7088607594936709  10.451
-0.6392405063291139  13.867
-0.46835443037974683  4.643
-0.46835443037974683  4.648
-0.3924050632911392  6.823
-0.25316455696202533  12.316
-0.18354430379746836  11.18
0.22784810126582278  8.667
0.34810126582278483  6.731
0.5063291139240507  2.852
0.6139240506329114  6.635
0.6392405063291139  4.199
0.689873417721519  14.058
0.8860759493670886  5.745
0.8987341772151899  8.093
1.0253164556962024  13.0
1.3417721518987342  7.693
1.5949367088607596  5.912
1.6645569620253164  11.343
1.6772151898734178  7.405
1.7721518987341771  2.361
1.7721518987341771  2.966
1.8037974683544304  4.869
1.8037974683544304  8.565
2.1772151898734178  10.535
2.1962025316455698  7.353
2.278481012658228  5.496
2.4240506329113924  3.207
2.607594936708861  10.277
2.6202531645569622  4.01
2.829113924050633  4.255
2.829113924050633  7.11
2.848101265822785  5.227
2.962025316455696  6.511
3.1455696202531644  12.035
3.221518987341772  14.131
3.4240506329113924  4.521
3.5759493670886076  8.962
3.607594936708861  6.504
3.6202531645569622  7.117
3.7341772151898733  5.686
3.867088607594937  10.684
4.158227848101266  5.463
4.189873417721519  6.707
4.563291139240507  10.278
4.582278481012659  8.521
4.6265822784810124  8.588
4.6455696202531644  8.815
4.8924050632911396  14.976
4.993670886075949  10.774
5.012658227848101  13.698
5.322784810126582  4.888
5.436708860759493  10.68
5.7025316455696204  13.096
5.715189873417722  15.375
5.7215189873417724  13.501
5.879746835443038  8.809
6.3734177215189876  5.973
6.5  13.482
6.525316455696203  5.017
6.651898734177215  5.02
6.734177215189874  6.583
6.810126582278481  11.654
6.8354430379746836  11.017
7.075949367088608  5.504
7.113924050632911  4.148
7.348101265822785  7.082
7.3734177215189876  9.833
7.670886075949367  9.316
7.7784810126582276  9.845
8.126582278481013  6.513
8.177215189873417  7.797
8.208860759493671  12.763
9.443037974683545  11.271
9.924050632911392  8.197
11.164556962025317  15.486
-3.240506329113924  0.547
-3.1202531645569622  0.549
-2.930379746835443  10.613
-2.6645569620253164  1.108
-2.518987341772152  8.149
-2.4683544303797467  10.09
-2.310126582278481  2.087
-2.2151898734177213  1.988
-2.1265822784810124  2.558
-2.088607594936709  6.613
-2.0  5.444
-1.740506329113924  4.543
-1.5  1.923
-1.3544303797468353  8.295
-1.1518987341772151  1.309
-1.1329113924050633  1.978
-1.1265822784810127  2.576
-1.0126582278481013  11.149
-0.8734177215189873  14.253
-0.620253164556962  4.282
-0.4050632911392405  1.67
-0.189873417721519  2.979
-0.10126582278481013  2.179
0.006329113924050633  2.911
0.26582278481012656  2.489
0.3924050632911392  7.51
0.45569620253164556  3.486
0.5949367088607594  10.979
0.8607594936708861  11.528
0.8860759493670886  4.767
0.8860759493670886  5.363
0.9367088607594937  3.758
1.1645569620253164  4.168
1.3291139240506329  8.716
1.5569620253164558  5.112
1.6455696202531647  9.687
1.6582278481012658  12.209
1.7088607594936709  6.329
1.759493670886076  3.693
1.9873417721518987  2.156
2.107594936708861  4.814
2.2025316455696204  6.516
2.2088607594936707  7.204
2.2341772151898733  6.441
2.3797468354430378  4.148
2.651898734177215  6.438
2.911392405063291  5.607
2.9240506329113924  6.464
2.9936708860759493  4.868
3.0632911392405062  6.801
3.0632911392405062  7.066
3.088607594936709  3.135
3.0949367088607596  3.387
3.189873417721519  4.794
3.2025316455696204  11.155
3.3227848101265822  6.529
3.3417721518987342  6.797
3.348101265822785  11.727
3.3860759493670884  6.471
3.430379746835443  7.714
3.6265822784810124  5.766
3.6392405063291138  5.341
3.6645569620253164  8.646
3.8037974683544302  12.437
3.9240506329113924  5.193
4.0  3.108
4.1645569620253164  14.586
4.170886075949367  4.802
4.177215189873418  9.04
4.291139240506329  5.82
4.487341772151899  2.896
4.639240506329114  3.731
4.753164556962025  12.058
5.075949367088608  3.033
5.113924050632911  10.444
5.1835443037974684  9.605
5.462025316455696  8.028
5.8734177215189876  5.824
6.170886075949367  14.275
6.2594936708860756  13.236
6.386075949367089  7.86
6.436708860759493  5.085
6.632911392405063  11.072
6.7405063291139244  7.11
6.886075949367089  8.097
6.905063291139241  10.477
6.955696202531645  7.399
7.19620253164557  10.467
7.443037974683544  11.207
7.7215189873417724  6.448
7.7784810126582276  10.586
7.860759493670886  8.395
8.41139240506329  8.96
8.455696202531646  14.145
9.082278481012658  12.9
10.924050632911392  6.882
11.00632911392405  8.328
11.474683544303797  15.446
11.810126582278482  8.015
11.968354430379748  12.952
12.60759493670886  13.622
14.386075949367088  10.885
14.60759493670886  10.7
14.89873417721519  8.906
