# Supplementary material for: Single-chain dimers from de novo immunoglobulins as robust scaffolds for multiple binding loops
Source: Nat Commun. 2023 Sep 23;14:5939. doi: 10.1038/s41467-023-41717-5 (PMC10517939; doi:10.1038/s41467-023-41717-5)
Supplement: Supplementary file 6 — Source data [file 41467_2023_41717_MOESM6_ESM.zip › SuppFig9_scIg14j.txt]

-3.0822784810126582  0.61
-3.0063291139240507  0.709
-2.9936708860759493  0.685
-2.9430379746835444  1.88
-2.867088607594937  10.231
-2.481012658227848  0.814
-2.481012658227848  9.795
-2.4683544303797467  1.139
-2.3037974683544302  14.06
-2.189873417721519  2.129
-2.1139240506329116  1.008
-2.0063291139240507  3.277
-1.9113924050632911  0.973
-1.860759493670886  0.943
-1.8101265822784811  11.608
-1.7658227848101267  9.6
-1.6708860759493671  12.099
-1.620253164556962  6.113
-1.6075949367088607  9.814
-1.4177215189873418  12.491
-1.3924050632911393  10.72
-1.1645569620253164  1.884
-1.1075949367088607  1.012
-0.9620253164556962  11.671
-0.689873417721519  11.311
-0.5126582278481012  12.225
-0.37341772151898733  2.924
-0.35443037974683544  5.004
-0.10759493670886076  11.655
0.4050632911392405  2.646
0.4177215189873418  12.59
0.43670886075949367  5.602
0.5886075949367089  12.544
0.689873417721519  2.496
1.0696202531645569  5.011
1.139240506329114  10.768
1.139240506329114  4.462
1.1518987341772151  10.252
1.2088607594936709  15.237
1.3987341772151898  2.927
1.5316455696202531  10.029
1.6898734177215189  12.352
1.8417721518987342  12.293
2.0759493670886076  4.907
2.2151898734177213  2.123
2.329113924050633  6.185
2.348101265822785  4.078
2.3544303797468356  10.611
2.4683544303797467  11.444
2.8037974683544302  4.575
2.9240506329113924  7.779
2.9873417721518987  15.908
3.0316455696202533  9.563
3.0759493670886076  3.923
3.240506329113924  10.123
3.2531645569620253  11.434
3.4430379746835444  11.238
3.6455696202531644  4.241
3.8227848101265822  9.459
4.031645569620253  13.535
4.1265822784810124  10.921
4.208860759493671  11.258
4.215189873417722  3.694
4.2974683544303796  10.401
4.3164556962025316  14.909
4.639240506329114  10.923
4.746835443037975  14.549
5.120253164556962  12.532
5.1455696202531644  11.207
5.189873417721519  7.343
5.2025316455696204  5.415
5.348101265822785  10.874
5.379746835443038  9.639
5.3924050632911396  11.19
5.4113924050632916  5.144
5.417721518987341  6.676
5.746835443037975  8.307
5.7974683544303796  5.357
5.822784810126582  16.174
6.132911392405063  4.534
6.2025316455696204  4.032
6.2594936708860756  8.391
6.962025316455696  11.03
7.3544303797468356  6.074
7.386075949367089  7.242
7.677215189873418  10.811
7.7405063291139244  5.088
7.7974683544303796  11.841
7.968354430379747  11.586
8.386075949367088  13.522
8.5  13.557
8.822784810126583  8.954
8.930379746835444  15.605
9.0  7.684
9.063291139240507  8.769
9.158227848101266  15.628
9.544303797468354  11.439
9.943037974683545  10.465
10.094936708860759  10.942
11.018987341772151  11.19
11.759493670886076  15.429
12.240506329113924  4.16
12.854430379746836  15.622
14.487341772151899  12.562
-3.1582278481012658  1.065
-3.107594936708861  1.466
-3.0253164556962027  0.951
-3.0  1.353
-2.8797468354430378  11.553
-2.8354430379746836  10.048
-2.7721518987341773  1.297
-2.6139240506329116  2.895
-2.569620253164557  1.246
-2.3354430379746836  1.856
-2.2848101265822787  9.946
-2.221518987341772  10.094
-1.7658227848101267  2.576
-1.6518987341772151  2.172
-1.5822784810126582  11.039
-1.4936708860759493  11.094
-1.481012658227848  9.352
-1.3291139240506329  1.342
-1.2974683544303798  1.866
-1.0379746835443038  11.022
-0.5822784810126582  2.908
-0.5316455696202531  3.683
-0.46835443037974683  11.463
0.08227848101265822  9.733
0.12025316455696203  11.697
0.17088607594936708  10.124
0.6075949367088608  12.822
0.7911392405063291  4.072
0.8227848101265823  4.264
0.9430379746835443  2.649
1.0506329113924051  11.248
1.1898734177215189  17.008
1.6708860759493671  10.492
1.8164556962025316  5.95
1.8987341772151898  12.307
2.069620253164557  9.958
2.1645569620253164  9.164
2.2088607594936707  11.545
2.3544303797468356  10.427
2.4556962025316458  2.41
2.462025316455696  5.41
2.5316455696202533  6.704
2.5822784810126582  13.378
2.7151898734177213  8.072
2.759493670886076  13.619
3.240506329113924  10.351
3.240506329113924  2.443
3.5949367088607596  5.148
3.740506329113924  12.916
3.7658227848101267  3.926
3.867088607594937  11.764
4.0  5.507
4.075949367088608  5.252
4.208860759493671  11.602
4.613924050632911  4.282
4.791139240506329  9.028
4.80379746835443  11.669
5.113924050632911  12.027
5.487341772151899  11.025
5.60126582278481  7.498
5.670886075949367  13.056
5.784810126582278  13.194
6.006329113924051  11.112
6.018987341772152  12.075
6.082278481012659  12.419
6.170886075949367  8.108
6.2594936708860756  10.891
6.39873417721519  10.246
6.734177215189874  12.678
6.905063291139241  10.817
7.1645569620253164  13.17
7.5  12.426
7.594936708860759  11.422
7.6265822784810124  15.918
7.772151898734177  14.025
7.7784810126582276  15.193
8.183544303797468  6.923
8.208860759493671  9.096
8.436708860759493  14.886
8.487341772151899  11.792
8.80379746835443  11.438
9.031645569620252  6.512
9.094936708860759  5.521
9.177215189873417  10.336
9.240506329113924  13.891
9.544303797468354  8.789
9.594936708860759  10.914
9.778481012658228  11.356
9.778481012658228  7.724
9.79746835443038  15.371
10.259493670886076  15.885
10.772151898734178  11.322
11.759493670886076  9.862
11.810126582278482  11.852
12.126582278481013  11.676
13.455696202531646  13.053
13.525316455696203  9.286
13.683544303797468  8.47
13.943037974683545  12.824
15.405063291139241  13.523
15.512658227848101  14.144
16.879746835443036  11.069
16.90506329113924  16.714
23.373417721518987  13.151
-3.0253164556962027  1.066
-2.9177215189873418  2.788
-2.867088607594937  9.565
-2.8544303797468356  10.399
-2.7341772151898733  10.618
-2.6962025316455698  3.691
-2.6772151898734178  10.032
-2.3860759493670884  10.493
-2.2531645569620253  10.45
-2.151898734177215  10.46
-2.1265822784810124  11.223
-2.018987341772152  9.581
-1.981012658227848  10.246
-1.7215189873417722  9.376
-1.5569620253164558  9.794
-1.481012658227848  10.632
-1.3481012658227849  11.263
-1.3481012658227849  2.222
-1.2784810126582278  11.257
-1.2088607594936709  9.382
-1.1265822784810127  12.06
-0.8987341772151899  13.457
-0.879746835443038  10.539
-0.8607594936708861  8.756
-0.5949367088607594  2.056
-0.5886075949367089  9.879
-0.3860759493670886  9.525
-0.3670886075949367  13.933
-0.25949367088607594  9.345
-0.08227848101265822  12.01
-0.012658227848101266  4.813
0.41139240506329117  5.502
0.6139240506329114  2.776
0.6139240506329114  2.918
0.6329113924050633  10.432
0.7151898734177216  13.281
0.810126582278481  11.715
0.8164556962025317  4.422
0.8607594936708861  7.17
1.3354430379746836  10.866
1.3860759493670887  10.301
1.4556962025316456  12.397
1.4683544303797469  13.628
1.4746835443037976  8.571
1.6139240506329113  2.758
1.6645569620253164  6.183
1.7468354430379747  5.884
1.759493670886076  5.537
1.8481012658227849  7.447
1.9873417721518987  12.845
2.018987341772152  13.688
2.0759493670886076  2.92
2.088607594936709  12.667
2.4177215189873418  15.372
2.5063291139240507  11.793
2.9367088607594938  2.925
3.170886075949367  10.659
3.2911392405063293  14.185
3.3354430379746836  13.011
3.4367088607594938  6.685
3.5822784810126582  11.524
3.7721518987341773  7.237
3.8354430379746836  9.731
4.1265822784810124  8.457
4.2974683544303796  7.236
4.5886075949367084  13.559
4.987341772151899  6.022
5.050632911392405  9.575
5.170886075949367  6.393
5.3354430379746836  11.51
5.6075949367088604  4.936
5.867088607594937  11.922
5.974683544303797  11.194
6.031645569620253  10.162
6.518987341772152  9.538
6.734177215189874  10.747
7.158227848101266  11.423
7.556962025316456  14.381
7.6645569620253164  8.255
7.80379746835443  8.821
7.955696202531645  8.196
7.987341772151899  11.247
8.031645569620252  12.559
8.113924050632912  11.079
8.139240506329115  14.644
8.221518987341772  14.64
8.727848101265822  6.615
9.0  12.373
9.164556962025317  9.871
9.253164556962025  6.866
9.379746835443038  15.357
9.525316455696203  8.742
10.025316455696203  10.833
10.082278481012658  11.018
10.367088607594937  8.203
10.886075949367088  16.229
11.531645569620252  7.42
11.987341772151899  11.516
12.575949367088608  13.367
13.10759493670886  15.267
14.272151898734178  15.303
14.765822784810126  13.314
18.069620253164558  13.808
21.075949367088608  12.142
-3.0759493670886076  0.735
-2.981012658227848  3.842
-2.9556962025316458  0.646
-2.8734177215189876  0.901
-2.848101265822785  0.604
-2.6012658227848102  1.299
-2.5822784810126582  10.156
-2.4240506329113924  9.372
-2.3860759493670884  3.748
-2.3607594936708862  10.634
-2.240506329113924  2.966
-2.1962025316455698  3.216
-1.8734177215189873  9.954
-1.6455696202531647  10.735
-1.5949367088607596  9.797
-1.4683544303797469  10.529
-1.4177215189873418  2.143
-1.3860759493670887  10.842
-1.1265822784810127  10.333
-0.9746835443037974  10.326
-0.9556962025316456  1.546
-0.879746835443038  1.367
-0.8164556962025317  2.976
-0.7848101265822784  3.203
-0.5759493670886076  2.579
-0.13924050632911392  6.931
0.0  1.256
0.02531645569620253  3.993
0.7341772151898734  8.696
1.0063291139240507  9.042
1.1012658227848102  1.743
1.120253164556962  7.132
1.139240506329114  14.603
1.2215189873417722  10.561
1.259493670886076  4.378
1.2784810126582278  13.085
1.7784810126582278  10.169
1.7784810126582278  8.469
1.8101265822784811  8.326
1.8164556962025316  6.744
1.8164556962025316  8.166
1.8291139240506329  10.005
1.9113924050632911  10.614
1.9240506329113924  15.295
2.018987341772152  7.337
2.0316455696202533  7.899
2.050632911392405  15.495
2.4430379746835444  9.456
2.721518987341772  10.995
2.7278481012658227  11.997
2.7278481012658227  7.672
2.810126582278481  13.776
3.1012658227848102  12.094
3.170886075949367  3.856
3.2088607594936707  5.195
3.221518987341772  11.392
3.2721518987341773  13.431
3.5759493670886076  4.122
3.6835443037974684  14.343
3.721518987341772  9.875
3.7468354430379747  12.011
3.8417721518987342  8.444
3.9367088607594938  13.001
3.9367088607594938  5.103
4.234177215189874  12.081
4.284810126582278  14.068
4.822784810126582  10.634
4.841772151898734  4.567
4.9113924050632916  11.494
4.930379746835443  11.265
4.930379746835443  11.721
5.272151898734177  6.909
5.2784810126582276  10.463
5.360759493670886  11.901
5.455696202531645  8.123
5.474683544303797  11.29
5.544303797468355  7.884
5.6265822784810124  7.18
5.993670886075949  12.796
6.234177215189874  12.862
6.367088607594937  11.706
6.848101265822785  11.376
6.949367088607595  13.655
7.031645569620253  7.131
7.30379746835443  11.625
7.5  4.706
7.7405063291139244  14.219
7.746835443037975  14.685
8.063291139240507  11.046
8.221518987341772  9.186
8.316455696202532  15.152
8.341772151898734  11.693
8.816455696202532  7.085
9.183544303797468  5.988
9.436708860759493  12.878
9.626582278481013  15.9
9.689873417721518  14.798
9.936708860759493  4.652
10.417721518987342  12.722
10.417721518987342  13.537
11.373417721518987  10.243
11.430379746835444  4.462
12.272151898734178  16.448
12.639240506329115  12.03
-3.050632911392405  0.758
-2.829113924050633  11.225
-2.8164556962025316  4.29
-2.5316455696202533  9.602
-2.462025316455696  1.964
-2.050632911392405  10.333
-2.0063291139240507  9.117
-1.8987341772151898  10.719
-1.8354430379746836  2.049
-1.8227848101265822  3.313
-1.7721518987341771  2.082
-1.6962025316455696  1.385
-1.3037974683544304  10.47
-1.2531645569620253  10.654
-1.1518987341772151  3.064
-1.0696202531645569  7.366
-1.018987341772152  10.04
-0.9810126582278481  10.549
-0.8227848101265823  1.858
-0.6835443037974683  3.796
-0.6772151898734177  8.892
-0.4240506329113924  3.019
-0.13291139240506328  5.608
-0.006329113924050633  4.97
0.10759493670886076  3.066
0.25316455696202533  2.523
0.310126582278481  9.016
0.3227848101265823  9.295
0.5822784810126582  10.996
0.7911392405063291  6.339
1.0632911392405062  10.44
1.139240506329114  14.04
1.2974683544303798  2.309
1.3481012658227849  11.045
1.4873417721518987  11.161
1.7278481012658229  4.139
1.8670886075949367  3.507
1.8924050632911393  11.608
1.9556962025316456  11.685
1.9746835443037976  12.479
2.0063291139240507  5.49
2.1582278481012658  2.745
2.1772151898734178  8.595
2.2658227848101267  9.688
2.3164556962025316  4.04
2.6772151898734178  2.057
3.0316455696202533  12.601
3.3607594936708862  7.116
3.4050632911392404  13.544
3.430379746835443  6.356
3.6139240506329116  7.77
3.867088607594937  12.323
4.069620253164557  5.272
4.0886075949367084  16.123
4.0886075949367084  6.351
4.094936708860759  12.099
4.10126582278481  12.238
4.253164556962025  6.146
4.3354430379746836  11.641
4.487341772151899  6.533
4.582278481012659  7.772
4.930379746835443  15.09
5.025316455696203  5.719
5.3164556962025316  12.905
5.449367088607595  14.683
5.550632911392405  10.527
5.563291139240507  7.737
5.727848101265823  11.976
5.7784810126582276  4.653
5.848101265822785  11.583
5.848101265822785  8.236
5.949367088607595  4.585
6.025316455696203  3.743
6.1835443037974684  10.89
6.3164556962025316  10.464
6.367088607594937  6.277
6.563291139240507  16.226
6.708860759493671  14.531
6.8354430379746836  11.816
7.082278481012659  13.714
7.094936708860759  8.474
7.1265822784810124  12.413
7.1455696202531644  7.616
7.3354430379746836  4.075
7.537974683544304  12.85
8.037974683544304  11.716
8.139240506329115  9.179
8.613924050632912  12.508
8.917721518987342  9.67
8.949367088607595  8.126
9.39240506329114  8.51
9.664556962025317  7.4
9.962025316455696  15.674
10.113924050632912  8.669
11.348101265822784  10.566
11.582278481012658  8.288
11.924050632911392  10.217
12.240506329113924  14.277
12.569620253164556  12.112
13.316455696202532  9.663
13.60759493670886  11.966
16.765822784810126  9.706
18.835443037974684  15.061
20.0126582278481  10.982
-3.2531645569620253  0.664
-3.0443037974683542  1.052
-3.0126582278481013  2.997
-2.930379746835443  1.479
-2.7341772151898733  10.289
-2.632911392405063  3.323
-2.6139240506329116  1.432
-2.569620253164557  0.832
-2.5632911392405062  9.989
-2.4240506329113924  3.206
-2.3734177215189876  10.318
-2.240506329113924  10.816
-2.2151898734177213  9.439
-2.170886075949367  9.09
-2.1582278481012658  11.772
-2.1202531645569622  10.988
-2.1139240506329116  12.879
-2.1012658227848102  12.24
-2.0759493670886076  3.133
-2.018987341772152  1.425
-1.5  9.836
-1.4556962025316456  8.327
-1.4113924050632911  9.847
-1.4050632911392404  11.725
-1.3291139240506329  9.385
-0.8544303797468354  1.464
-0.8164556962025317  9.274
-0.8037974683544303  8.963
-0.7721518987341772  4.489
-0.5506329113924051  10.147
-0.3291139240506329  14.824
-0.310126582278481  3.497
0.0189873417721519  4.007
0.08860759493670886  12.679
0.34177215189873417  9.678
0.3987341772151899  9.259
0.45569620253164556  8.037
0.5316455696202531  12.01
0.5379746835443038  5.582
0.5379746835443038  6.702
0.7341772151898734  2.218
1.0063291139240507  9.294
1.5759493670886076  16.496
1.6772151898734178  5.495
1.759493670886076  9.662
1.8164556962025316  9.732
1.8417721518987342  6.53
1.8860759493670887  10.353
2.518987341772152  8.204
2.810126582278481  6.769
3.1772151898734178  14.467
3.2658227848101267  14.15
3.3354430379746836  14.209
3.5569620253164556  14.979
3.6392405063291138  9.339
3.8354430379746836  3.948
3.911392405063291  3.101
4.056962025316456  13.428
4.132911392405063  15.077
4.1645569620253164  7.151
4.246835443037975  10.253
4.3924050632911396  11.371
4.436708860759493  5.674
4.772151898734177  11.278
4.80379746835443  13.411
4.810126582278481  11.704
4.829113924050633  11.248
4.993670886075949  10.919
5.1455696202531644  11.79
5.158227848101266  9.886
5.341772151898734  13.404
5.3544303797468356  5.273
5.670886075949367  14.372
5.7215189873417724  2.809
5.89873417721519  9.555
6.094936708860759  12.097
6.094936708860759  12.783
6.291139240506329  10.823
6.360759493670886  12.391
6.544303797468355  15.592
6.968354430379747  13.217
6.974683544303797  5.906
7.0  11.328
7.772151898734177  9.296
7.905063291139241  8.618
9.094936708860759  4.313
9.10126582278481  14.273
9.145569620253164  13.384
9.291139240506329  12.71
9.544303797468354  10.99
9.740506329113924  14.581
9.816455696202532  6.534
9.835443037974683  9.26
10.29746835443038  11.593
10.316455696202532  16.816
10.322784810126583  14.135
10.367088607594937  11.826
13.721518987341772  14.952
13.962025316455696  14.682
14.050632911392405  12.283
15.29746835443038  14.559
15.962025316455696  16.384
16.246835443037973  14.047
18.27848101265823  15.462
-3.1962025316455698  0.625
-3.018987341772152  10.435
-3.0  10.197
-2.9873417721518987  10.594
-2.9240506329113924  10.971
-2.6139240506329116  1.073
-2.462025316455696  10.625
-2.367088607594937  15.321
-2.2974683544303796  2.363
-2.240506329113924  3.152
-1.9556962025316456  11.301
-1.9556962025316456  3.45
-1.9050632911392404  9.996
-1.7658227848101267  10.483
-1.759493670886076  3.022
-1.6265822784810127  10.407
-1.5316455696202531  10.9
-1.379746835443038  2.668
-1.3101265822784811  7.295
-1.1012658227848102  1.232
-1.0506329113924051  10.681
-0.7974683544303798  1.465
-0.6835443037974683  11.788
-0.5189873417721519  11.179
-0.4050632911392405  4.1
-0.3037974683544304  9.679
-0.15822784810126583  11.244
-0.0759493670886076  1.944
0.0949367088607595  8.367
0.26582278481012656  14.237
0.5063291139240507  12.686
0.5063291139240507  3.589
0.6139240506329114  11.279
0.6708860759493671  10.527
0.7974683544303798  3.448
1.1582278481012658  12.204
1.2468354430379747  15.216
1.3164556962025316  7.809
1.4430379746835442  8.954
1.4493670886075949  2.656
1.7468354430379747  5.591
1.7784810126582278  6.557
1.8354430379746836  9.077
1.860759493670886  10.475
1.9050632911392404  10.017
1.9050632911392404  4.243
1.9493670886075949  3.726
2.0253164556962027  5.354
2.2468354430379747  12.879
2.2848101265822787  4.607
2.2911392405063293  4.922
2.3797468354430378  7.936
2.3987341772151898  9.357
2.607594936708861  15.679
2.8164556962025316  12.824
3.3417721518987342  2.82
3.3987341772151898  3.646
3.5  11.847
3.759493670886076  5.252
3.7911392405063293  10.705
3.9430379746835444  10.525
4.025316455696203  5.264
4.449367088607595  3.195
4.5886075949367084  15.232
4.727848101265823  11.376
4.822784810126582  10.625
4.8354430379746836  7.831
5.056962025316456  12.908
5.170886075949367  4.058
5.424050632911392  6.127
5.563291139240507  11.665
5.60126582278481  11.305
5.689873417721519  8.981
5.772151898734177  9.843
5.924050632911392  9.395
6.012658227848101  6.894
6.227848101265823  9.487
6.449367088607595  13.58
6.917721518987341  9.914
7.012658227848101  11.114
7.170886075949367  6.825
7.60126582278481  7.861
7.715189873417722  11.357
7.727848101265823  9.736
8.246835443037975  7.45
8.41139240506329  11.484
8.569620253164556  7.369
8.69620253164557  8.594
8.80379746835443  5.184
8.930379746835444  15.254
9.031645569620252  12.49
9.170886075949367  10.993
9.30379746835443  14.946
9.791139240506329  7.198
9.848101265822784  14.73
10.025316455696203  11.399
10.170886075949367  12.64
10.240506329113924  11.171
11.417721518987342  10.55
12.158227848101266  11.874
13.974683544303797  14.124
14.227848101265822  11.771
14.708860759493671  7.536
16.481012658227847  12.045
-2.9177215189873418  10.451
-2.7658227848101267  10.296
-2.7468354430379747  10.668
-2.651898734177215  0.856
-2.5063291139240507  2.563
-2.4367088607594938  9.433
-2.221518987341772  0.728
-2.037974683544304  1.564
-1.8734177215189873  1.672
-1.7721518987341771  0.714
-1.7215189873417722  10.213
-1.5443037974683544  13.524
-1.4620253164556962  11.426
-1.360759493670886  1.727
-1.3227848101265822  1.515
-1.1962025316455696  11.315
-1.1518987341772151  2.175
-1.1265822784810127  14.903
-1.1012658227848102  11.128
-1.0696202531645569  0.988
-0.2911392405063291  5.513
-0.2848101265822785  14.464
-0.26582278481012656  3.535
-0.2088607594936709  15.359
-0.189873417721519  2.484
0.25949367088607594  9.142
0.5063291139240507  8.839
0.8417721518987342  10.765
0.8987341772151899  3.378
1.0443037974683544  4.807
1.3481012658227849  1.946
1.4240506329113924  8.087
1.4683544303797469  10.214
1.5886075949367089  3.951
1.7278481012658229  3.36
1.8481012658227849  6.713
1.8734177215189873  12.66
2.132911392405063  10.075
2.1392405063291138  13.059
2.1455696202531644  7.954
2.2278481012658227  8.669
2.3037974683544302  10.877
2.329113924050633  2.943
2.3860759493670884  9.909
2.4367088607594938  4.156
2.5253164556962027  5.79
2.6012658227848102  2.937
2.778481012658228  4.748
2.7974683544303796  8.079
3.0759493670886076  5.979
3.0759493670886076  6.831
3.1202531645569622  4.24
3.170886075949367  7.791
3.3354430379746836  13.322
3.3797468354430378  11.146
3.411392405063291  10.843
3.4556962025316458  10.271
3.5126582278481013  11.604
3.5569620253164556  12.779
3.651898734177215  4.039
3.9367088607594938  10.76
4.120253164556962  9.5
4.215189873417722  12.579
4.3734177215189876  14.765
4.455696202531645  4.19
4.6645569620253164  9.969
4.848101265822785  15.75
5.069620253164557  7.422
5.2974683544303796  13.488
5.341772151898734  10.341
6.031645569620253  13.468
6.481012658227848  13.462
6.8354430379746836  8.681
6.917721518987341  5.887
7.012658227848101  5.548
7.1455696202531644  5.337
7.158227848101266  15.343
7.449367088607595  11.363
7.512658227848101  8.191
7.632911392405063  9.046
7.727848101265823  13.894
7.7405063291139244  8.397
7.753164556962025  12.608
7.968354430379747  11.44
8.0  16.21
8.082278481012658  11.242
8.234177215189874  13.438
8.278481012658228  14.647
8.316455696202532  9.66
8.563291139240507  9.839
9.139240506329115  5.48
9.164556962025317  13.265
9.208860759493671  13.118
9.550632911392405  12.878
9.632911392405063  14.962
10.113924050632912  8.279
10.139240506329115  15.345
10.99367088607595  13.618
11.227848101265822  6.913
11.455696202531646  14.486
12.208860759493671  11.938
12.683544303797468  11.242
15.08860759493671  10.075
15.525316455696203  11.125
-3.1392405063291138  2.199
-3.107594936708861  0.995
-2.8164556962025316  1.245
-2.7658227848101267  1.399
-2.7531645569620253  10.635
-2.6139240506329116  3.559
-2.4746835443037973  3.546
-2.348101265822785  9.906
-2.2088607594936707  1.21
-2.069620253164557  10.096
-2.037974683544304  1.946
-2.037974683544304  2.162
-1.9873417721518987  1.411
-1.9746835443037976  9.641
-1.9240506329113924  10.813
-1.879746835443038  2.151
-1.7341772151898733  1.54
-1.5126582278481013  10.784
-1.4113924050632911  11.682
-1.3987341772151898  1.702
-1.3860759493670887  11.004
-1.2974683544303798  1.187
-1.0949367088607596  11.511
-0.6265822784810127  4.602
-0.31645569620253167  3.143
-0.2848101265822785  9.94
-0.25949367088607594  3.431
-0.17088607594936708  8.064
-0.06329113924050633  2.159
0.0  11.192
0.12658227848101267  7.393
0.16455696202531644  10.473
0.4936708860759494  2.167
0.8164556962025317  8.695
0.9050632911392406  10.512
0.9367088607594937  10.795
1.018987341772152  2.795
1.2468354430379747  4.425
1.4303797468354431  2.371
1.6139240506329113  9.464
1.6582278481012658  9.147
1.759493670886076  2.637
1.8227848101265822  3.651
1.8860759493670887  2.847
1.8924050632911393  2.999
2.2088607594936707  4.01
2.2531645569620253  4.512
2.278481012658228  7.573
2.3164556962025316  10.63
2.3417721518987342  15.355
2.3734177215189876  2.916
2.6645569620253164  10.514
2.721518987341772  6.779
2.8227848101265822  9.459
3.069620253164557  4.815
3.0822784810126582  11.958
3.170886075949367  5.117
3.2531645569620253  4.201
3.2974683544303796  8.826
3.462025316455696  11.845
3.550632911392405  6.132
3.689873417721519  5.754
3.9177215189873418  6.22
3.9240506329113924  3.573
4.272151898734177  6.522
4.544303797468355  14.968
4.575949367088608  11.931
4.734177215189874  2.485
5.031645569620253  11.361
5.113924050632911  5.453
5.253164556962025  12.17
5.7215189873417724  11.194
6.189873417721519  4.928
6.227848101265823  10.971
6.253164556962025  11.987
6.436708860759493  14.459
6.6645569620253164  13.826
6.765822784810126  7.341
6.930379746835443  7.228
7.063291139240507  9.143
7.1075949367088604  9.766
7.1265822784810124  11.174
7.341772151898734  10.576
7.525316455696203  15.025
8.031645569620252  6.851
8.120253164556962  5.33
8.354430379746836  13.895
8.360759493670885  5.868
8.60126582278481  6.185
8.632911392405063  15.559
8.677215189873417  14.669
8.860759493670885  8.651
8.917721518987342  11.387
9.031645569620252  13.8
9.234177215189874  14.126
9.322784810126583  6.677
9.620253164556962  6.011
10.050632911392405  10.11
10.740506329113924  6.046
11.443037974683545  7.392
11.80379746835443  13.831
12.063291139240507  10.239
13.158227848101266  7.408
20.949367088607595  11.99
-3.189873417721519  0.749
-3.050632911392405  3.313
-3.0443037974683542  0.975
-3.0063291139240507  1.133
-2.9367088607594938  10.394
-2.9177215189873418  10.016
-2.6835443037974684  1.243
-2.6582278481012658  9.555
-2.3860759493670884  1.097
-2.3797468354430378  2.416
-2.278481012658228  5.655
-2.240506329113924  3.902
-2.132911392405063  11.106
-2.1139240506329116  3.629
-1.8037974683544304  3.104
-1.7088607594936709  2.335
-1.5  1.81
-1.3164556962025316  11.913
-1.120253164556962  10.48
-0.9810126582278481  10.055
-0.9746835443037974  1.654
-0.9620253164556962  3.483
-0.7468354430379747  11.549
-0.6772151898734177  3.465
-0.6075949367088608  8.456
-0.5886075949367089  14.328
-0.4620253164556962  2.168
-0.2721518987341772  2.193
-0.25316455696202533  10.578
-0.08227848101265822  9.868
-0.06329113924050633  5.685
0.03164556962025317  2.597
0.10759493670886076  3.418
0.3291139240506329  13.245
0.36075949367088606  6.579
0.43670886075949367  10.191
0.6962025316455697  13.157
0.7784810126582279  1.98
0.9240506329113924  12.779
0.9430379746835443  10.53
0.9746835443037974  11.869
1.0316455696202531  9.99
1.1139240506329113  13.954
1.1518987341772151  15.47
1.2974683544303798  9.233
1.4050632911392404  11.661
1.4493670886075949  11.34
1.4620253164556962  12.651
1.5759493670886076  14.525
1.6012658227848102  10.759
1.6708860759493671  13.338
1.8544303797468353  15.664
1.8670886075949367  4.434
1.879746835443038  12.077
1.9746835443037976  10.792
2.0632911392405062  9.931
2.1392405063291138  11.778
2.462025316455696  9.526
2.5822784810126582  10.698
2.6202531645569622  5.74
3.1392405063291138  10.41
3.2658227848101267  11.896
3.7341772151898733  9.684
3.7531645569620253  5.563
3.778481012658228  6.854
3.981012658227848  12.072
4.151898734177215  10.491
4.234177215189874  10.332
4.360759493670886  12.925
4.772151898734177  3.564
4.80379746835443  5.6
4.917721518987341  6.282
5.018987341772152  17.104
5.044303797468355  5.952
5.170886075949367  12.167
5.3544303797468356  10.099
5.582278481012659  12.512
5.582278481012659  6.338
5.810126582278481  4.69
5.810126582278481  9.3
5.8164556962025316  5.123
6.082278481012659  5.351
6.120253164556962  7.096
6.215189873417722  9.547
6.360759493670886  8.76
7.424050632911392  10.318
7.550632911392405  12.702
7.6455696202531644  14.617
7.841772151898734  12.713
7.987341772151899  4.567
8.208860759493671  5.218
8.240506329113924  8.817
8.253164556962025  6.116
8.284810126582279  9.844
8.316455696202532  10.481
9.512658227848101  5.287
9.968354430379748  10.874
10.639240506329115  16.45
11.284810126582279  15.22
11.50632911392405  9.725
11.670886075949367  9.573
11.829113924050633  11.273
15.208860759493671  3.968
18.544303797468356  6.393
-3.1582278481012658  0.933
-3.0253164556962027  0.456
-2.949367088607595  1.579
-2.930379746835443  0.802
-2.8860759493670884  10.867
-2.7721518987341773  10.535
-2.5759493670886076  3.344
-2.5126582278481013  10.245
-2.5063291139240507  0.999
-2.4556962025316458  10.314
-2.2911392405063293  1.387
-2.170886075949367  1.272
-2.0759493670886076  10.201
-1.9746835443037976  2.483
-1.759493670886076  4.56
-1.7151898734177216  2.723
-1.6645569620253164  2.071
-1.6265822784810127  10.997
-1.5759493670886076  2.503
-1.481012658227848  2.64
-1.2658227848101267  10.599
-1.2468354430379747  10.6
-1.1835443037974684  10.802
-1.1139240506329113  2.755
-1.1075949367088607  9.595
-1.0886075949367089  8.882
-0.6265822784810127  10.492
-0.17088607594936708  12.132
-0.03164556962025317  1.796
0.16455696202531644  2.634
0.46835443037974683  9.846
0.5886075949367089  10.316
0.8607594936708861  7.016
0.9810126582278481  11.003
1.1772151898734178  6.521
1.2848101265822784  12.046
1.4873417721518987  3.633
1.5506329113924051  10.633
1.7088607594936709  12.203
1.981012658227848  3.918
2.018987341772152  8.651
2.1202531645569622  16.415
2.348101265822785  13.241
2.3987341772151898  6.858
2.5063291139240507  11.815
2.7911392405063293  7.855
3.0126582278481013  12.641
3.0316455696202533  3.726
3.170886075949367  12.646
3.2658227848101267  6.541
3.5126582278481013  10.155
3.9240506329113924  11.744
3.930379746835443  5.814
4.177215189873418  6.968
4.234177215189874  11.64
4.310126582278481  14.411
4.3164556962025316  11.046
4.639240506329114  6.484
4.7215189873417724  3.815
4.810126582278481  5.773
4.943037974683544  7.179
5.39873417721519  12.484
5.424050632911392  12.461
5.670886075949367  6.338
5.993670886075949  8.475
6.113924050632911  12.702
6.120253164556962  10.131
6.139240506329114  5.763
6.19620253164557  12.659
6.3734177215189876  13.037
6.474683544303797  16.354
6.620253164556962  11.275
6.620253164556962  12.785
6.658227848101266  8.717
6.987341772151899  10.881
7.170886075949367  12.644
7.227848101265823  16.789
7.360759493670886  12.678
7.569620253164557  8.816
7.575949367088608  11.581
8.063291139240507  12.048
8.10759493670886  11.719
8.151898734177216  12.516
8.253164556962025  7.007
8.430379746835444  3.829
8.443037974683545  5.286
8.651898734177216  13.482
8.683544303797468  7.966
8.854430379746836  11.866
9.189873417721518  5.41
9.29746835443038  8.343
9.60759493670886  8.964
9.632911392405063  9.473
9.721518987341772  7.973
9.759493670886076  11.724
9.822784810126583  15.038
11.80379746835443  4.153
12.246835443037975  12.157
12.658227848101266  7.28
13.329113924050633  11.296
13.727848101265822  13.873
15.924050632911392  7.401
16.664556962025316  14.237
18.759493670886076  14.376
-3.170886075949367  0.685
-2.9050632911392404  10.031
-2.8164556962025316  10.581
-2.7088607594936707  3.099
-2.6012658227848102  10.299
-2.5822784810126582  10.216
-2.5822784810126582  1.958
-2.5316455696202533  2.519
-2.4177215189873418  9.684
-2.3417721518987342  10.29
-2.3354430379746836  7.348
-2.240506329113924  13.603
-2.2088607594936707  1.407
-1.9620253164556962  12.108
-1.8417721518987342  11.376
-1.5886075949367089  10.044
-1.481012658227848  10.817
-1.4367088607594938  4.02
-1.4367088607594938  9.59
-1.1835443037974684  1.474
-0.8670886075949367  1.897
-0.7658227848101266  4.413
-0.5126582278481012  1.954
-0.4430379746835443  14.646
-0.4050632911392405  2.153
0.04430379746835443  2.072
0.10126582278481013  11.313
0.31645569620253167  8.881
0.3227848101265823  9.195
0.34177215189873417  12.313
0.34810126582278483  11.028
0.5886075949367089  10.89
0.620253164556962  10.414
0.7721518987341772  9.251
1.0253164556962024  13.177
1.0759493670886076  2.023
1.1455696202531647  2.64
1.5316455696202531  13.736
1.5379746835443038  5.912
1.6139240506329113  2.548
1.8164556962025316  4.909
1.8860759493670887  4.516
2.0443037974683542  5.839
2.537974683544304  6.429
2.5949367088607596  11.026
2.7088607594936707  3.489
2.778481012658228  4.566
3.0063291139240507  11.715
3.0443037974683542  4.037
3.1012658227848102  12.027
3.1455696202531644  11.156
3.2151898734177213  14.131
3.3607594936708862  12.872
3.4683544303797467  14.287
3.6835443037974684  11.159
3.7911392405063293  9.717
4.0  14.521
4.246835443037975  11.389
4.265822784810126  16.377
4.4113924050632916  11.392
4.544303797468355  11.554
4.575949367088608  13.043
4.89873417721519  15.235
5.063291139240507  13.341
5.069620253164557  13.281
5.1075949367088604  13.711
5.310126582278481  14.021
5.443037974683544  13.946
5.512658227848101  7.269
5.620253164556962  13.899
5.822784810126582  8.417
5.968354430379747  13.954
6.012658227848101  5.356
6.025316455696203  6.736
6.0886075949367084  12.684
6.0886075949367084  6.432
6.348101265822785  17.462
6.379746835443038  10.236
6.493670886075949  8.988
6.930379746835443  9.829
7.044303797468355  13.081
7.10126582278481  4.705
7.1645569620253164  3.389
7.613924050632911  16.246
8.031645569620252  11.228
8.063291139240507  10.571
8.126582278481013  13.094
8.481012658227849  11.032
8.60759493670886  5.22
8.886075949367088  6.047
9.246835443037975  8.352
9.854430379746836  12.304
9.936708860759493  14.249
10.208860759493671  12.513
10.272151898734178  11.393
10.841772151898734  15.421
11.139240506329115  11.526
11.569620253164556  8.322
11.867088607594937  12.924
12.556962025316455  12.472
13.49367088607595  9.399
13.658227848101266  10.474
15.860759493670885  6.84
26.39873417721519  9.351
-3.088607594936709  3.587
-2.9936708860759493  3.349
-2.848101265822785  6.353
-2.588607594936709  10.595
-2.2278481012658227  10.135
-2.1645569620253164  2.159
-2.037974683544304  9.746
-1.9303797468354431  11.3
-1.8164556962025316  2.071
-1.7468354430379747  6.047
-1.6835443037974684  10.288
-1.6139240506329113  4.966
-1.3481012658227849  2.136
-1.2848101265822784  8.947
-1.259493670886076  12.724
-1.1898734177215189  11.14
-0.8164556962025317  2.562
-0.689873417721519  11.866
-0.5379746835443038  4.645
-0.5316455696202531  11.153
-0.34810126582278483  2.624
-0.31645569620253167  10.363
-0.1518987341772152  11.106
-0.06962025316455696  3.98
-0.04430379746835443  2.815
0.0949367088607595  10.724
0.25949367088607594  9.693
0.43670886075949367  12.673
0.5759493670886076  10.545
0.6835443037974683  15.945
0.7025316455696202  2.255
0.7088607594936709  4.789
1.2215189873417722  10.982
1.4367088607594938  3.359
1.5632911392405062  11.143
1.639240506329114  12.332
1.9050632911392404  8.235
2.278481012658228  7.421
2.2974683544303796  8.833
2.4367088607594938  10.646
2.4430379746835444  6.0
2.5949367088607596  12.847
2.7468354430379747  11.124
2.7848101265822787  10.239
2.8164556962025316  14.892
2.911392405063291  13.599
2.9430379746835444  12.294
3.018987341772152  3.525
3.0632911392405062  3.53
3.310126582278481  9.734
3.430379746835443  4.799
3.5569620253164556  10.805
3.6455696202531644  11.249
3.689873417721519  6.275
3.8797468354430378  7.122
3.8987341772151898  7.181
4.063291139240507  14.515
4.284810126582278  6.239
4.348101265822785  13.607
4.360759493670886  5.945
4.386075949367089  11.214
4.4113924050632916  13.843
5.018987341772152  6.005
5.025316455696203  13.975
5.056962025316456  8.053
5.341772151898734  14.769
5.405063291139241  8.059
5.474683544303797  7.619
5.493670886075949  6.463
5.6455696202531644  4.567
5.658227848101266  16.207
5.6835443037974684  11.342
5.7594936708860756  13.268
5.772151898734177  9.698
5.949367088607595  11.405
5.993670886075949  15.557
6.0  10.531
6.39873417721519  8.927
6.670886075949367  12.06
6.810126582278481  10.765
6.924050632911392  5.271
7.424050632911392  13.424
7.879746835443038  10.6
8.044303797468354  8.371
8.063291139240507  10.746
8.08860759493671  10.222
8.221518987341772  10.216
8.30379746835443  10.824
8.455696202531646  9.496
9.183544303797468  8.23
9.208860759493671  8.943
9.341772151898734  9.436
9.379746835443038  15.479
9.620253164556962  13.913
10.20253164556962  10.353
10.322784810126583  11.725
10.39873417721519  9.75
11.430379746835444  6.456
11.5  14.945
11.582278481012658  11.131
13.89240506329114  15.279
14.120253164556962  16.608
14.234177215189874  10.292
14.873417721518987  10.618
-3.1582278481012658  0.726
-3.0316455696202533  1.154
-2.9746835443037973  1.079
-2.8860759493670884  2.661
-2.829113924050633  16.246
-2.778481012658228  10.106
-2.689873417721519  12.67
-2.430379746835443  9.18
-2.367088607594937  10.39
-2.329113924050633  3.566
-2.2278481012658227  0.878
-2.1582278481012658  2.088
-2.1139240506329116  10.801
-2.0949367088607596  1.085
-2.0949367088607596  1.793
-2.050632911392405  8.645
-2.018987341772152  11.422
-2.0126582278481013  11.043
-1.7215189873417722  1.652
-1.7151898734177216  2.516
-1.6708860759493671  12.531
-1.5  3.74
-1.4936708860759493  3.442
-1.481012658227848  1.375
-1.3164556962025316  11.366
-1.0126582278481013  10.955
-0.7911392405063291  7.485
-0.7151898734177216  10.136
-0.6708860759493671  11.931
-0.5949367088607594  10.199
-0.3924050632911392  1.736
-0.34810126582278483  2.178
-0.2468354430379747  11.107
-0.10759493670886076  3.287
-0.05063291139240506  6.973
0.1962025316455696  4.318
0.47468354430379744  12.089
0.8481012658227848  5.364
0.8670886075949367  4.176
1.0063291139240507  16.2
1.0506329113924051  13.413
1.0696202531645569  3.459
1.4367088607594938  5.875
1.4936708860759493  11.096
1.6075949367088607  4.68
1.8544303797468353  3.305
1.9177215189873418  2.844
1.9430379746835442  3.272
2.4240506329113924  4.111
2.632911392405063  15.116
2.949367088607595  8.216
2.9873417721518987  6.179
3.0949367088607596  7.237
3.1265822784810124  9.31
3.132911392405063  11.79
3.132911392405063  9.507
3.1455696202531644  5.29
3.170886075949367  12.982
3.170886075949367  9.458
3.240506329113924  3.099
3.2721518987341773  11.688
3.4430379746835444  9.785
3.740506329113924  14.034
3.8037974683544302  13.518
3.8797468354430378  13.395
3.949367088607595  7.501
4.6075949367088604  12.086
4.632911392405063  6.114
4.7025316455696204  11.539
4.9113924050632916  3.346
5.050632911392405  12.786
5.227848101265823  14.632
5.670886075949367  10.195
5.879746835443038  13.076
6.120253164556962  10.629
6.2025316455696204  10.755
6.487341772151899  11.006
6.531645569620253  15.379
6.8164556962025316  11.548
7.006329113924051  15.023
7.753164556962025  6.323
7.810126582278481  13.778
7.89873417721519  12.328
8.031645569620252  12.05
8.177215189873417  10.668
8.19620253164557  10.345
8.291139240506329  11.11
8.474683544303797  13.135
8.518987341772151  12.022
8.715189873417721  13.992
9.170886075949367  8.556
9.177215189873417  11.004
9.462025316455696  6.71
9.987341772151899  15.341
10.151898734177216  15.457
10.183544303797468  9.119
10.265822784810126  9.282
10.462025316455696  11.747
11.639240506329115  12.41
11.841772151898734  12.312
12.183544303797468  8.068
13.60759493670886  14.131
17.265822784810126  8.275
17.879746835443036  11.667
-3.050632911392405  0.479
-2.9746835443037973  1.36
-2.962025316455696  1.556
-2.9367088607594938  0.73
-2.9367088607594938  1.577
-2.7721518987341773  1.051
-2.7088607594936707  9.051
-2.6962025316455698  4.063
-2.651898734177215  9.308
-2.6392405063291138  10.176
-2.411392405063291  8.402
-2.3354430379746836  2.527
-2.2468354430379747  1.603
-2.0569620253164556  3.205
-2.0443037974683542  11.021
-1.8987341772151898  1.751
-1.5063291139240507  9.394
-1.3164556962025316  9.334
-1.2215189873417722  1.667
-1.1962025316455696  4.233
-1.1265822784810127  1.595
-1.120253164556962  10.4
-1.1012658227848102  1.737
-0.9367088607594937  2.216
-0.8291139240506329  2.034
-0.7848101265822784  3.108
-0.569620253164557  3.574
-0.5379746835443038  9.37
0.1518987341772152  2.996
0.16455696202531644  2.251
0.2088607594936709  4.623
0.2721518987341772  6.251
0.27848101265822783  3.431
0.7278481012658228  10.376
0.7658227848101266  10.824
0.7911392405063291  10.774
0.8354430379746836  3.973
0.8607594936708861  8.527
0.9873417721518988  3.78
1.1075949367088607  3.745
1.3734177215189873  9.423
1.4873417721518987  11.075
1.5253164556962024  6.553
1.5632911392405062  9.603
1.7151898734177216  2.231
1.7341772151898733  14.966
1.9303797468354431  13.636
2.0  5.933
2.2468354430379747  1.839
2.310126582278481  11.113
2.4873417721518987  3.994
2.607594936708861  6.945
2.7974683544303796  11.886
2.892405063291139  5.016
2.9873417721518987  10.681
3.0569620253164556  16.036
3.0949367088607596  3.473
3.1772151898734178  12.725
3.2025316455696204  4.418
3.6139240506329116  11.926
3.9936708860759493  12.303
4.037974683544304  15.769
4.037974683544304  3.125
4.075949367088608  6.124
4.082278481012659  4.585
4.291139240506329  6.634
4.632911392405063  12.613
4.848101265822785  12.22
5.1075949367088604  15.513
5.322784810126582  10.98
5.550632911392405  10.582
5.6075949367088604  11.212
5.7784810126582276  15.845
5.8354430379746836  14.125
5.8354430379746836  16.867
5.860759493670886  8.605
6.1265822784810124  5.221
6.158227848101266  5.241
6.215189873417722  12.559
6.348101265822785  11.68
7.158227848101266  12.194
7.189873417721519  10.07
7.30379746835443  7.101
7.613924050632911  11.418
7.689873417721519  10.959
7.810126582278481  10.997
7.860759493670886  12.59
7.981012658227848  13.676
8.050632911392405  8.498
8.10126582278481  16.178
8.645569620253164  5.969
9.19620253164557  12.139
9.322784810126583  13.531
9.386075949367088  11.602
9.405063291139241  11.205
9.537974683544304  8.531
10.044303797468354  9.748
11.39873417721519  15.074
11.49367088607595  12.846
12.348101265822784  13.604
12.354430379746836  15.265
12.58860759493671  13.531
14.075949367088608  11.574
21.70253164556962  10.751
-2.9430379746835444  0.661
-2.4050632911392404  2.185
-2.3164556962025316  11.985
-2.310126582278481  11.173
-2.259493670886076  1.398
-2.0253164556962027  1.068
-1.9873417721518987  8.463
-1.9556962025316456  10.924
-1.8734177215189873  2.405
-1.860759493670886  5.292
-1.8101265822784811  3.028
-1.759493670886076  1.452
-1.7151898734177216  12.282
-1.6772151898734178  10.621
-1.620253164556962  2.113
-1.5253164556962024  3.826
-1.518987341772152  1.557
-1.4620253164556962  11.613
-1.3164556962025316  10.738
-1.2278481012658229  10.266
-1.1582278481012658  2.247
-0.8544303797468354  10.667
-0.810126582278481  2.984
-0.2468354430379747  1.567
-0.189873417721519  12.253
-0.14556962025316456  2.193
-0.13924050632911392  3.638
0.12025316455696203  4.007
0.12658227848101267  4.05
0.18354430379746836  12.756
0.2088607594936709  11.542
0.22151898734177214  4.141
0.310126582278481  8.17
0.3670886075949367  14.427
0.41139240506329117  11.004
0.6772151898734177  9.207
0.7088607594936709  12.107
0.7278481012658228  6.75
0.7974683544303798  5.199
0.9430379746835443  3.575
0.9556962025316456  12.07
1.0  11.026
1.1265822784810127  7.59
1.1962025316455696  11.242
1.3417721518987342  3.227
1.7974683544303798  2.646
1.9683544303797469  3.892
2.050632911392405  3.315
2.3037974683544302  12.197
2.537974683544304  9.986
2.721518987341772  8.385
2.8164556962025316  10.839
2.949367088607595  11.561
3.037974683544304  10.638
3.189873417721519  13.526
3.189873417721519  5.521
3.2088607594936707  13.36
3.4177215189873418  7.467
3.4240506329113924  11.556
3.5  8.728
3.6012658227848102  9.611
3.7088607594936707  10.066
3.7721518987341773  3.913
3.8037974683544302  10.297
3.848101265822785  8.036
3.8734177215189876  13.766
3.9177215189873418  9.49
4.031645569620253  9.496
4.518987341772152  4.825
4.886075949367089  12.221
4.949367088607595  10.141
5.2405063291139244  11.675
5.2594936708860756  5.671
6.012658227848101  11.09
6.037974683544304  6.959
6.082278481012659  13.016
6.151898734177215  11.01
6.291139240506329  13.441
6.569620253164557  8.59
6.727848101265823  6.3
6.7784810126582276  13.4
7.094936708860759  7.157
7.1455696202531644  10.341
7.2405063291139244  8.545
7.5  6.663
7.930379746835443  8.93
8.316455696202532  16.228
8.664556962025317  12.01
8.772151898734178  14.747
8.841772151898734  9.372
8.89240506329114  12.673
9.39873417721519  7.166
9.5  11.753
9.594936708860759  12.234
9.791139240506329  5.491
10.183544303797468  11.325
10.594936708860759  14.302
10.905063291139241  15.663
11.031645569620252  13.694
12.050632911392405  12.097
12.227848101265822  8.936
12.240506329113924  16.382
12.373417721518987  14.297
13.481012658227849  12.502
-3.2721518987341773  0.372
-2.9683544303797467  10.241
-2.9240506329113924  11.124
-2.911392405063291  10.549
-2.8860759493670884  1.971
-2.7911392405063293  10.65
-2.759493670886076  10.68
-2.689873417721519  1.907
-2.651898734177215  2.549
-2.6392405063291138  3.853
-2.481012658227848  1.28
-2.392405063291139  5.813
-2.2468354430379747  11.128
-2.088607594936709  11.134
-2.0316455696202533  8.973
-2.0063291139240507  10.475
-1.8481012658227849  10.294
-1.7151898734177216  12.521
-1.6582278481012658  2.77
-1.5696202531645569  8.808
-1.5569620253164558  3.661
-1.5379746835443038  10.989
-1.4493670886075949  2.846
-1.1075949367088607  9.52
-1.0886075949367089  2.14
-1.0886075949367089  2.459
-1.0886075949367089  9.682
-0.8227848101265823  1.933
-0.8227848101265823  6.318
-0.7531645569620253  9.854
-0.41139240506329117  10.355
-0.3227848101265823  13.142
-0.17721518987341772  3.192
0.25949367088607594  10.977
0.5253164556962026  3.763
0.6518987341772152  10.423
0.6772151898734177  12.432
0.7088607594936709  3.468
0.8417721518987342  11.287
0.8544303797468354  4.147
1.3544303797468353  11.264
1.4177215189873418  3.934
1.4493670886075949  2.816
1.5253164556962024  4.128
1.6518987341772151  10.789
1.8037974683544304  10.596
1.8101265822784811  6.055
2.0126582278481013  11.903
2.2151898734177213  12.058
2.430379746835443  3.813
2.5  11.617
2.7151898734177213  10.954
2.7278481012658227  10.695
2.7341772151898733  13.402
2.7848101265822787  10.125
3.259493670886076  11.094
3.3987341772151898  14.611
3.5  11.841
3.670886075949367  9.517
3.7911392405063293  3.341
3.8734177215189876  9.745
3.930379746835443  12.186
4.056962025316456  14.756
4.189873417721519  7.779
4.417721518987341  8.687
4.455696202531645  14.424
4.715189873417722  16.43
4.7594936708860756  14.126
4.7974683544303796  10.231
4.8544303797468356  15.964
5.234177215189874  15.836
5.2405063291139244  10.891
5.2594936708860756  3.806
6.012658227848101  14.33
6.234177215189874  11.427
6.2974683544303796  11.612
6.348101265822785  13.964
6.348101265822785  9.374
6.449367088607595  11.056
6.556962025316456  11.702
6.6265822784810124  5.033
6.632911392405063  3.235
6.689873417721519  13.315
6.810126582278481  14.506
7.056962025316456  8.331
7.234177215189874  13.816
8.145569620253164  15.799
8.379746835443038  8.889
8.424050632911392  15.323
8.462025316455696  16.106
8.58860759493671  12.873
8.626582278481013  12.644
9.145569620253164  10.21
9.575949367088608  11.789
10.056962025316455  11.486
11.170886075949367  14.696
11.329113924050633  8.531
11.829113924050633  11.771
12.113924050632912  11.595
12.360759493670885  6.966
13.335443037974683  12.973
13.670886075949367  11.367
13.835443037974683  9.698
17.658227848101266  6.734
-3.1772151898734178  0.46
-3.1582278481012658  0.44
-3.018987341772152  1.041
-2.981012658227848  0.608
-2.9177215189873418  2.866
-2.740506329113924  11.393
-2.481012658227848  9.391
-2.2151898734177213  1.373
-2.1962025316455698  9.759
-2.1772151898734178  8.641
-2.170886075949367  1.931
-1.981012658227848  3.925
-1.7848101265822784  9.429
-1.7531645569620253  10.201
-1.6708860759493671  11.434
-1.639240506329114  12.209
-1.4367088607594938  10.835
-1.3987341772151898  15.041
-1.3544303797468353  10.004
-1.3417721518987342  12.502
-1.0759493670886076  10.861
-1.0379746835443038  9.062
-1.0316455696202531  10.981
-0.9810126582278481  10.233
-0.8417721518987342  10.179
-0.5886075949367089  2.054
-0.34810126582278483  2.173
-0.11392405063291139  11.292
0.006329113924050633  10.659
0.11392405063291139  12.667
0.12658227848101267  3.193
0.2911392405063291  3.235
0.34810126582278483  3.413
0.3924050632911392  11.074
0.5063291139240507  4.719
0.5253164556962026  7.08
0.6075949367088608  14.749
0.6329113924050633  12.703
0.8860759493670886  3.269
1.1139240506329113  10.661
1.2721518987341771  8.167
1.3734177215189873  6.323
1.7215189873417722  12.486
1.7278481012658229  11.405
2.0822784810126582  4.972
2.1012658227848102  11.203
2.1455696202531644  3.66
2.449367088607595  4.5
2.6835443037974684  10.761
2.7974683544303796  5.406
2.9367088607594938  6.545
2.9936708860759493  10.539
3.0126582278481013  3.341
3.0822784810126582  4.759
3.3607594936708862  11.63
3.3797468354430378  12.917
3.4873417721518987  11.407
3.4873417721518987  14.998
3.7721518987341773  8.512
3.8417721518987342  10.564
3.9556962025316458  9.361
4.025316455696203  9.019
4.139240506329114  12.277
4.265822784810126  10.359
4.2974683544303796  2.86
4.474683544303797  10.391
4.5  2.454
4.537974683544304  5.268
4.734177215189874  10.206
4.734177215189874  5.488
4.962025316455696  11.519
5.151898734177215  12.852
5.341772151898734  6.495
5.443037974683544  5.561
5.537974683544304  12.919
5.575949367088608  11.136
5.753164556962025  15.197
5.765822784810126  11.093
5.936708860759493  10.762
5.993670886075949  12.413
6.512658227848101  12.981
6.544303797468355  8.206
6.6835443037974684  8.631
6.784810126582278  12.762
7.151898734177215  5.093
7.291139240506329  5.165
7.449367088607595  7.335
7.69620253164557  14.579
7.715189873417722  4.771
8.056962025316455  9.266
8.221518987341772  10.97
8.79746835443038  11.509
8.91139240506329  5.393
9.39873417721519  7.945
9.594936708860759  5.267
9.645569620253164  8.53
9.79746835443038  12.337
10.151898734177216  11.774
10.512658227848101  8.743
10.531645569620252  12.405
11.120253164556962  11.347
11.322784810126583  14.143
12.531645569620252  6.557
15.240506329113924  6.491
-2.9683544303797467  0.975
-2.8860759493670884  1.436
-2.829113924050633  0.815
-2.6835443037974684  1.448
-2.5  10.081
-2.4936708860759493  10.056
-2.411392405063291  1.641
-2.0569620253164556  10.939
-1.9936708860759493  1.364
-1.9683544303797469  11.957
-1.9493670886075949  10.997
-1.9303797468354431  5.843
-1.879746835443038  8.243
-1.8734177215189873  1.757
-1.5822784810126582  11.848
-1.5822784810126582  2.397
-1.5443037974683544  5.512
-1.3227848101265822  3.761
-1.0443037974683544  3.335
-0.9050632911392406  15.342
-0.4620253164556962  10.974
-0.43670886075949367  13.122
-0.012658227848101266  1.867
0.0  2.93
0.0379746835443038  10.979
0.06329113924050633  14.194
0.33544303797468356  16.58
0.36075949367088606  2.854
0.47468354430379744  13.325
0.6772151898734177  16.104
0.6835443037974683  7.164
0.9620253164556962  14.407
1.1835443037974684  1.944
1.1898734177215189  1.776
1.4113924050632911  4.966
1.5443037974683544  11.453
1.620253164556962  6.812
1.7531645569620253  4.625
1.9683544303797469  2.977
2.0569620253164556  9.689
2.2721518987341773  4.067
2.3987341772151898  7.852
2.481012658227848  3.082
2.550632911392405  4.624
2.588607594936709  5.338
2.6265822784810124  10.469
2.670886075949367  13.145
2.8860759493670884  4.646
2.949367088607595  14.114
2.981012658227848  6.264
3.1835443037974684  9.394
3.310126582278481  10.429
3.518987341772152  8.421
3.569620253164557  11.209
3.6139240506329116  14.545
3.6645569620253164  5.307
3.9050632911392404  10.482
4.082278481012659  6.813
4.132911392405063  11.096
4.2594936708860756  4.873
4.2594936708860756  5.515
4.424050632911392  3.045
4.436708860759493  9.958
4.468354430379747  13.502
4.525316455696203  10.539
4.531645569620253  6.678
4.658227848101266  4.555
4.810126582278481  11.075
4.829113924050633  8.108
5.025316455696203  8.236
5.063291139240507  10.853
5.069620253164557  14.774
5.227848101265823  17.301
5.613924050632911  6.962
5.993670886075949  11.324
6.025316455696203  13.137
6.056962025316456  6.309
6.094936708860759  13.153
6.1835443037974684  10.823
6.322784810126582  10.367
6.322784810126582  12.307
6.525316455696203  11.613
6.544303797468355  9.097
6.974683544303797  14.18
7.158227848101266  6.982
7.784810126582278  10.904
7.848101265822785  10.205
8.417721518987342  10.919
8.449367088607595  7.141
8.613924050632912  6.987
9.316455696202532  7.496
9.487341772151899  7.905
9.740506329113924  12.91
10.227848101265822  7.768
10.316455696202532  14.851
10.658227848101266  11.471
11.151898734177216  7.333
11.689873417721518  13.286
11.70253164556962  8.435
12.056962025316455  9.295
12.835443037974683  8.285
12.841772151898734  14.85
14.037974683544304  14.105
19.29746835443038  11.283
-3.2848101265822787  0.584
-3.2151898734177213  0.549
-3.1455696202531644  0.614
-2.8354430379746836  3.01
-2.8227848101265822  3.151
-2.367088607594937  3.03
-2.132911392405063  10.438
-2.037974683544304  4.19
-1.9936708860759493  10.886
-1.8481012658227849  12.552
-1.6835443037974684  1.684
-1.6075949367088607  9.756
-1.5443037974683544  10.865
-1.4620253164556962  10.351
-1.4303797468354431  10.153
-1.3227848101265822  10.69
-1.1582278481012658  2.01
-0.9240506329113924  3.064
-0.740506329113924  5.244
-0.6772151898734177  2.673
-0.5759493670886076  2.379
-0.44936708860759494  1.988
-0.24050632911392406  10.751
-0.23417721518987342  8.296
-0.1962025316455696  3.294
-0.189873417721519  2.524
-0.1518987341772152  1.912
-0.10126582278481013  13.554
-0.06962025316455696  9.166
-0.03164556962025317  9.426
-0.0189873417721519  2.722
0.0949367088607595  4.989
0.12025316455696203  2.207
0.3227848101265823  1.542
0.9113924050632911  9.344
0.9936708860759493  8.935
1.0822784810126582  10.575
1.2278481012658229  14.067
1.2974683544303798  3.749
1.3417721518987342  4.902
1.4746835443037976  3.13
1.518987341772152  10.72
1.5506329113924051  12.225
1.7278481012658229  3.345
1.7468354430379747  11.041
1.8481012658227849  4.89
1.9367088607594938  12.154
1.9936708860759493  2.813
2.0316455696202533  6.937
2.2151898734177213  9.822
2.2658227848101267  3.196
2.3037974683544302  10.513
2.7025316455696204  5.313
3.151898734177215  11.681
3.1835443037974684  3.064
3.3037974683544302  4.7
3.462025316455696  7.115
3.721518987341772  6.009
3.8037974683544302  3.795
3.8860759493670884  11.023
3.911392405063291  6.476
4.2594936708860756  14.738
4.265822784810126  11.215
4.272151898734177  10.993
4.348101265822785  11.961
4.386075949367089  10.252
5.424050632911392  14.636
5.481012658227848  10.971
5.512658227848101  5.445
5.537974683544304  14.966
5.613924050632911  8.572
5.765822784810126  12.648
5.7784810126582276  5.964
5.829113924050633  12.061
6.006329113924051  7.877
6.012658227848101  11.538
6.094936708860759  11.966
6.189873417721519  5.984
6.436708860759493  11.726
6.5886075949367084  12.551
6.753164556962025  5.451
6.89873417721519  12.417
7.151898734177215  6.461
7.1835443037974684  7.44
7.2215189873417724  4.237
7.379746835443038  3.985
7.8164556962025316  13.689
8.012658227848101  7.873
8.037974683544304  12.528
8.221518987341772  12.907
8.30379746835443  9.2
8.30379746835443  9.666
8.360759493670885  6.59
8.436708860759493  5.379
9.386075949367088  6.03
9.784810126582279  7.349
9.841772151898734  11.464
10.234177215189874  9.821
10.41139240506329  9.127
10.772151898734178  15.372
11.259493670886076  14.754
11.5  5.188
12.310126582278482  10.459
12.848101265822784  12.58
-2.962025316455696  1.336
-2.949367088607595  3.154
-2.9050632911392404  10.927
-2.8797468354430378  0.495
-2.6139240506329116  1.546
-2.569620253164557  4.659
-2.2025316455696204  11.282
-2.0949367088607596  11.85
-1.9113924050632911  8.523
-1.5569620253164558  2.012
-1.4556962025316456  3.967
-1.3227848101265822  3.539
-1.2025316455696202  3.481
-1.120253164556962  2.543
-0.6708860759493671  10.365
-0.27848101265822783  2.137
-0.11392405063291139  13.383
0.04430379746835443  2.077
0.08227848101265822  2.16
0.379746835443038  2.821
0.45569620253164556  15.359
0.47468354430379744  9.528
0.5632911392405063  10.834
0.5886075949367089  11.047
0.6012658227848101  10.249
0.7215189873417721  9.54
0.7341772151898734  2.981
0.7784810126582279  10.105
1.0126582278481013  14.173
1.0379746835443038  5.489
1.120253164556962  11.03
1.1962025316455696  15.673
1.2341772151898733  11.476
1.3417721518987342  5.737
1.5632911392405062  12.599
1.6518987341772151  11.15
1.8227848101265822  15.623
1.9936708860759493  10.349
2.018987341772152  5.14
2.1139240506329116  6.627
2.1772151898734178  7.359
2.2278481012658227  15.614
2.278481012658228  13.231
2.329113924050633  7.253
2.392405063291139  9.751
2.4430379746835444  11.957
2.550632911392405  3.954
2.6645569620253164  11.458
2.670886075949367  14.776
2.6772151898734178  5.788
2.7721518987341773  11.423
2.9556962025316458  13.393
3.2088607594936707  11.212
3.2341772151898733  12.21
3.4746835443037973  10.576
3.632911392405063  14.984
3.7974683544303796  3.993
4.0886075949367084  15.813
4.246835443037975  7.571
4.443037974683544  15.422
4.620253164556962  7.735
4.829113924050633  7.141
4.930379746835443  8.349
5.246835443037975  7.147
5.246835443037975  7.454
5.379746835443038  4.806
5.493670886075949  10.864
5.639240506329114  14.809
5.829113924050633  10.967
5.89873417721519  13.24
6.208860759493671  7.295
6.405063291139241  11.42
6.493670886075949  4.224
6.512658227848101  8.076
6.708860759493671  8.284
7.10126582278481  2.757
7.139240506329114  8.571
7.310126582278481  7.633
7.544303797468355  8.117
7.6265822784810124  12.328
7.765822784810126  9.526
8.037974683544304  5.978
8.044303797468354  13.998
8.189873417721518  11.852
8.341772151898734  10.788
8.537974683544304  14.926
9.031645569620252  11.818
9.278481012658228  5.913
9.322784810126583  9.854
9.474683544303797  3.947
9.670886075949367  11.514
10.310126582278482  9.893
10.405063291139241  4.425
10.639240506329115  8.414
10.816455696202532  10.994
11.30379746835443  13.206
11.632911392405063  11.59
12.354430379746836  14.765
12.620253164556962  15.161
13.670886075949367  10.494
14.772151898734178  12.093
15.79746835443038  12.986
15.987341772151899  9.836
16.10126582278481  7.607
-3.0  2.242
-2.829113924050633  3.292
-2.6265822784810124  3.324
-2.6139240506329116  2.649
-2.569620253164557  6.431
-2.4936708860759493  9.772
-2.3417721518987342  3.233
-2.1582278481012658  8.937
-2.1392405063291138  10.382
-1.9177215189873418  8.718
-1.9113924050632911  11.685
-1.7721518987341771  1.486
-1.7278481012658229  2.328
-1.7151898734177216  2.304
-1.7088607594936709  9.833
-1.639240506329114  10.539
-1.6139240506329113  1.493
-1.5696202531645569  11.127
-1.5696202531645569  1.418
-1.4240506329113924  8.736
-1.3101265822784811  1.011
-1.3101265822784811  2.741
-1.2911392405063291  10.796
-1.2911392405063291  11.569
-1.2721518987341771  11.515
-0.8670886075949367  10.003
-0.810126582278481  9.535
-0.7911392405063291  9.603
-0.6835443037974683  2.921
-0.6329113924050633  10.211
-0.43670886075949367  11.385
-0.379746835443038  10.247
-0.20253164556962025  4.078
-0.0759493670886076  5.586
-0.06329113924050633  11.906
0.11392405063291139  15.66
0.5443037974683544  11.095
0.8544303797468354  10.003
0.9367088607594937  12.735
1.1708860759493671  14.473
1.1708860759493671  9.739
1.2848101265822784  11.98
1.360759493670886  5.8
1.4303797468354431  11.734
1.7025316455696202  9.62
1.9303797468354431  14.801
2.050632911392405  4.43
2.1139240506329116  10.406
2.2721518987341773  14.378
2.5569620253164556  8.153
2.810126582278481  12.723
3.132911392405063  14.077
3.348101265822785  16.364
3.5759493670886076  6.733
3.588607594936709  4.735
3.6455696202531644  10.781
3.7025316455696204  13.39
3.7088607594936707  3.247
3.810126582278481  11.03
3.8354430379746836  6.594
4.189873417721519  10.672
4.30379746835443  9.418
4.39873417721519  10.504
4.481012658227848  6.334
4.493670886075949  15.959
4.7215189873417724  11.567
4.7405063291139244  13.151
4.772151898734177  10.558
4.867088607594937  9.815
5.348101265822785  3.494
5.39873417721519  11.282
5.613924050632911  3.638
5.632911392405063  11.475
5.6835443037974684  6.958
6.158227848101266  14.511
6.284810126582278  4.389
6.291139240506329  13.85
6.3734177215189876  12.507
6.424050632911392  8.23
6.462025316455696  8.146
6.6075949367088604  7.37
6.6265822784810124  7.807
6.968354430379747  4.089
7.063291139240507  15.474
7.582278481012659  6.555
7.632911392405063  9.382
8.139240506329115  10.657
8.613924050632912  10.464
8.734177215189874  11.358
8.873417721518987  11.732
9.354430379746836  9.401
9.550632911392405  11.195
10.139240506329115  11.215
10.208860759493671  15.092
10.512658227848101  14.157
10.658227848101266  13.626
10.734177215189874  14.964
11.177215189873417  7.066
11.335443037974683  9.806
11.936708860759493  10.846
12.5  8.094
12.645569620253164  11.594
16.0126582278481  15.717
17.354430379746834  12.138
-3.259493670886076  0.984
-3.2025316455696204  0.64
-2.5443037974683542  1.046
-2.5063291139240507  2.196
-2.3354430379746836  10.371
-2.1835443037974684  10.755
-1.9303797468354431  10.971
-1.740506329113924  1.171
-1.6012658227848102  10.963
-1.0696202531645569  2.822
-1.0063291139240507  10.777
-0.9746835443037974  10.899
-0.9430379746835443  9.738
-0.8164556962025317  2.043
-0.7974683544303798  4.541
-0.6265822784810127  4.317
-0.5632911392405063  10.615
-0.5316455696202531  3.187
-0.43037974683544306  2.468
-0.34810126582278483  3.87
0.0949367088607595  11.589
0.0949367088607595  2.212
0.17721518987341772  10.128
0.36075949367088606  2.798
0.3670886075949367  9.962
0.6329113924050633  10.057
0.7341772151898734  4.736
0.7658227848101266  11.079
1.0  10.456
1.120253164556962  9.724
1.139240506329114  11.723
1.1645569620253164  4.565
1.2911392405063291  15.036
1.3291139240506329  10.003
1.360759493670886  12.217
1.360759493670886  14.079
1.3924050632911393  10.189
1.4303797468354431  2.665
1.4746835443037976  6.544
1.4936708860759493  3.291
1.8734177215189873  5.05
1.9746835443037976  9.653
2.0126582278481013  8.724
2.132911392405063  12.147
2.2088607594936707  5.815
2.2721518987341773  2.894
2.3227848101265822  4.171
2.411392405063291  10.435
2.892405063291139  9.275
2.911392405063291  9.462
2.9367088607594938  8.927
3.170886075949367  10.036
3.3544303797468356  2.401
3.3734177215189876  11.72
3.3987341772151898  15.725
3.3987341772151898  7.504
3.550632911392405  11.478
3.670886075949367  5.044
4.0  12.939
4.069620253164557  11.913
4.291139240506329  6.211
4.7405063291139244  13.407
4.810126582278481  10.932
5.2215189873417724  12.441
5.253164556962025  14.564
5.3734177215189876  13.435
5.386075949367089  9.951
5.417721518987341  14.942
5.455696202531645  10.126
5.563291139240507  4.675
5.594936708860759  5.287
5.613924050632911  12.918
5.841772151898734  8.249
5.848101265822785  5.62
5.981012658227848  12.347
6.151898734177215  12.972
6.189873417721519  5.837
6.367088607594937  3.239
6.417721518987341  11.02
6.531645569620253  10.449
6.556962025316456  12.857
6.658227848101266  12.646
6.917721518987341  13.8
6.968354430379747  11.773
7.2215189873417724  15.436
7.39873417721519  12.251
7.506329113924051  4.464
7.822784810126582  11.312
7.886075949367089  12.752
7.9113924050632916  11.398
8.253164556962025  12.511
8.265822784810126  12.044
8.70253164556962  11.73
9.08860759493671  6.03
9.246835443037975  15.304
9.544303797468354  12.179
10.120253164556962  14.058
11.594936708860759  15.137
12.468354430379748  10.026
13.943037974683545  14.107
16.196202531645568  14.932
16.727848101265824  8.813
16.968354430379748  7.716
16.99367088607595  11.108
-3.0126582278481013  2.787
-2.9240506329113924  2.671
-2.9050632911392404  10.195
-2.867088607594937  4.594
-2.8354430379746836  3.212
-2.8037974683544302  3.68
-2.7341772151898733  1.065
-2.651898734177215  9.967
-2.4936708860759493  8.011
-2.3607594936708862  1.124
-2.3227848101265822  11.712
-2.1012658227848102  10.609
-2.050632911392405  10.54
-1.8924050632911393  5.404
-1.7911392405063291  9.013
-1.7784810126582278  2.141
-1.7721518987341771  10.142
-1.7341772151898733  3.861
-1.7025316455696202  10.424
-1.6962025316455696  15.532
-1.6329113924050633  2.085
-1.3924050632911393  3.339
-1.1265822784810127  2.507
-0.5506329113924051  3.671
-0.4810126582278481  10.512
-0.4240506329113924  10.243
-0.189873417721519  11.563
0.06962025316455696  2.753
0.22784810126582278  8.907
0.37341772151898733  6.761
0.3987341772151899  7.182
0.5126582278481012  12.606
0.7721518987341772  5.07
0.8354430379746836  5.51
0.8924050632911392  6.321
0.9177215189873418  3.26
1.0569620253164558  13.498
1.0696202531645569  5.313
1.2974683544303798  2.225
1.3101265822784811  7.117
1.3544303797468353  2.829
1.9240506329113924  13.732
1.9430379746835442  10.982
2.3417721518987342  11.357
2.518987341772152  5.338
2.5632911392405062  2.652
2.670886075949367  11.607
2.930379746835443  5.791
3.1582278481012658  3.708
3.3544303797468356  6.342
3.4177215189873418  11.914
3.4683544303797467  13.189
3.5  7.723
3.569620253164557  10.087
3.607594936708861  10.628
3.7088607594936707  9.768
3.7341772151898733  12.087
3.911392405063291  5.59
3.9556962025316458  6.586
3.981012658227848  10.403
4.018987341772152  13.858
4.227848101265823  11.763
4.5  10.472
4.5886075949367084  4.308
4.6835443037974684  5.086
4.7215189873417724  10.316
4.791139240506329  15.285
4.8544303797468356  8.925
5.487341772151899  11.202
5.936708860759493  13.089
6.0886075949367084  13.61
6.3544303797468356  8.511
6.449367088607595  10.902
6.569620253164557  10.704
6.632911392405063  5.553
6.6455696202531644  4.292
6.8544303797468356  4.654
7.265822784810126  13.766
7.30379746835443  15.14
7.449367088607595  12.679
7.481012658227848  4.63
7.6455696202531644  15.873
7.651898734177215  12.189
7.7974683544303796  12.554
7.7974683544303796  6.401
8.037974683544304  10.694
8.30379746835443  15.648
8.39240506329114  14.298
8.949367088607595  11.445
9.41139240506329  12.383
9.594936708860759  14.598
9.639240506329115  5.249
10.139240506329115  11.635
10.265822784810126  6.441
10.721518987341772  13.385
10.987341772151899  8.039
11.474683544303797  5.48
12.455696202531646  14.3
13.069620253164556  13.753
13.512658227848101  6.371
13.620253164556962  11.217
13.99367088607595  13.396
14.19620253164557  10.343
14.278481012658228  8.345
-2.588607594936709  0.799
-2.348101265822785  10.767
-2.2278481012658227  9.511
-2.1962025316455698  10.189
-2.132911392405063  9.709
-2.1265822784810124  1.887
-2.088607594936709  2.926
-2.0822784810126582  1.464
-2.069620253164557  9.848
-2.0443037974683542  1.989
-1.8417721518987342  10.635
-1.8227848101265822  11.16
-1.7341772151898733  1.265
-1.4746835443037976  9.634
-1.3734177215189873  8.828
-1.2468354430379747  10.433
-1.1645569620253164  4.124
-1.139240506329114  9.235
-0.8924050632911392  2.194
-0.8860759493670886  10.629
-0.7531645569620253  10.856
-0.24050632911392406  3.772
-0.15822784810126583  2.248
-0.10759493670886076  3.39
0.18354430379746836  9.173
0.34810126582278483  6.977
0.4050632911392405  9.547
0.620253164556962  16.187
0.6392405063291139  9.124
0.7341772151898734  13.115
0.9683544303797469  12.014
1.018987341772152  6.19
1.0949367088607596  7.641
1.1012658227848102  6.122
1.1898734177215189  3.459
1.2151898734177216  5.891
1.5126582278481013  4.88
1.7658227848101267  14.857
1.9303797468354431  4.253
1.9367088607594938  12.829
2.0632911392405062  10.677
2.1139240506329116  11.415
2.1835443037974684  7.69
2.2974683544303796  11.412
2.3417721518987342  9.61
2.3734177215189876  3.912
2.5  12.576
2.6582278481012658  7.196
2.7658227848101267  9.011
2.9936708860759493  5.935
3.0253164556962027  10.617
3.0632911392405062  12.26
3.132911392405063  7.125
3.170886075949367  10.29
3.4873417721518987  12.874
3.550632911392405  9.16
3.7088607594936707  11.02
3.7911392405063293  7.316
3.8164556962025316  4.065
4.208860759493671  6.323
4.2215189873417724  8.758
4.253164556962025  3.359
4.3164556962025316  12.786
4.481012658227848  4.179
4.563291139240507  10.762
4.582278481012659  9.916
4.639240506329114  10.971
4.715189873417722  11.45
4.867088607594937  15.278
5.082278481012659  13.505
5.1835443037974684  10.547
5.430379746835443  15.048
5.487341772151899  3.95
5.5886075949367084  13.79
6.379746835443038  12.488
6.468354430379747  11.523
6.639240506329114  12.421
6.7025316455696204  10.914
6.7025316455696204  8.13
7.094936708860759  10.835
7.3544303797468356  5.807
7.379746835443038  11.181
7.481012658227848  12.083
7.7784810126582276  14.79
8.291139240506329  14.057
8.487341772151899  13.151
8.5  14.274
9.417721518987342  5.504
9.69620253164557  12.758
9.740506329113924  9.702
9.905063291139241  14.335
9.917721518987342  14.555
10.962025316455696  11.355
11.278481012658228  10.295
12.132911392405063  12.83
12.379746835443038  14.41
12.5  7.501
12.5  9.674
12.974683544303797  7.476
13.291139240506329  9.459
14.708860759493671  10.176
15.025316455696203  11.75
15.810126582278482  13.381
16.50632911392405  8.133
-2.9050632911392404  1.513
-2.7025316455696204  1.215
-2.4430379746835444  10.608
-2.3734177215189876  9.329
-2.3417721518987342  10.547
-2.2911392405063293  11.694
-2.2531645569620253  4.134
-2.2468354430379747  3.239
-2.132911392405063  10.638
-2.0126582278481013  1.172
-1.7658227848101267  9.159
-1.740506329113924  1.958
-1.4177215189873418  9.969
-1.2658227848101267  10.349
-1.1518987341772151  2.522
-1.1329113924050633  1.406
-1.018987341772152  8.982
-0.9367088607594937  3.341
-0.9113924050632911  6.009
-0.8607594936708861  6.829
-0.5822784810126582  2.266
-0.5063291139240507  11.583
-0.4810126582278481  16.93
-0.4050632911392405  1.96
-0.31645569620253167  2.266
0.012658227848101266  11.853
0.06962025316455696  12.29
0.06962025316455696  2.634
0.26582278481012656  5.467
0.5822784810126582  10.388
0.6708860759493671  10.436
0.7848101265822784  6.428
0.9240506329113924  12.411
0.9620253164556962  4.001
1.0063291139240507  3.027
1.1455696202531647  11.647
1.2088607594936709  3.003
1.2215189873417722  10.173
1.2911392405063291  10.113
1.379746835443038  9.525
1.4050632911392404  4.344
1.4240506329113924  11.405
1.7151898734177216  10.172
1.7658227848101267  12.787
1.7974683544303798  10.421
1.8481012658227849  8.63
1.8544303797468353  15.118
1.8670886075949367  9.834
1.9683544303797469  3.77
2.0316455696202533  10.826
2.050632911392405  7.014
2.1645569620253164  4.741
2.2974683544303796  6.386
2.3417721518987342  9.034
2.6962025316455698  8.244
3.2088607594936707  4.068
3.2531645569620253  12.39
3.2721518987341773  11.712
3.5569620253164556  13.934
3.8860759493670884  6.413
3.911392405063291  15.766
3.9683544303797467  14.746
3.981012658227848  5.546
4.113924050632911  10.141
4.234177215189874  5.535
4.341772151898734  11.801
4.829113924050633  12.19
4.841772151898734  7.468
4.924050632911392  11.23
4.962025316455696  13.753
5.170886075949367  11.22
5.2215189873417724  5.979
5.3164556962025316  16.026
5.360759493670886  12.066
5.360759493670886  15.882
5.506329113924051  12.532
5.7974683544303796  10.742
5.841772151898734  11.214
5.943037974683544  14.878
6.1265822784810124  8.679
6.158227848101266  6.7
6.518987341772152  12.912
6.613924050632911  12.469
6.7594936708860756  12.831
6.791139240506329  11.71
6.8734177215189876  15.369
6.943037974683544  7.992
7.151898734177215  11.414
7.544303797468355  16.036
8.025316455696203  6.82
8.063291139240507  15.888
8.145569620253164  10.344
8.335443037974683  6.515
8.449367088607595  12.291
8.518987341772151  14.525
8.569620253164556  7.702
9.050632911392405  13.191
9.39240506329114  14.725
9.569620253164556  11.318
9.639240506329115  9.924
10.360759493670885  4.36
11.60126582278481  11.447
11.632911392405063  9.514
15.240506329113924  7.567
-3.2088607594936707  0.69
-2.9683544303797467  1.312
-2.9556962025316458  0.9
-2.8607594936708862  1.024
-2.829113924050633  10.406
-2.6835443037974684  1.952
-2.5759493670886076  9.56
-2.411392405063291  2.516
-2.3164556962025316  9.915
-2.2278481012658227  10.18
-2.1582278481012658  10.599
-2.1392405063291138  3.07
-2.069620253164557  2.067
-1.9240506329113924  5.126
-1.8860759493670887  10.452
-1.740506329113924  3.506
-1.7151898734177216  10.751
-1.3734177215189873  2.809
-1.0822784810126582  2.823
-0.9936708860759493  9.472
-0.9177215189873418  10.398
-0.5443037974683544  4.848
-0.22151898734177214  12.164
-0.10126582278481013  10.885
-0.0949367088607595  12.322
0.13291139240506328  1.826
0.17088607594936708  11.032
0.22784810126582278  3.283
0.41139240506329117  11.523
0.4240506329113924  9.276
0.4936708860759494  3.263
0.5063291139240507  11.225
0.5822784810126582  10.401
0.6392405063291139  11.503
0.8354430379746836  1.548
0.8860759493670886  10.319
1.4367088607594938  10.407
1.5316455696202531  11.035
1.7468354430379747  11.18
1.8860759493670887  2.896
1.9113924050632911  2.13
1.9620253164556962  10.025
2.1139240506329116  12.25
2.189873417721519  2.963
2.278481012658228  13.16
2.2974683544303796  3.846
2.367088607594937  8.183
2.392405063291139  13.045
2.4050632911392404  6.222
2.651898734177215  10.554
2.867088607594937  9.287
3.0822784810126582  15.224
3.1265822784810124  5.934
3.2721518987341773  11.632
3.2848101265822787  5.403
3.632911392405063  10.48
3.6962025316455698  10.335
4.189873417721519  6.633
4.234177215189874  13.679
4.341772151898734  3.408
4.493670886075949  11.838
4.594936708860759  12.449
4.613924050632911  12.413
4.784810126582278  12.332
4.829113924050633  11.32
5.30379746835443  3.505
5.322784810126582  12.735
5.531645569620253  15.089
5.639240506329114  11.567
5.8544303797468356  10.008
5.9113924050632916  5.087
5.917721518987341  9.533
6.0  7.219
6.056962025316456  3.417
6.139240506329114  5.38
6.449367088607595  14.134
6.582278481012659  11.522
6.968354430379747  14.916
7.063291139240507  11.84
7.120253164556962  4.278
7.6835443037974684  11.472
7.753164556962025  12.801
7.867088607594937  11.59
8.234177215189874  14.981
8.734177215189874  13.357
8.968354430379748  11.64
9.373417721518987  5.665
9.556962025316455  7.929
10.025316455696203  15.475
10.050632911392405  5.834
10.056962025316455  14.82
10.08860759493671  9.219
10.360759493670885  12.369
10.639240506329115  14.905
10.841772151898734  6.005
11.468354430379748  11.101
11.664556962025317  15.034
12.069620253164556  13.548
12.424050632911392  14.576
12.468354430379748  17.154
13.49367088607595  14.252
13.962025316455696  13.29
15.778481012658228  12.102
20.063291139240505  11.734
-3.0253164556962027  1.262
-2.8164556962025316  6.206
-2.778481012658228  11.193
-2.778481012658228  9.512
-2.5632911392405062  10.547
-2.4177215189873418  3.055
-2.367088607594937  10.458
-2.2848101265822787  10.604
-2.278481012658228  9.232
-2.1835443037974684  4.082
-2.170886075949367  9.084
-1.9936708860759493  12.692
-1.9936708860759493  4.233
-1.7278481012658229  1.294
-1.3734177215189873  6.9
-1.3670886075949367  9.779
-1.3164556962025316  10.45
-1.0  5.147
-0.620253164556962  3.261
-0.5379746835443038  9.068
-0.4936708860759494  11.113
-0.3924050632911392  9.045
-0.34177215189873417  11.097
-0.33544303797468356  13.198
-0.03164556962025317  2.513
0.0  3.795
0.08860759493670886  8.645
0.24050632911392406  1.868
0.4936708860759494  10.26
0.6139240506329114  15.485
0.7341772151898734  14.357
0.8924050632911392  9.776
0.9873417721518988  4.533
1.0949367088607596  9.996
1.139240506329114  10.28
1.1518987341772151  10.324
1.2721518987341771  4.383
1.4050632911392404  3.776
1.5506329113924051  5.336
1.6708860759493671  10.476
1.6708860759493671  10.584
1.6898734177215189  10.344
1.6962025316455696  4.45
1.860759493670886  12.511
1.8987341772151898  12.697
1.9683544303797469  6.892
2.0253164556962027  7.844
2.0632911392405062  8.501
2.1202531645569622  4.876
2.1645569620253164  2.98
2.310126582278481  3.746
2.5253164556962027  9.973
2.588607594936709  15.739
2.6455696202531644  11.081
2.848101265822785  9.832
2.867088607594937  11.792
2.8860759493670884  8.816
2.911392405063291  14.076
3.1835443037974684  9.658
3.1962025316455698  11.927
3.3164556962025316  10.719
3.348101265822785  8.552
3.430379746835443  11.3
3.4556962025316458  11.927
4.018987341772152  10.654
4.2025316455696204  7.647
4.246835443037975  7.328
4.291139240506329  12.225
4.60126582278481  5.516
4.651898734177215  15.621
4.7025316455696204  11.754
4.727848101265823  15.932
4.841772151898734  11.358
5.30379746835443  11.901
5.348101265822785  9.035
5.677215189873418  5.181
5.867088607594937  7.202
5.974683544303797  8.23
5.993670886075949  12.075
6.0886075949367084  7.561
6.386075949367089  5.517
6.563291139240507  11.971
7.227848101265823  9.822
7.367088607594937  13.127
7.632911392405063  10.878
7.7215189873417724  11.342
7.924050632911392  6.945
7.930379746835443  7.848
8.20253164556962  10.414
8.50632911392405  6.564
8.715189873417721  9.831
8.867088607594937  15.958
9.677215189873417  9.417
9.810126582278482  11.76
9.981012658227849  11.576
10.094936708860759  11.035
10.151898734177216  8.082
10.322784810126583  5.121
10.594936708860759  11.706
10.91139240506329  12.38
11.329113924050633  15.012
14.60759493670886  13.76
16.303797468354432  7.585
21.189873417721518  12.498
-3.1392405063291138  0.835
-2.9367088607594938  11.173
-2.7848101265822787  3.221
-2.7341772151898733  3.142
-2.7278481012658227  3.263
-2.6835443037974684  9.769
-2.3987341772151898  10.462
-2.3860759493670884  1.287
-2.2848101265822787  8.586
-2.2088607594936707  10.454
-2.1645569620253164  8.841
-2.1392405063291138  3.526
-2.1392405063291138  4.551
-2.0759493670886076  2.695
-2.0569620253164556  7.009
-2.0443037974683542  2.704
-1.9303797468354431  12.1
-1.7911392405063291  10.304
-1.759493670886076  10.741
-1.6012658227848102  15.168
-1.4113924050632911  11.745
-0.9050632911392406  10.642
-0.7721518987341772  1.369
-0.6835443037974683  8.888
-0.569620253164557  3.025
-0.47468354430379744  11.988
-0.056962025316455694  12.27
-0.03164556962025317  9.251
0.006329113924050633  2.015
0.02531645569620253  1.634
0.06962025316455696  12.812
0.24050632911392406  4.432
0.3227848101265823  10.181
0.3987341772151899  10.467
0.4430379746835443  10.147
0.4430379746835443  8.668
0.5253164556962026  4.164
0.5506329113924051  7.536
0.8670886075949367  15.619
0.9113924050632911  11.964
1.0126582278481013  2.445
1.0379746835443038  3.498
1.2848101265822784  14.615
1.3101265822784811  3.609
1.3164556962025316  6.065
1.4113924050632911  10.355
1.6075949367088607  4.839
1.6075949367088607  5.557
1.6772151898734178  5.076
1.7278481012658229  3.34
1.8670886075949367  10.421
2.2151898734177213  4.683
2.2151898734177213  9.336
2.6012658227848102  10.023
2.759493670886076  6.283
2.8987341772151898  7.376
2.9240506329113924  12.993
3.3164556962025316  5.527
3.348101265822785  14.501
3.3797468354430378  3.405
3.3987341772151898  2.324
3.5063291139240507  9.81
3.6962025316455698  5.643
3.7911392405063293  5.309
3.8417721518987342  13.084
3.8544303797468356  12.042
3.9240506329113924  8.592
4.158227848101266  11.414
4.89873417721519  4.495
5.10126582278481  11.665
5.284810126582278  11.216
5.468354430379747  11.069
5.537974683544304  11.403
5.544303797468355  14.515
5.620253164556962  15.382
5.8544303797468356  10.175
5.993670886075949  13.42
6.0  11.377
6.031645569620253  10.239
6.1075949367088604  11.042
6.113924050632911  14.85
6.120253164556962  13.289
6.3924050632911396  11.353
6.405063291139241  12.253
6.462025316455696  8.911
6.7784810126582276  12.664
6.8734177215189876  6.536
7.094936708860759  11.65
7.2215189873417724  6.447
7.506329113924051  7.63
8.594936708860759  7.528
8.99367088607595  6.98
9.158227848101266  6.525
9.310126582278482  15.043
9.537974683544304  7.132
10.031645569620252  8.648
10.677215189873417  11.32
11.405063291139241  11.811
11.443037974683545  10.227
11.670886075949367  10.92
12.835443037974683  8.974
13.29746835443038  9.924
14.012658227848101  13.415
71.16455696202532  5.18
-3.132911392405063  1.185
-2.829113924050633  9.729
-2.8164556962025316  10.189
-2.7848101265822787  10.222
-2.7088607594936707  10.732
-2.6772151898734178  4.554
-2.5316455696202533  2.739
-2.4556962025316458  10.348
-2.3417721518987342  8.9
-2.3354430379746836  4.218
-2.2088607594936707  9.147
-2.0063291139240507  10.482
-2.0  4.938
-1.9746835443037976  10.448
-1.7848101265822784  1.368
-1.3101265822784811  8.303
-1.1772151898734178  4.577
-1.1582278481012658  5.683
-1.1455696202531647  10.675
-1.1075949367088607  11.861
-1.0  3.309
-0.8860759493670886  11.088
-0.8354430379746836  1.338
-0.4177215189873418  2.346
-0.21518987341772153  2.078
-0.0949367088607595  3.89
0.22151898734177214  9.172
0.3291139240506329  15.275
0.33544303797468356  2.423
0.35443037974683544  10.285
0.6708860759493671  10.015
0.6772151898734177  3.146
0.7531645569620253  5.148
0.9556962025316456  9.672
0.9683544303797469  9.839
1.0949367088607596  3.792
1.240506329113924  11.262
1.4240506329113924  3.725
1.4430379746835442  9.184
1.4493670886075949  5.7
1.5126582278481013  1.96
1.5379746835443038  10.947
1.6075949367088607  8.417
1.9367088607594938  9.641
1.9493670886075949  10.945
2.0822784810126582  7.104
2.088607594936709  9.935
2.132911392405063  6.44
2.1962025316455698  11.965
2.2025316455696204  12.592
2.2658227848101267  2.2
2.5126582278481013  7.799
2.6962025316455698  3.581
3.050632911392405  9.32
3.1645569620253164  11.951
3.759493670886076  15.511
3.7721518987341773  4.058
3.8417721518987342  9.989
4.189873417721519  9.905
4.2784810126582276  10.956
4.405063291139241  11.557
4.506329113924051  13.178
4.715189873417722  3.661
4.89873417721519  11.533
5.044303797468355  11.541
5.063291139240507  12.487
5.19620253164557  7.72
5.2784810126582276  6.202
5.512658227848101  11.55
5.689873417721519  11.586
5.7784810126582276  13.523
5.848101265822785  6.826
6.544303797468355  9.273
7.037974683544304  14.906
7.069620253164557  8.95
7.113924050632911  7.76
7.19620253164557  14.053
7.272151898734177  12.427
7.3734177215189876  15.768
7.6645569620253164  11.325
7.670886075949367  10.587
7.765822784810126  14.666
7.936708860759493  13.79
8.50632911392405  4.507
9.10126582278481  12.364
9.113924050632912  13.906
9.120253164556962  14.957
9.19620253164557  7.02
9.658227848101266  16.447
9.879746835443038  10.678
10.424050632911392  5.034
10.575949367088608  11.884
11.10126582278481  11.669
11.10126582278481  7.771
11.405063291139241  8.864
11.734177215189874  16.74
11.772151898734178  8.67
11.89873417721519  11.05
12.037974683544304  8.559
12.721518987341772  11.674
13.145569620253164  13.191
13.19620253164557  12.935
13.208860759493671  10.768
14.215189873417721  15.796
-3.1202531645569622  1.72
-2.9683544303797467  1.244
-2.9240506329113924  1.182
-2.9240506329113924  1.312
-2.7848101265822787  9.189
-2.5949367088607596  0.888
-2.588607594936709  9.127
-2.4050632911392404  10.6
-2.3987341772151898  10.378
-2.392405063291139  1.243
-2.3734177215189876  0.805
-2.1645569620253164  0.952
-2.0632911392405062  1.332
-1.9240506329113924  11.229
-1.7151898734177216  10.983
-1.5949367088607596  15.489
-1.5506329113924051  12.064
-1.4873417721518987  1.814
-1.3544303797468353  8.323
-1.2025316455696202  12.612
-1.0696202531645569  9.132
-0.8607594936708861  8.802
-0.7278481012658228  11.135
-0.6518987341772152  2.647
-0.5379746835443038  10.626
-0.4936708860759494  11.15
-0.27848101265822783  9.287
-0.23417721518987342  1.908
-0.2088607594936709  10.243
-0.17088607594936708  10.23
-0.10126582278481013  2.596
-0.0379746835443038  11.018
0.012658227848101266  1.767
0.10759493670886076  2.843
0.2088607594936709  10.801
0.35443037974683544  3.588
0.5822784810126582  2.145
0.8924050632911392  4.451
0.9556962025316456  10.661
1.1455696202531647  6.607
1.2974683544303798  13.554
1.8164556962025316  4.374
1.8354430379746836  10.283
1.9050632911392404  4.455
1.9050632911392404  9.205
2.1772151898734178  4.167
2.1835443037974684  12.965
2.2658227848101267  7.606
2.2911392405063293  4.185
2.4367088607594938  10.175
2.4430379746835444  4.339
2.6012658227848102  12.144
2.7721518987341773  12.106
2.7974683544303796  11.994
2.949367088607595  10.79
3.1582278481012658  5.64
3.2341772151898733  10.922
3.310126582278481  7.257
3.3734177215189876  10.404
3.3987341772151898  10.819
3.3987341772151898  8.678
3.607594936708861  12.186
3.8037974683544302  12.514
4.30379746835443  10.888
4.310126582278481  5.821
4.537974683544304  10.947
4.556962025316456  14.072
4.6835443037974684  8.625
4.905063291139241  8.954
4.936708860759493  11.131
5.069620253164557  11.014
5.1455696202531644  7.829
5.177215189873418  13.112
5.424050632911392  6.697
5.867088607594937  12.81
5.968354430379747  10.28
6.1075949367088604  17.047
6.291139240506329  12.001
6.322784810126582  7.605
6.3544303797468356  10.5
6.3734177215189876  10.249
6.379746835443038  4.145
6.613924050632911  13.23
6.6455696202531644  3.869
6.7594936708860756  16.613
6.860759493670886  14.675
7.069620253164557  3.287
7.246835443037975  13.343
7.246835443037975  5.403
7.322784810126582  15.244
7.360759493670886  12.149
7.506329113924051  7.951
7.7215189873417724  4.18
9.094936708860759  12.171
9.481012658227849  7.424
9.765822784810126  14.047
10.316455696202532  12.368
10.835443037974683  8.469
10.981012658227849  14.587
11.151898734177216  12.318
12.424050632911392  11.677
12.512658227848101  15.717
13.322784810126583  7.172
15.455696202531646  9.45
-3.0443037974683542  0.967
-2.8164556962025316  0.928
-2.670886075949367  3.682
-2.6582278481012658  0.874
-2.6202531645569622  2.069
-2.5759493670886076  1.031
-2.4556962025316458  1.208
-2.430379746835443  11.343
-2.3860759493670884  1.219
-2.3797468354430378  13.129
-2.3037974683544302  10.859
-2.259493670886076  9.406
-2.132911392405063  5.257
-1.9683544303797469  4.611
-1.9493670886075949  10.49
-1.9050632911392404  13.813
-1.6518987341772151  6.334
-1.5253164556962024  9.124
-1.2151898734177216  2.102
-1.1962025316455696  2.473
-0.6708860759493671  15.842
-0.6455696202531646  15.386
-0.4936708860759494  2.458
-0.46835443037974683  2.45
-0.4620253164556962  2.674
-0.23417721518987342  7.04
-0.08860759493670886  10.771
-0.05063291139240506  10.771
-0.02531645569620253  3.633
0.0759493670886076  3.956
0.2468354430379747  4.467
0.2848101265822785  9.658
0.5506329113924051  5.179
0.6265822784810127  4.838
0.7911392405063291  3.642
1.3101265822784811  9.797
1.3417721518987342  2.487
1.3481012658227849  4.803
1.3544303797468353  7.312
1.4873417721518987  13.518
1.5886075949367089  10.634
1.6329113924050633  10.681
1.7658227848101267  5.33
2.0126582278481013  6.76
2.132911392405063  12.332
2.259493670886076  3.417
2.5253164556962027  13.211
2.537974683544304  7.118
2.9177215189873418  5.179
3.1772151898734178  12.085
3.481012658227848  13.329
3.6265822784810124  10.242
3.829113924050633  3.698
3.9430379746835444  8.584
4.012658227848101  2.914
4.075949367088608  9.577
4.253164556962025  10.276
4.360759493670886  4.864
4.493670886075949  2.712
4.493670886075949  8.655
4.544303797468355  5.133
4.556962025316456  13.365
4.879746835443038  12.529
5.10126582278481  6.423
5.1455696202531644  13.271
5.436708860759493  11.382
5.443037974683544  10.704
5.449367088607595  5.053
5.493670886075949  12.128
5.531645569620253  14.454
5.7405063291139244  11.588
5.7594936708860756  11.045
6.215189873417722  9.12
6.5886075949367084  6.57
6.7594936708860756  6.321
6.829113924050633  12.721
6.924050632911392  12.42
6.962025316455696  8.708
7.151898734177215  13.481
7.3924050632911396  13.439
7.6075949367088604  11.581
7.9113924050632916  6.825
7.930379746835443  12.27
8.291139240506329  12.649
8.335443037974683  11.797
8.816455696202532  10.924
9.30379746835443  12.341
9.613924050632912  7.454
9.645569620253164  7.11
9.981012658227849  11.374
10.386075949367088  10.303
10.531645569620252  8.945
11.050632911392405  13.454
11.075949367088608  15.936
11.145569620253164  13.409
11.164556962025317  8.497
11.848101265822784  14.908
12.253164556962025  14.589
12.265822784810126  10.082
12.265822784810126  15.11
12.39873417721519  10.502
13.120253164556962  12.2
13.620253164556962  13.9
14.145569620253164  11.526
-3.1835443037974684  0.467
-3.1772151898734178  0.825
-3.132911392405063  1.112
-2.550632911392405  10.201
-2.5063291139240507  10.294
-2.3164556962025316  11.969
-2.240506329113924  1.471
-2.1772151898734178  1.736
-2.1265822784810124  1.302
-2.0126582278481013  10.815
-1.9493670886075949  9.051
-1.620253164556962  12.308
-1.620253164556962  2.171
-1.5822784810126582  2.3
-1.5379746835443038  1.449
-1.3227848101265822  2.465
-1.259493670886076  10.988
-1.0506329113924051  2.053
-1.0126582278481013  14.468
-0.9873417721518988  9.525
-0.7974683544303798  4.548
-0.7088607594936709  9.379
-0.6139240506329114  14.326
-0.5379746835443038  7.496
-0.2974683544303797  3.552
-0.0949367088607595  4.418
0.05063291139240506  9.193
0.1962025316455696  10.776
0.34810126582278483  2.892
0.7088607594936709  10.171
0.7658227848101266  11.234
0.7721518987341772  3.153
0.8670886075949367  10.523
0.8924050632911392  11.792
1.018987341772152  10.653
1.1075949367088607  11.069
1.120253164556962  12.79
1.2278481012658229  11.496
1.5949367088607596  4.153
1.9113924050632911  10.76
1.9113924050632911  5.247
1.9936708860759493  4.958
2.0759493670886076  11.917
2.2721518987341773  3.895
2.3417721518987342  2.729
2.4556962025316458  11.451
2.518987341772152  13.479
2.518987341772152  14.121
2.5443037974683542  11.654
2.6835443037974684  10.587
3.0126582278481013  14.822
3.088607594936709  6.802
3.1202531645569622  12.033
3.170886075949367  2.582
3.1772151898734178  13.115
3.189873417721519  11.245
3.3607594936708862  10.422
3.6392405063291138  8.02
3.721518987341772  13.206
3.8797468354430378  10.389
3.8987341772151898  10.05
3.9936708860759493  4.004
4.056962025316456  9.611
4.208860759493671  4.489
4.284810126582278  4.791
4.556962025316456  10.465
4.651898734177215  15.272
5.006329113924051  11.107
5.19620253164557  5.843
5.215189873417722  11.694
5.2784810126582276  12.601
5.322784810126582  10.789
5.7594936708860756  11.843
5.860759493670886  12.178
6.113924050632911  6.014
6.272151898734177  9.853
6.481012658227848  3.989
6.7594936708860756  4.165
6.89873417721519  4.84
7.113924050632911  4.581
7.487341772151899  6.502
7.563291139240507  13.956
8.056962025316455  13.194
8.215189873417721  11.337
8.265822784810126  16.266
8.69620253164557  12.648
8.70253164556962  15.986
9.41139240506329  8.602
9.462025316455696  12.133
9.664556962025317  11.125
9.664556962025317  7.305
9.943037974683545  9.104
10.08860759493671  11.397
10.544303797468354  12.61
10.708860759493671  11.45
10.955696202531646  7.583
13.677215189873417  8.751
13.772151898734178  7.009
13.810126582278482  13.257
14.658227848101266  12.837
16.82278481012658  13.312
17.5126582278481  10.133
18.360759493670887  8.818
19.974683544303797  13.106
-2.9746835443037973  1.959
-2.8734177215189876  3.498
-2.6645569620253164  10.366
-2.5569620253164556  1.215
-2.518987341772152  3.607
-2.240506329113924  2.121
-2.2278481012658227  9.248
-2.1202531645569622  3.623
-1.9430379746835442  8.798
-1.8734177215189873  10.092
-1.5316455696202531  9.351
-1.3101265822784811  10.358
-1.1582278481012658  9.735
-1.1518987341772151  11.097
-1.0696202531645569  3.773
-0.9050632911392406  11.58
-0.6265822784810127  10.66
-0.2721518987341772  12.232
0.06329113924050633  3.32
0.3227848101265823  8.478
0.3924050632911392  11.151
0.43037974683544306  10.001
0.7088607594936709  3.025
0.8417721518987342  7.661
0.8987341772151899  9.512
1.0443037974683544  11.677
1.1075949367088607  10.135
1.1265822784810127  10.072
1.2784810126582278  12.391
1.4303797468354431  3.667
1.4746835443037976  7.564
1.5506329113924051  11.03
1.6772151898734178  9.986
1.7151898734177216  2.361
1.7658227848101267  9.106
1.7848101265822784  4.569
1.9177215189873418  14.905
2.0  10.711
2.0  3.924
2.037974683544304  9.071
2.1645569620253164  5.251
2.2151898734177213  4.044
2.2974683544303796  10.635
2.2974683544303796  11.278
2.670886075949367  13.524
2.829113924050633  7.013
2.949367088607595  6.415
2.9936708860759493  9.824
3.0632911392405062  10.999
3.3987341772151898  10.66
3.4430379746835444  9.953
3.5632911392405062  3.956
3.670886075949367  6.596
3.8417721518987342  2.815
3.9177215189873418  15.596
3.930379746835443  12.364
3.9430379746835444  11.387
3.9873417721518987  4.387
4.037974683544304  10.974
4.037974683544304  12.45
4.044303797468355  6.485
4.132911392405063  4.441
4.2784810126582276  10.214
4.424050632911392  11.043
4.708860759493671  6.381
4.7594936708860756  6.989
4.80379746835443  3.483
4.860759493670886  6.062
5.006329113924051  6.795
5.031645569620253  11.038
5.075949367088608  11.248
5.215189873417722  7.211
5.7025316455696204  12.417
5.7025316455696204  7.435
6.018987341772152  13.959
7.031645569620253  11.1
7.272151898734177  12.839
7.348101265822785  10.459
7.3734177215189876  10.768
7.506329113924051  7.817
7.7215189873417724  9.296
7.917721518987341  9.256
8.240506329113924  12.414
8.468354430379748  8.551
8.626582278481013  13.95
8.658227848101266  9.131
8.715189873417721  12.24
9.145569620253164  15.173
9.462025316455696  10.148
9.613924050632912  12.542
9.89873417721519  12.611
9.905063291139241  11.217
10.037974683544304  15.404
10.208860759493671  6.038
10.613924050632912  13.201
10.784810126582279  14.265
10.822784810126583  4.35
11.126582278481013  13.686
11.651898734177216  9.925
11.79746835443038  13.058
12.183544303797468  13.249
12.259493670886076  15.097
14.89240506329114  13.37
16.158227848101266  13.732
-3.3227848101265822  0.496
-2.9240506329113924  1.219
-2.8544303797468356  10.022
-2.7151898734177213  3.388
-2.6645569620253164  2.153
-2.5063291139240507  10.954
-2.367088607594937  10.469
-2.3037974683544302  1.615
-2.1455696202531644  11.52
-2.1265822784810124  10.142
-2.0569620253164556  11.11
-1.9367088607594938  10.236
-1.8354430379746836  3.323
-1.8227848101265822  2.491
-1.759493670886076  1.743
-1.7531645569620253  2.512
-1.6835443037974684  1.486
-1.5316455696202531  9.177
-1.4240506329113924  11.392
-1.2531645569620253  10.513
-1.2468354430379747  10.646
-1.0886075949367089  2.809
-1.0822784810126582  11.7
-1.0126582278481013  3.621
-0.7784810126582279  10.339
-0.3860759493670886  10.978
-0.37341772151898733  9.64
-0.31645569620253167  3.994
-0.3037974683544304  10.829
0.0  7.63
0.04430379746835443  3.834
0.10126582278481013  10.414
0.44936708860759494  10.095
0.5379746835443038  4.419
0.6708860759493671  5.714
0.689873417721519  2.559
0.9177215189873418  3.071
1.2468354430379747  9.597
1.2721518987341771  10.9
1.2848101265822784  2.296
1.4177215189873418  9.032
1.7088607594936709  6.42
1.8481012658227849  12.102
2.069620253164557  13.36
2.1202531645569622  4.843
2.2088607594936707  9.795
2.2531645569620253  6.542
2.5126582278481013  10.985
2.537974683544304  4.969
2.550632911392405  11.45
2.607594936708861  11.181
2.7531645569620253  8.68
2.8037974683544302  11.307
2.8354430379746836  11.369
2.892405063291139  9.479
2.962025316455696  5.12
2.9873417721518987  9.107
3.0063291139240507  7.463
3.088607594936709  7.374
3.1202531645569622  14.176
3.3417721518987342  14.646
3.550632911392405  10.776
3.9873417721518987  11.413
4.481012658227848  9.681
4.518987341772152  13.918
4.746835443037975  8.523
4.829113924050633  15.437
5.018987341772152  12.359
5.044303797468355  4.192
5.075949367088608  10.57
5.1835443037974684  5.765
5.208860759493671  11.614
5.227848101265823  11.22
5.3354430379746836  8.927
5.4113924050632916  6.745
5.518987341772152  15.903
5.639240506329114  8.015
5.860759493670886  6.625
5.867088607594937  4.77
5.917721518987341  13.426
6.012658227848101  13.245
6.025316455696203  5.264
6.094936708860759  4.85
6.417721518987341  6.792
6.8164556962025316  4.945
7.2405063291139244  5.111
7.272151898734177  16.377
7.2784810126582276  10.897
7.291139240506329  10.593
7.512658227848101  10.053
7.620253164556962  10.512
7.7405063291139244  9.95
7.987341772151899  5.262
8.132911392405063  5.116
8.272151898734178  15.092
8.373417721518987  9.239
8.810126582278482  11.562
9.60126582278481  16.204
10.658227848101266  10.148
10.89873417721519  13.715
11.10126582278481  12.238
13.265822784810126  10.811
14.715189873417721  15.718
15.481012658227849  14.232
-3.2025316455696204  0.583
-2.9746835443037973  2.006
-2.848101265822785  10.667
-2.7974683544303796  2.377
-2.7848101265822787  1.244
-2.5632911392405062  3.648
-2.4683544303797467  3.244
-2.4556962025316458  9.072
-2.2974683544303796  1.222
-2.1772151898734178  10.655
-2.1392405063291138  2.417
-2.132911392405063  0.919
-2.0443037974683542  1.618
-1.9936708860759493  1.976
-1.8227848101265822  11.264
-1.7531645569620253  7.028
-1.6329113924050633  9.601
-1.3734177215189873  1.931
-1.3544303797468353  10.933
-1.2531645569620253  12.789
-1.2088607594936709  1.899
-1.0632911392405062  9.899
-1.0443037974683544  8.61
-0.8607594936708861  2.623
-0.759493670886076  10.138
-0.6392405063291139  12.913
-0.5506329113924051  10.289
-0.25316455696202533  10.618
-0.24050632911392406  10.264
0.08860759493670886  11.729
0.27848101265822783  4.704
0.6645569620253164  12.933
0.7025316455696202  10.787
0.7848101265822784  10.315
0.879746835443038  1.776
0.9746835443037974  2.82
1.0126582278481013  10.335
1.2721518987341771  15.353
1.5443037974683544  5.827
1.6265822784810127  16.123
1.6708860759493671  15.154
2.1772151898734178  3.829
2.2341772151898733  11.103
2.392405063291139  14.488
2.4430379746835444  2.483
2.5822784810126582  13.582
2.6582278481012658  12.538
2.759493670886076  10.472
2.759493670886076  9.664
2.848101265822785  9.481
2.9240506329113924  6.919
3.0063291139240507  2.406
3.088607594936709  7.322
3.1392405063291138  15.788
3.1835443037974684  12.118
3.1962025316455698  8.974
3.2151898734177213  10.701
3.4556962025316458  11.638
3.5  12.478
3.5759493670886076  3.947
3.5949367088607596  7.996
3.8037974683544302  11.926
4.30379746835443  4.418
4.632911392405063  8.86
4.727848101265823  12.666
4.746835443037975  13.268
4.7594936708860756  11.787
4.955696202531645  2.906
5.069620253164557  8.451
5.139240506329114  13.995
5.151898734177215  6.866
5.556962025316456  15.73
5.689873417721519  9.738
5.993670886075949  8.923
6.0886075949367084  6.966
6.10126582278481  14.513
6.60126582278481  10.186
6.632911392405063  7.707
6.7405063291139244  12.361
6.879746835443038  9.367
6.955696202531645  10.753
6.987341772151899  10.288
7.113924050632911  10.974
7.449367088607595  4.201
7.468354430379747  7.31
7.518987341772152  12.064
7.841772151898734  11.668
8.113924050632912  12.814
8.658227848101266  13.569
8.664556962025317  11.069
8.734177215189874  10.299
8.917721518987342  11.679
9.949367088607595  7.548
10.164556962025317  6.044
11.563291139240507  10.131
11.917721518987342  12.986
11.943037974683545  10.659
12.0  6.11
12.341772151898734  7.479
13.037974683544304  12.955
13.278481012658228  11.526
15.740506329113924  9.215
16.17721518987342  15.603
21.5  10.522
-2.9430379746835444  0.773
-2.8987341772151898  2.993
-2.8797468354430378  10.355
-2.8227848101265822  1.29
-2.3544303797468356  1.329
-2.3354430379746836  0.798
-2.259493670886076  1.767
-2.018987341772152  10.82
-1.8481012658227849  1.793
-1.2151898734177216  9.442
-1.1772151898734178  5.267
-1.0569620253164558  10.079
-1.0063291139240507  2.527
-0.9746835443037974  10.519
-0.9430379746835443  9.752
-0.7784810126582279  11.173
-0.7721518987341772  1.883
-0.31645569620253167  11.045
-0.17088607594936708  9.919
-0.06962025316455696  13.343
-0.03164556962025317  10.834
0.12025316455696203  3.682
0.5  2.943
0.7531645569620253  7.809
0.8227848101265823  13.903
0.9936708860759493  3.609
1.0063291139240507  10.986
1.1329113924050633  3.618
1.1962025316455696  5.056
1.2531645569620253  5.799
1.360759493670886  11.759
1.4113924050632911  15.735
1.5949367088607596  10.636
1.6518987341772151  9.668
1.7025316455696202  15.753
2.0316455696202533  3.479
2.050632911392405  7.03
2.2278481012658227  4.164
2.3544303797468356  2.926
2.392405063291139  8.995
2.518987341772152  3.713
2.5443037974683542  5.02
2.6835443037974684  12.285
2.7025316455696204  7.077
2.7974683544303796  11.072
2.8860759493670884  15.212
2.9556962025316458  8.822
2.9936708860759493  14.849
3.0822784810126582  3.101
3.4240506329113924  12.797
3.4556962025316458  7.73
3.5126582278481013  4.978
3.6265822784810124  11.272
3.6455696202531644  3.292
3.7531645569620253  3.401
3.8987341772151898  15.935
3.9050632911392404  12.187
3.9683544303797467  5.079
3.981012658227848  8.139
4.189873417721519  6.917
4.2974683544303796  9.858
4.60126582278481  13.715
4.632911392405063  16.355
4.886075949367089  6.341
5.3544303797468356  10.903
5.6645569620253164  6.779
5.677215189873418  12.004
5.715189873417722  8.761
5.746835443037975  12.466
5.80379746835443  16.412
5.8924050632911396  10.765
5.8924050632911396  11.571
5.9113924050632916  6.068
6.481012658227848  9.759
6.784810126582278  9.362
6.810126582278481  12.831
7.493670886075949  10.955
7.569620253164557  11.414
7.60126582278481  11.085
7.8164556962025316  11.722
7.8924050632911396  6.732
8.531645569620252  15.123
8.563291139240507  7.673
8.620253164556962  7.637
9.037974683544304  13.054
9.050632911392405  13.121
9.518987341772151  11.867
9.905063291139241  16.618
10.08860759493671  13.048
10.348101265822784  6.805
10.39873417721519  13.976
10.740506329113924  10.564
11.234177215189874  6.943
11.354430379746836  11.429
11.424050632911392  16.407
11.569620253164556  6.463
11.829113924050633  14.038
12.39873417721519  7.264
12.620253164556962  6.334
12.715189873417721  15.917
13.151898734177216  11.147
16.272151898734176  9.451
18.443037974683545  10.895
20.227848101265824  13.707
-3.0  9.755
-2.9746835443037973  2.539
-2.8227848101265822  10.299
-2.8227848101265822  12.051
-2.810126582278481  2.004
-2.3227848101265822  9.966
-2.259493670886076  9.68
-2.0443037974683542  10.264
-2.0443037974683542  11.211
-1.9430379746835442  1.227
-1.8227848101265822  1.225
-1.6329113924050633  3.09
-1.5253164556962024  1.803
-1.3860759493670887  1.576
-1.3860759493670887  8.93
-1.1265822784810127  10.023
-0.9050632911392406  9.419
-0.8607594936708861  10.609
-0.759493670886076  9.325
-0.689873417721519  3.591
-0.5379746835443038  11.406
-0.4430379746835443  11.411
-0.2848101265822785  11.227
-0.2848101265822785  1.234
-0.25316455696202533  4.87
-0.18354430379746836  0.988
0.08227848101265822  3.609
0.12025316455696203  9.474
0.2088607594936709  4.149
0.33544303797468356  8.418
0.3987341772151899  1.834
0.9746835443037974  11.202
1.1265822784810127  3.735
1.1455696202531647  4.982
1.3417721518987342  11.224
1.3670886075949367  3.661
1.4430379746835442  10.78
1.4493670886075949  6.235
1.5  3.481
1.5126582278481013  3.099
1.5253164556962024  10.038
1.5443037974683544  14.276
1.5696202531645569  2.691
1.9177215189873418  10.861
1.981012658227848  9.875
1.9873417721518987  4.717
2.037974683544304  7.916
2.3164556962025316  3.3
2.329113924050633  14.169
2.4240506329113924  13.758
2.4367088607594938  3.116
2.5253164556962027  12.979
2.550632911392405  2.153
2.689873417721519  11.716
2.7911392405063293  6.419
2.8164556962025316  4.567
2.8227848101265822  8.373
3.170886075949367  3.929
3.3417721518987342  3.481
3.411392405063291  10.125
3.4936708860759493  2.853
3.4936708860759493  9.224
3.5  12.58
3.550632911392405  12.334
3.6392405063291138  15.64
3.9873417721518987  4.672
4.360759493670886  5.859
4.3924050632911396  10.448
4.39873417721519  4.239
4.5886075949367084  7.005
4.886075949367089  6.396
4.924050632911392  15.157
5.094936708860759  4.241
5.69620253164557  7.004
5.765822784810126  4.122
6.386075949367089  10.973
6.417721518987341  9.886
6.512658227848101  13.909
6.89873417721519  8.818
6.905063291139241  13.888
6.949367088607595  8.663
7.031645569620253  6.674
7.2784810126582276  16.454
7.5  14.043
7.69620253164557  11.655
7.968354430379747  10.527
8.373417721518987  5.573
8.386075949367088  14.412
9.677215189873417  6.618
10.265822784810126  12.298
10.29746835443038  7.008
10.715189873417721  11.936
10.734177215189874  16.909
11.386075949367088  8.227
12.30379746835443  14.301
12.550632911392405  16.199
13.00632911392405  5.897
13.487341772151899  9.887
13.974683544303797  13.172
14.481012658227849  8.439
15.063291139240507  11.764
16.082278481012658  15.555
16.79746835443038  8.651
20.71518987341772  9.958
-2.7974683544303796  3.789
-2.7721518987341773  3.193
-2.7658227848101267  1.388
-2.588607594936709  0.864
-2.3417721518987342  2.226
-2.3037974683544302  4.316
-2.2911392405063293  1.115
-2.259493670886076  10.839
-2.2151898734177213  9.568
-2.050632911392405  4.566
-1.7848101265822784  7.475
-1.6772151898734178  9.241
-1.5506329113924051  12.339
-1.3670886075949367  2.262
-1.360759493670886  9.149
-1.3354430379746836  2.111
-1.3164556962025316  1.451
-1.0759493670886076  1.805
-0.7721518987341772  11.072
-0.6075949367088608  2.016
-0.5379746835443038  13.121
-0.3291139240506329  11.901
-0.2088607594936709  9.418
-0.189873417721519  2.178
-0.0949367088607595  12.579
0.02531645569620253  3.676
0.4177215189873418  9.422
0.689873417721519  10.328
0.8987341772151899  2.364
1.0063291139240507  2.853
1.018987341772152  11.979
1.2025316455696202  15.303
1.3481012658227849  7.002
1.379746835443038  10.784
1.4303797468354431  4.564
1.5126582278481013  3.381
1.5379746835443038  16.14
1.5632911392405062  11.193
1.6455696202531647  10.873
1.6645569620253164  14.109
1.6962025316455696  7.25
1.7278481012658229  11.441
1.8860759493670887  6.251
1.9113924050632911  2.696
1.9177215189873418  11.57
1.9936708860759493  8.404
2.2531645569620253  12.844
2.2658227848101267  4.981
2.3544303797468356  11.755
2.7531645569620253  13.389
2.7974683544303796  15.192
2.892405063291139  3.995
2.9430379746835444  12.273
3.0253164556962027  4.584
3.1392405063291138  14.221
3.2151898734177213  11.47
3.2721518987341773  2.888
3.5316455696202533  7.375
3.6265822784810124  8.45
3.651898734177215  11.867
3.829113924050633  3.105
3.8797468354430378  17.038
4.018987341772152  11.836
4.569620253164557  11.591
4.639240506329114  11.74
4.727848101265823  10.468
4.924050632911392  10.704
4.968354430379747  5.038
4.993670886075949  12.005
5.018987341772152  13.195
5.0886075949367084  9.874
5.120253164556962  10.82
5.19620253164557  11.895
5.943037974683544  15.379
6.056962025316456  14.029
6.3354430379746836  12.888
6.474683544303797  14.52
6.518987341772152  4.635
6.60126582278481  16.958
6.879746835443038  10.501
6.955696202531645  11.455
7.569620253164557  13.475
7.6455696202531644  6.841
7.6835443037974684  10.95
7.689873417721519  11.162
7.753164556962025  13.645
7.784810126582278  5.703
8.08860759493671  11.955
8.259493670886076  3.344
8.41139240506329  12.058
8.468354430379748  5.575
8.981012658227849  13.05
9.158227848101266  14.362
9.664556962025317  8.271
9.784810126582279  7.02
9.89873417721519  12.37
10.056962025316455  10.204
10.835443037974683  12.642
11.360759493670885  11.107
11.512658227848101  11.775
11.677215189873417  11.274
12.620253164556962  7.62
12.778481012658228  10.45
16.11392405063291  10.841
-3.132911392405063  0.756
-3.0759493670886076  2.666
-2.892405063291139  1.949
-2.8544303797468356  10.221
-2.6582278481012658  0.572
-2.632911392405063  9.822
-2.5443037974683542  9.01
-2.5443037974683542  9.865
-2.481012658227848  2.334
-2.4240506329113924  9.407
-2.411392405063291  9.689
-2.3227848101265822  1.319
-2.3164556962025316  2.444
-2.1835443037974684  9.068
-2.0759493670886076  2.264
-1.9367088607594938  1.138
-1.8860759493670887  10.022
-1.8227848101265822  10.232
-1.8037974683544304  1.439
-1.7784810126582278  10.155
-1.740506329113924  11.706
-1.6582278481012658  2.896
-1.5696202531645569  6.995
-1.518987341772152  2.406
-1.4430379746835442  11.648
-1.4367088607594938  2.538
-1.2974683544303798  3.805
-1.2341772151898733  1.504
-0.7721518987341772  9.727
-0.7088607594936709  13.11
-0.5316455696202531  11.432
-0.12025316455696203  4.333
-0.02531645569620253  14.984
0.13291139240506328  11.376
0.2088607594936709  6.097
0.45569620253164556  3.0
0.5253164556962026  2.283
0.5569620253164557  11.523
1.2088607594936709  14.756
1.2784810126582278  14.479
1.3037974683544304  2.284
1.4113924050632911  9.775
1.6455696202531647  4.597
1.7151898734177216  4.439
2.132911392405063  7.393
2.170886075949367  7.615
2.1772151898734178  6.021
2.2658227848101267  3.751
2.4177215189873418  14.35
2.7278481012658227  9.765
2.8037974683544302  8.664
2.8544303797468356  12.159
3.069620253164557  15.535
3.2088607594936707  3.679
3.481012658227848  8.077
3.651898734177215  14.143
3.8417721518987342  11.085
3.930379746835443  2.463
4.1645569620253164  9.678
4.3544303797468356  2.755
4.518987341772152  16.006
4.620253164556962  15.425
4.677215189873418  10.194
4.7784810126582276  5.679
4.848101265822785  5.034
5.2405063291139244  10.372
5.367088607594937  11.299
5.4113924050632916  7.812
5.620253164556962  12.511
5.8924050632911396  11.387
5.955696202531645  12.551
6.082278481012659  5.749
6.177215189873418  16.603
6.272151898734177  11.163
6.3164556962025316  14.797
6.531645569620253  12.162
6.6455696202531644  14.271
6.7215189873417724  6.927
7.493670886075949  5.954
7.506329113924051  5.584
7.715189873417722  10.697
7.867088607594937  14.92
8.00632911392405  12.234
8.025316455696203  11.021
8.113924050632912  9.433
8.189873417721518  13.8
8.19620253164557  4.582
8.272151898734178  12.853
8.284810126582279  14.189
8.39873417721519  10.871
8.455696202531646  14.822
8.5  7.594
8.632911392405063  11.562
8.784810126582279  9.705
9.253164556962025  11.133
9.525316455696203  9.868
10.854430379746836  12.621
11.069620253164556  8.256
11.80379746835443  12.16
11.829113924050633  17.321
15.025316455696203  8.592
16.88607594936709  11.475
17.689873417721518  9.574
19.272151898734176  7.658
-3.088607594936709  0.769
-2.949367088607595  0.732
-2.5822784810126582  10.074
-2.5253164556962027  8.008
-2.4683544303797467  1.983
-2.4430379746835444  10.892
-2.1835443037974684  10.391
-2.088607594936709  10.312
-1.8924050632911393  11.013
-1.8924050632911393  8.938
-1.8670886075949367  10.194
-1.7468354430379747  9.291
-1.2848101265822784  9.422
-1.2721518987341771  2.113
-1.1265822784810127  5.136
-1.0949367088607596  8.727
-0.7911392405063291  10.202
-0.759493670886076  10.134
-0.7215189873417721  11.481
-0.5  12.519
-0.41139240506329117  1.653
-0.17088607594936708  2.191
-0.17088607594936708  4.33
-0.02531645569620253  14.79
-0.0189873417721519  2.229
0.0  9.742
0.16455696202531644  1.46
0.5886075949367089  9.29
0.7911392405063291  9.856
0.8670886075949367  8.55
0.9050632911392406  13.578
1.1329113924050633  12.161
1.379746835443038  4.253
1.3924050632911393  3.878
1.4430379746835442  9.697
1.9113924050632911  9.796
2.0316455696202533  3.16
2.107594936708861  4.569
2.3607594936708862  7.889
2.4050632911392404  13.177
2.4683544303797467  12.544
2.5632911392405062  10.394
2.6202531645569622  2.264
2.6392405063291138  3.27
2.8797468354430378  4.796
2.892405063291139  6.902
2.9050632911392404  9.68
2.9430379746835444  13.316
3.1645569620253164  10.382
3.1835443037974684  5.721
3.221518987341772  9.047
3.2721518987341773  7.923
3.2848101265822787  7.028
3.329113924050633  5.491
3.5126582278481013  3.277
3.588607594936709  13.791
3.7848101265822787  9.385
3.892405063291139  10.703
3.9050632911392404  10.958
4.2025316455696204  11.871
4.3164556962025316  5.585
4.69620253164557  16.953
4.7025316455696204  15.01
4.753164556962025  9.216
4.962025316455696  8.504
5.0  14.396
5.094936708860759  15.544
5.6075949367088604  6.576
5.734177215189874  12.186
5.905063291139241  4.034
6.177215189873418  11.982
6.360759493670886  11.411
6.734177215189874  8.921
7.056962025316456  4.857
7.139240506329114  12.383
7.170886075949367  13.475
7.443037974683544  10.477
7.6075949367088604  16.833
7.69620253164557  6.95
7.753164556962025  8.955
7.7974683544303796  12.688
8.272151898734178  16.848
8.316455696202532  10.717
8.455696202531646  13.176
8.708860759493671  11.534
8.715189873417721  15.708
8.715189873417721  6.714
8.79746835443038  12.158
9.037974683544304  14.392
9.208860759493671  10.585
9.430379746835444  13.357
9.525316455696203  6.903
9.727848101265822  13.285
10.069620253164556  9.493
10.170886075949367  16.168
10.329113924050633  7.017
11.19620253164557  14.19
11.455696202531646  12.093
11.841772151898734  11.515
12.632911392405063  9.032
13.018987341772151  13.621
13.841772151898734  11.117
14.955696202531646  5.35
20.462025316455698  9.094
-3.2088607594936707  0.592
-3.1772151898734178  0.819
-2.981012658227848  9.876
-2.8417721518987342  0.723
-2.810126582278481  0.604
-2.6962025316455698  10.212
-2.6455696202531644  9.376
-2.6392405063291138  3.883
-2.481012658227848  0.585
-2.3797468354430378  3.423
-2.310126582278481  0.987
-1.9746835443037976  9.459
-1.9493670886075949  9.853
-1.8227848101265822  2.211
-1.8164556962025316  1.042
-1.6835443037974684  1.506
-1.6772151898734178  2.838
-1.6012658227848102  2.965
-1.5569620253164558  3.154
-1.3417721518987342  3.184
-1.2974683544303798  7.804
-1.1518987341772151  10.668
-1.1455696202531647  9.152
-1.018987341772152  2.179
-1.0126582278481013  1.391
-0.9683544303797469  11.638
-0.9556962025316456  9.074
-0.8164556962025317  4.365
-0.6582278481012658  2.173
-0.6329113924050633  7.039
-0.3860759493670886  9.446
-0.3291139240506329  2.255
-0.24050632911392406  10.644
-0.23417721518987342  4.749
-0.12658227848101267  9.115
0.23417721518987342  4.928
0.620253164556962  4.348
0.6645569620253164  1.703
0.7341772151898734  3.246
0.8291139240506329  4.481
0.9683544303797469  2.793
1.0253164556962024  10.546
1.0949367088607596  14.598
1.2721518987341771  4.726
1.379746835443038  3.205
1.4367088607594938  8.334
1.4936708860759493  5.083
1.5569620253164558  4.69
1.5632911392405062  4.74
1.7025316455696202  12.497
1.8734177215189873  3.007
2.0126582278481013  10.457
2.3734177215189876  12.691
2.3987341772151898  9.687
2.4746835443037973  12.007
2.4746835443037973  3.115
2.5253164556962027  10.873
2.6582278481012658  13.614
2.6645569620253164  4.483
2.8860759493670884  11.659
2.9430379746835444  13.602
2.9936708860759493  7.179
3.088607594936709  10.559
3.170886075949367  6.067
3.259493670886076  12.554
3.3227848101265822  11.134
3.9746835443037973  11.183
4.3544303797468356  15.463
4.455696202531645  11.474
4.455696202531645  12.632
4.512658227848101  13.546
4.784810126582278  11.638
5.012658227848101  11.448
5.094936708860759  6.769
5.2215189873417724  8.98
5.30379746835443  15.703
5.3164556962025316  12.426
5.360759493670886  11.236
5.60126582278481  14.069
5.6075949367088604  7.152
6.430379746835443  13.75
6.430379746835443  17.337
6.550632911392405  13.904
6.620253164556962  14.422
6.639240506329114  12.852
6.715189873417722  12.75
6.80379746835443  11.1
6.841772151898734  13.373
6.89873417721519  16.09
6.930379746835443  10.807
7.037974683544304  10.923
7.075949367088608  15.8
7.139240506329114  7.828
7.2215189873417724  15.285
7.284810126582278  6.591
7.2974683544303796  6.082
8.075949367088608  11.583
9.145569620253164  9.262
9.158227848101266  11.758
9.19620253164557  12.812
9.215189873417721  10.647
9.455696202531646  12.095
9.544303797468354  9.142
9.60759493670886  14.604
9.867088607594937  10.58
10.569620253164556  13.182
10.987341772151899  7.891
11.99367088607595  7.78
13.018987341772151  11.989
13.822784810126583  11.821
14.860759493670885  13.376
17.5  6.514
-3.0443037974683542  3.399
-2.8987341772151898  1.805
-2.829113924050633  10.422
-2.6962025316455698  11.084
-2.607594936708861  10.809
-2.6012658227848102  1.579
-2.5569620253164556  3.952
-2.5126582278481013  1.482
-2.5  1.434
-2.5  9.85
-2.392405063291139  10.681
-2.367088607594937  10.064
-2.1645569620253164  7.463
-2.1202531645569622  11.098
-2.050632911392405  9.753
-1.9556962025316456  10.161
-1.879746835443038  6.827
-1.8417721518987342  8.511
-1.8354430379746836  10.698
-1.6645569620253164  1.457
-1.5316455696202531  1.598
-1.4367088607594938  1.103
-1.3227848101265822  2.979
-0.9367088607594937  1.904
-0.689873417721519  3.595
-0.5  1.362
-0.36075949367088606  12.487
-0.33544303797468356  9.259
-0.31645569620253167  11.934
-0.22151898734177214  12.044
-0.20253164556962025  2.96
-0.189873417721519  11.692
-0.12658227848101267  2.475
0.0379746835443038  2.396
0.6772151898734177  10.418
0.7721518987341772  11.624
0.8734177215189873  10.493
1.259493670886076  10.786
1.3291139240506329  11.233
1.3354430379746836  15.321
1.4367088607594938  7.683
1.8544303797468353  10.905
1.8670886075949367  6.236
1.8860759493670887  9.83
2.0063291139240507  5.215
2.018987341772152  10.594
2.0632911392405062  11.022
2.2341772151898733  10.894
2.4050632911392404  3.071
2.449367088607595  7.033
2.5632911392405062  11.473
2.5949367088607596  2.962
2.651898734177215  7.831
2.7088607594936707  8.822
2.7848101265822787  3.363
2.810126582278481  9.774
2.8227848101265822  11.45
2.9430379746835444  2.656
3.240506329113924  7.708
3.3544303797468356  11.694
3.4240506329113924  12.087
3.5443037974683542  5.589
3.7278481012658227  11.059
3.7658227848101267  7.303
3.9240506329113924  15.506
4.012658227848101  15.559
4.1075949367088604  10.812
4.170886075949367  5.804
4.227848101265823  11.742
4.234177215189874  4.949
4.39873417721519  7.504
4.917721518987341  13.854
5.1835443037974684  3.408
5.3734177215189876  8.304
5.474683544303797  6.911
5.689873417721519  13.038
5.8164556962025316  5.558
5.917721518987341  10.561
5.955696202531645  11.608
6.189873417721519  11.451
6.310126582278481  11.611
6.734177215189874  12.535
6.8354430379746836  7.255
6.8544303797468356  12.945
6.8734177215189876  13.811
6.89873417721519  4.766
7.284810126582278  15.462
7.5  12.754
7.689873417721519  10.507
7.8354430379746836  13.456
8.436708860759493  8.268
9.19620253164557  15.488
9.265822784810126  10.951
9.670886075949367  12.32
10.132911392405063  16.047
10.139240506329115  15.051
10.145569620253164  12.19
10.449367088607595  12.267
10.481012658227849  9.969
10.518987341772151  4.841
10.886075949367088  10.824
11.41139240506329  10.956
12.689873417721518  8.884
19.28481012658228  13.476
-3.088607594936709  1.191
-3.0443037974683542  3.305
-2.962025316455696  3.587
-2.7531645569620253  8.795
-2.5949367088607596  0.759
-2.449367088607595  11.03
-2.430379746835443  10.263
-2.3860759493670884  10.007
-2.221518987341772  15.312
-1.6582278481012658  3.55
-1.6012658227848102  11.163
-1.5253164556962024  10.784
-1.4050632911392404  10.597
-1.3417721518987342  11.317
-1.3101265822784811  10.487
-1.3037974683544304  9.023
-1.2784810126582278  9.151
-1.1645569620253164  16.104
-1.0253164556962024  2.937
-0.9620253164556962  5.017
-0.5632911392405063  3.468
-0.2848101265822785  9.834
0.17088607594936708  2.606
0.23417721518987342  2.909
0.24050632911392406  2.472
0.43670886075949367  10.004
0.45569620253164556  4.367
0.6645569620253164  3.356
0.689873417721519  12.564
0.9177215189873418  4.896
1.120253164556962  11.641
1.3164556962025316  10.643
1.3227848101265822  8.221
1.3924050632911393  2.009
1.481012658227848  1.54
1.9620253164556962  12.173
1.9620253164556962  4.519
1.981012658227848  1.947
2.0759493670886076  9.603
2.1265822784810124  3.331
2.1392405063291138  7.668
2.1835443037974684  10.736
2.2341772151898733  3.087
2.348101265822785  13.594
2.3734177215189876  4.008
2.392405063291139  2.525
2.5  9.301
2.537974683544304  10.291
2.537974683544304  9.759
2.6139240506329116  10.101
2.8227848101265822  9.903
2.8797468354430378  11.9
2.9177215189873418  11.527
2.9430379746835444  11.651
3.050632911392405  11.639
3.0822784810126582  10.446
3.1772151898734178  15.875
3.4936708860759493  6.712
3.6582278481012658  13.084
3.6962025316455698  4.735
3.9177215189873418  10.885
3.9556962025316458  7.364
4.253164556962025  10.351
4.265822784810126  13.71
4.291139240506329  13.436
4.3164556962025316  9.493
4.4113924050632916  7.826
4.468354430379747  11.795
4.943037974683544  12.88
5.044303797468355  9.691
5.6835443037974684  7.233
6.018987341772152  7.596
6.044303797468355  5.268
6.132911392405063  11.405
6.322784810126582  10.22
6.575949367088608  12.629
6.708860759493671  11.903
6.987341772151899  14.124
7.1645569620253164  6.559
7.670886075949367  8.318
8.037974683544304  12.699
8.113924050632912  5.462
8.189873417721518  14.964
8.316455696202532  14.997
8.367088607594937  11.136
8.639240506329115  15.457
8.886075949367088  7.75
9.259493670886076  7.189
9.455696202531646  10.857
10.132911392405063  12.647
10.221518987341772  14.301
10.284810126582279  13.863
10.525316455696203  11.78
10.759493670886076  9.015
11.177215189873417  7.421
11.240506329113924  12.486
11.962025316455696  10.694
11.968354430379748  8.243
12.050632911392405  12.13
12.20253164556962  14.79
12.30379746835443  17.292
12.525316455696203  8.574
12.772151898734178  14.968
13.012658227848101  13.256
-3.2151898734177213  0.518
-3.037974683544304  1.384
-2.9746835443037973  0.825
-2.9746835443037973  10.303
-2.8797468354430378  10.249
-2.8417721518987342  0.66
-2.7721518987341773  9.972
-2.670886075949367  10.737
-2.632911392405063  11.467
-2.5569620253164556  1.729
-2.550632911392405  10.814
-2.5443037974683542  0.983
-2.5316455696202533  9.931
-2.310126582278481  1.538
-2.2341772151898733  4.003
-2.2341772151898733  9.119
-2.189873417721519  11.849
-2.170886075949367  11.513
-2.069620253164557  1.465
-2.0126582278481013  2.175
-1.8417721518987342  1.764
-1.8164556962025316  1.667
-1.8037974683544304  10.836
-1.8037974683544304  3.896
-1.6582278481012658  1.825
-1.6139240506329113  14.154
-1.4303797468354431  1.911
-1.0822784810126582  12.835
-1.0696202531645569  9.407
-0.9873417721518988  1.887
-0.9556962025316456  1.845
-0.8544303797468354  10.489
-0.8481012658227848  3.3
-0.8037974683544303  3.287
-0.21518987341772153  9.45
-0.18354430379746836  11.581
0.012658227848101266  4.058
0.05063291139240506  11.016
0.22784810126582278  10.426
0.4240506329113924  14.515
0.5569620253164557  1.786
0.6139240506329114  3.795
0.6265822784810127  4.956
0.6329113924050633  1.56
0.7848101265822784  10.92
0.8924050632911392  13.879
1.0632911392405062  2.191
1.3101265822784811  12.673
1.379746835443038  11.242
1.3987341772151898  5.482
1.8734177215189873  14.494
2.329113924050633  4.735
2.3734177215189876  4.428
2.5759493670886076  4.481
2.7025316455696204  3.992
2.8734177215189876  10.477
3.1265822784810124  7.638
3.132911392405063  11.092
3.2151898734177213  4.527
3.3607594936708862  8.225
3.4177215189873418  6.782
3.4683544303797467  13.523
3.6139240506329116  6.93
3.7341772151898733  10.62
3.7468354430379747  5.6
3.829113924050633  10.438
4.018987341772152  4.833
4.025316455696203  12.497
4.063291139240507  16.917
4.075949367088608  10.117
4.082278481012659  11.036
4.094936708860759  6.793
4.1645569620253164  9.92
4.518987341772152  12.336
4.765822784810126  10.913
4.8354430379746836  10.93
5.265822784810126  10.699
5.386075949367089  9.266
5.69620253164557  14.893
5.715189873417722  6.658
6.2215189873417724  10.091
6.246835443037975  4.214
6.8354430379746836  5.663
7.30379746835443  11.151
7.367088607594937  9.583
7.487341772151899  11.471
7.550632911392405  13.364
7.8164556962025316  13.636
8.29746835443038  5.144
8.949367088607595  13.332
8.987341772151899  11.179
9.120253164556962  13.189
9.272151898734178  7.19
9.29746835443038  11.947
9.569620253164556  7.415
10.189873417721518  6.425
10.265822784810126  7.917
10.487341772151899  10.389
10.670886075949367  14.586
10.841772151898734  16.597
12.462025316455696  11.906
12.49367088607595  5.371
12.670886075949367  9.238
13.025316455696203  11.438
-3.3037974683544302  0.528
-3.050632911392405  0.972
-3.0253164556962027  0.784
-3.0  10.478
-2.8417721518987342  10.081
-2.778481012658228  11.894
-2.7658227848101267  3.277
-2.7088607594936707  10.14
-2.6645569620253164  3.805
-2.632911392405063  10.135
-2.5126582278481013  1.442
-1.7658227848101267  9.87
-1.639240506329114  2.628
-1.5569620253164558  10.4
-1.4240506329113924  1.903
-1.360759493670886  3.777
-1.3291139240506329  13.61
-1.3291139240506329  9.232
-1.2974683544303798  1.287
-1.1265822784810127  1.282
-0.7468354430379747  2.224
-0.7088607594936709  5.04
-0.46835443037974683  11.355
-0.4050632911392405  9.748
-0.3987341772151899  9.985
-0.26582278481012656  11.542
-0.12025316455696203  4.373
-0.10759493670886076  2.838
0.05063291139240506  11.868
0.0949367088607595  3.461
0.35443037974683544  12.12
0.4620253164556962  12.722
0.4873417721518987  10.914
0.6645569620253164  10.926
0.879746835443038  7.864
1.0  4.639
1.1012658227848102  5.427
1.3164556962025316  2.8
1.5316455696202531  10.038
1.5379746835443038  10.765
1.6835443037974684  10.927
1.7784810126582278  11.785
1.8544303797468353  3.125
1.9873417721518987  10.81
2.037974683544304  11.955
2.481012658227848  12.243
2.7088607594936707  7.833
2.7848101265822787  5.849
2.8037974683544302  10.695
2.8734177215189876  11.021
2.9746835443037973  6.791
3.0822784810126582  6.068
3.1202531645569622  8.236
3.189873417721519  10.131
3.2341772151898733  11.011
3.2468354430379747  8.204
3.3417721518987342  10.108
3.7848101265822787  15.296
3.810126582278481  11.092
4.272151898734177  13.582
4.3164556962025316  14.643
4.379746835443038  6.108
4.537974683544304  11.591
4.563291139240507  14.668
4.594936708860759  13.283
4.765822784810126  14.808
4.772151898734177  3.26
4.7974683544303796  6.107
4.810126582278481  4.736
5.075949367088608  14.859
5.151898734177215  5.123
5.6835443037974684  11.638
5.6835443037974684  6.676
5.9113924050632916  9.573
6.272151898734177  10.633
6.30379746835443  10.81
6.620253164556962  15.197
6.80379746835443  4.849
7.012658227848101  4.642
7.037974683544304  9.544
7.094936708860759  7.23
7.139240506329114  12.155
7.1645569620253164  9.216
7.253164556962025  14.625
7.322784810126582  6.51
7.39873417721519  10.91
7.613924050632911  11.356
7.6645569620253164  11.227
7.80379746835443  10.206
8.417721518987342  14.228
8.436708860759493  11.989
8.822784810126583  10.191
8.905063291139241  14.636
9.120253164556962  11.611
9.386075949367088  10.562
9.525316455696203  9.534
9.727848101265822  6.372
9.89240506329114  3.967
9.924050632911392  11.117
10.031645569620252  9.059
11.367088607594937  10.862
12.981012658227849  7.915
14.474683544303797  10.532
26.170886075949365  12.861
-2.962025316455696  1.834
-2.9367088607594938  2.485
-2.911392405063291  0.652
-2.8164556962025316  1.705
-2.8164556962025316  1.916
-2.7151898734177213  1.821
-2.6645569620253164  2.838
-2.6455696202531644  10.21
-2.5126582278481013  9.281
-2.4177215189873418  9.467
-2.3544303797468356  10.841
-2.2531645569620253  10.427
-2.1392405063291138  9.908
-2.037974683544304  1.594
-1.9050632911392404  2.482
-1.8417721518987342  10.412
-1.8164556962025316  1.644
-1.5759493670886076  8.654
-1.5696202531645569  2.985
-1.5379746835443038  11.024
-1.4240506329113924  2.187
-1.4113924050632911  10.883
-1.3924050632911393  2.3
-1.2721518987341771  9.814
-1.259493670886076  9.866
-1.1708860759493671  1.741
-1.1139240506329113  10.881
-0.9050632911392406  2.121
-0.8544303797468354  5.247
-0.8544303797468354  9.692
-0.6518987341772152  12.204
-0.5443037974683544  10.982
-0.5253164556962026  2.749
-0.4050632911392405  9.828
-0.189873417721519  10.63
0.06329113924050633  2.305
0.0759493670886076  3.089
0.3670886075949367  7.302
0.5886075949367089  8.395
0.7025316455696202  3.485
0.7151898734177216  3.61
0.7468354430379747  7.545
0.8734177215189873  3.791
0.9050632911392406  10.515
1.1012658227848102  10.729
1.2531645569620253  10.444
1.3481012658227849  3.164
1.3670886075949367  3.947
1.5  11.677
1.7215189873417722  2.196
1.9050632911392404  13.785
1.9240506329113924  15.776
1.9430379746835442  3.168
2.0569620253164556  10.713
2.0569620253164556  2.474
2.1202531645569622  2.03
2.259493670886076  2.917
2.348101265822785  12.409
2.348101265822785  14.082
2.430379746835443  3.045
2.6265822784810124  14.45
2.7911392405063293  11.237
2.9240506329113924  11.844
3.0443037974683542  14.36
3.3164556962025316  6.157
3.3354430379746836  6.523
3.367088607594937  9.347
3.430379746835443  11.018
3.4683544303797467  11.898
3.4746835443037973  13.458
4.006329113924051  5.094
4.265822784810126  6.625
4.2974683544303796  15.478
4.651898734177215  3.192
4.7025316455696204  11.519
5.60126582278481  8.238
5.822784810126582  3.226
6.170886075949367  4.016
6.512658227848101  7.082
6.930379746835443  11.864
7.132911392405063  13.725
7.132911392405063  15.098
7.436708860759493  7.631
7.506329113924051  6.69
7.575949367088608  12.683
7.962025316455696  12.307
8.272151898734178  14.431
8.60759493670886  11.284
8.658227848101266  13.047
8.791139240506329  10.54
9.0  12.725
9.569620253164556  14.342
9.60126582278481  11.247
9.981012658227849  15.079
10.329113924050633  13.357
11.00632911392405  7.484
11.075949367088608  13.369
11.341772151898734  10.145
12.044303797468354  10.045
12.462025316455696  8.469
12.525316455696203  12.729
13.056962025316455  10.798
13.322784810126583  7.967
21.955696202531644  15.192
-3.189873417721519  0.723
-3.0949367088607596  0.76
-3.0126582278481013  1.463
-2.9050632911392404  10.237
-2.778481012658228  10.422
-2.740506329113924  0.542
-2.6772151898734178  2.534
-2.5253164556962027  10.447
-2.5  10.171
-2.4240506329113924  9.278
-2.2658227848101267  9.853
-2.132911392405063  7.72
-1.8354430379746836  1.453
-1.7278481012658229  11.136
-1.6265822784810127  1.805
-1.5886075949367089  3.243
-1.1962025316455696  9.922
-1.1139240506329113  4.212
-1.018987341772152  11.61
-0.9620253164556962  10.067
-0.8860759493670886  3.566
-0.5632911392405063  9.822
-0.27848101265822783  10.111
-0.06962025316455696  9.404
0.02531645569620253  13.096
0.12025316455696203  9.789
0.12658227848101267  8.799
0.13924050632911392  9.785
0.17088607594936708  10.401
0.27848101265822783  12.471
0.2848101265822785  10.376
0.35443037974683544  4.207
0.4177215189873418  2.415
0.4936708860759494  7.992
0.5063291139240507  3.007
0.6075949367088608  2.821
0.8607594936708861  3.957
0.9177215189873418  3.045
1.0506329113924051  2.886
1.2025316455696202  3.981
1.240506329113924  9.236
1.2658227848101267  5.234
1.5506329113924051  10.954
1.7151898734177216  9.61
2.0063291139240507  9.276
2.1772151898734178  10.146
2.2341772151898733  9.638
2.2848101265822787  11.86
2.392405063291139  12.424
2.4240506329113924  5.996
2.6392405063291138  13.385
2.6772151898734178  7.185
2.9367088607594938  12.678
2.9746835443037973  11.897
2.9746835443037973  12.643
2.9936708860759493  11.803
3.132911392405063  3.098
3.4683544303797467  9.868
3.6582278481012658  11.525
3.721518987341772  9.384
3.829113924050633  8.565
3.848101265822785  9.965
3.8607594936708862  11.104
4.1075949367088604  3.531
4.1075949367088604  7.819
4.3354430379746836  15.058
4.474683544303797  8.565
4.620253164556962  5.659
4.746835443037975  5.465
5.189873417721519  11.737
5.3924050632911396  11.324
5.5  11.995
5.531645569620253  6.275
5.772151898734177  5.418
5.860759493670886  9.483
6.075949367088608  9.967
6.1455696202531644  6.952
6.386075949367089  11.044
6.474683544303797  10.701
6.5886075949367084  10.851
6.60126582278481  12.249
7.1645569620253164  14.619
7.753164556962025  7.182
8.044303797468354  14.156
8.063291139240507  7.602
8.10126582278481  5.322
8.158227848101266  12.645
8.468354430379748  7.695
8.645569620253164  10.86
8.734177215189874  10.334
8.753164556962025  10.63
8.987341772151899  12.467
10.018987341772151  10.719
10.139240506329115  8.662
10.183544303797468  8.408
10.316455696202532  10.27
10.373417721518987  9.521
10.405063291139241  12.703
10.829113924050633  7.838
11.227848101265822  11.594
11.39873417721519  9.509
12.386075949367088  6.801
13.879746835443038  10.253
14.265822784810126  7.759
