# Supplementary material for: Single-chain dimers from de novo immunoglobulins as robust scaffolds for multiple binding loops
Source: Nat Commun. 2023 Sep 23;14:5939. doi: 10.1038/s41467-023-41717-5 (PMC10517939; doi:10.1038/s41467-023-41717-5)
Supplement: Supplementary file 6 — Source data [file 41467_2023_41717_MOESM6_ESM.zip › SuppFig9_scIg14k.txt]

-3.3354430379746836  0.388
-3.2341772151898733  0.536
-3.132911392405063  0.952
-3.0253164556962027  0.905
-2.689873417721519  16.477
-2.6265822784810124  11.118
-2.550632911392405  10.849
-2.462025316455696  3.775
-2.4240506329113924  1.926
-2.2911392405063293  3.874
-2.2151898734177213  15.24
-2.107594936708861  1.468
-2.088607594936709  0.822
-1.9873417721518987  1.746
-1.8860759493670887  8.825
-1.6962025316455696  1.588
-1.5886075949367089  9.888
-1.4303797468354431  2.171
-1.4240506329113924  3.26
-1.3354430379746836  10.492
-1.3101265822784811  2.554
-1.018987341772152  12.405
-1.0063291139240507  9.086
-0.9620253164556962  3.618
-0.9493670886075949  12.101
-0.5759493670886076  4.019
-0.5316455696202531  2.244
0.012658227848101266  4.622
0.2468354430379747  3.986
0.37341772151898733  2.667
0.5949367088607594  15.144
0.6012658227848101  3.785
0.9430379746835443  15.934
1.018987341772152  8.297
1.0379746835443038  10.904
1.3734177215189873  2.325
1.4050632911392404  8.357
1.518987341772152  12.697
1.5443037974683544  5.862
1.7531645569620253  11.832
1.9620253164556962  15.896
2.037974683544304  9.466
2.0443037974683542  12.883
2.2974683544303796  12.703
2.449367088607595  16.328
2.4683544303797467  4.941
2.6202531645569622  14.452
2.829113924050633  6.119
3.107594936708861  9.054
3.1835443037974684  10.167
3.2151898734177213  11.005
3.411392405063291  16.332
3.4683544303797467  12.844
3.4873417721518987  14.917
3.632911392405063  14.541
3.6392405063291138  15.155
3.8037974683544302  12.684
4.006329113924051  16.852
4.234177215189874  11.278
4.481012658227848  13.021
4.658227848101266  10.33
4.727848101265823  5.096
5.037974683544304  5.859
5.170886075949367  11.35
5.246835443037975  13.566
5.272151898734177  20.31
5.329113924050633  7.326
5.360759493670886  7.886
5.550632911392405  7.657
5.6075949367088604  5.223
5.784810126582278  13.835
5.905063291139241  10.681
5.905063291139241  11.785
5.993670886075949  8.852
6.006329113924051  6.628
6.012658227848101  8.522
6.2594936708860756  10.194
6.329113924050633  13.316
6.379746835443038  14.127
6.436708860759493  10.279
6.613924050632911  12.265
7.1835443037974684  6.145
7.537974683544304  9.974
7.582278481012659  9.216
7.943037974683544  8.393
8.126582278481013  9.195
8.215189873417721  14.429
8.240506329113924  6.424
8.310126582278482  9.778
8.632911392405063  15.829
8.670886075949367  12.084
8.91139240506329  11.586
9.689873417721518  10.579
9.734177215189874  12.695
9.746835443037975  5.818
9.924050632911392  8.422
10.481012658227849  8.039
10.58860759493671  11.946
10.677215189873417  12.945
10.791139240506329  8.532
10.867088607594937  5.826
11.025316455696203  9.629
13.867088607594937  8.904
27.189873417721518  12.568
-3.1835443037974684  1.947
-2.9683544303797467  2.946
-2.930379746835443  10.745
-2.7025316455696204  11.032
-2.4936708860759493  2.146
-2.4873417721518987  8.966
-2.4177215189873418  1.862
-2.3354430379746836  10.888
-2.2088607594936707  10.397
-2.1962025316455698  19.466
-2.1582278481012658  9.222
-2.1202531645569622  13.728
-2.0126582278481013  1.366
-1.8670886075949367  3.805
-1.860759493670886  1.458
-1.740506329113924  2.716
-1.6518987341772151  13.127
-1.4683544303797469  2.077
-1.4430379746835442  4.149
-1.4430379746835442  9.895
-1.240506329113924  6.21
-1.1582278481012658  2.12
-1.0316455696202531  2.339
-0.930379746835443  12.308
-0.5063291139240507  13.883
0.08860759493670886  2.471
0.21518987341772153  4.991
0.25949367088607594  8.814
0.27848101265822783  8.419
0.5443037974683544  12.21
0.6265822784810127  16.982
0.6582278481012658  2.782
0.6962025316455697  10.771
0.8670886075949367  4.697
1.0569620253164558  12.78
1.1012658227848102  4.076
1.1898734177215189  13.968
1.5063291139240507  8.799
1.5316455696202531  9.996
1.5443037974683544  8.107
1.5443037974683544  8.843
2.0569620253164556  4.102
2.1202531645569622  14.809
2.189873417721519  3.832
2.2151898734177213  11.081
2.4177215189873418  13.782
2.462025316455696  3.755
2.6012658227848102  12.162
2.632911392405063  8.921
2.6645569620253164  2.154
2.6772151898734178  7.135
3.0822784810126582  4.583
3.132911392405063  8.58
3.2151898734177213  12.34
3.221518987341772  7.666
3.2531645569620253  8.006
3.588607594936709  5.214
3.8607594936708862  9.918
3.8987341772151898  11.474
3.9936708860759493  14.745
4.139240506329114  6.672
4.151898734177215  7.006
4.329113924050633  10.374
4.455696202531645  9.762
4.468354430379747  14.902
4.468354430379747  9.037
4.60126582278481  10.088
4.620253164556962  4.348
4.6645569620253164  11.22
4.867088607594937  10.868
5.158227848101266  4.404
5.436708860759493  9.48
5.449367088607595  13.823
5.462025316455696  15.628
5.677215189873418  7.443
5.7405063291139244  13.749
5.772151898734177  15.817
6.19620253164557  5.507
6.227848101265823  14.093
6.227848101265823  7.929
6.69620253164557  13.079
6.810126582278481  7.759
7.1265822784810124  6.56
7.158227848101266  5.488
7.2215189873417724  6.454
7.2784810126582276  8.237
7.468354430379747  9.58
7.6265822784810124  7.419
8.221518987341772  6.342
9.050632911392405  8.879
9.177215189873417  17.106
9.29746835443038  8.124
10.037974683544304  8.166
10.924050632911392  14.476
10.987341772151899  16.415
11.208860759493671  10.343
11.99367088607595  16.017
12.284810126582279  13.822
12.569620253164556  9.459
12.810126582278482  12.308
13.379746835443038  11.329
14.132911392405063  8.26
14.240506329113924  9.427
14.265822784810126  13.303
-2.9556962025316458  13.065
-2.9240506329113924  1.628
-2.867088607594937  11.102
-2.759493670886076  15.42
-2.7531645569620253  2.307
-2.518987341772152  1.071
-2.4746835443037973  13.342
-2.2658227848101267  1.567
-2.1139240506329116  12.221
-2.018987341772152  9.852
-1.981012658227848  1.316
-1.9620253164556962  2.699
-1.8481012658227849  15.161
-1.7848101265822784  16.129
-1.5126582278481013  4.204
-1.4113924050632911  3.451
-1.3670886075949367  1.935
-1.2341772151898733  14.383
-0.879746835443038  1.257
-0.7531645569620253  12.895
-0.5632911392405063  6.464
-0.4177215189873418  11.514
-0.4177215189873418  4.03
-0.3670886075949367  12.388
-0.35443037974683544  5.737
-0.2468354430379747  3.392
0.05063291139240506  12.27
0.056962025316455694  11.934
0.08227848101265822  11.896
0.2721518987341772  11.349
0.379746835443038  3.633
0.43037974683544306  11.572
0.6455696202531646  3.552
0.7025316455696202  3.598
0.7278481012658228  5.584
0.7721518987341772  7.246
0.8164556962025317  6.01
0.9873417721518988  5.336
1.2025316455696202  4.193
1.2215189873417722  3.856
1.240506329113924  11.013
1.4113924050632911  6.546
1.4240506329113924  4.297
1.6962025316455696  14.161
1.8670886075949367  3.613
1.981012658227848  13.2
2.0949367088607596  11.145
2.1012658227848102  5.464
2.367088607594937  3.564
2.4556962025316458  2.906
2.4936708860759493  5.034
2.5  13.747
2.6772151898734178  8.907
2.740506329113924  10.301
2.829113924050633  11.5
2.867088607594937  11.161
2.930379746835443  11.423
3.107594936708861  2.838
3.1392405063291138  12.389
3.1835443037974684  7.528
3.2088607594936707  3.131
3.3417721518987342  5.375
3.3860759493670884  10.147
3.4873417721518987  5.235
3.4936708860759493  16.308
3.518987341772152  4.668
3.7974683544303796  16.273
3.8354430379746836  4.687
3.949367088607595  8.762
4.006329113924051  6.677
4.025316455696203  4.739
4.063291139240507  9.143
4.30379746835443  5.987
4.525316455696203  5.438
4.6455696202531644  4.699
4.708860759493671  13.302
4.708860759493671  15.623
4.829113924050633  5.064
4.917721518987341  8.008
4.981012658227848  7.954
5.2784810126582276  9.462
5.341772151898734  7.154
5.512658227848101  14.96
5.708860759493671  3.807
5.7594936708860756  13.832
6.006329113924051  8.361
6.056962025316456  5.701
6.417721518987341  18.102
6.474683544303797  15.069
7.082278481012659  5.83
7.113924050632911  14.026
7.120253164556962  9.232
7.2215189873417724  6.652
7.4113924050632916  4.011
7.449367088607595  9.785
7.487341772151899  7.901
8.234177215189874  7.484
8.620253164556962  9.135
9.322784810126583  7.718
9.367088607594937  12.653
9.930379746835444  12.507
11.348101265822784  15.323
12.537974683544304  6.385
12.664556962025317  15.539
-3.0822784810126582  2.058
-3.0126582278481013  3.072
-2.829113924050633  12.217
-2.7911392405063293  2.577
-2.7088607594936707  12.587
-2.6139240506329116  1.119
-2.537974683544304  1.332
-2.4367088607594938  3.755
-2.4367088607594938  4.047
-2.3417721518987342  0.673
-2.329113924050633  10.695
-2.278481012658228  13.411
-2.1772151898734178  15.823
-2.1772151898734178  5.595
-2.1455696202531644  6.806
-2.0822784810126582  1.138
-2.0569620253164556  12.054
-2.0443037974683542  1.218
-2.018987341772152  11.329
-2.0063291139240507  3.312
-1.9556962025316456  2.805
-1.9430379746835442  2.475
-1.6772151898734178  12.51
-1.6518987341772151  9.777
-1.6075949367088607  4.427
-1.5632911392405062  9.839
-1.4177215189873418  3.589
-1.2341772151898733  3.548
-1.2341772151898733  9.7
-1.0063291139240507  4.214
-0.9493670886075949  9.722
-0.8164556962025317  10.465
-0.6139240506329114  1.586
-0.5506329113924051  3.949
-0.5253164556962026  12.543
-0.2848101265822785  3.936
-0.056962025316455694  11.117
0.4430379746835443  8.248
0.6329113924050633  4.798
0.6962025316455697  9.757
0.8417721518987342  4.07
0.9936708860759493  14.012
1.0949367088607596  11.048
1.0949367088607596  14.194
1.2468354430379747  12.438
1.2911392405063291  9.706
1.3164556962025316  8.029
1.3354430379746836  4.691
1.481012658227848  3.61
1.8037974683544304  7.79
2.0443037974683542  14.644
2.1582278481012658  2.011
2.1772151898734178  3.101
2.2088607594936707  5.02
2.259493670886076  2.872
2.2658227848101267  4.294
2.3037974683544302  11.131
2.4936708860759493  6.517
2.6645569620253164  4.216
2.670886075949367  7.729
2.7025316455696204  10.135
2.7468354430379747  6.725
2.9873417721518987  14.671
3.088607594936709  11.993
3.1012658227848102  4.577
3.1582278481012658  2.741
3.2468354430379747  12.017
3.3417721518987342  6.781
3.6012658227848102  15.907
3.7468354430379747  7.631
3.867088607594937  7.21
4.3924050632911396  14.29
4.582278481012659  11.741
4.746835443037975  9.416
4.8924050632911396  5.277
4.981012658227848  2.699
5.069620253164557  7.807
5.246835443037975  5.783
5.291139240506329  10.455
5.2974683544303796  10.524
5.3164556962025316  10.525
5.443037974683544  4.937
5.7215189873417724  7.431
5.7784810126582276  13.244
5.930379746835443  12.886
5.930379746835443  13.426
5.943037974683544  12.122
6.094936708860759  12.425
6.246835443037975  11.565
6.481012658227848  5.699
7.063291139240507  7.286
7.3354430379746836  5.56
7.367088607594937  12.96
7.3924050632911396  8.219
7.430379746835443  11.699
7.917721518987341  12.843
8.139240506329115  8.793
8.19620253164557  4.479
8.367088607594937  10.719
9.126582278481013  13.115
10.405063291139241  9.048
12.322784810126583  13.337
13.487341772151899  7.216
14.240506329113924  9.299
-3.1265822784810124  1.338
-2.8037974683544302  11.7
-2.689873417721519  10.456
-2.6139240506329116  9.27
-2.4367088607594938  2.136
-2.3607594936708862  11.65
-2.329113924050633  1.34
-2.1455696202531644  10.087
-2.0822784810126582  1.579
-1.9303797468354431  11.031
-1.7025316455696202  2.141
-1.1582278481012658  11.727
-1.0126582278481013  3.344
-0.9493670886075949  13.126
-0.7974683544303798  14.55
-0.4050632911392405  3.052
-0.189873417721519  2.056
-0.11392405063291139  8.328
-0.006329113924050633  10.479
0.006329113924050633  11.622
0.08860759493670886  10.238
0.12658227848101267  5.389
0.12658227848101267  7.034
0.22784810126582278  14.406
0.3037974683544304  2.922
0.3670886075949367  4.139
0.5063291139240507  3.279
0.5379746835443038  2.864
0.6329113924050633  10.881
0.7278481012658228  10.742
0.8860759493670886  11.223
0.8860759493670886  2.4
0.9746835443037974  10.968
0.9810126582278481  6.382
1.0126582278481013  6.384
1.3354430379746836  14.636
1.379746835443038  4.491
1.6139240506329113  16.11
1.6265822784810127  11.584
1.6455696202531647  11.023
1.740506329113924  5.174
1.740506329113924  8.373
1.9746835443037976  6.326
2.2341772151898733  7.989
2.2974683544303796  7.562
2.3227848101265822  5.734
2.329113924050633  9.891
2.3987341772151898  11.008
2.4050632911392404  9.508
2.5632911392405062  3.535
2.5759493670886076  9.8
3.3544303797468356  4.525
3.5  8.908
3.5632911392405062  12.095
3.6012658227848102  4.795
3.651898734177215  12.26
3.778481012658228  14.213
3.7974683544303796  3.118
3.8734177215189876  7.223
3.8797468354430378  6.963
3.8860759493670884  12.512
3.9556962025316458  11.607
4.018987341772152  15.374
4.082278481012659  4.675
4.208860759493671  8.79
4.265822784810126  9.715
4.436708860759493  6.208
4.455696202531645  9.645
4.594936708860759  14.936
5.044303797468355  7.381
5.170886075949367  6.709
5.265822784810126  5.965
5.563291139240507  9.249
5.569620253164557  14.933
5.658227848101266  16.408
5.677215189873418  7.584
5.7215189873417724  6.055
5.905063291139241  13.645
5.905063291139241  6.594
5.9113924050632916  14.234
6.177215189873418  5.193
6.322784810126582  5.22
6.462025316455696  8.225
6.715189873417722  11.592
6.8924050632911396  5.663
6.905063291139241  5.499
7.272151898734177  11.775
7.379746835443038  4.203
7.60126582278481  8.942
7.993670886075949  8.314
8.208860759493671  6.13
8.278481012658228  10.123
8.537974683544304  8.035
8.772151898734178  15.414
9.126582278481013  7.863
9.145569620253164  8.983
10.272151898734178  7.678
10.436708860759493  15.918
10.5  14.731
10.594936708860759  11.215
12.759493670886076  10.92
13.253164556962025  14.531
14.018987341772151  7.367
16.569620253164558  11.117
-3.2974683544303796  0.26
-3.2151898734177213  0.828
-3.0949367088607596  1.017
-2.930379746835443  1.401
-2.810126582278481  12.633
-2.778481012658228  10.216
-2.670886075949367  3.434
-2.651898734177215  1.237
-2.5063291139240507  3.782
-2.3164556962025316  1.526
-2.2341772151898733  11.181
-1.8417721518987342  1.68
-1.8037974683544304  9.367
-1.740506329113924  9.276
-1.6455696202531647  2.707
-1.5443037974683544  10.495
-1.3987341772151898  14.022
-1.3481012658227849  1.516
-1.1329113924050633  1.769
-1.0822784810126582  1.872
-1.0569620253164558  2.494
-1.0506329113924051  1.276
-1.0443037974683544  3.984
-1.0379746835443038  7.817
-0.8860759493670886  14.903
-0.8734177215189873  2.823
-0.7784810126582279  11.011
-0.740506329113924  5.536
-0.17721518987341772  11.985
-0.08860759493670886  7.437
0.0759493670886076  3.088
0.12658227848101267  3.941
0.23417721518987342  10.717
0.4050632911392405  4.543
0.5443037974683544  9.33
0.5632911392405063  12.846
0.6518987341772152  3.869
0.7341772151898734  3.567
0.7784810126582279  2.409
0.7784810126582279  3.012
0.7784810126582279  7.836
0.8037974683544303  13.082
0.9683544303797469  6.198
1.0126582278481013  14.902
1.0632911392405062  11.794
1.1012658227848102  11.219
1.1265822784810127  4.616
1.4430379746835442  3.897
1.4556962025316456  10.044
1.5759493670886076  5.283
1.7974683544303798  5.495
1.8037974683544304  10.442
2.088607594936709  8.406
2.132911392405063  4.368
2.2151898734177213  3.741
2.2468354430379747  3.73
2.4746835443037973  2.361
2.5  10.447
2.867088607594937  11.391
2.981012658227848  5.529
3.0949367088607596  17.108
3.329113924050633  5.759
3.329113924050633  8.056
3.3354430379746836  12.256
3.5569620253164556  6.31
3.588607594936709  12.94
3.632911392405063  5.924
3.8227848101265822  4.588
3.9873417721518987  8.553
3.9936708860759493  8.028
4.39873417721519  10.377
4.841772151898734  14.521
4.974683544303797  8.773
5.0886075949367084  14.619
5.272151898734177  10.214
5.2974683544303796  14.733
5.60126582278481  7.6
5.658227848101266  6.656
5.810126582278481  12.323
6.208860759493671  15.954
6.449367088607595  13.677
6.594936708860759  11.99
6.6835443037974684  12.17
6.6835443037974684  8.151
6.727848101265823  15.607
6.8544303797468356  15.748
6.962025316455696  15.635
7.379746835443038  10.799
7.531645569620253  12.842
8.329113924050633  6.762
8.658227848101266  11.172
9.39873417721519  8.227
9.474683544303797  11.208
9.487341772151899  15.46
9.531645569620252  13.767
9.810126582278482  11.84
9.867088607594937  7.602
10.784810126582279  8.617
10.822784810126583  10.704
10.848101265822784  14.786
11.848101265822784  6.831
12.58860759493671  13.263
13.373417721518987  9.518
15.367088607594937  7.204
-3.3164556962025316  0.684
-3.0443037974683542  1.421
-2.981012658227848  3.899
-2.911392405063291  1.146
-2.721518987341772  5.371
-2.6392405063291138  8.8
-2.588607594936709  12.759
-2.569620253164557  1.346
-2.069620253164557  8.652
-1.981012658227848  0.784
-1.9620253164556962  1.951
-1.8354430379746836  12.873
-1.7468354430379747  5.183
-1.7088607594936709  9.997
-1.5063291139240507  8.724
-1.4240506329113924  2.438
-1.3670886075949367  5.61
-1.2468354430379747  2.228
-1.2025316455696202  2.605
-0.879746835443038  15.481
-0.8481012658227848  16.897
-0.8227848101265823  2.209
-0.810126582278481  4.059
-0.5189873417721519  2.478
-0.4936708860759494  7.155
-0.43037974683544306  11.915
-0.34810126582278483  14.527
-0.2911392405063291  4.042
-0.13924050632911392  2.084
-0.12025316455696203  7.975
0.18354430379746836  15.245
0.4873417721518987  2.217
0.6835443037974683  3.194
0.7025316455696202  4.004
0.7531645569620253  6.907
0.7721518987341772  11.716
0.8037974683544303  11.498
0.8227848101265823  10.422
0.9367088607594937  11.471
0.9430379746835443  11.05
1.1645569620253164  15.622
1.4430379746835442  3.319
1.481012658227848  4.379
1.6772151898734178  3.016
1.7531645569620253  7.426
1.8037974683544304  4.442
1.981012658227848  5.941
2.0  14.48
2.069620253164557  4.673
2.0949367088607596  12.406
2.1202531645569622  11.039
2.2531645569620253  10.403
2.3797468354430378  13.815
2.5063291139240507  4.868
2.550632911392405  14.794
2.6455696202531644  5.146
2.7531645569620253  8.568
2.8797468354430378  17.258
2.8797468354430378  3.445
3.107594936708861  12.647
3.107594936708861  6.399
3.1265822784810124  5.741
3.670886075949367  15.708
3.6835443037974684  16.998
3.689873417721519  9.719
3.6962025316455698  14.323
3.778481012658228  6.716
4.056962025316456  8.92
4.405063291139241  12.167
4.430379746835443  14.845
4.506329113924051  6.945
4.784810126582278  13.056
5.044303797468355  15.394
5.284810126582278  15.843
5.322784810126582  12.045
5.506329113924051  4.203
5.525316455696203  5.923
5.582278481012659  10.634
5.639240506329114  8.606
5.651898734177215  9.086
5.7974683544303796  13.452
5.962025316455696  8.312
6.69620253164557  4.305
6.715189873417722  10.647
6.727848101265823  7.561
6.7974683544303796  11.263
6.962025316455696  15.414
7.272151898734177  15.647
7.594936708860759  10.84
7.6835443037974684  11.236
7.8354430379746836  12.907
8.031645569620252  7.723
8.518987341772151  11.48
8.670886075949367  7.482
9.20253164556962  9.944
9.284810126582279  7.061
9.512658227848101  9.451
9.746835443037975  13.069
9.873417721518987  3.331
9.949367088607595  10.498
10.316455696202532  8.387
10.367088607594937  16.783
11.69620253164557  7.41
13.373417721518987  10.049
-3.2531645569620253  0.694
-2.9240506329113924  0.849
-2.4240506329113924  11.233
-2.3544303797468356  4.413
-2.3227848101265822  15.073
-2.037974683544304  5.624
-1.9683544303797469  9.786
-1.8291139240506329  14.945
-1.8227848101265822  2.78
-1.7911392405063291  1.639
-1.6962025316455696  1.714
-1.639240506329114  2.378
-1.5949367088607596  3.509
-1.3544303797468353  15.224
-1.3227848101265822  9.971
-1.2848101265822784  9.572
-1.1582278481012658  9.424
-0.9493670886075949  16.301
-0.8291139240506329  4.154
-0.8227848101265823  4.078
-0.7658227848101266  1.818
-0.6329113924050633  1.989
-0.5949367088607594  14.567
-0.5822784810126582  8.684
-0.36075949367088606  4.792
-0.2974683544303797  2.759
-0.0189873417721519  12.713
0.0379746835443038  14.167
0.17721518987341772  9.787
0.22784810126582278  9.891
0.5126582278481012  9.017
0.6835443037974683  2.3
0.9746835443037974  4.383
1.1645569620253164  1.802
1.360759493670886  10.501
1.3734177215189873  4.264
1.3987341772151898  9.57
1.6139240506329113  14.991
1.740506329113924  10.637
1.7658227848101267  5.021
1.879746835443038  2.319
1.9240506329113924  11.351
2.1455696202531644  5.025
2.348101265822785  8.552
2.4240506329113924  2.673
2.5253164556962027  3.243
2.537974683544304  13.589
2.607594936708861  17.068
2.689873417721519  3.248
2.7658227848101267  13.15
2.892405063291139  11.614
3.1645569620253164  7.001
3.259493670886076  3.707
3.3037974683544302  7.925
3.367088607594937  7.671
3.5443037974683542  3.384
3.5949367088607596  12.049
3.829113924050633  4.765
3.8987341772151898  12.817
3.9556962025316458  6.345
3.962025316455696  18.495
4.0  6.572
4.082278481012659  9.701
4.1835443037974684  6.737
4.417721518987341  4.163
4.487341772151899  10.647
4.5886075949367084  7.551
4.765822784810126  8.176
4.7974683544303796  8.992
5.208860759493671  12.232
5.569620253164557  7.856
5.7405063291139244  5.351
5.80379746835443  17.027
5.8544303797468356  13.806
6.012658227848101  16.242
6.025316455696203  10.479
6.037974683544304  9.39
6.056962025316456  6.632
6.132911392405063  12.004
6.189873417721519  10.007
6.6645569620253164  9.159
6.670886075949367  11.6
6.905063291139241  6.65
7.069620253164557  13.986
7.094936708860759  11.705
7.272151898734177  9.76
7.329113924050633  6.311
7.3734177215189876  14.814
7.60126582278481  7.283
7.810126582278481  7.083
8.025316455696203  5.712
8.278481012658228  5.674
8.487341772151899  7.139
8.531645569620252  18.019
8.626582278481013  6.825
8.658227848101266  7.084
8.772151898734178  13.951
9.044303797468354  6.303
9.322784810126583  10.361
10.974683544303797  17.752
11.063291139240507  12.513
11.348101265822784  8.665
12.512658227848101  13.589
12.544303797468354  12.54
-3.088607594936709  0.574
-3.0632911392405062  0.648
-3.0126582278481013  1.526
-2.9873417721518987  1.192
-2.930379746835443  3.721
-2.892405063291139  1.22
-2.6392405063291138  1.418
-2.632911392405063  3.771
-2.4936708860759493  10.341
-2.4556962025316458  0.722
-2.4367088607594938  1.703
-2.2848101265822787  1.135
-2.2848101265822787  15.361
-2.259493670886076  1.485
-1.9873417721518987  0.866
-1.9430379746835442  2.083
-1.6582278481012658  9.304
-1.5632911392405062  1.446
-1.5632911392405062  6.248
-1.4050632911392404  3.031
-1.3101265822784811  4.145
-1.1265822784810127  14.406
-0.7531645569620253  12.95
-0.6835443037974683  11.115
-0.6139240506329114  10.975
-0.43037974683544306  6.406
-0.3987341772151899  4.231
-0.33544303797468356  14.306
-0.056962025316455694  15.11
-0.04430379746835443  9.962
0.06329113924050633  4.76
0.22784810126582278  4.063
0.25316455696202533  9.374
0.3227848101265823  9.4
0.34177215189873417  6.912
0.4810126582278481  10.918
0.6708860759493671  2.904
1.1772151898734178  3.855
1.5316455696202531  13.302
1.6265822784810127  13.312
1.7278481012658229  4.079
1.740506329113924  15.391
2.0632911392405062  15.723
2.1202531645569622  3.642
2.189873417721519  11.782
2.189873417721519  6.341
2.2911392405063293  15.824
2.5316455696202533  9.181
2.8354430379746836  5.224
2.8860759493670884  5.775
3.0949367088607596  6.988
3.151898734177215  8.073
3.278481012658228  13.051
3.5443037974683542  12.345
4.0  14.839
4.170886075949367  7.823
4.2974683544303796  14.91
4.3544303797468356  10.584
4.7405063291139244  13.516
4.746835443037975  5.881
4.7594936708860756  3.72
4.955696202531645  13.025
4.974683544303797  10.881
5.0  7.833
5.1075949367088604  11.803
5.2215189873417724  8.077
5.386075949367089  4.634
5.6645569620253164  3.594
5.6835443037974684  5.17
5.8354430379746836  14.952
5.924050632911392  15.456
6.050632911392405  6.053
6.215189873417722  13.617
6.6265822784810124  12.428
6.69620253164557  9.365
6.8164556962025316  14.786
6.943037974683544  11.673
7.044303797468355  6.765
7.10126582278481  8.611
7.158227848101266  4.444
7.2405063291139244  13.585
7.506329113924051  8.332
7.569620253164557  5.649
7.746835443037975  11.524
8.727848101265822  5.34
8.841772151898734  10.679
8.848101265822784  8.95
8.91139240506329  4.871
9.221518987341772  6.965
9.335443037974683  12.345
9.70253164556962  9.476
9.981012658227849  12.93
10.056962025316455  9.524
10.240506329113924  6.647
10.60126582278481  7.667
10.943037974683545  13.1
10.968354430379748  8.674
11.835443037974683  7.683
12.10126582278481  12.827
12.240506329113924  13.364
12.367088607594937  12.787
14.69620253164557  10.277
14.841772151898734  15.485
15.012658227848101  9.69
-3.3164556962025316  0.665
-3.132911392405063  3.662
-3.1265822784810124  0.4
-2.9050632911392404  11.365
-2.8607594936708862  1.549
-2.759493670886076  1.071
-2.6455696202531644  1.344
-2.3860759493670884  2.95
-2.367088607594937  4.615
-2.2974683544303796  0.83
-2.2088607594936707  2.322
-2.0063291139240507  0.778
-1.9050632911392404  11.877
-1.8291139240506329  10.821
-1.7784810126582278  11.303
-1.5316455696202531  2.217
-1.2974683544303798  9.352
-1.2215189873417722  3.719
-1.139240506329114  8.405
-1.1012658227848102  2.196
-0.9113924050632911  12.521
-0.6582278481012658  5.555
-0.6139240506329114  10.654
-0.6075949367088608  2.515
-0.37341772151898733  2.027
-0.2721518987341772  7.105
-0.1962025316455696  10.091
-0.14556962025316456  14.899
-0.14556962025316456  5.01
-0.056962025316455694  10.751
-0.006329113924050633  2.797
0.10759493670886076  7.968
0.33544303797468356  12.758
0.5126582278481012  5.035
0.7088607594936709  3.72
0.7974683544303798  2.091
0.9936708860759493  4.993
1.0316455696202531  4.67
1.2531645569620253  5.012
1.4430379746835442  6.187
1.4493670886075949  8.266
1.6265822784810127  12.308
1.8924050632911393  13.311
2.0253164556962027  3.759
2.0949367088607596  6.981
2.1392405063291138  14.599
2.2278481012658227  13.188
2.4050632911392404  10.892
2.411392405063291  11.628
2.449367088607595  11.73
2.5759493670886076  4.363
2.6455696202531644  8.584
2.8037974683544302  2.387
2.8227848101265822  3.126
2.8417721518987342  2.255
2.8734177215189876  8.678
3.018987341772152  4.789
3.1962025316455698  6.826
3.348101265822785  4.483
3.4177215189873418  10.803
3.4936708860759493  11.655
3.5063291139240507  3.475
3.6582278481012658  15.765
3.930379746835443  8.503
4.2215189873417724  12.955
4.481012658227848  12.022
4.525316455696203  4.85
4.670886075949367  11.414
4.924050632911392  4.975
4.930379746835443  3.853
5.139240506329114  10.924
5.2025316455696204  7.114
5.265822784810126  9.689
5.3164556962025316  11.298
5.3354430379746836  13.493
5.462025316455696  15.491
5.5886075949367084  15.85
5.791139240506329  13.756
5.905063291139241  8.362
5.981012658227848  9.979
6.012658227848101  6.642
6.310126582278481  9.353
6.5  15.915
6.7974683544303796  5.163
7.044303797468355  5.964
7.094936708860759  9.526
7.2405063291139244  14.743
7.8544303797468356  14.723
7.936708860759493  5.187
7.993670886075949  14.35
8.5  8.571
8.537974683544304  14.929
8.721518987341772  6.242
8.778481012658228  13.641
9.417721518987342  5.59
9.784810126582279  4.128
10.335443037974683  4.333
10.525316455696203  13.172
10.835443037974683  15.789
11.424050632911392  15.636
11.740506329113924  9.54
13.860759493670885  12.158
14.50632911392405  20.537
14.860759493670885  5.671
-2.9683544303797467  4.877
-2.8227848101265822  0.906
-2.8227848101265822  0.963
-2.740506329113924  1.355
-2.7278481012658227  0.937
-2.6455696202531644  2.609
-2.5443037974683542  10.954
-2.5126582278481013  12.923
-2.2721518987341773  8.221
-2.2341772151898733  11.349
-2.2088607594936707  10.18
-2.1962025316455698  14.781
-2.0126582278481013  4.494
-1.981012658227848  15.03
-1.8860759493670887  1.027
-1.759493670886076  3.369
-1.6012658227848102  2.606
-1.5063291139240507  12.665
-1.3354430379746836  2.815
-1.3354430379746836  7.168
-1.2721518987341771  11.723
-0.9240506329113924  7.906
-0.9113924050632911  1.947
-0.8354430379746836  11.605
-0.7215189873417721  7.912
-0.6075949367088608  9.368
-0.5443037974683544  2.445
-0.5379746835443038  4.325
-0.5063291139240507  7.359
-0.4430379746835443  1.602
-0.12658227848101267  2.478
0.12658227848101267  3.849
0.13291139240506328  10.519
0.2911392405063291  10.892
0.4177215189873418  2.668
0.4936708860759494  13.587
0.8607594936708861  2.692
0.9050632911392406  11.371
0.9113924050632911  2.006
1.0253164556962024  2.248
1.0759493670886076  5.341
1.0822784810126582  11.357
1.139240506329114  2.595
1.240506329113924  9.868
1.2848101265822784  12.575
1.6012658227848102  16.734
1.6898734177215189  14.805
2.018987341772152  2.928
2.069620253164557  11.46
2.107594936708861  7.541
2.1392405063291138  6.669
2.1962025316455698  6.496
2.2341772151898733  5.545
2.2341772151898733  7.642
2.2911392405063293  12.024
2.632911392405063  2.94
2.6392405063291138  10.41
2.740506329113924  10.834
2.8797468354430378  3.684
3.151898734177215  3.729
3.2151898734177213  5.885
3.518987341772152  7.07
3.537974683544304  10.745
3.651898734177215  8.825
3.7278481012658227  13.031
3.7848101265822787  4.142
4.037974683544304  12.812
4.1265822784810124  13.294
4.1455696202531644  7.843
4.417721518987341  5.116
4.468354430379747  7.246
4.537974683544304  8.179
4.575949367088608  3.941
4.60126582278481  6.813
4.620253164556962  10.731
4.639240506329114  16.427
4.715189873417722  7.822
4.993670886075949  6.703
5.082278481012659  8.035
5.0886075949367084  9.66
5.113924050632911  11.068
5.30379746835443  12.652
5.4113924050632916  14.496
5.493670886075949  15.254
5.765822784810126  4.827
5.955696202531645  11.064
6.1075949367088604  6.651
6.132911392405063  7.253
6.208860759493671  15.18
7.044303797468355  11.515
7.10126582278481  16.021
7.981012658227848  11.858
8.126582278481013  11.269
8.829113924050633  15.218
9.348101265822784  10.76
9.531645569620252  14.555
9.594936708860759  8.158
10.683544303797468  11.923
10.854430379746836  4.653
11.49367088607595  10.866
12.044303797468354  13.897
13.727848101265822  9.233
15.132911392405063  12.607
21.196202531645568  9.675
-3.2721518987341773  0.593
-3.107594936708861  3.368
-3.088607594936709  0.812
-2.8797468354430378  0.833
-2.8037974683544302  3.908
-2.5253164556962027  6.825
-2.4367088607594938  15.003
-2.310126582278481  1.85
-2.1012658227848102  2.181
-1.981012658227848  3.029
-1.9493670886075949  15.597
-1.8734177215189873  3.228
-1.8544303797468353  2.756
-1.7658227848101267  1.902
-1.6962025316455696  14.963
-1.620253164556962  1.452
-1.5886075949367089  1.964
-1.5126582278481013  14.921
-1.481012658227848  3.013
-1.4746835443037976  11.78
-1.3544303797468353  12.455
-1.3037974683544304  9.368
-1.1772151898734178  2.908
-1.1075949367088607  11.647
-1.0632911392405062  12.336
-0.9430379746835443  6.506
-0.8354430379746836  4.267
-0.810126582278481  10.563
-0.7341772151898734  2.01
-0.4620253164556962  4.365
-0.3227848101265823  12.166
-0.26582278481012656  6.408
-0.06329113924050633  4.114
0.24050632911392406  7.498
0.4430379746835443  15.572
1.0379746835443038  8.103
1.0949367088607596  15.634
1.3481012658227849  4.873
1.3987341772151898  11.689
1.620253164556962  14.233
1.6708860759493671  5.824
1.8101265822784811  7.984
1.8417721518987342  16.092
1.9303797468354431  6.152
1.9936708860759493  14.666
2.1012658227848102  10.326
2.132911392405063  8.413
2.2088607594936707  6.523
2.3227848101265822  3.768
2.5253164556962027  4.756
2.5569620253164556  4.239
2.8544303797468356  5.903
2.8797468354430378  7.967
2.8987341772151898  11.736
3.107594936708861  4.56
3.2025316455696204  9.247
3.430379746835443  2.917
3.4556962025316458  9.975
3.632911392405063  3.428
3.6835443037974684  4.432
3.867088607594937  15.594
4.158227848101266  11.112
4.424050632911392  8.429
4.506329113924051  12.615
4.689873417721519  17.024
4.689873417721519  7.177
4.848101265822785  9.031
5.158227848101266  14.56
5.170886075949367  9.539
5.2405063291139244  8.677
5.3544303797468356  13.273
5.386075949367089  4.804
6.1835443037974684  18.32
6.2215189873417724  11.922
6.291139240506329  11.2
6.430379746835443  12.697
6.867088607594937  12.193
6.949367088607595  14.897
7.012658227848101  15.233
7.050632911392405  3.243
7.082278481012659  7.783
7.291139240506329  6.496
7.367088607594937  13.418
7.69620253164557  8.502
7.936708860759493  8.19
8.094936708860759  11.786
8.139240506329115  7.889
8.360759493670885  8.543
8.481012658227849  7.678
8.677215189873417  6.411
8.765822784810126  8.96
8.987341772151899  11.639
9.031645569620252  11.757
9.29746835443038  14.234
9.594936708860759  10.037
10.018987341772151  14.142
10.139240506329115  14.331
10.284810126582279  8.109
10.443037974683545  12.381
10.658227848101266  10.132
12.069620253164556  5.87
13.430379746835444  15.117
14.582278481012658  8.86
16.20253164556962  15.937
-3.3987341772151898  0.347
-3.037974683544304  1.372
-3.018987341772152  1.226
-3.0126582278481013  3.671
-2.9936708860759493  10.254
-2.892405063291139  2.122
-2.5632911392405062  2.251
-2.449367088607595  3.339
-2.3417721518987342  11.231
-2.1455696202531644  14.986
-2.1265822784810124  10.229
-2.1012658227848102  15.799
-2.0759493670886076  13.919
-2.0443037974683542  15.979
-2.037974683544304  1.563
-1.9620253164556962  14.197
-1.9493670886075949  1.227
-1.8987341772151898  4.619
-1.8037974683544304  1.891
-1.740506329113924  8.161
-1.7341772151898733  14.919
-1.7215189873417722  3.499
-1.6772151898734178  11.046
-1.6772151898734178  11.502
-1.5949367088607596  2.805
-1.5759493670886076  14.485
-1.1329113924050633  11.711
-1.0949367088607596  11.074
-0.7784810126582279  10.836
-0.5  6.29
-0.4810126582278481  11.667
-0.4620253164556962  10.273
-0.310126582278481  4.289
-0.3037974683544304  16.632
-0.006329113924050633  10.397
0.3227848101265823  10.511
0.36075949367088606  11.859
0.46835443037974683  12.176
0.5822784810126582  4.129
0.6012658227848101  14.081
0.7151898734177216  11.993
0.7215189873417721  3.333
0.9367088607594937  3.828
1.0063291139240507  11.786
1.0506329113924051  9.401
1.120253164556962  15.488
1.1265822784810127  12.144
1.2025316455696202  3.442
1.4683544303797469  13.805
1.5126582278481013  3.341
1.6455696202531647  7.209
1.7278481012658229  11.804
1.8037974683544304  3.291
2.0063291139240507  8.721
2.0316455696202533  11.592
2.0569620253164556  9.798
2.0632911392405062  2.984
2.2151898734177213  9.767
2.3544303797468356  12.969
2.4240506329113924  12.63
2.6645569620253164  4.169
2.7721518987341773  6.453
3.050632911392405  7.514
3.088607594936709  6.808
3.1012658227848102  15.716
3.2721518987341773  12.469
3.3227848101265822  4.527
3.3734177215189876  12.393
3.6582278481012658  13.395
3.8354430379746836  7.296
3.8354430379746836  9.278
4.025316455696203  4.928
4.360759493670886  5.598
4.360759493670886  9.278
4.563291139240507  8.679
4.639240506329114  7.129
4.689873417721519  13.376
4.80379746835443  4.38
4.943037974683544  9.382
4.993670886075949  2.35
5.063291139240507  3.67
6.234177215189874  8.508
6.2784810126582276  7.367
6.360759493670886  11.828
6.386075949367089  12.174
7.2215189873417724  6.515
7.7405063291139244  9.016
7.8544303797468356  11.294
8.145569620253164  11.869
8.41139240506329  10.408
8.449367088607595  14.062
8.462025316455696  17.315
8.879746835443038  10.181
9.018987341772151  14.148
9.018987341772151  14.336
9.069620253164556  15.211
9.322784810126583  12.122
9.867088607594937  10.068
9.879746835443038  12.737
10.468354430379748  14.224
11.246835443037975  13.271
11.79746835443038  5.561
12.215189873417721  12.677
14.234177215189874  14.397
-3.0632911392405062  1.648
-2.9430379746835444  2.429
-2.9240506329113924  0.382
-2.829113924050633  11.367
-2.7848101265822787  10.74
-2.6962025316455698  16.516
-2.670886075949367  0.761
-2.670886075949367  1.012
-2.5063291139240507  0.923
-2.329113924050633  14.463
-2.3227848101265822  10.749
-2.2911392405063293  10.147
-2.1139240506329116  11.038
-1.9620253164556962  6.473
-1.9050632911392404  1.595
-1.9050632911392404  3.786
-1.7658227848101267  10.423
-1.518987341772152  3.344
-1.4177215189873418  1.823
-1.259493670886076  7.856
-1.1772151898734178  14.401
-1.1518987341772151  14.879
-1.0949367088607596  10.967
-1.0569620253164558  3.831
-0.7848101265822784  10.991
-0.6012658227848101  3.027
-0.5886075949367089  5.36
-0.5126582278481012  5.348
-0.43670886075949367  6.705
-0.25949367088607594  9.49
-0.23417721518987342  8.893
-0.17721518987341772  12.049
-0.14556962025316456  3.404
0.189873417721519  9.364
0.20253164556962025  2.146
0.21518987341772153  11.958
0.22151898734177214  11.345
0.2911392405063291  14.352
0.6012658227848101  8.974
0.7151898734177216  11.242
0.8607594936708861  2.942
0.879746835443038  2.957
1.0253164556962024  2.018
1.1708860759493671  7.0
1.6265822784810127  3.853
1.6455696202531647  2.617
1.6455696202531647  2.727
2.018987341772152  6.436
2.0949367088607596  5.838
2.132911392405063  6.611
2.259493670886076  4.285
2.3227848101265822  4.255
2.4050632911392404  11.58
2.411392405063291  15.291
2.4746835443037973  4.671
2.5253164556962027  9.094
2.5822784810126582  2.762
2.7911392405063293  12.401
2.8227848101265822  14.569
2.9683544303797467  10.632
3.088607594936709  11.102
3.1645569620253164  10.596
3.4430379746835444  16.41
3.449367088607595  5.212
3.481012658227848  13.083
3.5949367088607596  15.007
3.8037974683544302  9.654
3.8797468354430378  8.192
4.151898734177215  7.262
4.1835443037974684  3.253
4.3164556962025316  13.996
4.943037974683544  6.969
5.1645569620253164  5.082
5.2025316455696204  13.975
5.2405063291139244  6.562
5.39873417721519  11.968
5.518987341772152  12.013
5.531645569620253  12.122
5.60126582278481  6.996
5.613924050632911  13.044
5.639240506329114  10.068
5.949367088607595  12.342
5.962025316455696  11.773
5.974683544303797  7.98
6.094936708860759  11.61
6.1075949367088604  13.699
6.430379746835443  7.437
6.525316455696203  3.569
6.943037974683544  13.025
7.2974683544303796  8.43
7.443037974683544  14.809
7.7784810126582276  15.993
8.012658227848101  9.912
8.031645569620252  13.391
8.405063291139241  6.434
8.49367088607595  14.009
9.265822784810126  6.716
9.79746835443038  6.601
10.08860759493671  10.602
10.860759493670885  8.028
11.221518987341772  7.577
11.556962025316455  7.692
12.487341772151899  9.882
13.645569620253164  8.016
-3.037974683544304  3.474
-3.0316455696202533  3.683
-2.9050632911392404  2.542
-2.7721518987341773  1.03
-2.481012658227848  0.99
-2.3734177215189876  2.734
-2.3164556962025316  12.341
-2.2341772151898733  1.45
-2.221518987341772  15.43
-2.2088607594936707  1.206
-1.8924050632911393  10.693
-1.8860759493670887  2.786
-1.7911392405063291  4.107
-1.7658227848101267  16.225
-1.4556962025316456  9.943
-1.4367088607594938  3.323
-1.3670886075949367  10.093
-1.0  11.438
-0.7974683544303798  6.334
-0.7974683544303798  8.534
-0.5  6.973
-0.4873417721518987  15.089
-0.17721518987341772  2.913
0.02531645569620253  9.985
0.0379746835443038  12.885
0.08860759493670886  2.697
0.3924050632911392  4.138
0.4620253164556962  2.672
0.7151898734177216  3.175
0.7278481012658228  11.091
0.8227848101265823  7.141
0.8544303797468354  6.823
0.8607594936708861  4.345
1.0063291139240507  10.811
1.2341772151898733  14.692
1.360759493670886  11.846
1.3734177215189873  8.797
1.3987341772151898  6.768
1.481012658227848  5.421
1.5063291139240507  14.945
1.620253164556962  12.888
1.8164556962025316  3.491
1.9240506329113924  6.456
2.018987341772152  7.649
2.189873417721519  4.516
2.221518987341772  4.031
2.259493670886076  4.979
2.3164556962025316  15.188
2.4240506329113924  5.412
2.4873417721518987  3.095
2.5316455696202533  15.799
2.6835443037974684  7.256
2.740506329113924  12.095
2.8417721518987342  7.439
3.1835443037974684  8.267
3.259493670886076  4.64
3.2911392405063293  12.614
3.3037974683544302  10.603
3.5822784810126582  6.453
3.892405063291139  13.466
3.9177215189873418  6.615
3.9746835443037973  6.138
4.132911392405063  4.463
4.310126582278481  14.82
4.537974683544304  6.597
4.822784810126582  15.349
5.075949367088608  6.198
5.10126582278481  5.069
5.189873417721519  10.477
5.310126582278481  8.341
5.481012658227848  12.211
5.5  13.211
5.550632911392405  9.948
5.6075949367088604  9.631
5.639240506329114  6.0
5.6835443037974684  3.897
5.968354430379747  11.213
6.2025316455696204  10.848
6.455696202531645  6.028
6.715189873417722  15.757
6.930379746835443  11.328
7.012658227848101  5.611
7.227848101265823  12.466
7.227848101265823  9.326
7.284810126582278  11.132
7.348101265822785  8.989
7.7215189873417724  6.894
7.829113924050633  6.664
8.170886075949367  9.599
8.272151898734178  3.66
8.348101265822784  8.743
8.436708860759493  18.406
8.487341772151899  4.691
8.639240506329115  11.335
8.835443037974683  7.544
9.132911392405063  12.638
9.462025316455696  8.33
9.772151898734178  12.874
10.037974683544304  14.543
10.113924050632912  13.081
10.405063291139241  13.638
11.373417721518987  9.876
15.69620253164557  8.086
30.563291139240505  7.526
-2.9683544303797467  0.817
-2.930379746835443  12.44
-2.867088607594937  0.703
-2.778481012658228  0.992
-2.7531645569620253  14.419
-2.430379746835443  1.334
-2.329113924050633  3.678
-2.1835443037974684  10.029
-2.107594936708861  2.735
-1.9873417721518987  5.848
-1.9430379746835442  4.28
-1.8544303797468353  3.272
-1.7721518987341771  1.696
-1.7658227848101267  10.137
-1.6772151898734178  3.614
-1.639240506329114  14.465
-1.5886075949367089  11.708
-1.5759493670886076  1.946
-1.5632911392405062  10.573
-1.4936708860759493  3.648
-1.481012658227848  11.463
-1.3037974683544304  1.89
-1.139240506329114  3.68
-0.9683544303797469  14.754
-0.7531645569620253  2.25
-0.7088607594936709  5.228
-0.5886075949367089  2.371
-0.5759493670886076  2.439
-0.5063291139240507  8.084
-0.2721518987341772  4.004
-0.1962025316455696  11.988
-0.15822784810126583  11.455
0.379746835443038  7.991
0.4620253164556962  15.709
0.6139240506329114  6.185
0.7784810126582279  10.175
0.8164556962025317  3.013
0.8164556962025317  8.589
0.9177215189873418  3.105
0.9430379746835443  11.465
1.0759493670886076  4.582
1.1075949367088607  10.013
1.1962025316455696  9.064
1.2025316455696202  12.383
1.3481012658227849  11.552
1.5759493670886076  9.141
1.6265822784810127  9.525
1.6898734177215189  15.653
1.7531645569620253  14.696
1.8734177215189873  12.452
2.0569620253164556  3.319
2.5063291139240507  12.566
2.607594936708861  9.512
2.6455696202531644  8.927
2.6772151898734178  12.988
2.8227848101265822  9.579
3.107594936708861  12.215
3.107594936708861  16.482
3.481012658227848  12.205
3.5063291139240507  7.943
3.537974683544304  6.504
3.5632911392405062  11.559
3.588607594936709  7.883
3.6265822784810124  11.153
3.7151898734177213  7.394
3.7974683544303796  12.958
3.981012658227848  13.564
4.120253164556962  4.436
4.234177215189874  7.936
4.291139240506329  4.906
4.582278481012659  9.506
5.006329113924051  5.262
5.082278481012659  3.124
5.113924050632911  11.043
5.177215189873418  11.324
5.177215189873418  14.005
5.2405063291139244  12.098
5.246835443037975  7.054
5.753164556962025  3.769
5.905063291139241  12.491
5.9113924050632916  5.729
6.0  7.761
6.7405063291139244  12.863
6.7405063291139244  6.19
6.930379746835443  7.725
7.120253164556962  3.717
7.291139240506329  9.177
7.6455696202531644  12.66
7.708860759493671  6.169
7.715189873417722  15.303
8.341772151898734  5.434
8.518987341772151  8.399
8.677215189873417  10.552
9.405063291139241  13.572
9.531645569620252  10.357
10.113924050632912  14.684
10.265822784810126  13.248
10.481012658227849  12.102
10.632911392405063  19.066
10.683544303797468  15.804
10.879746835443038  16.12
10.89240506329114  13.575
10.955696202531646  13.794
14.278481012658228  13.209
-3.1835443037974684  0.637
-3.1835443037974684  0.643
-3.0569620253164556  2.05
-2.981012658227848  2.874
-2.9240506329113924  1.481
-2.892405063291139  3.401
-2.6392405063291138  4.126
-2.6265822784810124  1.105
-2.5949367088607596  10.452
-2.5822784810126582  2.442
-2.537974683544304  3.547
-2.4936708860759493  12.214
-2.449367088607595  1.165
-2.4367088607594938  11.506
-2.3544303797468356  4.584
-2.3164556962025316  1.755
-2.221518987341772  1.906
-2.0759493670886076  4.139
-2.0569620253164556  1.575
-1.9177215189873418  1.485
-1.6075949367088607  2.462
-1.4746835443037976  16.054
-1.4113924050632911  10.275
-1.3481012658227849  2.628
-1.1265822784810127  7.898
-1.0696202531645569  13.762
-0.9240506329113924  14.636
-0.8037974683544303  10.368
-0.7341772151898734  1.911
-0.6265822784810127  9.84
-0.47468354430379744  4.011
-0.2468354430379747  16.406
0.0949367088607595  10.927
0.34177215189873417  2.436
0.37341772151898733  1.701
0.4936708860759494  12.281
0.5506329113924051  5.772
0.6075949367088608  7.45
0.6329113924050633  2.113
0.8291139240506329  2.513
0.9177215189873418  7.228
1.1265822784810127  6.716
1.3354430379746836  8.423
1.3670886075949367  3.057
1.3924050632911393  13.657
1.5  6.94
1.5949367088607596  13.018
1.6075949367088607  6.624
1.620253164556962  6.96
2.1835443037974684  5.891
2.2151898734177213  8.188
2.240506329113924  12.537
2.240506329113924  8.508
2.348101265822785  6.644
2.348101265822785  6.98
2.3797468354430378  2.572
2.392405063291139  7.495
2.4873417721518987  6.999
2.518987341772152  8.682
2.5316455696202533  10.764
2.6455696202531644  13.913
2.7088607594936707  14.608
2.867088607594937  8.786
2.9050632911392404  7.791
2.962025316455696  9.073
2.9873417721518987  13.17
3.2468354430379747  11.294
3.278481012658228  6.324
3.607594936708861  9.229
3.670886075949367  6.011
3.7088607594936707  14.509
4.063291139240507  15.469
4.310126582278481  9.969
4.443037974683544  2.82
4.582278481012659  5.988
4.791139240506329  6.84
4.981012658227848  3.447
5.018987341772152  11.587
5.132911392405063  11.447
5.265822784810126  6.258
5.6835443037974684  3.398
5.708860759493671  10.808
5.715189873417722  8.45
6.151898734177215  13.267
6.443037974683544  16.68
6.582278481012659  11.711
7.069620253164557  7.633
7.158227848101266  11.766
7.227848101265823  14.841
7.30379746835443  6.873
7.6075949367088604  15.624
7.6265822784810124  6.29
8.481012658227849  13.215
8.987341772151899  14.094
9.462025316455696  9.226
9.721518987341772  15.423
9.822784810126583  8.495
9.924050632911392  9.53
10.417721518987342  10.391
10.474683544303797  13.113
10.778481012658228  7.698
11.670886075949367  6.758
12.89873417721519  12.785
16.018987341772153  10.509
-3.0569620253164556  1.108
-3.050632911392405  2.97
-3.0316455696202533  1.178
-2.9050632911392404  3.458
-2.848101265822785  10.287
-2.810126582278481  1.159
-2.689873417721519  1.178
-2.481012658227848  0.805
-2.3417721518987342  3.462
-2.2341772151898733  10.312
-2.2025316455696204  11.711
-2.1962025316455698  1.418
-2.132911392405063  15.523
-2.0569620253164556  4.615
-1.9367088607594938  15.323
-1.9177215189873418  3.563
-1.9113924050632911  2.385
-1.8227848101265822  1.964
-1.7658227848101267  10.247
-1.6708860759493671  13.282
-1.5822784810126582  3.238
-1.5569620253164558  8.82
-1.5126582278481013  2.36
-1.481012658227848  10.504
-1.3291139240506329  4.257
-1.1835443037974684  13.827
-1.1518987341772151  10.696
-0.9746835443037974  15.635
-0.879746835443038  14.235
-0.6012658227848101  7.077
-0.4620253164556962  1.51
-0.3924050632911392  2.663
-0.33544303797468356  11.071
0.0  10.286
0.03164556962025317  15.396
0.0379746835443038  3.046
0.0759493670886076  3.667
0.2088607594936709  3.062
0.22151898734177214  10.568
0.22151898734177214  2.618
0.5  10.189
0.5632911392405063  11.719
0.5886075949367089  12.078
0.5949367088607594  5.741
0.879746835443038  4.189
0.9810126582278481  2.39
1.0759493670886076  4.49
1.1012658227848102  6.122
1.2278481012658229  11.821
1.2468354430379747  12.767
1.2911392405063291  10.953
1.4936708860759493  10.121
1.6708860759493671  2.802
1.8734177215189873  4.54
2.050632911392405  14.712
2.0569620253164556  11.852
2.5126582278481013  9.354
2.518987341772152  7.963
2.6265822784810124  9.926
2.6835443037974684  15.34
2.721518987341772  2.568
2.8417721518987342  5.368
2.892405063291139  8.792
2.9873417721518987  10.945
3.0063291139240507  3.96
3.0253164556962027  12.382
3.2468354430379747  7.211
3.259493670886076  14.829
3.5  11.365
3.632911392405063  11.813
3.9430379746835444  10.39
4.2025316455696204  12.016
4.424050632911392  3.687
4.449367088607595  5.556
4.474683544303797  10.43
4.60126582278481  3.993
5.1265822784810124  10.24
5.151898734177215  11.576
5.2784810126582276  7.952
5.455696202531645  16.086
5.506329113924051  10.791
5.632911392405063  11.718
5.715189873417722  12.483
5.949367088607595  10.86
6.2784810126582276  12.172
6.405063291139241  16.571
6.670886075949367  5.647
7.031645569620253  8.083
7.2025316455696204  8.736
7.449367088607595  3.922
7.7784810126582276  14.703
7.993670886075949  13.443
8.829113924050633  15.902
8.873417721518987  14.569
8.873417721518987  9.607
9.10759493670886  13.468
9.139240506329115  13.407
9.49367088607595  6.501
10.329113924050633  13.685
10.670886075949367  11.758
10.715189873417721  10.667
11.341772151898734  8.455
11.39873417721519  15.897
12.620253164556962  5.02
-3.1772151898734178  1.134
-3.1455696202531644  0.76
-2.9240506329113924  11.338
-2.848101265822785  1.438
-2.8354430379746836  3.433
-2.7848101265822787  1.299
-2.670886075949367  2.127
-2.569620253164557  9.627
-2.4556962025316458  13.438
-2.3734177215189876  4.301
-2.3227848101265822  3.243
-2.2468354430379747  8.76
-2.2088607594936707  2.201
-2.0949367088607596  1.22
-2.050632911392405  2.005
-1.9873417721518987  5.947
-1.9493670886075949  9.303
-1.8924050632911393  16.972
-1.7341772151898733  1.564
-1.7278481012658229  2.446
-1.5759493670886076  14.424
-1.5253164556962024  2.409
-1.4430379746835442  12.478
-1.1772151898734178  10.601
-1.1075949367088607  2.47
-1.0696202531645569  3.699
-1.0253164556962024  1.545
-0.9493670886075949  2.47
-0.6265822784810127  2.517
-0.4873417721518987  10.72
-0.47468354430379744  12.421
-0.46835443037974683  8.579
-0.23417721518987342  3.933
0.06329113924050633  3.664
0.0949367088607595  3.618
0.0949367088607595  4.14
0.31645569620253167  2.981
0.33544303797468356  2.542
0.4240506329113924  9.823
0.8670886075949367  3.898
0.9936708860759493  8.394
1.0443037974683544  5.108
1.2911392405063291  6.223
1.5063291139240507  9.661
1.518987341772152  13.458
1.5316455696202531  2.588
1.5759493670886076  16.453
1.5949367088607596  12.376
1.6645569620253164  6.098
1.6708860759493671  11.002
1.7151898734177216  12.597
1.8037974683544304  12.833
2.107594936708861  7.365
2.2151898734177213  3.644
2.449367088607595  9.207
2.481012658227848  3.403
2.6392405063291138  5.921
2.6835443037974684  7.286
2.8354430379746836  8.322
2.9556962025316458  6.494
3.240506329113924  4.746
3.3227848101265822  4.307
3.4050632911392404  5.012
3.632911392405063  11.382
4.1075949367088604  2.878
4.1455696202531644  10.489
4.19620253164557  6.483
4.2025316455696204  11.039
4.2784810126582276  6.545
4.4113924050632916  4.348
4.575949367088608  7.976
4.943037974683544  12.607
5.6265822784810124  12.585
5.810126582278481  9.21
5.917721518987341  5.998
6.120253164556962  11.513
6.2215189873417724  16.433
6.2784810126582276  8.368
6.341772151898734  9.777
6.487341772151899  9.417
6.550632911392405  9.27
6.582278481012659  8.692
6.689873417721519  7.559
6.753164556962025  7.533
6.930379746835443  4.442
6.943037974683544  10.119
6.943037974683544  10.702
7.120253164556962  6.035
7.430379746835443  16.539
7.582278481012659  10.945
7.7594936708860756  5.225
8.183544303797468  16.029
8.620253164556962  12.292
8.753164556962025  9.735
8.848101265822784  9.28
9.094936708860759  11.712
9.335443037974683  10.944
10.575949367088608  10.351
10.60759493670886  10.294
11.158227848101266  16.827
12.335443037974683  16.286
13.727848101265822  6.332
15.164556962025317  12.666
15.259493670886076  10.294
-2.6455696202531644  1.178
-2.6012658227848102  4.396
-2.5632911392405062  3.846
-2.430379746835443  3.573
-2.4240506329113924  3.769
-2.310126582278481  3.378
-2.0569620253164556  15.918
-2.0316455696202533  1.237
-1.9620253164556962  12.797
-1.6645569620253164  4.415
-1.6139240506329113  11.722
-1.4430379746835442  16.858
-1.2848101265822784  14.447
-1.2215189873417722  12.365
-1.1455696202531647  11.428
-0.8417721518987342  3.915
-0.5886075949367089  3.182
-0.25949367088607594  6.149
-0.24050632911392406  11.171
-0.23417721518987342  13.403
-0.22784810126582278  5.89
-0.20253164556962025  9.13
-0.16455696202531644  3.009
-0.10126582278481013  1.776
0.17088607594936708  13.931
0.4240506329113924  16.246
0.4240506329113924  7.154
0.4810126582278481  8.697
0.5569620253164557  4.308
0.6012658227848101  12.737
0.930379746835443  12.15
1.018987341772152  4.53
1.0443037974683544  2.37
1.0443037974683544  7.551
1.2974683544303798  11.67
1.4620253164556962  9.077
1.8670886075949367  2.818
2.0632911392405062  7.319
2.107594936708861  15.744
2.4367088607594938  14.689
2.4936708860759493  6.11
2.6772151898734178  7.861
2.689873417721519  10.359
2.7088607594936707  5.14
2.721518987341772  10.219
3.0569620253164556  3.168
3.088607594936709  11.666
3.221518987341772  11.141
3.310126582278481  6.31
3.3417721518987342  14.697
3.3797468354430378  3.738
3.550632911392405  6.974
3.6392405063291138  4.966
3.7974683544303796  14.41
3.8544303797468356  5.838
4.006329113924051  10.868
4.1455696202531644  16.878
4.2025316455696204  14.622
4.208860759493671  7.927
4.3734177215189876  4.766
4.708860759493671  9.54
4.829113924050633  11.623
4.917721518987341  13.992
4.968354430379747  9.142
4.987341772151899  11.758
5.094936708860759  16.308
5.620253164556962  12.33
5.6645569620253164  12.905
5.6835443037974684  4.658
5.949367088607595  7.529
6.063291139240507  11.034
6.113924050632911  11.26
6.2784810126582276  14.533
6.3164556962025316  6.229
6.525316455696203  15.032
6.8924050632911396  11.739
7.075949367088608  13.336
7.39873417721519  12.128
7.594936708860759  6.766
7.7215189873417724  7.02
7.7405063291139244  8.034
7.930379746835443  7.021
7.962025316455696  7.904
8.113924050632912  16.14
8.373417721518987  13.729
8.39873417721519  7.068
8.949367088607595  13.358
9.056962025316455  8.241
9.329113924050633  9.194
9.512658227848101  6.618
10.974683544303797  11.102
11.145569620253164  9.543
12.132911392405063  14.377
12.158227848101266  10.668
12.246835443037975  10.29
12.335443037974683  14.385
12.50632911392405  10.944
12.582278481012658  10.732
14.772151898734178  9.358
14.955696202531646  13.052
15.132911392405063  13.635
15.379746835443038  10.684
15.740506329113924  5.852
16.645569620253166  11.322
-3.0822784810126582  1.213
-2.949367088607595  6.66
-2.8544303797468356  7.681
-2.449367088607595  1.111
-2.3607594936708862  1.42
-2.1392405063291138  3.665
-2.1265822784810124  10.093
-2.088607594936709  2.124
-2.050632911392405  5.196
-1.9936708860759493  12.201
-1.9240506329113924  2.641
-1.9113924050632911  12.48
-1.9050632911392404  15.784
-1.7721518987341771  8.578
-1.6772151898734178  1.212
-1.620253164556962  4.38
-1.5822784810126582  2.946
-1.4177215189873418  11.889
-1.2278481012658229  1.74
-1.1329113924050633  4.418
-1.0316455696202531  10.826
-0.8227848101265823  10.47
-0.7911392405063291  12.483
-0.4810126582278481  2.366
-0.2974683544303797  2.123
-0.2848101265822785  10.018
-0.11392405063291139  4.564
-0.06329113924050633  11.602
0.3860759493670886  4.666
0.5379746835443038  4.042
0.569620253164557  9.764
0.6962025316455697  15.658
0.7088607594936709  11.495
0.9113924050632911  6.151
0.9177215189873418  4.262
1.0759493670886076  6.743
1.139240506329114  13.211
1.240506329113924  13.109
1.2911392405063291  13.059
1.3544303797468353  2.547
1.3734177215189873  8.244
1.3987341772151898  2.165
1.4556962025316456  12.368
1.4683544303797469  4.55
1.4746835443037976  10.189
1.6708860759493671  8.184
1.759493670886076  2.613
1.9113924050632911  13.798
1.9873417721518987  10.844
2.3417721518987342  5.814
2.411392405063291  10.378
2.481012658227848  4.718
2.5063291139240507  9.551
2.6582278481012658  12.219
2.7278481012658227  6.695
3.1012658227848102  12.051
3.1455696202531644  6.537
3.2088607594936707  11.648
3.6772151898734178  11.24
3.6772151898734178  6.762
3.6962025316455698  14.097
3.740506329113924  14.369
3.911392405063291  10.995
3.911392405063291  6.794
3.9240506329113924  12.679
4.037974683544304  15.697
4.1455696202531644  9.206
4.284810126582278  6.308
4.360759493670886  11.793
4.3734177215189876  8.287
4.841772151898734  4.389
4.848101265822785  14.281
4.962025316455696  16.322
5.132911392405063  11.516
5.449367088607595  11.299
5.639240506329114  14.683
5.80379746835443  12.157
5.8734177215189876  11.475
6.253164556962025  5.787
6.367088607594937  10.022
6.3924050632911396  12.387
6.69620253164557  14.872
6.962025316455696  7.698
7.3924050632911396  7.715
7.436708860759493  9.257
7.727848101265823  4.908
7.8544303797468356  6.541
8.221518987341772  14.781
8.430379746835444  12.513
8.816455696202532  14.546
8.829113924050633  7.516
9.082278481012658  10.19
9.164556962025317  11.362
9.177215189873417  11.547
9.20253164556962  12.492
9.348101265822784  12.917
10.050632911392405  6.333
10.291139240506329  7.766
10.39240506329114  13.065
10.525316455696203  6.862
11.518987341772151  11.741
11.60126582278481  16.426
13.082278481012658  11.247
13.879746835443038  8.919
-3.2911392405063293  0.563
-2.981012658227848  9.808
-2.8860759493670884  9.514
-2.829113924050633  11.604
-2.5253164556962027  10.905
-2.4367088607594938  15.787
-2.2911392405063293  2.505
-2.2341772151898733  9.521
-2.2025316455696204  14.051
-2.1455696202531644  1.547
-2.0759493670886076  10.159
-1.9430379746835442  14.277
-1.8860759493670887  6.548
-1.8734177215189873  2.235
-1.7848101265822784  2.706
-1.6962025316455696  10.082
-1.6708860759493671  10.893
-1.6708860759493671  1.371
-1.6455696202531647  3.841
-1.6012658227848102  17.0
-1.5  8.055
-1.2151898734177216  2.96
-1.139240506329114  10.031
-1.0  1.978
-1.0  3.936
-0.9746835443037974  10.977
-0.8924050632911392  6.128
-0.8417721518987342  2.592
-0.7974683544303798  2.877
-0.6392405063291139  2.196
-0.6075949367088608  2.073
-0.2911392405063291  14.025
-0.26582278481012656  10.313
-0.18354430379746836  9.923
-0.16455696202531644  3.955
-0.13291139240506328  11.799
-0.056962025316455694  8.378
0.03164556962025317  13.92
0.06329113924050633  6.236
0.3227848101265823  10.754
0.3227848101265823  10.756
0.5189873417721519  11.285
0.879746835443038  9.487
1.0886075949367089  1.967
1.0949367088607596  10.403
1.2151898734177216  3.63
1.2278481012658229  8.249
1.4873417721518987  5.609
1.5886075949367089  3.194
1.6075949367088607  9.032
1.6329113924050633  3.924
1.9367088607594938  10.814
2.0443037974683542  12.803
2.221518987341772  7.79
2.6139240506329116  10.493
2.9746835443037973  11.221
3.0569620253164556  12.013
3.2531645569620253  3.895
3.2848101265822787  4.232
3.2911392405063293  6.434
3.3417721518987342  10.465
3.5  6.904
3.8607594936708862  11.989
3.9936708860759493  12.177
4.329113924050633  11.093
4.329113924050633  5.773
4.3734177215189876  13.668
4.424050632911392  11.437
4.525316455696203  7.416
4.531645569620253  5.625
4.765822784810126  17.099
4.7974683544303796  10.589
4.810126582278481  5.383
4.9113924050632916  8.295
5.018987341772152  6.652
5.1455696202531644  16.175
5.360759493670886  9.154
5.386075949367089  7.252
5.449367088607595  12.755
5.512658227848101  12.038
5.841772151898734  12.239
6.113924050632911  7.355
6.3544303797468356  7.821
6.531645569620253  15.399
6.746835443037975  10.593
6.943037974683544  6.385
7.012658227848101  15.887
7.367088607594937  10.921
7.556962025316456  11.428
7.7784810126582276  15.025
7.905063291139241  8.224
8.113924050632912  15.49
8.753164556962025  3.95
9.037974683544304  5.363
9.310126582278482  12.033
9.60759493670886  13.604
10.41139240506329  15.769
10.582278481012658  11.791
10.683544303797468  9.028
10.89873417721519  8.529
11.132911392405063  11.369
11.487341772151899  11.816
14.449367088607595  14.949
16.9873417721519  11.894
-2.962025316455696  11.117
-2.9367088607594938  1.655
-2.8607594936708862  1.628
-2.8164556962025316  2.534
-2.7658227848101267  1.106
-2.7088607594936707  2.236
-2.5632911392405062  1.315
-2.3164556962025316  14.519
-2.1962025316455698  10.383
-2.0063291139240507  10.617
-2.0063291139240507  15.658
-1.860759493670886  10.551
-1.7658227848101267  4.121
-1.7215189873417722  1.269
-1.6329113924050633  2.072
-1.2721518987341771  13.71
-1.259493670886076  1.872
-1.0886075949367089  11.2
-0.9810126582278481  11.035
-0.8291139240506329  15.158
-0.740506329113924  15.197
-0.36075949367088606  2.292
-0.2974683544303797  16.034
-0.06962025316455696  2.523
-0.06962025316455696  3.426
-0.04430379746835443  4.038
0.12025316455696203  11.16
0.2468354430379747  2.299
0.25949367088607594  2.712
0.5  12.358
0.5949367088607594  10.151
0.6139240506329114  13.193
0.6582278481012658  5.206
0.6645569620253164  6.66
0.7341772151898734  3.601
0.8607594936708861  2.827
1.0379746835443038  6.64
1.139240506329114  4.741
1.139240506329114  6.116
1.1708860759493671  3.985
1.3734177215189873  11.296
1.5316455696202531  13.837
1.759493670886076  8.609
1.8734177215189873  5.742
1.9050632911392404  12.089
1.9113924050632911  3.965
2.1265822784810124  12.305
2.1835443037974684  8.046
2.4556962025316458  11.17
2.740506329113924  16.263
2.8607594936708862  11.873
3.1265822784810124  16.542
3.2531645569620253  16.09
3.3164556962025316  5.029
3.5063291139240507  9.979
3.518987341772152  6.896
3.6645569620253164  12.349
3.8797468354430378  5.888
4.120253164556962  13.872
4.3544303797468356  14.112
4.531645569620253  7.022
4.613924050632911  10.968
4.987341772151899  7.477
5.031645569620253  15.442
5.1265822784810124  8.196
5.367088607594937  5.877
5.386075949367089  12.898
5.436708860759493  12.205
5.449367088607595  6.084
5.677215189873418  4.381
5.886075949367089  4.673
6.050632911392405  6.097
6.177215189873418  7.646
6.39873417721519  11.689
6.39873417721519  12.265
6.6455696202531644  10.819
7.0  14.428
7.025316455696203  10.668
7.044303797468355  15.429
7.151898734177215  8.517
7.246835443037975  7.793
7.2784810126582276  6.669
7.291139240506329  10.102
7.329113924050633  12.256
7.341772151898734  8.746
7.5886075949367084  10.615
7.689873417721519  13.467
7.968354430379747  15.91
8.10126582278481  8.209
8.189873417721518  9.898
8.512658227848101  12.475
8.60126582278481  8.741
9.139240506329115  9.466
9.151898734177216  5.228
9.481012658227849  15.066
9.721518987341772  13.845
10.246835443037975  9.921
10.537974683544304  5.535
10.664556962025317  13.618
10.79746835443038  7.698
11.386075949367088  13.41
13.417721518987342  11.239
15.126582278481013  11.242
18.462025316455698  9.535
-3.0569620253164556  0.638
-2.911392405063291  1.08
-2.4936708860759493  5.059
-2.3354430379746836  10.367
-2.2025316455696204  1.982
-2.088607594936709  10.748
-2.0  13.175
-1.7088607594936709  1.511
-1.6518987341772151  14.514
-1.4303797468354431  4.036
-1.4050632911392404  15.24
-1.2658227848101267  10.089
-1.0696202531645569  6.062
-0.8924050632911392  11.531
-0.7911392405063291  1.802
-0.6645569620253164  11.05
-0.6518987341772152  8.919
-0.5822784810126582  3.969
-0.569620253164557  5.687
-0.46835443037974683  4.07
-0.4050632911392405  11.501
-0.34810126582278483  1.605
-0.03164556962025317  6.596
0.0  7.127
0.0379746835443038  5.814
0.2468354430379747  2.243
0.2911392405063291  12.291
0.37341772151898733  10.813
0.4240506329113924  4.465
0.47468354430379744  6.296
0.4936708860759494  12.95
0.620253164556962  13.548
0.620253164556962  7.465
0.6455696202531646  11.317
0.6518987341772152  3.874
0.879746835443038  7.89
0.9240506329113924  2.323
0.9493670886075949  4.116
1.0886075949367089  5.382
1.1012658227848102  6.38
1.2025316455696202  6.405
1.2088607594936709  6.563
1.3734177215189873  7.33
1.4620253164556962  13.669
1.5063291139240507  1.958
1.5126582278481013  7.125
1.5949367088607596  3.061
1.6455696202531647  15.021
1.6518987341772151  6.439
1.7721518987341771  2.917
1.7848101265822784  13.787
1.8354430379746836  2.319
1.8987341772151898  7.706
2.018987341772152  4.843
2.0443037974683542  11.1
2.088607594936709  3.969
2.2848101265822787  6.77
2.4177215189873418  12.446
2.4240506329113924  2.468
2.430379746835443  15.605
2.5569620253164556  11.724
2.6455696202531644  13.04
3.1645569620253164  6.904
3.2151898734177213  9.423
3.259493670886076  3.223
3.3037974683544302  9.493
3.3227848101265822  7.226
3.3544303797468356  11.456
3.5316455696202533  14.419
3.6772151898734178  13.375
3.7531645569620253  11.011
3.759493670886076  11.513
3.7658227848101267  15.946
3.7721518987341773  8.654
4.2215189873417724  3.012
4.60126582278481  10.959
4.6835443037974684  3.805
4.879746835443038  11.094
4.9113924050632916  10.945
5.1835443037974684  13.461
5.2405063291139244  12.198
5.474683544303797  11.938
5.493670886075949  11.174
5.5886075949367084  12.813
6.670886075949367  12.524
6.7594936708860756  15.981
6.860759493670886  14.158
7.1455696202531644  9.486
7.7215189873417724  13.657
7.727848101265823  9.221
7.829113924050633  9.534
7.841772151898734  12.224
8.08860759493671  4.436
8.208860759493671  12.58
8.39240506329114  5.453
9.139240506329115  10.699
9.386075949367088  7.964
9.525316455696203  14.814
10.49367088607595  12.385
10.550632911392405  17.079
10.664556962025317  14.975
12.348101265822784  14.039
17.60759493670886  15.003
17.860759493670887  13.654
-2.930379746835443  4.048
-2.892405063291139  10.662
-2.8860759493670884  1.201
-2.867088607594937  1.296
-2.6835443037974684  1.075
-2.607594936708861  2.306
-2.5632911392405062  2.47
-2.3987341772151898  11.214
-2.3227848101265822  1.774
-2.1455696202531644  1.01
-2.069620253164557  4.508
-2.0443037974683542  14.948
-1.9683544303797469  9.76
-1.8481012658227849  5.314
-1.2784810126582278  1.116
-1.2658227848101267  9.127
-1.2531645569620253  10.851
-1.0949367088607596  5.289
-0.9113924050632911  3.872
-0.8037974683544303  6.852
-0.4620253164556962  3.028
-0.4177215189873418  1.431
-0.41139240506329117  3.121
-0.3860759493670886  4.255
-0.33544303797468356  4.242
-0.17088607594936708  10.081
-0.14556962025316456  2.777
0.08860759493670886  3.682
0.2088607594936709  3.412
0.33544303797468356  11.847
0.35443037974683544  9.931
0.3860759493670886  12.029
0.4177215189873418  12.217
0.45569620253164556  3.053
0.4936708860759494  6.08
0.5443037974683544  7.038
0.5949367088607594  14.055
0.8291139240506329  12.241
0.9873417721518988  11.252
1.018987341772152  12.509
1.1455696202531647  13.271
1.2025316455696202  6.94
1.3037974683544304  15.713
1.3227848101265822  6.714
1.6012658227848102  8.155
1.6898734177215189  15.73
1.7784810126582278  13.222
1.8417721518987342  4.906
2.018987341772152  6.709
2.0569620253164556  2.713
2.0822784810126582  10.936
2.1012658227848102  5.48
2.259493670886076  13.579
2.462025316455696  14.169
2.6455696202531644  11.476
2.651898734177215  3.306
2.689873417721519  4.088
3.0126582278481013  15.057
3.240506329113924  7.703
3.4050632911392404  8.404
3.4177215189873418  13.682
3.5569620253164556  11.977
3.6835443037974684  14.517
3.7088607594936707  7.883
3.721518987341772  7.64
3.9556962025316458  11.96
3.962025316455696  6.47
4.151898734177215  12.079
4.208860759493671  10.626
4.3544303797468356  12.178
4.3544303797468356  13.908
4.860759493670886  4.036
4.924050632911392  15.881
4.974683544303797  12.173
5.006329113924051  7.497
5.132911392405063  7.637
5.227848101265823  15.22
5.30379746835443  15.668
5.841772151898734  8.671
6.113924050632911  8.324
6.367088607594937  17.652
6.512658227848101  10.426
6.569620253164557  14.252
6.639240506329114  13.742
6.765822784810126  10.895
6.810126582278481  9.346
6.886075949367089  12.553
6.987341772151899  12.223
7.246835443037975  8.411
7.329113924050633  4.905
7.430379746835443  6.044
9.253164556962025  13.943
9.39240506329114  13.489
9.430379746835444  11.536
10.354430379746836  11.165
10.569620253164556  13.71
10.854430379746836  12.952
11.58860759493671  11.287
11.734177215189874  11.351
12.082278481012658  15.349
12.626582278481013  6.219
12.89873417721519  13.727
12.955696202531646  6.883
16.664556962025316  11.214
-3.1012658227848102  1.075
-3.0759493670886076  1.825
-3.0316455696202533  2.257
-2.759493670886076  1.054
-2.6835443037974684  2.755
-2.6202531645569622  11.568
-2.5443037974683542  10.533
-2.4683544303797467  13.23
-2.462025316455696  3.49
-2.3417721518987342  9.731
-2.3164556962025316  10.734
-2.3037974683544302  5.438
-2.088607594936709  10.931
-1.9873417721518987  2.236
-1.9430379746835442  9.429
-1.7468354430379747  14.536
-1.6265822784810127  12.455
-1.5443037974683544  2.727
-1.4936708860759493  14.316
-1.2278481012658229  9.402
-1.1645569620253164  1.351
-0.9430379746835443  1.567
-0.9367088607594937  11.005
-0.879746835443038  2.527
-0.6708860759493671  6.013
-0.6012658227848101  12.055
-0.5253164556962026  4.909
-0.43670886075949367  3.686
-0.41139240506329117  2.6
-0.13291139240506328  11.77
-0.0379746835443038  12.279
-0.006329113924050633  5.964
0.02531645569620253  10.401
0.14556962025316456  9.611
0.36075949367088606  3.928
0.4620253164556962  6.02
0.5063291139240507  15.569
0.5253164556962026  8.814
0.6455696202531646  5.898
0.9367088607594937  12.505
0.9620253164556962  7.648
1.3544303797468353  10.784
1.4050632911392404  15.406
1.4556962025316456  3.506
1.5696202531645569  11.146
1.7088607594936709  4.81
1.9113924050632911  6.782
2.2088607594936707  15.246
2.2848101265822787  8.192
2.4746835443037973  2.595
2.4873417721518987  5.106
2.5  4.201
2.7151898734177213  4.723
2.8227848101265822  8.062
3.0443037974683542  9.255
3.132911392405063  11.666
3.2151898734177213  13.907
3.2151898734177213  5.366
3.221518987341772  5.297
3.3417721518987342  10.986
3.3734177215189876  6.21
3.5126582278481013  8.545
3.632911392405063  12.241
3.8164556962025316  7.136
3.8417721518987342  14.055
3.8987341772151898  11.354
3.9873417721518987  9.944
4.025316455696203  3.917
4.082278481012659  5.365
4.3164556962025316  15.109
4.525316455696203  12.802
4.537974683544304  11.339
4.613924050632911  10.099
4.727848101265823  5.009
4.746835443037975  6.48
4.7974683544303796  11.694
5.234177215189874  11.938
5.2784810126582276  12.951
5.310126582278481  7.999
5.430379746835443  18.877
5.436708860759493  19.955
5.512658227848101  7.106
5.575949367088608  11.092
5.80379746835443  11.697
6.177215189873418  4.979
6.246835443037975  5.335
6.3734177215189876  10.374
6.4113924050632916  9.241
6.848101265822785  11.651
7.006329113924051  8.019
7.0886075949367084  6.439
7.246835443037975  11.159
7.6835443037974684  4.32
7.810126582278481  9.86
7.8354430379746836  16.953
8.265822784810126  8.461
8.481012658227849  10.692
9.987341772151899  11.411
10.594936708860759  8.933
11.39240506329114  4.976
11.727848101265822  8.269
13.683544303797468  14.333
14.810126582278482  12.806
19.70253164556962  13.24
-3.240506329113924  0.579
-2.6392405063291138  1.362
-2.607594936708861  9.371
-2.4556962025316458  14.809
-2.3987341772151898  10.917
-2.3797468354430378  13.025
-2.310126582278481  1.503
-2.069620253164557  11.036
-2.037974683544304  6.754
-2.0126582278481013  1.948
-1.9746835443037976  10.133
-1.9303797468354431  15.045
-1.620253164556962  8.369
-1.6075949367088607  11.187
-1.5632911392405062  14.393
-1.3734177215189873  10.346
-1.3417721518987342  1.594
-1.3227848101265822  3.766
-1.1645569620253164  10.777
-1.1582278481012658  3.824
-0.9620253164556962  2.85
-0.8860759493670886  7.624
-0.8670886075949367  6.473
-0.8607594936708861  2.66
-0.7974683544303798  2.366
-0.37341772151898733  4.348
-0.2974683544303797  6.643
-0.17088607594936708  3.687
-0.14556962025316456  7.794
-0.12025316455696203  4.72
-0.10759493670886076  14.501
-0.08860759493670886  6.388
-0.05063291139240506  3.699
0.006329113924050633  4.697
0.5759493670886076  10.209
0.740506329113924  17.249
0.9746835443037974  9.067
1.120253164556962  14.267
1.4620253164556962  5.133
1.4873417721518987  11.738
1.5506329113924051  9.097
1.5696202531645569  10.311
1.981012658227848  10.982
2.0  12.774
2.1392405063291138  14.683
2.1645569620253164  3.921
2.2658227848101267  4.347
2.348101265822785  4.241
2.3734177215189876  7.775
2.3797468354430378  15.596
2.5  7.183
2.5822784810126582  3.369
2.588607594936709  11.96
2.848101265822785  11.907
2.962025316455696  11.005
3.0443037974683542  16.412
3.0949367088607596  8.859
3.1455696202531644  17.012
3.3797468354430378  7.644
3.6012658227848102  16.501
3.8354430379746836  11.49
3.9177215189873418  10.946
3.962025316455696  7.615
4.044303797468355  11.095
4.0886075949367084  4.691
4.272151898734177  14.178
4.462025316455696  6.848
4.651898734177215  10.504
4.746835443037975  3.857
4.924050632911392  4.721
5.044303797468355  16.382
5.310126582278481  13.261
5.348101265822785  7.739
5.379746835443038  16.8
5.512658227848101  11.079
5.563291139240507  12.092
5.841772151898734  6.442
5.962025316455696  5.712
6.0  4.977
6.037974683544304  7.897
6.082278481012659  12.859
6.227848101265823  13.667
6.80379746835443  9.554
7.037974683544304  7.505
7.1265822784810124  9.36
7.177215189873418  12.987
7.329113924050633  17.505
7.481012658227848  6.462
7.487341772151899  7.949
7.753164556962025  12.674
8.19620253164557  8.244
8.531645569620252  14.942
8.544303797468354  12.442
8.79746835443038  10.71
9.082278481012658  10.762
9.094936708860759  10.575
9.50632911392405  13.983
10.069620253164556  13.355
10.759493670886076  5.797
12.094936708860759  9.482
12.740506329113924  10.927
13.746835443037975  6.982
16.9873417721519  14.966
18.72151898734177  11.057
-2.8417721518987342  3.819
-2.7531645569620253  10.213
-2.6772151898734178  0.75
-2.5632911392405062  4.424
-2.5443037974683542  2.743
-2.2531645569620253  10.985
-2.170886075949367  11.604
-2.0822784810126582  0.804
-1.9683544303797469  9.555
-1.860759493670886  14.61
-1.7848101265822784  2.861
-1.7721518987341771  1.282
-1.7721518987341771  1.536
-1.7088607594936709  3.531
-1.4050632911392404  1.94
-1.1645569620253164  1.381
-1.1265822784810127  7.642
-1.0506329113924051  10.03
-1.0506329113924051  13.048
-0.9493670886075949  17.005
-0.7088607594936709  15.416
-0.569620253164557  4.942
-0.5569620253164557  5.367
-0.5253164556962026  5.178
-0.4050632911392405  1.906
-0.16455696202531644  13.361
0.0  15.478
0.20253164556962025  12.598
0.36075949367088606  5.336
0.43037974683544306  2.076
0.4430379746835443  5.697
0.6265822784810127  7.366
0.8924050632911392  2.353
0.9620253164556962  12.649
1.1265822784810127  9.13
1.3227848101265822  9.562
1.3544303797468353  15.944
1.518987341772152  3.901
1.5443037974683544  3.519
1.5506329113924051  3.648
1.6582278481012658  3.141
1.7721518987341771  7.92
1.8860759493670887  7.577
1.9620253164556962  2.506
2.0  9.805
2.037974683544304  3.298
2.1139240506329116  11.524
2.189873417721519  14.431
2.2025316455696204  10.599
2.2151898734177213  6.651
2.5316455696202533  6.109
2.9050632911392404  3.35
2.911392405063291  14.742
3.221518987341772  12.96
3.310126582278481  14.014
3.6012658227848102  7.625
3.7278481012658227  10.965
4.1835443037974684  6.973
4.2405063291139244  11.859
4.5  12.077
4.550632911392405  5.589
4.651898734177215  11.52
4.841772151898734  15.063
5.025316455696203  16.117
5.177215189873418  5.093
5.2784810126582276  8.744
5.405063291139241  13.932
5.4113924050632916  4.416
5.753164556962025  8.189
6.018987341772152  7.483
6.031645569620253  8.791
6.10126582278481  12.166
6.518987341772152  13.053
6.658227848101266  6.666
6.670886075949367  10.225
6.772151898734177  11.675
6.8354430379746836  11.539
6.993670886075949  11.536
7.227848101265823  9.177
7.2784810126582276  4.65
7.5  6.411
7.639240506329114  6.096
7.810126582278481  5.366
8.00632911392405  14.394
8.120253164556962  5.415
8.177215189873417  16.528
8.613924050632912  12.11
8.658227848101266  8.514
8.810126582278482  10.744
9.20253164556962  8.876
9.30379746835443  7.849
9.316455696202532  6.621
9.531645569620252  11.317
9.620253164556962  10.722
9.683544303797468  16.534
10.449367088607595  13.446
11.113924050632912  12.867
11.645569620253164  12.004
12.037974683544304  9.65
12.575949367088608  7.781
12.753164556962025  14.496
13.727848101265822  7.136
18.550632911392405  9.298
22.018987341772153  14.549
-3.2531645569620253  0.41
-3.0632911392405062  0.63
-2.867088607594937  1.38
-2.7974683544303796  5.19
-2.6835443037974684  1.877
-2.3797468354430378  2.798
-2.240506329113924  15.675
-2.2278481012658227  1.55
-2.170886075949367  11.289
-2.151898734177215  4.25
-2.050632911392405  2.131
-1.9556962025316456  13.247
-1.9430379746835442  1.952
-1.9303797468354431  2.759
-1.9303797468354431  3.664
-1.9177215189873418  8.205
-1.8670886075949367  10.465
-1.8354430379746836  3.842
-1.8101265822784811  10.013
-1.7468354430379747  5.002
-1.620253164556962  3.711
-1.4746835443037976  0.73
-1.4493670886075949  13.153
-1.2278481012658229  2.692
-1.2215189873417722  3.77
-1.1898734177215189  5.327
-1.1518987341772151  9.767
-0.9810126582278481  9.711
-0.4240506329113924  4.223
-0.2974683544303797  5.686
-0.10759493670886076  10.791
0.06329113924050633  3.204
0.12658227848101267  9.337
0.25949367088607594  3.268
0.34810126582278483  4.049
0.43037974683544306  2.488
0.4430379746835443  3.147
0.44936708860759494  5.792
0.46835443037974683  15.262
0.9683544303797469  3.022
1.0  4.024
1.0443037974683544  11.389
1.2341772151898733  9.432
1.4367088607594938  6.472
1.5  5.878
1.9303797468354431  4.295
1.9367088607594938  14.664
2.151898734177215  8.919
2.310126582278481  15.607
2.4556962025316458  14.133
2.5316455696202533  12.025
2.6202531645569622  13.875
2.6265822784810124  5.038
2.689873417721519  14.668
2.7341772151898733  2.803
2.7341772151898733  5.076
2.8417721518987342  11.436
2.9430379746835444  4.474
3.0126582278481013  2.903
3.0759493670886076  6.012
3.2088607594936707  4.814
3.2911392405063293  7.654
3.481012658227848  2.765
3.5  9.393
3.670886075949367  7.365
3.6772151898734178  13.523
3.7025316455696204  13.826
3.7848101265822787  6.514
4.082278481012659  5.439
4.1075949367088604  9.386
4.2784810126582276  14.664
4.379746835443038  13.015
4.531645569620253  10.456
4.544303797468355  11.655
4.746835443037975  10.21
4.810126582278481  13.751
4.8924050632911396  8.14
4.905063291139241  6.993
5.2025316455696204  10.773
5.360759493670886  9.541
5.39873417721519  8.824
5.582278481012659  12.411
5.670886075949367  9.224
5.848101265822785  7.76
5.943037974683544  15.491
6.322784810126582  11.778
6.462025316455696  4.541
6.987341772151899  5.945
7.0  11.795
7.955696202531645  11.472
8.151898734177216  7.28
8.215189873417721  9.573
8.556962025316455  15.957
8.778481012658228  15.017
9.075949367088608  15.631
9.120253164556962  10.296
9.234177215189874  10.899
9.341772151898734  13.283
9.563291139240507  10.961
10.29746835443038  11.477
10.924050632911392  8.798
12.19620253164557  12.084
12.765822784810126  11.814
13.544303797468354  11.742
-3.132911392405063  0.535
-3.0759493670886076  0.648
-2.9367088607594938  1.22
-2.7151898734177213  1.04
-2.7088607594936707  3.836
-2.550632911392405  9.354
-2.430379746835443  10.691
-2.392405063291139  3.808
-2.329113924050633  0.543
-2.088607594936709  3.195
-2.0253164556962027  3.022
-1.9936708860759493  2.498
-1.9113924050632911  2.493
-1.7215189873417722  13.106
-1.6962025316455696  10.745
-1.5822784810126582  2.063
-1.5759493670886076  4.008
-1.5569620253164558  11.512
-1.2025316455696202  8.256
-1.0443037974683544  11.749
-0.9746835443037974  2.277
-0.7531645569620253  2.67
-0.6139240506329114  7.731
-0.33544303797468356  14.909
-0.2911392405063291  2.077
-0.0949367088607595  13.803
-0.056962025316455694  12.368
0.27848101265822783  2.637
0.3227848101265823  3.026
0.35443037974683544  13.312
0.36075949367088606  2.975
0.3670886075949367  13.578
0.5379746835443038  3.069
0.5632911392405063  10.051
0.740506329113924  3.069
0.8417721518987342  13.135
0.8734177215189873  4.011
0.9050632911392406  13.91
1.0949367088607596  14.367
1.2341772151898733  11.831
1.481012658227848  4.471
1.6708860759493671  13.857
1.7341772151898733  4.657
1.8860759493670887  5.547
1.9367088607594938  12.013
2.0063291139240507  8.141
2.151898734177215  11.316
2.189873417721519  2.491
2.2341772151898733  13.911
2.278481012658228  11.555
2.3164556962025316  8.221
2.3417721518987342  10.571
2.4050632911392404  10.781
2.462025316455696  2.149
2.5126582278481013  4.405
2.7341772151898733  2.817
2.867088607594937  8.054
2.9367088607594938  3.55
3.1265822784810124  12.103
3.1962025316455698  14.778
3.537974683544304  13.829
3.5569620253164556  13.919
3.8417721518987342  7.121
4.120253164556962  8.761
4.2025316455696204  5.427
4.512658227848101  3.848
4.550632911392405  11.282
4.917721518987341  4.929
5.1455696202531644  13.498
5.158227848101266  4.96
5.518987341772152  4.367
5.556962025316456  3.335
6.044303797468355  9.897
6.3164556962025316  7.626
6.474683544303797  7.096
6.525316455696203  17.165
6.632911392405063  4.488
6.689873417721519  12.196
6.8734177215189876  15.47
7.037974683544304  13.018
7.069620253164557  5.698
7.2215189873417724  8.914
7.329113924050633  15.066
7.3924050632911396  12.926
7.917721518987341  13.181
7.968354430379747  13.639
8.018987341772151  6.958
8.221518987341772  6.618
8.474683544303797  13.834
8.582278481012658  16.162
8.683544303797468  11.806
9.132911392405063  11.337
9.234177215189874  8.126
9.575949367088608  12.8
10.215189873417721  11.127
10.740506329113924  14.32
10.791139240506329  8.988
11.19620253164557  8.17
11.468354430379748  10.619
14.272151898734178  7.398
14.462025316455696  10.146
15.468354430379748  7.534
16.443037974683545  12.739
19.70253164556962  13.818
-2.7974683544303796  0.737
-2.7151898734177213  3.188
-2.689873417721519  14.049
-2.6139240506329116  1.147
-2.5126582278481013  1.277
-2.3544303797468356  3.822
-2.310126582278481  2.601
-2.2911392405063293  2.097
-2.2468354430379747  10.31
-2.1265822784810124  7.635
-1.9746835443037976  1.58
-1.8670886075949367  12.226
-1.7911392405063291  12.429
-1.7215189873417722  12.769
-1.6455696202531647  14.789
-1.639240506329114  1.792
-1.6265822784810127  8.87
-1.5886075949367089  11.55
-1.4430379746835442  15.811
-1.4177215189873418  12.261
-1.3227848101265822  10.512
-1.1772151898734178  12.933
-1.1455696202531647  12.046
-1.139240506329114  15.092
-1.120253164556962  3.613
-0.9683544303797469  2.14
-0.930379746835443  3.086
-0.5379746835443038  2.521
-0.44936708860759494  2.119
-0.2974683544303797  4.013
-0.17088607594936708  8.513
-0.12025316455696203  3.356
-0.0189873417721519  1.949
0.2848101265822785  12.014
0.2911392405063291  3.713
0.3860759493670886  2.144
0.3987341772151899  10.623
0.7784810126582279  9.42
0.8037974683544303  11.649
0.8164556962025317  4.126
0.8164556962025317  7.145
0.879746835443038  5.331
0.9240506329113924  17.647
0.9430379746835443  15.831
1.2784810126582278  8.625
1.8291139240506329  2.418
1.9620253164556962  2.405
2.170886075949367  6.29
2.4177215189873418  11.129
2.449367088607595  9.185
2.4746835443037973  16.119
2.7278481012658227  16.21
2.740506329113924  7.236
2.7721518987341773  6.642
3.132911392405063  14.741
3.240506329113924  17.818
3.5632911392405062  12.597
3.632911392405063  13.748
3.7278481012658227  6.008
3.778481012658228  4.42
3.829113924050633  12.722
3.848101265822785  4.44
3.867088607594937  9.919
4.012658227848101  14.103
4.050632911392405  6.432
4.234177215189874  5.703
4.291139240506329  16.038
4.417721518987341  13.984
4.424050632911392  12.369
4.474683544303797  7.064
4.594936708860759  10.884
4.962025316455696  11.281
5.170886075949367  5.714
5.575949367088608  12.391
5.6265822784810124  8.714
5.8924050632911396  11.371
5.905063291139241  11.441
5.917721518987341  3.975
6.3164556962025316  7.774
6.348101265822785  10.745
6.3924050632911396  9.3
6.4113924050632916  5.717
6.506329113924051  7.334
6.632911392405063  6.525
6.6455696202531644  7.916
6.949367088607595  5.298
6.993670886075949  10.224
7.246835443037975  13.989
7.436708860759493  13.196
8.151898734177216  12.343
8.39240506329114  14.767
8.455696202531646  10.789
8.632911392405063  11.389
8.89873417721519  7.087
9.031645569620252  13.543
9.417721518987342  14.085
9.487341772151899  15.48
9.512658227848101  11.446
10.253164556962025  5.779
10.50632911392405  11.237
10.645569620253164  11.69
12.082278481012658  6.334
16.873417721518987  11.643
18.373417721518987  12.746
-3.0949367088607596  2.044
-2.6835443037974684  3.51
-2.4430379746835444  2.026
-2.2658227848101267  3.238
-2.1835443037974684  6.602
-2.1202531645569622  1.535
-2.069620253164557  5.183
-1.9493670886075949  16.178
-1.9113924050632911  1.508
-1.8924050632911393  1.255
-1.620253164556962  13.176
-1.620253164556962  8.443
-1.5822784810126582  7.721
-1.360759493670886  9.826
-1.2278481012658229  3.99
-1.120253164556962  1.922
-0.9177215189873418  8.121
-0.6265822784810127  3.89
-0.5506329113924051  5.648
-0.5126582278481012  2.192
-0.4810126582278481  5.101
-0.35443037974683544  19.176
-0.10759493670886076  6.887
0.06962025316455696  8.009
0.25949367088607594  8.961
0.34177215189873417  2.329
0.620253164556962  3.761
0.6772151898734177  13.224
0.6835443037974683  3.372
0.8037974683544303  10.763
0.9936708860759493  6.826
1.1139240506329113  5.095
1.120253164556962  3.382
1.2278481012658229  2.029
1.240506329113924  3.76
1.259493670886076  4.57
1.3101265822784811  14.58
1.3417721518987342  13.529
1.4367088607594938  6.341
1.4430379746835442  8.069
1.5316455696202531  13.912
1.7151898734177216  5.288
1.7721518987341771  13.515
1.981012658227848  10.905
2.189873417721519  11.806
2.2025316455696204  7.479
2.310126582278481  3.408
2.4936708860759493  6.625
2.7531645569620253  4.558
2.9177215189873418  3.642
2.9367088607594938  15.128
3.0759493670886076  4.52
3.107594936708861  2.407
3.2721518987341773  7.015
3.310126582278481  14.707
3.3544303797468356  7.24
3.3860759493670884  9.65
3.392405063291139  11.294
3.670886075949367  7.904
3.8607594936708862  7.162
3.8860759493670884  3.518
3.930379746835443  12.722
4.132911392405063  16.216
4.1455696202531644  7.888
4.227848101265823  3.93
4.3354430379746836  8.455
4.791139240506329  11.225
4.8924050632911396  4.735
4.968354430379747  7.379
4.993670886075949  15.228
5.044303797468355  11.437
5.132911392405063  11.708
5.455696202531645  5.162
5.8544303797468356  10.733
5.8924050632911396  11.675
5.981012658227848  2.681
6.10126582278481  11.146
6.462025316455696  5.31
6.474683544303797  13.468
6.569620253164557  6.97
6.613924050632911  11.445
6.727848101265823  6.952
6.772151898734177  9.995
7.0  14.766
7.120253164556962  7.948
7.208860759493671  11.948
7.2594936708860756  16.556
7.310126582278481  14.272
7.39873417721519  11.209
7.506329113924051  12.338
7.848101265822785  10.829
8.183544303797468  6.897
8.367088607594937  4.825
8.443037974683545  8.323
8.449367088607595  13.365
9.0  10.352
9.151898734177216  10.021
9.265822784810126  10.986
9.367088607594937  11.222
10.151898734177216  5.548
10.246835443037975  16.1
11.525316455696203  14.057
11.632911392405063  12.079
12.221518987341772  12.934
-3.3227848101265822  0.559
-3.069620253164557  1.177
-2.4683544303797467  0.613
-2.4050632911392404  10.073
-2.3734177215189876  1.006
-2.367088607594937  11.142
-2.2658227848101267  1.136
-2.1772151898734178  0.994
-1.9556962025316456  3.965
-1.8734177215189873  3.844
-1.6329113924050633  2.963
-1.4683544303797469  2.087
-1.4556962025316456  13.894
-1.4303797468354431  11.1
-1.3924050632911393  10.813
-1.3354430379746836  11.0
-1.2784810126582278  3.434
-1.2658227848101267  10.122
-1.0949367088607596  1.741
-1.0822784810126582  8.683
-1.0506329113924051  4.286
-0.8860759493670886  10.223
-0.8544303797468354  9.409
-0.7088607594936709  2.67
-0.6582278481012658  1.592
-0.6139240506329114  5.073
-0.5443037974683544  4.406
-0.18354430379746836  14.427
-0.14556962025316456  4.031
-0.0759493670886076  2.887
0.310126582278481  3.225
0.4050632911392405  4.471
0.4177215189873418  5.16
0.5949367088607594  4.244
0.5949367088607594  4.381
0.6392405063291139  14.505
0.689873417721519  9.417
0.8670886075949367  4.987
0.879746835443038  4.514
0.9620253164556962  11.4
1.1075949367088607  3.581
1.259493670886076  7.062
1.3481012658227849  14.662
1.379746835443038  11.617
1.3924050632911393  13.711
1.4177215189873418  7.339
1.5063291139240507  12.274
1.6645569620253164  12.249
1.6835443037974684  12.708
1.6835443037974684  2.336
1.7658227848101267  7.508
1.7784810126582278  3.167
1.9177215189873418  12.47
1.9620253164556962  4.135
2.1455696202531644  2.558
2.329113924050633  6.986
2.329113924050633  8.814
2.4367088607594938  11.983
2.4746835443037973  11.588
2.848101265822785  8.57
3.2088607594936707  11.898
3.3417721518987342  12.348
3.3734177215189876  11.443
3.7848101265822787  4.204
3.981012658227848  11.435
3.9873417721518987  5.792
4.177215189873418  11.318
4.5  6.088
4.594936708860759  10.78
4.689873417721519  12.798
4.829113924050633  13.61
4.860759493670886  7.645
5.063291139240507  5.18
5.265822784810126  13.368
5.310126582278481  9.308
5.6265822784810124  8.607
5.7784810126582276  3.716
5.848101265822785  12.271
5.930379746835443  15.978
6.075949367088608  6.826
6.291139240506329  15.865
6.474683544303797  11.77
6.670886075949367  11.311
6.734177215189874  6.522
6.962025316455696  15.112
7.050632911392405  14.478
7.189873417721519  15.629
7.234177215189874  11.956
7.80379746835443  12.013
7.841772151898734  9.231
8.639240506329115  13.195
9.075949367088608  11.826
9.310126582278482  12.873
9.360759493670885  8.726
9.39873417721519  10.803
9.49367088607595  8.31
9.569620253164556  5.646
9.727848101265822  6.834
10.063291139240507  12.762
10.126582278481013  14.936
10.284810126582279  8.417
12.012658227848101  9.883
12.537974683544304  8.668
13.848101265822784  11.741
-2.9367088607594938  0.815
-2.8544303797468356  2.395
-2.4746835443037973  2.617
-2.4556962025316458  1.69
-2.449367088607595  1.82
-2.4430379746835444  2.343
-2.4430379746835444  3.073
-2.3860759493670884  1.91
-2.1962025316455698  10.808
-2.1835443037974684  1.551
-2.1392405063291138  2.261
-2.1139240506329116  1.411
-2.1139240506329116  9.638
-1.9873417721518987  13.948
-1.9873417721518987  7.54
-1.8354430379746836  8.067
-1.8354430379746836  9.164
-1.7721518987341771  4.539
-1.7278481012658229  3.089
-1.620253164556962  15.312
-1.5949367088607596  11.442
-1.5949367088607596  12.357
-1.5253164556962024  2.966
-1.4873417721518987  2.912
-1.4367088607594938  3.274
-1.3481012658227849  3.547
-1.2025316455696202  1.514
-1.0253164556962024  2.515
-0.7088607594936709  10.276
-0.310126582278481  8.252
-0.26582278481012656  13.251
-0.12658227848101267  15.296
0.12025316455696203  11.14
0.26582278481012656  2.141
0.2721518987341772  3.942
0.6329113924050633  7.061
1.1898734177215189  4.836
1.2531645569620253  15.562
1.3037974683544304  3.744
1.3164556962025316  10.031
1.3670886075949367  3.489
1.4050632911392404  2.562
1.4936708860759493  9.798
1.5063291139240507  10.583
1.8354430379746836  9.806
1.8734177215189873  4.956
1.8924050632911393  9.141
2.151898734177215  3.073
2.1772151898734178  10.197
2.3987341772151898  14.408
2.632911392405063  8.037
2.6455696202531644  11.969
2.7088607594936707  15.431
2.7658227848101267  8.229
2.7848101265822787  14.381
2.8037974683544302  7.122
2.9556962025316458  7.107
2.9873417721518987  5.762
3.0569620253164556  5.045
3.4430379746835444  5.755
3.5253164556962027  5.19
3.8734177215189876  6.415
3.9430379746835444  11.421
4.006329113924051  4.579
4.170886075949367  6.694
4.19620253164557  12.163
4.2594936708860756  12.913
4.341772151898734  15.989
4.462025316455696  13.501
4.5  6.294
4.7405063291139244  9.156
4.765822784810126  16.72
5.208860759493671  11.646
5.2405063291139244  8.44
5.310126582278481  14.81
5.468354430379747  4.198
5.569620253164557  12.605
5.734177215189874  5.721
6.018987341772152  8.61
6.050632911392405  7.049
6.2405063291139244  12.622
6.3164556962025316  12.174
6.550632911392405  11.869
7.082278481012659  11.84
7.436708860759493  8.146
7.639240506329114  9.946
7.80379746835443  10.502
7.987341772151899  7.244
8.240506329113924  9.898
8.424050632911392  13.735
9.462025316455696  6.802
9.531645569620252  5.903
10.0  16.073
10.240506329113924  7.124
10.537974683544304  10.144
11.018987341772151  11.432
11.379746835443038  8.433
11.962025316455696  11.968
12.012658227848101  14.902
12.575949367088608  15.365
12.829113924050633  11.956
13.246835443037975  11.812
14.639240506329115  10.024
14.987341772151899  9.624
-3.278481012658228  0.782
-3.1962025316455698  0.531
-3.1772151898734178  1.162
-3.037974683544304  2.172
-2.7468354430379747  2.229
-2.550632911392405  2.06
-2.462025316455696  9.148
-2.2151898734177213  14.754
-2.1582278481012658  5.551
-2.069620253164557  1.948
-2.069620253164557  7.675
-1.8860759493670887  3.285
-1.8291139240506329  3.942
-1.8164556962025316  1.764
-1.8037974683544304  1.379
-1.7848101265822784  1.698
-1.2151898734177216  15.009
-1.1708860759493671  4.652
-0.8417721518987342  6.402
-0.8354430379746836  2.307
-0.7278481012658228  2.29
-0.5443037974683544  1.681
-0.43037974683544306  10.934
-0.3924050632911392  16.525
-0.33544303797468356  5.783
-0.310126582278481  11.944
-0.17088607594936708  4.239
0.08227848101265822  7.833
0.22151898734177214  2.757
0.22784810126582278  7.424
0.3227848101265823  3.181
0.3987341772151899  10.366
1.1518987341772151  11.137
1.2911392405063291  11.312
1.6139240506329113  9.433
1.6708860759493671  7.96
1.7215189873417722  8.22
1.740506329113924  14.912
1.981012658227848  2.467
2.050632911392405  6.332
2.107594936708861  8.744
2.1392405063291138  2.76
2.151898734177215  10.514
2.6012658227848102  4.296
2.7151898734177213  9.735
2.778481012658228  12.06
2.9050632911392404  11.868
2.911392405063291  4.498
3.151898734177215  7.065
3.259493670886076  8.638
3.3164556962025316  11.412
3.3354430379746836  7.634
3.4177215189873418  14.703
3.4746835443037973  6.044
3.5316455696202533  13.042
3.5949367088607596  11.081
3.740506329113924  4.16
3.8987341772151898  10.77
3.9240506329113924  3.741
4.1455696202531644  6.292
4.2784810126582276  16.876
4.360759493670886  4.745
5.031645569620253  11.364
5.094936708860759  11.947
5.1455696202531644  11.47
5.19620253164557  7.04
5.348101265822785  11.5
5.525316455696203  12.72
5.7215189873417724  5.529
5.841772151898734  4.149
5.962025316455696  11.476
5.968354430379747  15.875
6.227848101265823  4.997
6.2784810126582276  7.599
6.3354430379746836  6.66
6.341772151898734  7.626
6.468354430379747  11.809
6.550632911392405  7.229
6.563291139240507  9.868
6.5886075949367084  10.319
6.981012658227848  12.131
7.158227848101266  10.938
7.170886075949367  11.255
7.341772151898734  10.499
7.430379746835443  10.697
7.430379746835443  12.383
7.6835443037974684  7.17
7.708860759493671  4.202
8.158227848101266  11.902
8.240506329113924  11.012
8.335443037974683  9.737
8.367088607594937  6.815
8.49367088607595  10.666
8.49367088607595  14.603
9.075949367088608  11.922
9.594936708860759  12.103
10.050632911392405  14.73
10.487341772151899  10.86
10.784810126582279  10.231
11.10759493670886  14.279
12.291139240506329  8.358
13.075949367088608  9.968
13.835443037974683  9.83
14.468354430379748  12.416
-3.3037974683544302  0.679
-2.949367088607595  1.217
-2.550632911392405  8.552
-2.537974683544304  1.466
-2.4936708860759493  15.157
-2.4177215189873418  2.699
-2.3987341772151898  10.82
-2.3860759493670884  1.042
-2.3797468354430378  6.056
-2.2278481012658227  10.982
-2.1582278481012658  11.393
-2.1139240506329116  12.044
-2.088607594936709  1.788
-1.9620253164556962  1.949
-1.7215189873417722  4.04
-1.6075949367088607  13.692
-1.5  11.834
-1.3670886075949367  1.955
-1.3291139240506329  8.764
-1.2278481012658229  2.171
-1.2151898734177216  11.154
-0.7151898734177216  4.779
-0.7025316455696202  3.227
-0.6835443037974683  10.709
-0.5126582278481012  3.912
-0.2974683544303797  14.978
-0.1518987341772152  8.44
0.056962025316455694  7.302
0.10759493670886076  3.138
0.20253164556962025  14.344
0.23417721518987342  10.477
0.4050632911392405  2.221
0.6582278481012658  11.024
0.6708860759493671  8.017
0.759493670886076  11.858
0.7784810126582279  5.962
0.8354430379746836  12.205
0.9620253164556962  9.84
1.0253164556962024  15.577
1.0632911392405062  7.616
1.1962025316455696  2.924
1.2531645569620253  2.802
1.3417721518987342  3.393
1.4873417721518987  16.367
1.5  7.565
1.5379746835443038  11.375
1.639240506329114  15.449
1.6455696202531647  2.504
1.6645569620253164  10.624
1.7088607594936709  13.167
1.7088607594936709  4.509
1.7531645569620253  5.811
1.879746835443038  4.363
1.9050632911392404  3.475
1.9050632911392404  9.081
2.0316455696202533  14.282
2.1645569620253164  3.618
2.5063291139240507  13.411
2.5949367088607596  5.762
2.8860759493670884  9.431
3.018987341772152  13.394
3.240506329113924  7.982
3.3734177215189876  14.875
3.7341772151898733  12.604
3.9367088607594938  4.102
4.113924050632911  7.406
4.379746835443038  7.312
4.4113924050632916  11.333
4.5  6.163
4.563291139240507  15.582
4.620253164556962  7.071
4.7215189873417724  11.389
4.753164556962025  13.051
4.8354430379746836  10.484
5.031645569620253  3.47
5.10126582278481  16.128
5.132911392405063  9.294
5.5  10.711
5.563291139240507  15.395
5.613924050632911  7.714
5.930379746835443  11.871
6.069620253164557  15.475
6.291139240506329  14.622
6.506329113924051  13.286
6.563291139240507  14.975
6.632911392405063  5.062
6.670886075949367  10.33
6.772151898734177  11.408
7.139240506329114  5.455
7.474683544303797  11.956
7.772151898734177  10.807
8.329113924050633  11.83
8.449367088607595  9.652
8.481012658227849  5.847
8.740506329113924  9.996
9.215189873417721  13.365
9.360759493670885  11.091
9.721518987341772  9.306
10.031645569620252  12.768
10.386075949367088  5.498
10.550632911392405  15.863
11.468354430379748  10.624
13.537974683544304  5.846
17.348101265822784  12.482
-3.0759493670886076  0.584
-2.9873417721518987  9.668
-2.8734177215189876  1.222
-2.7025316455696204  1.347
-2.6265822784810124  2.332
-2.5063291139240507  0.969
-2.5  0.707
-2.3417721518987342  3.768
-2.1202531645569622  4.048
-2.107594936708861  4.311
-2.0126582278481013  15.163
-1.9303797468354431  14.587
-1.8417721518987342  14.433
-1.7848101265822784  10.842
-1.7784810126582278  4.61
-1.6139240506329113  13.718
-1.5696202531645569  11.159
-1.5506329113924051  14.418
-1.2848101265822784  2.787
-0.9050632911392406  6.889
-0.879746835443038  4.669
-0.5822784810126582  14.124
-0.4430379746835443  5.874
-0.3037974683544304  7.672
-0.12025316455696203  14.462
-0.08227848101265822  3.172
-0.056962025316455694  13.454
0.03164556962025317  4.196
0.2721518987341772  9.337
0.5569620253164557  11.064
0.5886075949367089  10.516
0.6392405063291139  11.952
0.7278481012658228  15.37
0.740506329113924  6.844
0.7784810126582279  8.659
0.8670886075949367  4.051
0.8987341772151899  3.172
0.9746835443037974  11.161
0.9810126582278481  1.733
1.2531645569620253  5.238
1.3860759493670887  6.182
1.4367088607594938  10.321
1.518987341772152  8.255
1.7215189873417722  2.92
1.740506329113924  14.585
1.8101265822784811  8.245
1.8734177215189873  11.617
1.9936708860759493  10.121
1.9936708860759493  3.721
2.1392405063291138  7.376
2.1962025316455698  6.704
2.278481012658228  6.431
2.3037974683544302  13.46
2.3354430379746836  14.789
2.4367088607594938  12.476
2.8734177215189876  15.735
2.8987341772151898  13.342
2.911392405063291  4.483
2.9873417721518987  16.42
3.1012658227848102  15.458
3.367088607594937  13.155
3.392405063291139  5.443
3.7848101265822787  10.07
3.7848101265822787  3.957
3.8607594936708862  8.594
3.9936708860759493  9.74
4.031645569620253  13.096
4.120253164556962  8.508
4.132911392405063  6.197
4.3544303797468356  5.533
4.6265822784810124  3.139
4.639240506329114  4.475
4.89873417721519  11.511
5.050632911392405  6.238
5.056962025316456  11.434
5.19620253164557  7.369
5.30379746835443  11.952
5.341772151898734  18.873
5.436708860759493  11.933
5.69620253164557  5.167
5.993670886075949  4.43
6.265822784810126  8.049
6.556962025316456  6.027
6.689873417721519  11.004
6.689873417721519  8.506
6.8354430379746836  10.337
6.89873417721519  7.645
7.056962025316456  8.85
7.189873417721519  12.506
7.322784810126582  16.899
7.424050632911392  6.326
7.651898734177215  12.558
7.715189873417722  14.133
8.221518987341772  6.695
8.284810126582279  8.021
8.632911392405063  14.269
8.746835443037975  15.477
9.41139240506329  8.703
9.518987341772151  4.362
11.253164556962025  14.828
11.259493670886076  7.147
11.29746835443038  7.884
13.246835443037975  13.995
13.39873417721519  10.82
-3.0126582278481013  0.899
-3.0126582278481013  2.688
-2.7088607594936707  1.01
-2.367088607594937  9.586
-2.050632911392405  2.185
-2.0253164556962027  13.713
-2.0  12.974
-1.8987341772151898  12.205
-1.8670886075949367  11.85
-1.5443037974683544  3.814
-1.4556962025316456  11.694
-1.3354430379746836  12.832
-1.2784810126582278  11.941
-1.2784810126582278  2.635
-1.0126582278481013  2.819
-0.5949367088607594  3.45
-0.5189873417721519  11.267
-0.379746835443038  3.78
-0.24050632911392406  2.096
-0.1962025316455696  4.057
-0.10759493670886076  3.478
0.08860759493670886  7.47
0.15822784810126583  2.938
0.16455696202531644  1.946
0.27848101265822783  9.185
0.2974683544303797  7.677
0.4430379746835443  1.912
0.6139240506329114  11.733
0.8670886075949367  16.732
0.9113924050632911  11.838
0.9493670886075949  14.414
1.0379746835443038  12.119
1.0696202531645569  10.063
1.2088607594936709  12.796
1.2784810126582278  2.115
1.3164556962025316  4.739
1.3734177215189873  10.184
1.3734177215189873  5.141
1.4556962025316456  3.783
1.4746835443037976  12.33
1.5126582278481013  2.139
1.5949367088607596  6.356
1.7911392405063291  3.092
1.8987341772151898  6.239
2.2658227848101267  14.026
2.278481012658228  6.877
2.2974683544303796  4.155
2.4683544303797467  9.415
2.9683544303797467  5.643
3.1139240506329116  8.168
3.2848101265822787  11.937
3.3354430379746836  7.807
3.449367088607595  6.728
3.518987341772152  3.183
3.5632911392405062  5.859
3.810126582278481  5.026
3.8227848101265822  11.134
3.981012658227848  10.123
4.170886075949367  5.14
4.265822784810126  14.069
4.341772151898734  11.519
4.60126582278481  6.394
4.7025316455696204  13.161
4.715189873417722  10.858
4.917721518987341  8.442
5.113924050632911  6.865
5.1265822784810124  17.072
5.132911392405063  11.753
5.1455696202531644  7.081
5.151898734177215  10.853
5.556962025316456  5.072
5.5886075949367084  5.901
5.708860759493671  2.96
5.829113924050633  5.151
5.860759493670886  15.364
5.8924050632911396  15.134
5.943037974683544  13.025
5.981012658227848  10.55
6.474683544303797  11.125
6.531645569620253  8.014
6.556962025316456  19.622
6.905063291139241  11.187
7.094936708860759  12.167
7.1455696202531644  11.52
7.151898734177215  8.968
7.2974683544303796  9.616
7.3544303797468356  11.071
7.7405063291139244  10.658
7.765822784810126  14.989
7.822784810126582  11.153
7.962025316455696  16.883
8.436708860759493  11.599
8.670886075949367  14.735
8.816455696202532  10.489
9.651898734177216  9.244
10.265822784810126  14.928
10.449367088607595  14.234
10.677215189873417  7.179
10.854430379746836  16.163
11.721518987341772  9.676
11.974683544303797  10.753
12.670886075949367  15.174
12.930379746835444  12.623
13.234177215189874  12.897
-3.2468354430379747  0.669
-3.0632911392405062  0.863
-2.949367088607595  9.359
-2.829113924050633  0.817
-2.7974683544303796  1.88
-2.7341772151898733  1.652
-2.7088607594936707  2.767
-2.689873417721519  13.05
-2.689873417721519  9.55
-2.632911392405063  11.154
-2.3354430379746836  10.149
-2.1392405063291138  0.954
-1.9936708860759493  1.226
-1.981012658227848  9.739
-1.9683544303797469  12.984
-1.9493670886075949  13.486
-1.9240506329113924  7.457
-1.8291139240506329  3.209
-1.7215189873417722  8.032
-1.6265822784810127  13.804
-1.4050632911392404  1.889
-1.3734177215189873  14.8
-1.3481012658227849  11.899
-1.2341772151898733  10.485
-1.0949367088607596  2.615
-1.0379746835443038  0.97
-0.9556962025316456  4.895
-0.8607594936708861  13.414
-0.8544303797468354  14.733
-0.4873417721518987  6.753
-0.43037974683544306  10.005
-0.4177215189873418  6.206
-0.3924050632911392  8.767
-0.25316455696202533  7.909
-0.2088607594936709  7.224
-0.1962025316455696  13.829
-0.08227848101265822  3.072
0.06329113924050633  9.017
0.12658227848101267  8.966
0.13924050632911392  10.65
0.1962025316455696  11.866
0.310126582278481  3.424
0.5822784810126582  3.57
0.6455696202531646  9.023
0.6708860759493671  3.438
0.6835443037974683  9.703
0.8037974683544303  5.259
0.8481012658227848  4.439
1.0316455696202531  8.122
1.1708860759493671  11.902
1.2278481012658229  3.542
1.3860759493670887  12.866
1.4430379746835442  4.376
1.7278481012658229  14.368
1.759493670886076  5.656
1.8164556962025316  12.442
1.8291139240506329  11.498
1.8417721518987342  4.13
1.8734177215189873  13.115
2.037974683544304  9.667
2.3544303797468356  12.272
2.537974683544304  5.838
2.569620253164557  11.4
2.6582278481012658  15.487
2.6582278481012658  7.598
3.0063291139240507  12.893
3.259493670886076  11.06
3.2974683544303796  3.211
3.3227848101265822  5.282
3.430379746835443  8.812
3.518987341772152  4.601
3.829113924050633  10.349
3.829113924050633  14.311
3.8354430379746836  7.196
3.9430379746835444  3.333
4.1265822784810124  6.583
4.151898734177215  13.077
4.272151898734177  3.291
4.2974683544303796  12.848
4.310126582278481  11.643
4.379746835443038  14.115
4.481012658227848  4.513
4.5  15.392
4.550632911392405  8.799
4.632911392405063  10.97
4.848101265822785  14.685
5.424050632911392  6.646
5.6075949367088604  4.974
5.6835443037974684  6.768
5.727848101265823  9.967
6.3734177215189876  2.926
6.60126582278481  7.416
7.120253164556962  8.767
7.215189873417722  9.454
7.5886075949367084  14.508
7.6075949367088604  16.172
8.0  16.246
8.50632911392405  8.26
8.512658227848101  6.926
9.00632911392405  12.536
9.246835443037975  9.98
9.639240506329115  12.216
10.487341772151899  13.209
14.50632911392405  10.271
-3.132911392405063  0.785
-2.9177215189873418  2.553
-2.9050632911392404  1.629
-2.7278481012658227  2.334
-2.7278481012658227  3.804
-2.2341772151898733  5.329
-2.221518987341772  2.133
-2.189873417721519  9.234
-2.1139240506329116  1.4
-1.981012658227848  1.847
-1.9556962025316456  14.889
-1.8417721518987342  9.368
-1.6772151898734178  1.49
-1.6455696202531647  4.607
-1.5569620253164558  1.246
-1.1962025316455696  8.811
-1.1518987341772151  11.991
-0.6329113924050633  2.378
-0.47468354430379744  4.182
-0.34810126582278483  13.232
-0.0759493670886076  1.966
0.11392405063291139  2.997
0.1962025316455696  7.67
0.20253164556962025  3.254
0.4050632911392405  3.503
0.6582278481012658  11.142
0.689873417721519  6.007
0.7215189873417721  4.151
0.8291139240506329  2.329
1.259493670886076  13.453
1.3924050632911393  7.748
1.6012658227848102  13.161
1.6075949367088607  15.034
1.8860759493670887  12.013
1.8860759493670887  14.661
1.8924050632911393  11.269
2.0316455696202533  6.69
2.0632911392405062  5.028
2.0822784810126582  3.205
2.189873417721519  6.25
2.2468354430379747  13.895
2.2848101265822787  7.262
2.4240506329113924  7.196
2.4683544303797467  6.704
2.5569620253164556  14.86
2.6962025316455698  4.102
2.740506329113924  5.612
2.7721518987341773  15.565
2.7974683544303796  7.365
2.867088607594937  7.367
2.8860759493670884  4.874
2.930379746835443  4.56
2.962025316455696  4.88
3.1582278481012658  4.371
3.588607594936709  11.736
3.8607594936708862  10.567
3.930379746835443  10.583
4.018987341772152  9.902
4.2974683544303796  14.758
4.348101265822785  12.051
4.670886075949367  6.624
5.265822784810126  6.4
5.379746835443038  7.36
5.417721518987341  5.496
5.6835443037974684  11.967
5.727848101265823  15.126
5.8354430379746836  13.932
6.006329113924051  4.726
6.025316455696203  11.39
6.075949367088608  11.171
6.246835443037975  13.751
6.3734177215189876  6.54
6.563291139240507  14.291
6.569620253164557  14.848
6.7594936708860756  6.094
6.9113924050632916  8.504
7.462025316455696  10.407
7.746835443037975  8.818
7.829113924050633  7.391
8.044303797468354  11.056
8.075949367088608  11.095
8.208860759493671  13.708
8.443037974683545  15.133
8.645569620253164  14.143
8.708860759493671  9.439
8.778481012658228  11.762
9.170886075949367  10.074
9.367088607594937  15.535
9.386075949367088  7.952
9.39240506329114  8.085
9.443037974683545  8.693
9.658227848101266  14.439
9.835443037974683  12.451
9.968354430379748  13.519
10.208860759493671  9.456
10.677215189873417  9.128
11.487341772151899  14.071
11.89873417721519  16.217
12.816455696202532  19.211
13.082278481012658  13.791
13.69620253164557  13.852
14.860759493670885  11.531
15.41139240506329  7.763
17.031645569620252  11.945
-3.1582278481012658  0.631
-2.9746835443037973  3.563
-2.7721518987341773  1.547
-2.6962025316455698  2.268
-2.6265822784810124  3.999
-2.6265822784810124  4.063
-2.5063291139240507  11.502
-2.310126582278481  13.456
-2.132911392405063  11.388
-2.0949367088607596  2.383
-2.0949367088607596  2.398
-2.0759493670886076  1.683
-1.9620253164556962  13.388
-1.9367088607594938  3.636
-1.9240506329113924  13.755
-1.8734177215189873  2.991
-1.8481012658227849  8.234
-1.6455696202531647  15.166
-1.6455696202531647  2.202
-1.4936708860759493  2.339
-1.3101265822784811  13.783
-1.3101265822784811  3.409
-1.3037974683544304  10.935
-0.8417721518987342  2.344
-0.7215189873417721  11.568
-0.689873417721519  11.719
-0.6455696202531646  4.173
-0.6265822784810127  14.861
-0.5506329113924051  13.385
-0.4873417721518987  6.165
-0.33544303797468356  4.892
-0.1962025316455696  4.059
-0.189873417721519  2.577
0.0949367088607595  6.355
0.20253164556962025  5.849
0.2911392405063291  15.898
0.31645569620253167  13.24
0.4050632911392405  9.102
0.5316455696202531  11.828
0.6139240506329114  6.417
0.6455696202531646  16.158
1.0886075949367089  3.873
1.1012658227848102  10.461
1.2531645569620253  7.505
1.2658227848101267  4.124
1.2784810126582278  3.425
1.3481012658227849  3.383
1.3734177215189873  10.158
1.4367088607594938  3.536
1.5  7.126
1.6329113924050633  5.287
1.6708860759493671  14.675
1.7531645569620253  6.931
1.8227848101265822  6.539
1.9873417721518987  14.755
2.050632911392405  6.739
2.0822784810126582  7.688
2.2974683544303796  9.963
2.462025316455696  3.88
2.6962025316455698  6.437
2.8734177215189876  8.338
2.8797468354430378  5.627
3.151898734177215  4.595
3.2468354430379747  5.513
3.278481012658228  16.823
3.6455696202531644  5.726
4.468354430379747  15.16
4.493670886075949  14.315
4.658227848101266  7.475
4.905063291139241  10.17
5.1835443037974684  11.883
5.253164556962025  13.675
5.424050632911392  7.812
5.556962025316456  14.757
5.639240506329114  10.273
5.80379746835443  10.6
6.050632911392405  14.724
6.151898734177215  14.444
6.1835443037974684  9.866
6.3734177215189876  12.597
6.417721518987341  10.684
6.651898734177215  5.187
6.860759493670886  7.804
6.905063291139241  14.243
7.329113924050633  8.748
7.430379746835443  5.262
7.481012658227848  10.845
7.905063291139241  9.632
7.968354430379747  14.366
8.10126582278481  15.557
8.132911392405063  13.162
8.221518987341772  6.886
8.481012658227849  4.274
8.626582278481013  11.561
8.670886075949367  9.477
10.082278481012658  4.861
10.164556962025317  6.2
10.30379746835443  13.868
10.49367088607595  10.918
10.708860759493671  19.412
11.778481012658228  12.507
12.139240506329115  10.332
12.145569620253164  15.184
18.537974683544302  9.943
-3.1582278481012658  0.875
-3.1265822784810124  0.555
-3.0126582278481013  2.531
-2.949367088607595  0.597
-2.848101265822785  0.98
-2.740506329113924  1.338
-2.4683544303797467  13.88
-2.449367088607595  4.763
-2.3037974683544302  1.166
-2.221518987341772  11.558
-2.088607594936709  1.58
-1.9620253164556962  10.55
-1.9113924050632911  11.109
-1.8860759493670887  1.301
-1.5316455696202531  3.279
-1.3734177215189873  11.699
-1.3417721518987342  10.135
-1.2721518987341771  10.784
-1.0506329113924051  10.195
-1.0379746835443038  14.517
-0.8607594936708861  6.953
-0.7025316455696202  2.992
-0.5822784810126582  3.887
-0.3924050632911392  5.063
-0.3670886075949367  11.714
-0.34177215189873417  10.722
-0.02531645569620253  15.646
0.08227848101265822  13.16
0.10759493670886076  15.685
0.12025316455696203  3.129
0.16455696202531644  4.457
0.18354430379746836  3.209
0.24050632911392406  15.783
0.26582278481012656  12.684
0.3037974683544304  2.791
0.5  2.649
0.5632911392405063  9.757
0.6392405063291139  4.643
0.689873417721519  3.028
0.7025316455696202  9.38
0.8417721518987342  4.771
0.8734177215189873  10.236
0.879746835443038  10.673
0.9493670886075949  5.423
1.018987341772152  8.408
1.1455696202531647  14.459
1.1582278481012658  4.735
1.4113924050632911  3.976
1.4303797468354431  6.138
1.5632911392405062  8.71
1.6139240506329113  2.568
1.6265822784810127  11.814
1.6265822784810127  7.679
1.7341772151898733  14.085
1.740506329113924  7.585
1.7468354430379747  15.968
1.7784810126582278  14.965
1.8164556962025316  7.76
2.088607594936709  4.62
2.2278481012658227  14.091
2.2848101265822787  6.907
2.367088607594937  3.984
2.392405063291139  13.37
2.4050632911392404  13.672
2.588607594936709  5.607
2.6392405063291138  3.88
2.6455696202531644  16.613
2.8227848101265822  4.456
2.829113924050633  14.579
2.8797468354430378  3.081
3.0949367088607596  7.771
3.1392405063291138  4.519
3.1835443037974684  3.489
3.189873417721519  3.986
3.5632911392405062  12.277
3.930379746835443  13.714
4.132911392405063  11.909
4.272151898734177  3.045
4.5  5.408
4.550632911392405  7.485
4.69620253164557  7.211
4.715189873417722  4.873
4.753164556962025  9.07
4.791139240506329  11.241
4.8354430379746836  12.47
4.8734177215189876  7.413
4.936708860759493  14.079
5.044303797468355  4.482
5.082278481012659  6.874
5.1075949367088604  3.893
5.246835443037975  5.718
5.3734177215189876  10.725
5.474683544303797  2.868
5.506329113924051  7.634
5.7215189873417724  12.388
5.993670886075949  8.852
6.094936708860759  7.795
6.436708860759493  5.563
6.689873417721519  8.761
6.949367088607595  13.587
7.120253164556962  16.685
8.240506329113924  14.931
9.031645569620252  6.749
9.462025316455696  12.169
9.987341772151899  15.75
10.018987341772151  12.292
10.310126582278482  8.222
11.360759493670885  8.541
11.537974683544304  9.756
12.943037974683545  7.674
13.221518987341772  15.194
14.430379746835444  7.966
-2.810126582278481  2.99
-2.778481012658228  3.02
-2.6455696202531644  3.943
-2.6139240506329116  1.754
-2.4240506329113924  1.044
-2.4050632911392404  3.826
-2.367088607594937  2.249
-2.2911392405063293  12.548
-2.2341772151898733  13.351
-2.050632911392405  9.292
-2.0126582278481013  16.166
-1.981012658227848  11.899
-1.9493670886075949  11.32
-1.9177215189873418  10.427
-1.7911392405063291  1.128
-1.7215189873417722  5.455
-1.639240506329114  4.634
-1.5949367088607596  1.701
-1.5126582278481013  11.187
-1.5063291139240507  10.058
-1.4050632911392404  8.652
-1.3987341772151898  14.806
-1.3670886075949367  8.602
-1.2721518987341771  15.56
-1.1898734177215189  4.256
-1.120253164556962  9.668
-0.9367088607594937  10.889
-0.9177215189873418  1.746
-0.8481012658227848  11.411
-0.759493670886076  13.702
-0.7341772151898734  3.276
-0.7215189873417721  13.942
-0.20253164556962025  11.312
-0.189873417721519  1.776
0.17721518987341772  10.613
0.2911392405063291  1.904
0.43670886075949367  15.006
0.5  2.95
0.6772151898734177  4.464
1.0063291139240507  11.099
1.0822784810126582  12.357
1.0822784810126582  15.499
1.0949367088607596  16.241
1.0949367088607596  6.23
1.2025316455696202  7.5
1.5379746835443038  5.579
1.6455696202531647  7.459
1.6772151898734178  7.831
1.6835443037974684  15.246
1.7468354430379747  6.921
1.9556962025316456  4.293
2.0316455696202533  2.641
2.107594936708861  6.966
2.1202531645569622  11.314
2.1202531645569622  3.462
2.2911392405063293  3.994
2.430379746835443  7.866
2.5126582278481013  12.483
2.5759493670886076  5.092
2.8227848101265822  6.16
2.8544303797468356  11.621
2.8544303797468356  12.435
3.151898734177215  3.796
3.221518987341772  4.777
3.607594936708861  5.392
3.607594936708861  8.062
3.981012658227848  4.045
4.10126582278481  7.888
4.1265822784810124  12.044
4.208860759493671  5.983
4.487341772151899  12.091
4.525316455696203  8.957
4.550632911392405  8.983
4.620253164556962  10.813
4.765822784810126  12.932
4.886075949367089  10.68
5.2974683544303796  7.413
6.227848101265823  13.058
6.563291139240507  12.274
6.753164556962025  12.757
6.784810126582278  8.399
6.7974683544303796  13.826
6.905063291139241  13.416
7.025316455696203  14.391
7.094936708860759  7.678
7.158227848101266  6.528
7.6075949367088604  12.278
7.658227848101266  16.403
7.7594936708860756  6.774
7.943037974683544  8.09
7.993670886075949  7.962
8.031645569620252  13.095
8.120253164556962  10.829
8.341772151898734  14.311
8.550632911392405  13.508
8.626582278481013  15.711
8.670886075949367  5.678
8.917721518987342  5.492
9.689873417721518  6.369
9.835443037974683  5.204
10.329113924050633  12.599
12.215189873417721  10.979
13.905063291139241  8.841
15.955696202531646  11.7
-3.2531645569620253  0.713
-3.221518987341772  0.712
-3.2151898734177213  1.126
-3.1139240506329116  4.136
-2.8164556962025316  10.85
-2.588607594936709  1.177
-2.5759493670886076  2.144
-2.5  8.202
-2.367088607594937  0.846
-2.278481012658228  1.013
-2.1645569620253164  2.383
-2.1645569620253164  9.699
-2.1455696202531644  13.006
-2.1139240506329116  10.163
-2.018987341772152  14.843
-2.0126582278481013  2.727
-1.9936708860759493  1.619
-1.879746835443038  3.656
-1.7721518987341771  11.469
-1.518987341772152  3.251
-1.4556962025316456  10.493
-1.4556962025316456  3.004
-1.2278481012658229  8.344
-1.1645569620253164  2.279
-0.8354430379746836  11.423
-0.8354430379746836  2.627
-0.6645569620253164  16.358
-0.6645569620253164  2.209
-0.5063291139240507  3.544
-0.47468354430379744  10.384
-0.4430379746835443  2.733
-0.2088607594936709  15.099
-0.1962025316455696  12.195
-0.17721518987341772  16.622
-0.15822784810126583  2.773
-0.12025316455696203  5.314
-0.08227848101265822  9.836
0.24050632911392406  16.069
0.31645569620253167  7.315
0.6392405063291139  4.499
0.6582278481012658  13.873
0.7151898734177216  13.274
1.0  11.542
1.2468354430379747  4.176
1.3101265822784811  11.108
1.4113924050632911  12.31
1.4303797468354431  9.463
1.4367088607594938  15.068
1.4493670886075949  12.485
1.5696202531645569  15.401
1.6898734177215189  4.051
1.9303797468354431  5.828
1.9746835443037976  7.126
2.0822784810126582  9.937
2.3860759493670884  6.564
2.3987341772151898  13.755
2.6455696202531644  5.047
2.6645569620253164  6.038
2.8544303797468356  12.078
2.8860759493670884  12.253
3.1645569620253164  10.757
3.2025316455696204  11.992
3.4430379746835444  9.253
3.4936708860759493  13.433
4.075949367088608  11.88
4.2025316455696204  11.747
4.208860759493671  3.7
4.341772151898734  8.553
4.5886075949367084  12.44
4.670886075949367  8.061
4.765822784810126  14.161
4.7784810126582276  5.57
5.10126582278481  13.732
5.113924050632911  11.197
5.158227848101266  8.584
5.379746835443038  16.174
5.430379746835443  12.408
5.455696202531645  5.282
5.7025316455696204  11.965
5.810126582278481  15.726
5.89873417721519  8.781
6.3164556962025316  13.871
6.462025316455696  15.636
7.113924050632911  12.533
7.936708860759493  13.857
8.367088607594937  7.206
8.373417721518987  14.728
8.968354430379748  11.002
9.08860759493671  5.598
9.126582278481013  15.136
9.132911392405063  9.876
9.626582278481013  10.711
9.784810126582279  10.374
9.886075949367088  12.547
10.132911392405063  11.101
10.405063291139241  10.233
10.677215189873417  7.222
10.746835443037975  19.696
10.759493670886076  10.78
11.139240506329115  5.733
11.30379746835443  12.517
13.816455696202532  7.582
14.639240506329115  9.772
15.00632911392405  11.808
-3.0822784810126582  1.295
-2.8987341772151898  3.625
-2.7721518987341773  8.497
-2.7658227848101267  6.606
-2.6139240506329116  2.056
-2.430379746835443  3.285
-2.1582278481012658  1.216
-1.9493670886075949  3.069
-1.9430379746835442  16.053
-1.8037974683544304  2.188
-1.6329113924050633  2.297
-1.3291139240506329  9.735
-1.2911392405063291  11.165
-0.9746835443037974  11.391
-0.9240506329113924  15.714
-0.8227848101265823  4.535
-0.36075949367088606  8.957
-0.2974683544303797  12.015
-0.05063291139240506  15.246
0.04430379746835443  11.431
0.27848101265822783  4.801
0.3670886075949367  8.097
0.7278481012658228  14.22
0.879746835443038  12.179
0.9556962025316456  4.504
1.0126582278481013  15.005
1.3417721518987342  15.413
1.3544303797468353  3.395
1.5063291139240507  2.682
1.518987341772152  9.071
1.5253164556962024  2.686
1.5253164556962024  4.89
1.6139240506329113  7.951
1.6265822784810127  4.31
1.639240506329114  4.29
1.740506329113924  2.75
1.879746835443038  3.959
1.8987341772151898  4.197
1.9873417721518987  11.522
2.0  4.08
2.2911392405063293  8.236
2.3227848101265822  8.542
2.3734177215189876  9.391
2.5  13.573
2.607594936708861  9.216
2.6392405063291138  10.634
2.689873417721519  13.255
2.7025316455696204  13.766
2.740506329113924  13.554
2.7658227848101267  11.334
2.8037974683544302  4.813
2.892405063291139  2.708
2.9240506329113924  15.08
3.0126582278481013  9.664
3.3860759493670884  14.973
3.632911392405063  13.017
3.6455696202531644  13.966
3.7341772151898733  9.156
3.911392405063291  10.593
4.025316455696203  11.776
4.158227848101266  14.898
4.246835443037975  13.908
4.2974683544303796  9.683
4.3164556962025316  7.347
4.575949367088608  13.499
4.746835443037975  11.048
4.80379746835443  4.458
4.810126582278481  8.291
5.120253164556962  7.743
5.132911392405063  10.681
5.2025316455696204  5.094
5.430379746835443  11.921
5.430379746835443  14.563
5.708860759493671  8.368
5.734177215189874  5.49
5.7594936708860756  13.75
5.962025316455696  7.405
6.227848101265823  11.056
6.582278481012659  6.741
6.60126582278481  8.162
6.734177215189874  5.713
6.848101265822785  9.364
6.89873417721519  5.986
7.227848101265823  16.534
7.810126582278481  10.033
7.962025316455696  7.903
8.082278481012658  12.264
8.360759493670885  8.677
8.89873417721519  5.822
9.012658227848101  15.216
9.335443037974683  16.327
9.341772151898734  5.981
9.49367088607595  11.27
9.58860759493671  6.015
10.056962025316455  6.551
10.234177215189874  13.785
10.512658227848101  12.483
11.063291139240507  6.803
11.164556962025317  10.54
12.139240506329115  12.092
12.234177215189874  11.497
12.518987341772151  14.031
14.740506329113924  11.55
17.829113924050635  9.525
-3.0759493670886076  3.521
-2.962025316455696  3.15
-2.9367088607594938  1.048
-2.930379746835443  3.165
-2.7025316455696204  0.658
-2.689873417721519  13.633
-2.6455696202531644  4.391
-2.392405063291139  4.982
-2.3544303797468356  1.101
-2.3037974683544302  1.7
-2.2468354430379747  13.663
-2.189873417721519  13.205
-2.1835443037974684  1.787
-2.1582278481012658  2.025
-2.107594936708861  0.83
-2.0759493670886076  1.407
-1.9493670886075949  1.36
-1.8987341772151898  14.371
-1.8544303797468353  9.51
-1.6329113924050633  15.506
-1.6329113924050633  9.692
-1.6075949367088607  2.845
-1.5759493670886076  1.755
-1.360759493670886  3.51
-1.1898734177215189  2.612
-1.1708860759493671  9.131
-1.0569620253164558  2.54
-0.8924050632911392  3.434
-0.8164556962025317  14.847
-0.7468354430379747  2.896
-0.6518987341772152  3.696
-0.6455696202531646  4.538
-0.5506329113924051  13.94
-0.5189873417721519  3.692
-0.5  1.683
-0.3987341772151899  3.768
-0.3037974683544304  15.566
-0.12658227848101267  10.268
-0.012658227848101266  11.468
0.05063291139240506  10.186
0.25316455696202533  3.929
0.25949367088607594  10.006
0.5126582278481012  3.456
0.5886075949367089  3.005
0.6518987341772152  7.099
0.7468354430379747  4.471
0.9556962025316456  8.893
1.0063291139240507  9.755
1.4050632911392404  11.692
1.5253164556962024  2.098
1.6265822784810127  3.796
1.9050632911392404  15.665
2.4746835443037973  16.624
2.6265822784810124  9.734
2.651898734177215  3.401
2.740506329113924  5.165
2.7658227848101267  12.761
2.867088607594937  15.628
2.8860759493670884  3.704
2.892405063291139  11.969
2.9050632911392404  10.131
2.9240506329113924  14.07
3.1139240506329116  8.785
3.240506329113924  11.533
3.3607594936708862  6.527
3.4367088607594938  8.037
3.4430379746835444  3.989
3.449367088607595  9.945
3.537974683544304  15.661
3.6582278481012658  13.993
3.8227848101265822  3.966
3.9683544303797467  3.967
3.9683544303797467  4.93
4.620253164556962  11.973
4.80379746835443  4.696
4.974683544303797  14.257
5.1455696202531644  6.258
5.1835443037974684  13.468
5.379746835443038  8.26
5.39873417721519  12.887
5.506329113924051  13.098
5.6645569620253164  9.96
5.7784810126582276  12.498
5.974683544303797  7.474
6.1645569620253164  9.122
6.253164556962025  6.599
6.39873417721519  5.091
6.493670886075949  14.59
6.7974683544303796  11.352
7.037974683544304  11.994
7.613924050632911  9.981
7.6455696202531644  11.313
7.727848101265823  13.851
7.791139240506329  7.633
8.778481012658228  11.262
9.082278481012658  6.471
9.132911392405063  11.032
9.860759493670885  9.012
11.145569620253164  8.551
13.139240506329115  17.551
14.291139240506329  18.184
14.987341772151899  8.313
17.810126582278482  9.466
18.537974683544302  8.256
-2.9177215189873418  2.085
-2.9050632911392404  1.033
-2.7341772151898733  1.089
-2.411392405063291  1.061
-2.3417721518987342  10.625
-2.3164556962025316  2.581
-2.3037974683544302  1.382
-2.2721518987341773  11.779
-2.1962025316455698  15.4
-1.9620253164556962  10.506
-1.8924050632911393  12.746
-1.8670886075949367  1.899
-1.7721518987341771  9.516
-1.6962025316455696  8.546
-1.6265822784810127  3.247
-1.620253164556962  1.841
-1.5822784810126582  11.272
-1.4746835443037976  1.458
-1.2278481012658229  3.752
-1.0  9.648
-0.8417721518987342  1.908
-0.6392405063291139  16.283
-0.5506329113924051  3.291
-0.310126582278481  2.666
-0.012658227848101266  13.585
0.11392405063291139  15.836
0.13291139240506328  14.64
0.25949367088607594  3.859
0.5569620253164557  14.138
0.6139240506329114  4.653
0.6265822784810127  2.081
0.8164556962025317  2.413
0.8924050632911392  11.846
0.9493670886075949  3.22
1.1898734177215189  10.79
1.2215189873417722  2.757
1.2278481012658229  11.56
1.3037974683544304  4.436
1.4050632911392404  15.524
1.4177215189873418  13.91
1.5  2.481
1.7088607594936709  10.667
1.7784810126582278  14.847
1.8354430379746836  3.877
2.2848101265822787  4.818
2.430379746835443  10.947
2.5443037974683542  11.185
2.569620253164557  9.718
2.5759493670886076  6.433
2.6392405063291138  12.626
2.721518987341772  13.619
2.7468354430379747  11.097
2.7468354430379747  6.745
2.930379746835443  5.491
2.962025316455696  12.575
3.170886075949367  2.356
3.2088607594936707  6.541
3.2468354430379747  3.843
3.259493670886076  9.048
3.3037974683544302  11.298
3.3164556962025316  11.157
3.3354430379746836  4.33
3.462025316455696  7.784
3.462025316455696  9.309
3.6835443037974684  11.294
3.829113924050633  9.024
4.075949367088608  11.298
4.189873417721519  12.654
4.208860759493671  13.937
4.3544303797468356  6.722
4.3544303797468356  7.6
4.575949367088608  6.136
4.6835443037974684  10.096
4.708860759493671  4.179
4.727848101265823  13.615
4.8734177215189876  14.949
4.917721518987341  8.734
5.031645569620253  8.893
5.2215189873417724  14.302
5.234177215189874  5.3
5.360759493670886  12.013
5.430379746835443  14.784
5.7405063291139244  6.979
5.924050632911392  7.472
6.341772151898734  14.622
6.5  12.308
6.582278481012659  7.943
6.5886075949367084  9.155
6.974683544303797  9.039
7.139240506329114  5.145
7.227848101265823  15.783
7.227848101265823  7.861
7.7594936708860756  9.865
8.0  16.05
8.272151898734178  16.653
8.39873417721519  7.443
8.905063291139241  12.692
9.10759493670886  10.516
9.341772151898734  14.394
9.917721518987342  16.046
11.379746835443038  14.107
11.955696202531646  11.326
13.183544303797468  11.241
13.917721518987342  7.607
-2.8987341772151898  10.539
-2.8987341772151898  1.309
-2.588607594936709  12.034
-2.4936708860759493  10.476
-2.4556962025316458  3.551
-2.367088607594937  4.047
-2.3164556962025316  12.718
-2.1265822784810124  2.293
-2.037974683544304  4.933
-1.9936708860759493  1.235
-1.9367088607594938  3.279
-1.8354430379746836  15.179
-1.7088607594936709  13.726
-1.5569620253164558  11.088
-1.4936708860759493  9.138
-1.4303797468354431  1.805
-1.3924050632911393  2.318
-1.3860759493670887  1.917
-1.3670886075949367  14.529
-1.3291139240506329  2.083
-1.2848101265822784  14.789
-1.2784810126582278  14.033
-1.0379746835443038  3.644
-0.9493670886075949  9.453
-0.7721518987341772  15.002
-0.4810126582278481  8.155
-0.4620253164556962  14.474
-0.2911392405063291  10.132
-0.12658227848101267  14.377
-0.0949367088607595  1.679
0.13924050632911392  14.745
0.15822784810126583  11.022
0.23417721518987342  1.831
0.37341772151898733  11.821
0.5949367088607594  11.936
0.8860759493670886  10.843
0.8860759493670886  4.156
0.9177215189873418  7.832
0.9493670886075949  15.847
0.9936708860759493  8.074
1.1455696202531647  14.888
1.2278481012658229  12.209
1.4113924050632911  14.116
1.639240506329114  15.925
1.6708860759493671  7.675
1.8481012658227849  3.95
1.9113924050632911  7.226
2.0063291139240507  8.933
2.050632911392405  3.731
2.0822784810126582  5.659
2.1582278481012658  7.186
2.1962025316455698  5.737
2.2468354430379747  3.795
2.2848101265822787  3.203
2.4177215189873418  5.126
2.689873417721519  2.671
2.7278481012658227  4.363
2.892405063291139  5.771
2.9746835443037973  4.447
3.0632911392405062  14.508
3.1392405063291138  5.036
3.2088607594936707  5.368
3.2151898734177213  4.1
3.329113924050633  15.229
3.4430379746835444  6.857
3.4746835443037973  7.842
3.481012658227848  10.445
3.481012658227848  4.718
3.7911392405063293  12.784
3.7911392405063293  6.767
3.8860759493670884  11.209
4.544303797468355  8.289
4.651898734177215  11.742
4.7784810126582276  14.954
4.930379746835443  10.465
5.284810126582278  9.869
5.620253164556962  16.988
5.6265822784810124  9.35
5.7405063291139244  7.631
5.930379746835443  6.127
5.955696202531645  12.733
6.2025316455696204  11.125
6.7974683544303796  11.84
6.89873417721519  14.124
7.189873417721519  13.479
7.563291139240507  4.779
7.6645569620253164  8.821
7.677215189873418  5.421
8.075949367088608  14.335
8.246835443037975  13.781
8.291139240506329  14.413
8.449367088607595  9.393
8.620253164556962  4.91
8.955696202531646  6.885
9.481012658227849  8.277
10.278481012658228  15.539
10.613924050632912  12.861
10.784810126582279  9.79
11.246835443037975  10.416
11.89240506329114  13.4
16.196202531645568  14.157
16.27848101265823  14.589
19.5126582278481  12.547
20.424050632911392  9.506
