# Supplementary material for: Single-chain dimers from de novo immunoglobulins as robust scaffolds for multiple binding loops
Source: Nat Commun. 2023 Sep 23;14:5939. doi: 10.1038/s41467-023-41717-5 (PMC10517939; doi:10.1038/s41467-023-41717-5)
Supplement: Supplementary file 6 — Source data [file 41467_2023_41717_MOESM6_ESM.zip › SuppFig9_scIg14l.txt]

-2.357658227848101  12.546
2.227379746835443  6.638
-0.9675886075949367  2.767
1.0075443037974685  16.715
-2.783120253164557  1.914
1.0475886075949368  5.83
3.2163291139240506  12.116
-1.7397215189873416  14.621
-2.1905886075949366  10.318
-2.242303797468354  2.243
1.7863481012658227  6.757
2.441860759493671  17.188
-1.7531202531645569  13.537
-3.3120886075949363  1.117
6.966962025316455  12.015
-0.841645569620253  5.135
-0.9374430379746836  7.459
0.1495  7.289
3.3007721518987343  10.95
-0.6832911392405063  5.862
-1.2112151898734178  5.395
3.0811139240506327  11.275
-1.0705949367088607  5.199
0.8042151898734178  12.575
-1.2600253164556963  9.479
4.10563924050633  11.885
-1.8302721518987342  1.719
5.525816455696202  7.698
-0.5045569620253164  3.477
-0.7270316455696202  2.083
-1.3473101265822784  6.463
-2.9214556962025315  2.004
1.8368987341772154  11.166
-1.9477531645569621  14.743
0.36933544303797466  13.843
-0.8731835443037974  4.544
0.41612658227848104  9.922
4.797569620253165  8.905
1.05653164556962  12.479
1.507873417721519  17.481
-2.573291139240506  14.699
2.4504303797468356  5.57
4.438797468354431  7.316
-1.0455379746835443  12.201
1.877620253164557  15.006
1.0226708860759492  13.919
3.8186455696202533  11.161
0.9753481012658227  6.05
2.324481012658228  6.632
3.455677215189873  13.704
6.0978734177215195  14.274
-1.5167151898734177  15.576
-0.1213987341772152  4.87
-0.05787341772151899  17.321
-0.4550886075949367  14.242
1.6557911392405065  4.255
-1.5999303797468354  2.604
-2.0448354430379747  9.254
-0.6856455696202531  15.457
-1.6703417721518987  7.234
-1.111  10.004
0.3217974683544304  12.443
1.4325569620253165  15.398
-1.1249683544303797  6.802
-1.7068227848101265  1.677
-0.5122848101265823  3.646
1.1292848101265822  5.065
4.548544303797468  14.239
-2.802607594936709  9.148
0.4899240506329114  9.358
-0.017455696202531644  3.979
1.7357721518987341  15.566
-0.4973924050632911  3.391
1.3902658227848101  17.061
2.0744240506329117  6.567
-2.0884113924050633  2.134
-2.126727848101266  15.026
-2.110727848101266  1.859
-2.9538101265822783  1.024
-0.10625316455696203  6.861
-1.231253164556962  6.234
-1.240367088607595  3.676
0.29393037974683545  7.966
0.6173354430379747  3.008
-1.5224240506329114  2.555
1.1286772151898734  7.795
-2.711721518987342  9.101
3.463626582278481  13.004
-2.3585443037974683  2.54
2.083506329113924  15.82
0.34700000000000003  9.213
-2.393639240506329  4.71
1.4528291139240506  8.226
-0.044025316455696205  15.456
0.3445126582278481  4.12
-2.650101265822785  3.509
-0.3798037974683544  14.909
-1.7357341772151897  2.763
0.34896835443037977  4.813
4.939417721518987  5.838
-3.2396772151898734  1.01
3.2815949367088604  10.68
1.9801962025316455  12.559
4.922987341772152  9.318
0.5672151898734178  3.138
-2.8772974683544303  17.248
-0.425620253164557  11.94
0.5927594936708861  12.699
4.261715189873418  11.694
0.9542784810126583  6.893
-1.4270506329113923  15.862
-1.1239430379746835  4.95
-2.274487341772152  7.135
-3.3192658227848097  0.666
3.2370632911392407  13.217
0.08688607594936709  7.121
-1.125512658227848  2.041
3.876924050632911  11.309
3.2751518987341774  12.835
2.990911392405063  17.539
2.756101265822785  14.592
0.9136582278481012  8.813
2.2907911392405063  8.588
-1.7093227848101264  12.727
1.0980759493670886  10.065
0.9714303797468353  7.472
-2.5871962025316453  3.093
1.361367088607595  15.626
-2.957354430379747  8.91
5.197481012658228  7.778
3.0703037974683545  17.241
-0.6339810126582278  6.919
0.8613924050632911  9.285
-1.8699746835443039  1.813
-2.5495  3.387
-2.088746835443038  7.891
-1.8019113924050634  2.298
1.100981012658228  8.297
-0.9262151898734178  7.539
-2.1963417721518987  12.07
-0.5704620253164556  7.787
4.5066962025316455  10.615
2.242854430379747  9.92
3.734544303797468  12.86
2.1534367088607596  14.589
1.764886075949367  15.945
2.506993670886076  10.447
-1.193120253164557  8.214
0.8967974683544303  8.8
-1.5599177215189874  5.538
-1.0917974683544303  7.835
-3.1713227848101266  1.26
1.400132911392405  13.213
2.7853354430379746  7.358
2.139626582278481  8.005
-1.9664113924050632  4.94
-0.9896329113924051  5.658
0.8701139240506329  15.158
0.5877721518987341  14.064
-1.5418544303797468  7.236
0.6581455696202532  12.336
-1.3169367088607595  5.724
-0.4570759493670886  10.387
2.991601265822785  12.261
-3.0333417721518985  1.417
-1.0552025316455698  11.696
-3.049227848101266  1.599
-2.117101265822785  7.191
-3.0652088607594936  7.407
-2.2836962025316456  11.484
2.447778481012658  8.599
-0.9631708860759495  12.166
-3.073474683544304  2.131
0.8290696202531646  4.814
0.5765696202531646  3.793
-2.4118227848101266  4.302
-1.182993670886076  3.14
1.2585696202531647  10.023
1.6156898734177214  9.727
3.0262531645569624  7.097
0.3918924050632911  13.087
7.542025316455697  5.174
2.6499430379746833  12.34
1.7095253164556963  11.965
-1.3585759493670886  6.178
-1.3182848101265823  11.818
-2.580867088607595  17.013
2.034658227848101  12.506
-0.0775  5.158
-2.9247784810126585  1.357
3.883601265822785  7.569
-2.300645569620253  11.48
0.00760126582278481  5.934
-1.1966075949367088  3.195
-2.2799620253164554  11.053
-2.8634556962025317  3.87
1.3282658227848103  8.414
-2.381841772151899  3.88
7.845506329113923  14.177
0.29980379746835445  7.329
-2.4539367088607595  3.416
2.8823987341772153  15.473
-0.8919683544303798  8.745
0.21050632911392403  5.017
7.350569620253165  9.415
0.29055696202531645  13.255
-0.22215822784810127  3.874
-1.5750189873417721  4.018
-1.9673037974683545  2.408
-1.6773227848101266  4.25
-0.5337215189873418  8.323
0.8567974683544304  13.709
2.3426898734177213  7.201
0.4920126582278481  13.444
1.3483291139240507  10.812
-0.19555696202531644  13.7
1.7152974683544304  15.061
0.33568354430379743  5.114
1.5519430379746835  6.685
-1.835246835443038  10.784
-1.8858354430379747  10.897
2.192379746835443  10.511
0.6154240506329114  7.061
-0.32896835443037975  5.231
0.518253164556962  5.883
-1.520626582278481  17.541
-0.0785  9.313
1.0664493670886075  6.857
0.2432215189873418  8.962
-2.285746835443038  2.3
-3.071664556962025  5.17
-0.7214050632911392  5.593
4.025443037974683  9.964
-0.8245696202531646  15.79
1.5304873417721518  12.135
4.081924050632911  1.954
-2.5056962025316456  1.029
2.0445632911392404  12.484
3.996474683544304  13.773
-1.6725506329113922  13.081
-1.743727848101266  1.478
-0.36382911392405065  6.426
2.3993291139240505  13.074
2.1727151898734176  7.462
-0.09256962025316455  16.232
-1.6424177215189875  2.298
-2.0958417721518985  1.254
-0.8854746835443038  13.031
-1.388613924050633  7.433
0.5516582278481013  14.346
1.477746835443038  16.255
0.38459493670886075  9.531
-0.29928481012658226  10.854
-0.6391582278481013  5.03
4.376  12.518
-0.4801645569620253  13.767
4.069189873417722  12.631
-0.35562658227848104  3.527
7.138291139240506  10.292
1.4597215189873418  11.178
1.3957721518987343  12.874
-0.492620253164557  13.921
-0.7073291139240506  7.46
0.20481012658227848  10.66
-2.286854430379747  5.557
3.898436708860759  13.719
1.5525189873417722  12.881
-2.409386075949367  11.029
-2.74170253164557  10.341
-2.2504177215189873  10.927
3.587386075949367  10.695
-1.9898227848101266  10.993
6.623037974683545  12.634
0.3320886075949367  11.801
0.6698607594936709  13.235
-0.44807594936708867  17.093
-1.3362721518987342  5.867
1.6189240506329114  14.187
0.9406772151898735  13.702
-0.25103797468354433  2.559
0.8988291139240505  4.282
4.044924050632911  14.94
-1.1596962025316455  12.24
-2.1618227848101266  4.182
0.34101898734177216  8.914
0.4963354430379747  4.341
-0.2997405063291139  8.891
-0.8135506329113924  12.098
-0.6132721518987342  16.09
1.1555696202531647  9.561
0.2516772151898734  12.748
3.2830063291139244  16.571
-0.028272151898734176  4.075
-0.04917088607594937  16.579
-0.3648670886075949  3.96
-1.4649493670886076  6.142
0.5958291139240507  15.327
-2.1776582278481014  13.166
5.041379746835443  13.277
-1.3610632911392406  14.115
-0.9575822784810126  9.27
4.552772151898734  17.399
2.1445886075949367  12.262
-0.445632911392405  10.32
-0.909132911392405  13.19
0.5525949367088607  7.497
-1.0001772151898733  6.343
0.8183291139240506  5.738
2.6738924050632913  13.662
-1.1940886075949366  6.282
-2.2688417721518985  11.225
-1.5547215189873418  10.454
-0.891259493670886  10.194
1.3802151898734178  6.157
-2.0031962025316457  1.311
1.3470696202531645  13.313
-0.1776962025316456  5.976
-1.3006392405063292  2.361
1.7563354430379745  4.943
-2.4203101265822786  1.606
-2.4288987341772152  14.95
2.2172974683544306  13.126
-0.7859683544303798  2.265
-1.6605379746835445  12.363
1.955132911392405  8.124
3.166398734177215  10.434
0.8586898734177215  6.444
1.4347911392405064  7.273
-3.1330822784810124  1.102
1.6565379746835442  12.043
4.614386075949367  11.127
2.560841772151899  10.139
6.595126582278481  15.667
-2.5041139240506327  2.1
0.8159367088607595  9.151
-0.2906392405063291  7.011
1.3869303797468353  9.137
1.8479177215189873  9.003
0.4144430379746835  8.775
-2.6993101265822785  1.875
3.327474683544304  10.38
0.20955696202531646  15.429
-1.7958607594936709  15.438
-1.7918544303797468  4.195
-3.031911392405063  2.534
-2.2208417721518985  10.845
3.5795000000000003  4.808
0.40784810126582277  16.464
1.1072721518987343  10.202
2.8900632911392403  16.376
-0.21526582278481013  3.544
-2.1699556962025315  11.293
3.4316139240506334  5.106
2.247835443037975  10.0
-2.3164746835443037  5.475
-2.0086898734177216  2.882
-0.4007405063291139  3.355
-0.507253164556962  9.175
-1.1628227848101267  5.077
-0.47992405063291144  4.787
1.2153607594936708  8.461
-1.9058987341772151  15.356
-0.29460759493670885  13.448
1.3322848101265823  6.97
-0.34818987341772156  7.36
-1.1549746835443038  5.925
0.5247848101265823  9.86
3.4140696202531644  6.454
5.734689873417722  13.233
0.24190506329113923  4.227
-0.27975316455696203  8.0
0.6528354430379747  13.665
1.9558734177215191  7.653
1.5371075949367088  7.645
1.6720379746835443  6.927
0.7658860759493671  3.369
-0.7764556962025317  10.388
2.4637848101265822  12.702
-3.270303797468354  0.901
-0.5244177215189874  4.924
3.3559367088607597  7.651
1.872753164556962  4.004
1.3008354430379747  11.74
-1.4918544303797467  2.58
7.876772151898734  7.885
0.15079113924050633  5.056
-2.2551392405063293  10.74
-1.7497025316455694  8.742
-2.4336962025316455  3.24
0.3281329113924051  13.399
0.49949367088607594  3.851
-1.9400253164556962  5.732
3.9973354430379744  8.613
-0.6557658227848101  9.122
2.667215189873418  11.699
4.08429746835443  9.897
2.501594936708861  7.028
2.1960189873417724  15.561
-0.49041139240506326  9.385
-3.067386075949367  3.493
-3.2328607594936707  0.577
-2.5418481012658227  2.582
6.197981012658228  8.823
-0.11122151898734177  11.984
-2.273050632911392  9.708
-1.5968607594936708  3.497
-0.8742341772151898  2.942
1.9935443037974685  8.508
-2.3449556962025317  1.877
-0.12323417721518988  7.808
-0.267246835443038  16.879
2.013272151898734  12.04
4.422430379746836  10.018
-3.1114430379746834  3.82
-0.5907911392405063  6.013
-0.5566898734177215  13.697
-2.868006329113924  2.679
-0.17651898734177215  9.389
-2.8396962025316457  9.535
-2.32670253164557  1.88
-1.1922848101265824  11.645
-3.311050632911392  0.895
-2.8317341772151896  13.112
-2.932911392405063  0.901
1.2707911392405062  4.747
-1.1320759493670887  5.377
-0.9344240506329115  5.028
-1.297879746835443  4.753
-2.1876772151898733  2.59
3.0805443037974682  9.119
3.395386075949367  9.477
-0.3696139240506329  8.386
-0.01578481012658228  5.593
-2.9453417721518984  3.375
4.750816455696203  5.675
-2.083025316455696  2.384
4.5223164556962026  15.917
3.7083860759493668  13.681
1.2035569620253166  6.821
-0.13950632911392405  10.033
5.4973987341772155  8.466
3.1359367088607595  12.985
-2.0331835443037973  10.754
-0.07272784810126583  11.486
4.458487341772152  12.982
1.253854430379747  12.859
4.631664556962026  14.415
2.2486075949367086  5.941
-2.5569240506329116  1.782
0.2151139240506329  3.674
0.7275759493670886  9.312
1.9507278481012658  13.646
-1.0138037974683545  5.839
2.447379746835443  6.683
-0.4607721518987342  11.861
-3.165126582278481  0.835
3.250892405063291  10.125
-2.4928227848101265  10.9
2.7218924050632913  12.745
-1.2385316455696203  6.427
3.2311455696202533  12.072
3.8253101265822784  9.605
3.3566392405063294  15.415
-2.0142848101265822  1.99
0.08055696202531645  8.177
0.5147341772151899  10.283
4.961335443037974  9.117
-0.35858227848101265  2.735
1.2465949367088607  10.614
-2.1723354430379747  10.845
-1.6858354430379747  3.799
0.6484746835443038  14.49
-2.2901582278481016  6.926
1.8815063291139242  14.326
-2.1541582278481015  2.051
-0.09982278481012659  15.918
1.089386075949367  4.063
6.855189873417721  14.917
6.0504556962025315  10.528
-1.1660379746835443  3.688
0.6822848101265823  3.863
-3.0413924050632914  2.99
-2.4151708860759493  9.553
-2.8625886075949367  1.302
1.0534240506329113  7.513
4.459056962025316  7.625
1.0990696202531645  14.625
0.7078607594936709  16.87
2.073632911392405  8.706
1.445373417721519  8.058
2.5042088607594937  14.19
1.1524556962025316  16.001
1.6919683544303799  4.891
0.261  10.707
-0.6102784810126582  9.61
1.0357025316455695  11.032
-2.4216772151898733  10.535
0.818886075949367  10.302
-3.05676582278481  1.586
-0.4930506329113924  2.702
1.275132911392405  4.965
0.463993670886076  3.596
0.0330379746835443  3.508
-2.806677215189873  10.976
6.426962025316456  7.637
0.7319367088607595  16.776
-0.2830379746835443  6.095
-0.9395949367088607  2.802
-2.2140506329113925  11.431
-3.0933544303797467  4.485
-1.9587848101265823  3.64
-1.6078987341772153  5.899
-2.1581455696202534  3.122
4.445512658227848  14.084
-3.0242088607594937  16.933
2.4485886075949366  9.853
2.086582278481013  4.68
-2.9472088607594937  1.17
1.3551012658227848  3.379
-2.636613924050633  10.747
3.5965126582278484  15.872
1.0315949367088606  5.509
2.705379746835443  12.556
2.7515822784810124  6.88
-2.418449367088608  9.507
3.211487341772152  9.111
-3.0954050632911394  0.585
-0.09889240506329114  3.279
-2.7222151898734177  1.471
1.3269303797468355  8.156
0.1445379746835443  7.829
1.6841708860759492  6.419
1.8089050632911394  8.798
3.6503544303797466  7.915
0.12725949367088607  5.669
-1.4327658227848101  4.976
-0.27817088607594936  4.986
-2.1059430379746833  15.025
-0.8948481012658227  9.726
-2.954626582278481  11.245
1.2898291139240508  9.711
-1.1910949367088608  12.713
1.5768987341772152  4.579
0.7361898734177215  15.656
0.7470696202531646  12.432
-1.2909746835443037  10.686
-2.680291139240506  1.14
-1.464012658227848  3.858
4.62553164556962  7.082
-2.0966582278481014  9.702
-1.249487341772152  11.649
-1.7604683544303796  6.898
6.243620253164557  13.339
1.343113924050633  11.803
-1.8213101265822784  2.662
-1.3414367088607595  12.971
8.055886075949367  15.599
7.278544303797468  11.121
-0.9870316455696202  7.786
-3.144506329113924  15.155
10.958291139240506  14.443
1.512506329113924  13.061
1.8056645569620253  5.342
2.0945759493670884  11.381
-1.6716645569620252  5.036
-2.976886075949367  9.644
-1.0387658227848102  8.731
-1.834278481012658  4.511
-2.136139240506329  10.062
2.5517278481012657  14.414
3.3849367088607596  9.476
2.3945822784810127  6.432
-0.05515822784810127  12.349
-0.49059493670886073  10.843
-3.0369936708860763  1.025
-2.3087974683544306  13.024
-2.245746835443038  11.071
0.2373987341772152  3.764
-1.7053101265822785  5.496
-0.3793291139240506  2.744
1.8050696202531646  4.537
1.3925316455696204  15.387
0.3491645569620253  12.779
-2.440620253164557  1.589
1.9831898734177216  11.978
-2.1213101265822782  11.462
-0.9639746835443037  2.367
4.0958481012658225  12.358
0.32706962025316455  4.548
-0.327126582278481  7.133
0.08181645569620252  13.431
2.5695126582278482  3.807
1.9242974683544303  11.721
-2.2783481012658227  3.734
-3.0062215189873416  3.512
0.7118797468354431  7.109
3.0460506329113923  6.146
1.3489620253164556  15.195
0.028145569620253164  8.328
-2.6280379746835445  3.558
3.4134367088607593  11.409
5.305183544303798  15.502
0.7648417721518987  8.047
-1.2941772151898734  2.146
-0.6000506329113925  13.068
-2.427037974683544  11.417
-2.5990632911392404  1.334
-2.218506329113924  13.187
-0.3272721518987342  4.681
1.5733481012658228  10.111
-1.0898101265822784  4.835
-0.6401645569620253  10.391
-1.9889177215189875  1.636
-0.8330126582278482  10.496
0.9234240506329114  6.187
-0.44249367088607594  5.627
0.5840949367088608  6.658
3.9244240506329113  12.52
-0.7610443037974683  3.968
6.304797468354431  12.578
-2.3104113924050633  1.075
0.5206582278481012  4.046
0.7964367088607596  10.732
-2.6289177215189876  1.541
1.5614303797468354  11.33
-2.3918164556962025  4.001
1.7806012658227848  16.256
1.6385822784810127  4.92
-1.5811772151898733  16.245
0.7241455696202532  15.847
-3.0207974683544303  2.583
-3.0792215189873415  1.67
3.1358227848101263  13.288
-0.206873417721519  13.768
2.636227848101266  5.849
-0.6317088607594937  1.972
-0.2749873417721519  7.774
1.3140189873417722  10.053
1.3954303797468355  4.104
3.096012658227848  6.471
-0.8603924050632912  9.284
-3.0554620253164555  3.659
-0.3870316455696203  11.849
0.26069620253164555  7.08
-1.2537215189873416  13.839
-0.1297784810126582  12.316
-0.23951265822784812  10.094
-3.0341645569620255  0.914
6.837215189873418  12.277
0.884  15.057
1.8569620253164556  14.589
2.9893164556962026  15.619
1.902107594936709  15.406
-0.6550759493670886  8.035
-1.9557658227848103  2.671
2.4487531645569622  4.748
0.3648924050632911  5.458
-1.6682658227848102  4.229
-2.6901582278481015  8.88
-2.412974683544304  3.667
-0.12013924050632911  6.521
-1.8348481012658229  6.053
-1.687860759493671  4.024
-2.5006962025316457  9.641
-2.746917721518987  1.778
-2.138639240506329  10.996
-2.69979746835443  1.763
4.274917721518987  13.491
-0.024784810126582277  11.475
2.1894177215189874  13.213
3.5078544303797465  14.664
1.6669303797468353  14.067
-0.6270379746835443  3.09
-0.060025316455696205  10.47
3.532443037974683  14.209
-0.5651708860759493  6.038
-2.958759493670886  16.794
4.8593860759493674  13.285
-0.49825316455696206  5.508
-0.7760316455696202  5.947
0.5481772151898734  9.158
-0.5974303797468354  11.784
-1.5191582278481013  6.727
1.8743924050632912  16.731
2.241474683544304  7.643
0.7947151898734177  5.773
0.7396455696202532  4.798
-0.1290759493670886  7.261
-0.5505569620253165  7.161
2.349670886075949  11.695
-2.7785696202531645  1.155
-2.3231772151898733  1.487
-0.8226075949367089  10.635
-2.6104620253164557  13.273
-2.435487341772152  9.019
0.9473607594936708  9.14
-0.6563544303797468  4.577
1.2102848101265822  11.573
-2.5327278481012656  4.347
0.4988354430379747  4.89
-2.8969050632911393  9.721
-0.34614556962025317  13.967
-0.07263924050632911  4.916
1.248987341772152  6.881
0.5588481012658228  7.27
2.993158227848101  6.638
-0.4651518987341772  10.603
1.135601265822785  12.861
-0.7907911392405063  12.045
-1.453879746835443  7.991
-1.0285506329113925  2.536
6.0384050632911395  16.114
-2.2607088607594936  11.676
-1.6093417721518988  12.778
-2.4165316455696204  10.394
-0.4781898734177215  4.729
-0.5824430379746836  15.857
-2.637132911392405  8.772
3.1516835443037974  10.861
2.6709493670886078  9.406
-1.278006329113924  2.357
-2.906867088607595  2.864
-1.8700316455696202  2.52
-2.5907594936708858  4.763
-2.5766455696202533  4.755
-2.3485443037974685  12.294
-1.9119240506329114  1.831
-3.2019683544303796  1.984
-1.6665759493670886  1.977
0.05450000000000001  8.809
-0.3606898734177215  8.136
1.7974430379746835  12.014
-2.547639240506329  4.433
1.3668101265822785  6.776
-0.5183481012658228  11.884
-1.051094936708861  2.312
4.407873417721519  4.825
3.1071898734177212  15.014
-0.5777721518987342  11.328
2.7331708860759494  19.193
-2.940791139240506  3.259
3.277386075949367  10.751
3.7623544303797467  8.922
4.8533101265822784  15.663
-1.0570253164556962  6.318
-0.9046898734177216  2.9
3.738183544303798  14.834
-0.43678481012658227  4.334
-0.34675949367088604  2.438
0.8424303797468355  8.557
4.823715189873418  10.192
0.2575886075949367  9.11
0.6985379746835443  14.994
-1.2613481012658228  8.119
2.4089240506329115  4.632
-1.3652974683544306  3.4
-2.6684177215189875  7.781
4.142816455696203  15.809
-0.21398101265822783  6.822
0.9682278481012657  6.398
0.2548987341772152  15.346
-1.671493670886076  3.87
-1.9177974683544303  2.749
0.1489493670886076  7.735
4.5415379746835445  14.332
2.9479367088607593  13.328
-0.8993164556962027  10.529
-0.7267341772151898  7.142
-0.6612025316455696  4.12
-0.30325949367088606  3.627
-2.682993670886076  1.885
-0.974126582278481  3.592
-1.5096835443037975  2.265
-0.3308164556962025  7.704
0.7771582278481013  13.26
0.583632911392405  4.617
6.215405063291139  12.11
-0.41990506329113925  10.603
-2.381012658227848  10.315
5.619689873417721  10.557
0.8766012658227847  15.014
1.9579113924050635  6.795
-2.3103101265822783  9.198
2.707784810126582  7.462
0.9173417721518987  13.513
-1.310645569620253  2.677
0.35105696202531644  14.574
-2.3002088607594935  5.855
-0.5970189873417721  9.559
-1.9627025316455697  4.48
-3.211753164556962  11.052
-2.032879746835443  13.288
1.198132911392405  6.405
-1.4285569620253165  12.989
-2.8338481012658225  10.906
-2.5312974683544303  3.37
-2.271860759493671  2.254
0.17046202531645568  2.424
7.763291139240506  13.31
-1.9106392405063288  15.195
1.5445632911392404  9.478
-1.7099746835443037  11.582
5.1383417721518985  9.87
-0.8025506329113924  12.998
-0.3105506329113924  4.895
-2.712284810126582  8.927
1.9654999999999998  5.662
0.20506962025316458  7.538
3.012139240506329  10.287
-2.9637531645569624  1.663
-0.21089240506329113  10.926
-0.7688860759493671  11.477
-2.3690316455696205  3.813
-2.580493670886076  3.51
-1.2836645569620253  14.157
-2.4955569620253164  13.866
3.1855886075949367  15.332
3.8919113924050635  15.759
1.7357911392405063  3.136
0.8805189873417723  9.084
-0.8862974683544304  13.252
-0.21987974683544304  8.964
2.2930632911392403  4.466
-0.6916518987341772  10.488
1.528873417721519  15.269
-2.866525316455696  1.373
2.4391708860759493  10.736
0.513126582278481  11.981
0.7595822784810127  7.936
-1.045120253164557  5.115
1.7337405063291138  7.055
-0.9433481012658228  13.155
-0.5024873417721519  15.171
-2.2099430379746834  9.445
-2.089126582278481  6.988
-1.4430316455696202  10.512
-1.002753164556962  11.966
-0.08822151898734178  14.31
-2.2465822784810126  5.159
-1.3303607594936708  8.381
4.886208860759494  15.608
0.14895569620253166  8.962
-2.5917278481012658  2.338
-0.5487468354430379  3.826
-3.136430379746835  0.791
-2.4372974683544304  5.498
-0.533506329113924  3.106
-2.8824177215189875  1.426
1.9955506329113926  6.399
2.0081898734177215  13.034
-0.09904430379746836  7.016
3.1910696202531645  6.518
-2.219151898734177  2.46
0.9766835443037974  7.708
4.640556962025316  14.802
1.7447405063291137  4.071
-0.8740886075949367  10.678
3.927759493670886  12.861
-0.4522405063291139  14.402
0.3924746835443038  6.918
-0.5281075949367089  15.347
2.566740506329114  4.233
-2.346987341772152  8.404
2.0465569620253166  11.59
-0.3865316455696203  5.636
0.27539873417721517  10.325
6.364999999999999  5.428
1.7271202531645569  14.239
-0.6931139240506329  8.898
4.3854113924050635  14.256
-1.805481012658228  3.395
3.0949493670886077  7.133
-2.479227848101266  1.866
-2.3290189873417724  2.156
-0.36856329113924047  12.513
-1.417246835443038  6.838
-2.9209683544303795  1.947
1.7240506329113923  12.197
3.274753164556962  6.897
-2.662474683544304  9.612
0.44703797468354434  11.385
0.13020886075949367  2.564
5.939841772151898  14.168
4.426259493670886  15.783
-1.8009873417721518  5.959
-1.9708924050632912  1.637
-0.8235253164556962  6.175
1.504778481012658  4.612
-2.446132911392405  15.766
-2.212348101265823  10.404
2.778772151898734  13.42
2.505018987341772  11.46
2.1066835443037975  8.08
0.5184873417721519  8.911
-2.3877088607594934  12.696
-1.3380569620253164  3.184
-0.25995569620253167  8.884
0.16686708860759492  14.476
1.3300822784810127  5.844
2.429791139240506  7.802
-2.4203797468354433  10.411
-0.9644050632911393  10.86
-0.8250189873417723  11.921
4.514037974683544  8.345
-2.8747911392405063  1.41
-3.0775632911392403  0.875
-1.8036012658227847  12.78
3.5213354430379744  11.139
2.2270822784810127  3.905
1.4397025316455696  4.326
3.4438670886075946  9.614
2.6352088607594935  12.486
-0.2942151898734177  8.684
-0.07268987341772151  11.226
0.9340126582278482  11.167
-3.178367088607595  0.813
4.1159430379746835  10.414
5.85876582278481  15.704
2.836405063291139  12.254
3.7212215189873414  9.603
2.8656772151898733  10.424
2.4467784810126583  14.242
0.0875  12.084
-2.427740506329114  10.478
5.921493670886076  18.027
-2.409455696202532  15.812
1.4164240506329113  5.816
4.340487341772152  15.405
-2.296405063291139  11.304
0.1473354430379747  12.987
-0.4247721518987342  4.12
-3.0516962025316454  1.342
-1.7998481012658227  10.301
2.0211708860759496  5.437
-0.22503164556962024  14.66
0.2647658227848101  4.341
0.48082911392405064  11.086
-2.4534240506329117  2.332
2.8868924050632914  4.845
4.6066329113924045  12.066
2.680379746835443  6.81
1.1854177215189874  9.035
-0.17034810126582278  11.509
5.472848101265823  10.183
2.029727848101266  13.807
-2.5537594936708863  6.749
2.238151898734177  7.861
0.3344873417721519  7.637
5.382088607594937  16.823
0.11425316455696202  7.384
1.5371835443037976  5.711
-1.1576012658227848  2.309
-0.780253164556962  6.81
0.6348417721518987  7.049
-0.016835443037974684  7.184
2.7239999999999998  12.483
2.6902025316455696  10.504
1.7963797468354428  9.003
-0.6317025316455696  3.824
10.66  11.016
0.1818481012658228  7.659
-1.8161962025316456  15.399
2.918449367088608  9.304
0.05994936708860759  16.306
1.3137025316455697  6.062
-1.976006329113924  13.737
-1.363  6.734
1.685746835443038  16.833
-2.442088607594937  10.895
-0.4310632911392405  15.325
1.6912974683544306  12.043
1.1867278481012657  5.395
-0.6191772151898735  10.514
0.749879746835443  18.001
3.3187088607594935  14.061
-0.8375759493670886  10.653
-3.125278481012658  1.159
-1.779987341772152  1.601
1.0840316455696202  6.986
2.537012658227848  8.472
-0.2877341772151899  2.577
-2.124462025316456  2.586
0.45986708860759495  9.921
-2.594594936708861  8.706
0.7630063291139241  4.201
-0.6784620253164557  11.764
3.5334810126582274  10.44
-1.9410569620253166  10.713
-2.0592974683544307  11.862
-1.0225506329113923  4.252
-1.3782341772151898  9.512
2.391158227848101  14.056
-1.5961518987341772  1.703
0.501  6.155
1.8704999999999998  5.987
-0.8666708860759493  8.002
0.17215822784810128  4.437
-1.9619620253164558  1.878
-0.6298987341772152  7.035
4.109696202531645  15.371
8.176962025316456  8.487
1.9017848101265824  11.693
-2.3076645569620253  1.047
-1.0426518987341773  9.632
1.4086518987341772  10.818
2.26946835443038  7.961
-0.26309493670886075  11.875
0.6470886075949367  10.885
0.10380379746835443  14.82
5.096177215189874  12.404
0.07541772151898735  13.205
-0.420126582278481  9.81
2.4119683544303796  15.106
-3.033379746835443  9.538
-1.306879746835443  13.772
0.23192405063291138  5.035
0.9767025316455695  13.131
0.7761012658227848  11.75
0.40157594936708857  11.907
-1.715354430379747  3.631
1.801221518987342  5.6
-2.728708860759494  12.401
0.9052215189873418  11.512
-0.27264556962025316  12.77
-1.4243734177215188  3.268
3.3721392405063293  13.571
2.0051772151898732  11.446
-0.5440379746835443  7.782
0.7623797468354431  9.825
-0.21815189873417723  9.813
-2.8670696202531647  0.997
2.2628101265822784  13.722
2.3413924050632913  7.93
0.1854493670886076  3.028
1.3271139240506329  16.109
0.6780696202531646  14.173
-2.596639240506329  3.675
6.653227848101266  16.23
-2.4569810126582277  3.509
1.46423417721519  12.104
-0.7089240506329114  13.124
-0.12701898734177214  5.453
2.8814430379746834  16.143
-3.067037974683544  2.69
1.5201645569620255  14.298
1.4554873417721519  13.071
-2.9477278481012656  5.115
-1.0972025316455696  10.956
1.2787784810126581  6.282
-1.655145569620253  2.559
-0.9794303797468354  3.877
-2.1224240506329113  10.337
-1.435107594936709  14.351
0.09736708860759494  2.58
-3.0670632911392404  1.923
-0.7410696202531646  8.062
-0.5966708860759494  13.192
4.305677215189873  13.779
-0.5547848101265823  4.573
1.375  3.999
6.919430379746835  10.346
1.9704177215189875  12.617
-2.931537974683544  0.74
0.07181645569620253  5.726
1.6424367088607594  7.21
5.656335443037975  14.354
1.4073354430379748  7.943
1.1459493670886076  8.396
-3.2326012658227845  1.022
1.5429620253164558  15.15
1.132753164556962  13.946
3.3665759493670886  7.978
1.3591772151898733  6.751
-0.271753164556962  11.318
-2.765626582278481  2.772
1.1436518987341773  10.954
4.1843164556962025  7.721
5.918905063291139  14.11
1.900373417721519  9.982
-1.4319367088607595  4.312
-0.3246582278481013  3.112
0.5321455696202532  7.378
0.5072088607594937  12.106
-2.720898734177215  1.909
2.5710189873417724  10.283
-0.04140506329113924  9.698
2.379126582278481  10.793
-1.3435759493670887  5.35
2.7720569620253164  15.494
1.4883227848101266  13.121
-2.8299493670886076  5.342
-0.7757721518987342  5.388
5.995879746835444  15.873
0.6692974683544304  7.133
-2.6516708860759493  2.079
3.850145569620253  6.329
0.6004810126582278  5.659
0.2824746835443038  8.958
1.8697405063291137  7.997
-2.986981012658228  4.049
-2.9624430379746833  14.668
5.321930379746836  10.925
7.646582278481013  5.754
-1.2358924050632911  6.395
0.5665949367088607  9.627
-2.989474683544304  5.122
-0.6105506329113924  4.273
-1.4194493670886075  14.882
-2.8849493670886077  6.321
-0.4763164556962025  11.136
-2.6893164556962024  6.709
6.077708860759494  14.606
-0.720379746835443  7.058
0.6275632911392405  4.229
-1.1236518987341773  2.843
0.6089177215189874  15.875
-1.459006329113924  5.053
3.907132911392405  9.779
5.975373417721519  15.386
2.0422088607594935  15.659
-2.12596835443038  11.725
-0.6102088607594937  13.947
-1.279487341772152  8.091
2.7902468354430376  8.49
0.874379746835443  5.022
1.5851012658227848  8.922
0.3280822784810127  15.362
-0.7555253164556962  7.383
2.096753164556962  4.156
1.4995379746835442  4.653
-0.3951012658227848  7.094
-0.9193164556962026  15.201
2.65623417721519  10.536
-1.6939303797468355  11.644
1.4992911392405064  3.75
-2.3395  8.404
-1.7682341772151897  14.163
2.220208860759494  13.389
2.705132911392405  8.951
-2.217253164556962  0.902
-1.7295443037974683  10.537
2.3833544303797467  8.161
-0.9635316455696202  11.637
0.6680126582278482  4.772
4.445791139240506  8.925
-0.03218354430379747  3.722
1.6198164556962027  8.317
2.937753164556962  13.322
-0.5399430379746836  11.465
1.2044556962025317  16.777
-1.1037911392405064  11.731
0.25425949367088607  10.342
1.4131962025316456  6.86
3.7032151898734176  15.803
4.24746835443038  4.24
1.3834556962025317  11.894
-0.3029873417721519  11.051
-0.6371582278481013  2.272
2.1966772151898732  8.208
-0.7082215189873418  3.321
-2.327341772151899  1.543
-2.8252341772151897  2.256
-1.047386075949367  10.896
1.7666772151898733  7.74
2.3742974683544302  15.643
2.8982215189873415  14.432
-0.698746835443038  5.345
-0.8722215189873418  5.736
-1.071867088607595  2.839
-2.482259493670886  2.531
-2.8845696202531648  15.715
-1.691139240506329  6.169
-0.12339240506329113  4.957
0.048234177215189876  3.185
6.265284810126582  8.897
-0.07554430379746835  15.549
0.03681645569620253  5.111
2.172506329113924  11.044
2.4590443037974685  6.612
1.7988354430379747  14.018
-2.3743037974683543  1.506
2.8434113924050632  15.417
2.5827911392405065  9.645
-1.7854367088607594  11.846
-0.40669620253164557  1.987
3.0569683544303796  13.896
-2.2226075949367092  9.048
3.3280569620253164  14.225
-2.5989556962025318  2.661
11.606518987341772  17.488
2.342455696202532  14.707
1.595132911392405  17.547
-0.10510126582278483  10.459
0.49196835443037973  12.356
2.1852025316455697  6.392
-0.5314367088607594  10.939
-0.635493670886076  16.052
-1.724898734177215  12.415
0.7680696202531646  6.393
0.1568481012658228  4.498
0.837272151898734  7.819
-1.1709303797468356  4.623
4.019221518987342  4.845
2.106778481012658  16.483
-0.6496835443037975  9.447
-2.475278481012658  8.939
-2.462373417721519  3.257
2.4271708860759493  11.989
0.6729683544303797  11.885
-0.9610632911392406  3.763
-3.1045886075949367  2.129
-0.6798987341772152  9.68
5.176468354430379  9.633
-1.3653101265822785  6.426
-1.3860379746835443  12.002
-2.758715189873418  14.882
3.904107594936709  13.406
-2.4689430379746837  2.091
-1.5067911392405064  4.937
0.9766708860759493  2.947
-0.18122784810126583  15.135
3.6171645569620248  9.09
-1.259006329113924  7.642
0.5211835443037974  11.722
1.261487341772152  9.873
2.1691898734177215  10.583
-0.6614620253164557  16.725
-1.512481012658228  11.288
0.21703164556962024  12.673
-2.763025316455696  1.388
-0.9516962025316456  12.973
-0.6272151898734177  8.124
2.897810126582278  15.354
-2.5054493670886075  2.767
1.0822848101265823  15.955
-3.149107594936709  0.997
1.0204367088607595  11.647
2.027715189873418  10.669
-0.3939050632911393  8.881
-2.229981012658228  5.165
-1.4346645569620253  2.909
-0.901126582278481  12.504
4.713221518987342  15.323
-0.8780379746835443  5.726
-0.08697468354430381  12.066
-0.1281392405063291  3.891
0.900132911392405  9.095
3.877778481012658  10.692
-1.925753164556962  3.753
-0.39196835443037975  10.961
0.22297468354430378  9.609
-2.3668797468354428  11.273
3.163772151898734  9.632
0.515746835443038  13.3
-2.444088607594937  3.726
1.3079493670886075  16.704
-0.2631329113924051  7.404
2.9173987341772154  12.293
5.55903164556962  11.645
1.8152025316455698  12.599
1.1164810126582279  15.274
-1.0746582278481012  10.955
-2.3152025316455696  11.291
1.2009746835443038  4.692
-2.561810126582279  10.202
0.5428860759493671  10.776
-0.8661455696202531  2.53
2.5059113924050633  6.198
1.0226582278481013  9.657
0.38069620253164554  7.056
2.1663291139240504  16.081
-2.4278860759493672  9.471
1.7410253164556961  5.661
-2.0130569620253165  10.696
-2.4236898734177212  1.88
-0.38617088607594935  13.248
-1.2344303797468354  3.454
-2.5657151898734174  1.878
-2.1343037974683545  12.563
-0.33981645569620256  12.512
1.1701012658227847  7.565
-1.9628164556962024  5.045
0.7400759493670886  13.555
-1.0011518987341772  3.883
6.294386075949367  12.917
-2.6191898734177217  4.953
0.7781392405063291  4.939
4.046468354430379  7.91
3.316398734177215  13.619
-2.209917721518987  14.16
1.4988797468354431  16.109
1.0989873417721518  9.777
-1.142753164556962  6.195
0.8360316455696202  14.438
3.6963291139240506  13.303
-2.6733101265822783  4.236
1.8549683544303797  7.221
-0.670620253164557  10.856
2.1681772151898735  13.298
0.415  3.972
-2.7120759493670885  10.953
0.26149367088607595  5.259
4.756531645569621  16.689
-3.2753291139240504  0.817
3.811006329113924  11.183
-1.023993670886076  2.753
-2.3289303797468355  3.318
1.2257721518987341  12.59
3.4766645569620254  12.305
1.8317848101265823  7.283
0.0024746835443037974  7.405
0.7964873417721519  10.453
2.18876582278481  8.235
8.078291139240505  15.867
3.2276835443037974  10.518
1.4683164556962025  11.723
-1.2365759493670885  11.55
0.2715253164556962  13.228
-0.13435443037974684  6.923
-0.23755696202531645  14.258
5.362348101265822  10.137
-2.153753164556962  2.078
-0.5512088607594936  7.112
-2.3899113924050632  4.799
7.087151898734177  3.616
-1.7272215189873419  9.657
-1.1425886075949367  15.574
-2.6057784810126585  13.009
0.23770886075949366  4.998
-1.0348417721518988  10.916
-0.9215569620253165  4.262
0.2192721518987342  14.079
4.716632911392405  11.885
-2.4476898734177217  14.814
-1.9069113924050631  4.136
-1.367474683544304  8.009
4.957113924050633  7.826
5.941031645569621  9.439
0.9824303797468353  7.353
-0.998993670886076  4.206
1.7406582278481013  11.397
3.22129746835443  14.603
3.4120632911392406  11.895
-3.1364493670886078  3.799
0.2964873417721519  11.271
1.072120253164557  4.622
3.0937974683544303  12.772
-1.4886075949367088  3.043
-0.9560632911392405  15.209
1.3475  4.232
1.4560822784810128  10.03
4.041746835443038  14.987
1.0060886075949367  10.837
-1.7688037974683544  5.455
3.626848101265823  7.504
3.6417531645569623  4.646
1.5656898734177214  15.142
0.7847215189873418  4.956
-1.653854430379747  5.208
0.328  2.839
-2.6140822784810127  8.579
1.4484113924050632  6.981
2.210006329113924  16.343
-1.2183734177215189  5.656
-1.3630759493670888  6.126
-2.4630569620253167  3.404
-2.655753164556962  4.186
4.54103164556962  13.292
2.3447594936708858  10.635
1.9156962025316455  13.233
5.226784810126582  14.177
0.7539936708860759  6.296
-0.03648101265822785  4.403
2.483867088607595  12.277
-2.525012658227848  4.085
1.3383924050632912  5.697
-1.8317025316455695  11.361
-0.1570126582278481  14.666
6.8524050632911395  13.364
5.3164113924050636  9.112
-2.3490759493670885  3.116
10.726455696202532  15.736
-0.29488607594936705  13.272
-3.1259113924050634  3.977
-0.11345569620253164  6.889
0.28762658227848104  13.456
7.042088607594938  8.751
3.7904810126582276  8.945
-2.0391962025316457  14.891
-2.636626582278481  16.456
-3.109791139240506  1.313
-0.8500316455696203  4.388
1.686841772151899  6.97
2.9409240506329115  4.531
-2.512664556962025  1.172
1.6522405063291137  8.02
1.607626582278481  13.116
-2.6169430379746834  9.454
0.5538037974683545  9.674
-1.9622278481012656  4.434
1.0548101265822785  7.87
-0.4202405063291139  3.088
-2.170632911392405  11.099
-1.8329113924050635  10.741
-1.097006329113924  2.497
0.27710126582278477  10.72
-1.1782215189873417  6.671
-1.1751708860759493  9.466
2.6599303797468354  3.892
0.7661012658227848  5.598
-0.4256582278481013  9.382
4.8720632911392405  13.658
2.7192215189873417  10.169
-2.3920632911392405  8.329
-0.18251898734177216  10.831
-1.0462215189873418  10.658
-1.7926202531645568  1.799
-2.5160253164556963  2.806
5.6149810126582285  14.178
-0.28660759493670884  5.002
1.046145569620253  10.846
-1.7063481012658228  8.783
9.671708860759495  15.707
1.7910569620253165  13.677
-2.015240506329114  3.11
0.9994556962025316  7.415
-2.4251708860759496  2.183
-1.6393987341772152  15.735
2.1081898734177216  10.721
-2.5076772151898736  10.104
-0.8893607594936709  3.617
1.2032721518987342  11.802
-1.3231835443037974  2.644
-0.7067278481012658  5.553
-0.7888924050632912  7.805
1.6991582278481012  15.45
-1.0350822784810128  6.824
-2.6290569620253166  3.921
-1.5727784810126582  4.397
1.7359240506329114  17.551
-0.6376329113924051  7.239
-2.62723417721519  4.241
2.7276645569620253  15.434
-1.766746835443038  1.998
5.076696202531646  15.829
-0.5715189873417721  13.268
-0.19026582278481013  6.573
3.2675063291139237  9.808
0.11203164556962025  8.984
2.0026455696202534  11.167
-1.2896898734177213  13.43
3.0454493670886076  11.98
2.1643227848101265  13.042
3.2680379746835446  12.753
-0.456246835443038  3.141
2.436373417721519  5.469
1.8343544303797468  16.41
1.2892721518987342  10.149
2.225677215189873  8.207
-2.8071962025316455  3.963
2.746917721518987  8.997
-1.2091582278481012  11.358
-1.5970822784810126  13.352
-2.9822531645569623  3.202
-2.524993670886076  12.132
-2.9575  11.382
2.246487341772152  7.263
2.7810569620253163  7.217
-1.847873417721519  2.105
0.6656075949367088  6.93
7.467658227848102  16.031
-0.11777215189873418  5.51
1.5626012658227848  11.263
-1.7493670886075947  12.097
-3.1975189873417724  1.068
0.8994050632911392  16.341
4.162063291139241  16.475
-2.489158227848101  12.828
0.267  5.614
-2.8129303797468355  4.452
2.375126582278481  16.119
-1.8782848101265823  13.289
1.6918164556962025  5.045
1.7859620253164559  7.583
-0.7087784810126582  4.715
-1.3582278481012657  3.331
6.809810126582279  8.24
4.536993670886076  14.309
1.1006582278481012  12.637
1.7934303797468356  5.107
-1.177740506329114  3.745
5.095145569620254  16.35
-0.8890189873417722  14.252
0.526993670886076  7.958
-3.0505  1.369
-1.1940253164556962  12.742
5.071854430379746  14.956
-1.9866518987341772  11.821
2.9396455696202533  4.331
0.4533607594936709  7.904
-1.9355506329113925  15.675
-2.872411392405063  3.587
-0.8175949367088609  17.154
-0.6390569620253165  13.969
-2.9381582278481013  1.869
-1.3405  8.047
-3.2120379746835446  1.29
-0.7131139240506329  11.104
1.2044620253164557  15.677
-0.9605632911392405  2.553
-2.822481012658228  13.081
-0.026386075949367087  5.913
-2.56626582278481  1.266
1.30273417721519  13.223
1.556753164556962  11.293
-1.164639240506329  2.575
0.8512658227848101  8.198
1.026139240506329  13.454
3.681873417721519  10.447
2.335151898734177  5.593
-3.166170886075949  1.432
1.8025506329113923  16.567
0.35672784810126584  7.096
-1.289746835443038  2.832
-0.830740506329114  2.117
2.299962025316456  13.356
-2.44823417721519  2.961
-1.2277721518987341  15.679
5.486139240506329  11.721
0.8985253164556963  16.449
3.7922151898734175  12.752
-1.4943291139240507  4.752
3.055860759493671  12.054
2.767126582278481  15.537
-1.7589113924050634  13.323
0.7176455696202532  7.112
-2.0416708860759494  12.382
0.4336075949367089  12.706
-0.34243037974683543  11.013
0.17377215189873418  9.969
-1.2422784810126581  4.418
2.122556962025316  14.734
3.2230632911392405  9.979
1.408512658227848  10.979
2.688620253164557  11.794
-1.6531835443037972  3.006
2.383107594936709  14.558
5.771626582278481  10.044
0.46100632911392403  3.325
0.9666518987341772  6.099
-0.760493670886076  3.619
0.07785443037974683  8.469
0.7466708860759493  12.864
1.7725949367088607  7.523
0.031094936708860762  6.621
-0.4585886075949367  3.739
-2.455392405063291  2.374
-1.871746835443038  3.042
-0.1475379746835443  10.727
0.9194177215189874  4.625
-2.3384493670886077  4.045
-2.158481012658228  1.608
1.691120253164557  12.039
2.285025316455696  6.86
0.8807721518987343  8.067
0.33174683544303796  5.853
3.4696012658227846  9.935
2.8939430379746836  4.285
6.194367088607595  10.838
2.595132911392405  13.926
-1.668120253164557  8.118
-0.849  10.26
0.1220506329113924  5.225
-1.5617784810126583  2.702
-1.503759493670886  8.623
2.8193037974683546  7.302
-2.4134620253164556  4.33
-0.18817088607594937  13.428
1.295867088607595  9.01
-0.13248101265822784  3.718
0.7476455696202532  7.956
-0.4822974683544304  9.635
-1.3870189873417722  6.366
0.0734620253164557  16.86
2.5269367088607595  12.275
-0.666740506329114  12.232
3.8548037974683544  10.419
-1.1687658227848101  7.803
-1.7890379746835443  1.666
1.3469113924050633  6.696
-0.5933227848101266  4.903
-0.023430379746835442  2.191
2.108860759493671  15.382
4.264424050632911  8.23
-0.1838987341772152  4.612
-0.9885379746835442  5.381
-2.258227848101266  2.579
0.13484810126582278  12.564
4.566278481012658  6.212
-1.78973417721519  7.95
-2.5255759493670884  13.733
-0.7414999999999999  7.956
-2.928481012658228  4.053
-1.9047215189873419  8.727
1.8537341772151898  11.034
-3.2398481012658227  1.097
-0.24362025316455693  17.236
4.150088607594937  13.756
-1.0319746835443038  1.819
3.8561582278481015  13.29
0.3456075949367089  9.916
-1.394746835443038  6.714
1.0352025316455697  4.55
0.23850632911392403  12.324
0.9266708860759493  14.952
-2.670955696202532  3.794
-0.6059746835443038  3.998
-1.2244556962025317  10.828
-3.351474683544304  0.447
-2.558170886075949  9.477
0.7263924050632912  10.364
0.2930443037974684  8.687
0.7637341772151899  9.326
1.3995316455696203  11.926
-2.3176898734177214  13.728
-0.6943924050632911  6.711
-2.7671582278481015  2.496
7.120189873417721  11.279
-0.994120253164557  2.932
0.3651392405063291  12.473
-2.3944367088607597  3.514
0.5440253164556962  7.174
1.379132911392405  5.338
0.23524050632911392  16.094
2.8649556962025318  13.548
-0.14296202531645572  5.897
-2.5799620253164557  2.115
3.2411962025316456  15.78
3.3163860759493673  9.526
-0.9081708860759494  11.223
-0.6187974683544304  4.12
0.7518417721518987  8.565
-2.7515506329113926  2.595
1.4638670886075948  8.632
-1.4024430379746837  8.257
4.782449367088607  6.299
-2.6692721518987343  2.464
-3.018  2.422
1.7405569620253163  15.464
-0.7963291139240506  6.324
-2.4402151898734177  5.331
1.726620253164557  15.228
-0.9292974683544304  3.426
-1.5622974683544304  11.295
6.758227848101265  10.709
1.0947341772151897  6.988
-3.230379746835443  0.587
-1.528651898734177  10.369
0.1580506329113924  6.632
6.760886075949367  15.909
0.9375506329113925  14.749
3.5055  7.926
-0.27461392405063295  6.737
2.819379746835443  9.214
2.6299810126582277  12.119
-0.39286708860759495  11.461
-2.7500253164556963  1.316
-2.3797911392405062  7.304
-2.5376898734177216  4.591
-1.7999177215189874  3.797
-1.3630443037974682  6.63
-2.2764620253164556  7.767
-1.322259493670886  3.111
-2.9986772151898733  3.986
-1.364993670886076  12.356
1.8052341772151896  14.188
0.05542405063291139  2.64
-2.925829113924051  0.615
-0.6462594936708861  13.071
2.6507974683544306  13.007
3.7540063291139245  15.45
-3.2819303797468353  0.636
4.662310126582279  12.946
-3.316006329113924  0.756
-2.35726582278481  1.429
-1.8594683544303796  3.794
1.6357025316455696  3.102
5.709170886075949  12.568
-2.657626582278481  3.079
0.05737974683544304  12.795
-1.3014367088607595  2.222
2.814126582278481  8.438
-1.9031898734177215  8.812
-0.5755253164556963  12.219
1.9017278481012658  7.656
-0.17273417721518988  5.444
-2.6270569620253164  10.711
0.6886898734177216  12.048
1.4350949367088608  12.378
-2.5605  2.266
3.123360759493671  9.113
0.5448544303797469  12.454
-1.3320126582278482  9.668
-3.0709367088607595  3.17
3.421930379746835  12.141
-0.17077848101265822  6.39
1.7208924050632912  16.546
5.361196202531645  13.354
-0.8705379746835442  4.579
-2.236835443037975  14.936
-0.785493670886076  11.577
-0.9126582278481012  2.6
3.6903417721518985  8.142
8.646708860759494  13.621
-2.737620253164557  1.68
0.4065569620253165  14.806
-0.304620253164557  5.076
-1.0793860759493672  3.303
-2.978898734177215  2.721
0.20785443037974685  13.377
4.337930379746836  14.169
4.274063291139241  4.888
-1.1423227848101265  14.728
-1.4444367088607595  10.088
0.12154430379746836  12.548
0.22872151898734175  14.598
-2.7825696202531645  2.862
-2.390120253164557  1.897
-0.7570063291139241  12.257
-1.4013670886075948  3.408
-2.1239556962025317  4.216
4.981253164556962  9.014
-2.717601265822785  13.227
-2.278145569620253  0.923
4.805227848101266  8.693
1.291632911392405  15.543
2.6676962025316455  9.377
3.442012658227848  15.276
-2.76976582278481  1.239
0.850626582278481  6.737
3.042594936708861  8.135
-0.4500632911392405  5.536
1.0423037974683544  14.45
2.4136012658227846  7.523
0.1126645569620253  3.681
-0.38232278481012655  4.107
6.688417721518987  8.209
-0.32846835443037975  13.347
-2.3473797468354434  11.58
0.2796139240506329  13.379
3.1393291139240507  4.815
3.5810949367088605  7.518
-1.5002658227848102  5.786
-2.7329303797468354  5.963
0.9914556962025317  11.572
-1.410613924050633  2.077
-1.7691962025316457  8.457
-1.7838227848101265  7.358
-1.0005253164556962  3.054
2.277854430379747  7.159
5.457924050632911  9.328
-1.2798354430379746  3.185
-1.8229303797468357  3.7
0.7444873417721519  10.133
1.1983291139240506  6.754
-2.136126582278481  1.517
-0.5896645569620254  11.038
-1.5259683544303797  4.554
-1.8027974683544303  5.635
-1.596379746835443  10.114
-0.6877405063291139  5.001
-1.4974240506329113  5.672
-0.07310759493670886  8.969
2.9154620253164554  15.787
0.40532911392405063  7.07
-1.1852025316455697  10.421
-0.4434113924050633  11.719
-1.6714430379746836  10.322
-1.9028417721518986  6.918
-0.551373417721519  8.3
2.422481012658228  7.689
5.5541265822784815  15.861
-1.4835569620253164  5.801
-2.248120253164557  9.013
-1.4961962025316455  4.148
3.060088607594937  12.61
-2.7690822784810125  3.925
2.337126582278481  13.901
-2.721677215189873  4.679
2.0666075949367086  9.633
2.31373417721519  8.826
-2.39973417721519  15.058
-2.432639240506329  6.434
2.245512658227848  12.768
1.7929303797468354  7.679
1.1224303797468353  16.086
-0.5598291139240507  7.106
1.3633101265822785  16.459
1.066227848101266  10.775
3.1491835443037974  14.802
2.039107594936709  7.129
1.5336645569620253  11.526
1.317512658227848  7.5
-0.13079746835443037  14.999
0.34309493670886076  3.918
-2.05403164556962  5.776
-1.1768291139240505  11.343
-0.7614177215189873  10.323
-1.8652025316455696  2.777
-2.007392405063291  1.494
-0.20327215189873415  13.355
-0.7572784810126583  6.691
4.2659050632911395  12.201
3.58953164556962  12.379
3.0307784810126583  6.841
-1.9144556962025314  10.601
-2.0371455696202534  10.678
1.4418037974683544  12.684
-0.16259493670886077  3.864
-1.554981012658228  13.647
0.7115632911392406  14.758
-0.6255443037974684  9.163
-2.474101265822785  10.439
-2.6593734177215187  6.293
-0.15208227848101266  3.597
0.09667088607594936  5.84
-0.2151139240506329  7.438
2.4331455696202533  13.492
1.6251708860759493  11.858
-0.5299430379746836  7.053
4.08346835443038  16.209
-2.4868101265822786  4.708
0.5048354430379747  8.858
-3.020044303797468  13.691
-1.2544303797468355  2.911
-1.6220696202531644  11.833
-0.9083354430379746  10.232
-1.6425443037974683  16.62
-1.9726898734177216  12.785
1.690987341772152  15.499
5.007911392405063  10.08
-0.2728544303797468  10.394
2.6538354430379747  14.863
0.6343291139240507  12.123
2.1095253164556964  6.713
3.817645569620253  15.097
-0.23382911392405065  5.973
-2.6470379746835446  4.015
-2.755860759493671  8.347
3.40029746835443  14.362
-0.7550063291139241  5.202
-2.88176582278481  3.083
0.7491835443037974  10.001
-0.5018291139240506  3.116
0.3657721518987342  11.487
0.7973164556962026  6.704
-2.9596772151898736  10.297
-2.721607594936709  13.995
3.136259493670886  12.014
1.778993670886076  6.343
-0.6401075949367089  9.935
-2.086455696202532  14.998
-0.6246962025316456  3.272
-1.7645569620253165  3.751
0.9110632911392406  6.708
-3.0600506329113926  2.237
2.3387341772151897  8.044
-1.236367088607595  11.232
0.5896392405063291  4.626
-2.0638797468354433  10.554
0.4914493670886076  11.155
-1.3915696202531644  3.649
2.8512025316455696  15.333
0.9060379746835443  3.349
3.0307088607594936  7.659
-0.9226329113924051  4.098
2.2317658227848103  15.933
2.424772151898734  4.722
-2.947272151898734  2.609
-2.170474683544304  3.527
2.243493670886076  9.36
-1.2060759493670887  1.448
-0.5459430379746836  14.638
2.267272151898734  12.169
-1.9733481012658227  12.936
2.481272151898734  7.624
2.013101265822785  10.889
-2.8391772151898733  0.837
-2.844107594936709  4.037
0.3283037974683544  8.221
3.464620253164557  7.528
-2.7714620253164557  2.27
2.2640379746835446  16.452
-2.796746835443038  2.509
-0.2903164556962025  15.202
1.1409367088607596  5.074
-1.5944746835443038  15.813
-2.3279303797468356  3.416
-1.5947278481012659  2.736
0.16913291139240505  8.473
-1.5447088607594937  2.467
-2.6615759493670885  11.632
2.832253164556962  4.866
-3.1139746835443036  5.088
0.04370886075949367  11.901
-0.3809050632911392  12.92
-2.6380822784810127  1.428
-0.5021392405063291  15.756
7.030063291139241  11.831
4.749037974683544  5.615
-1.805487341772152  11.158
1.524740506329114  16.143
-3.127582278481013  1.903
2.2179746835443037  15.359
0.45020253164556967  7.019
1.5083164556962025  5.712
1.2444556962025317  6.61
-0.909126582278481  14.679
-2.4924303797468355  3.416
-2.3318354430379746  1.487
-1.9499367088607593  4.409
-2.887367088607595  7.971
1.4140253164556962  15.214
-0.4331772151898734  7.689
-2.4672848101265825  1.796
-0.09974683544303797  7.414
-1.9782848101265824  6.036
-0.9117974683544303  4.628
-1.4367784810126583  2.43
0.37418987341772153  16.659
7.439303797468355  8.669
-0.5033291139240507  11.67
-2.2440569620253163  2.146
0.10899367088607595  6.538
1.2184430379746836  6.578
-2.850867088607595  10.661
0.4695696202531645  11.965
1.6240379746835445  15.173
-1.072740506329114  5.411
1.192987341772152  12.327
-1.797898734177215  3.205
-0.298367088607595  11.815
0.317246835443038  15.266
2.998348101265823  7.242
-1.8740443037974683  2.06
-2.9912784810126585  2.262
-3.12423417721519  1.392
-0.8211708860759493  4.537
0.4640379746835443  3.866
2.5185759493670887  12.583
-0.8177658227848101  7.285
-0.09863924050632912  15.115
-0.34669620253164557  14.161
-1.9280696202531644  10.097
0.7307278481012658  14.102
-3.132981012658228  1.977
-0.11863291139240506  3.102
-0.5907594936708861  11.963
0.36210759493670885  5.022
-0.2520949367088608  12.808
1.4449240506329113  10.526
-1.0321392405063292  3.5
0.5058354430379747  11.744
0.6872278481012658  10.551
3.8054430379746833  7.831
-0.33224050632911395  12.925
-2.3694620253164556  10.426
-2.704139240506329  10.858
-1.1714746835443037  3.972
-2.1712848101265823  4.623
1.9752784810126582  9.771
0.0006329113924050633  15.565
0.9157974683544303  4.445
0.4621455696202532  15.759
1.8181645569620253  15.114
0.4235696202531646  11.834
1.1936708860759493  7.027
-0.5103924050632911  4.286
-1.991272151898734  11.147
-1.0086962025316455  10.471
-2.8418354430379744  2.466
-2.3407088607594937  10.58
2.1689177215189877  15.652
-0.27956962025316456  4.785
-0.5442088607594937  5.983
-2.6494367088607595  1.277
3.6713797468354428  12.032
3.406981012658228  8.186
-1.3670569620253166  2.465
-0.49850000000000005  6.478
-2.33726582278481  1.577
3.7252594936708863  14.071
-2.6092721518987343  2.412
4.30696835443038  8.67
0.12350632911392405  7.245
2.399094936708861  12.058
2.191518987341772  11.354
-0.9294113924050633  5.198
-2.6180632911392405  2.373
-0.9387088607594937  5.98
-1.1095696202531646  2.364
1.2407721518987342  5.893
-3.102025316455696  0.703
-1.7943860759493668  10.947
-1.3046012658227848  2.106
-2.7010253164556963  2.1
3.1435696202531647  16.474
-2.5505443037974684  4.053
0.6830886075949367  5.713
-0.40009493670886076  16.138
3.5663037974683545  4.358
1.5382721518987341  6.877
-1.631151898734177  6.76
2.5330316455696202  4.794
0.3446835443037975  5.382
-1.1615443037974684  3.354
-2.2002405063291137  12.645
-0.9441202531645569  15.24
10.527278481012658  6.917
0.1778227848101266  13.127
0.6849810126582279  16.176
-0.40648734177215184  9.053
-0.25684177215189874  4.71
6.647278481012658  11.292
-1.5855696202531646  7.644
-2.123740506329114  2.417
-2.3580822784810125  3.162
-3.1864430379746835  0.988
-1.9989493670886076  15.299
3.2691645569620253  11.348
-1.5566075949367089  3.46
3.193386075949367  5.193
0.694620253164557  10.957
0.25516455696202534  3.232
0.9385253164556963  6.079
-2.761518987341772  2.109
2.5324999999999998  15.565
6.171867088607595  10.23
-2.0639556962025316  11.614
-0.25503164556962027  4.357
-0.9006139240506329  3.298
2.316759493670886  4.024
0.6725822784810127  10.074
-0.9570506329113924  5.496
-0.5416898734177216  5.309
5.437335443037975  15.225
0.8588924050632912  8.382
-2.1392278481012656  7.097
0.08043037974683545  12.312
-0.8654177215189873  16.115
-1.7174367088607596  3.443
6.040151898734178  6.266
-0.16275316455696204  8.064
2.145848101265823  9.062
0.5159430379746835  11.233
-3.0565443037974687  7.094
-2.0950126582278483  9.007
-0.39936708860759496  4.191
1.922012658227848  10.412
-0.027379746835443034  5.94
2.7926392405063294  15.164
0.9949050632911391  6.248
1.0164873417721518  11.957
-2.322493670886076  4.582
-1.9155253164556962  2.731
1.640525316455696  13.224
4.502164556962025  12.071
0.4189620253164557  10.992
3.313373417721519  13.884
-3.348867088607595  0.869
-1.4692848101265823  9.358
-2.0408101265822784  4.813
-1.9906708860759494  1.044
-2.7473417721518985  4.392
2.489892405063291  14.237
2.612924050632911  14.285
0.5173101265822785  9.093
0.9510316455696203  9.102
-1.3592088607594937  2.29
-1.569360759493671  2.764
4.212056962025317  14.246
-2.802607594936709  0.995
-0.8682911392405063  14.026
3.8174620253164555  10.828
1.4176518987341773  9.753
1.855860759493671  4.553
-2.0786708860759493  2.174
-1.2494367088607594  2.332
0.6390253164556962  14.281
0.787  8.256
-3.3969050632911393  0.764
-1.9533987341772152  6.0
0.14148101265822785  4.833
-0.4757151898734177  12.862
-3.113721518987342  2.962
0.3833481012658228  7.585
-1.9772278481012657  3.855
1.942487341772152  15.514
-1.0881265822784811  4.443
1.6812025316455697  14.634
2.8385443037974682  8.25
-2.7458037974683545  11.342
2.300481012658228  10.882
-1.3022468354430379  10.611
-2.94246835443038  1.779
1.8665822784810127  11.771
5.15673417721519  11.254
-0.25099367088607594  4.74
-0.09533544303797468  8.381
0.7111962025316456  11.408
6.723607594936708  11.37
0.7843607594936709  7.341
0.8364556962025316  17.283
-2.4859556962025318  3.345
-2.3784367088607596  9.711
2.159886075949367  7.708
0.2694620253164557  3.259
4.5503544303797465  8.112
2.036639240506329  6.355
-0.8086645569620253  10.328
-0.7017088607594937  14.561
0.008455696202531646  16.334
0.6678860759493671  6.839
-3.0467848101265824  2.048
4.9177468354430385  7.197
2.343088607594937  11.721
0.2781835443037975  12.014
3.7762025316455694  13.311
3.6647215189873417  15.106
1.743348101265823  10.182
0.5820822784810126  8.414
0.9209240506329114  4.464
1.1242721518987342  6.889
-0.04301898734177215  4.206
3.2076835443037974  8.401
-0.09125316455696202  2.114
3.1356582278481016  3.998
-1.9462974683544303  3.486
-1.7294303797468353  9.234
3.8305379746835446  15.223
-2.0082721518987343  5.07
0.9951962025316456  11.319
1.6103291139240505  16.052
1.6181898734177216  9.019
-1.0571582278481013  4.77
4.267721518987342  14.878
2.003208860759494  16.167
0.9766962025316457  11.491
1.075879746835443  7.258
-2.3562911392405064  0.977
5.59073417721519  15.626
-1.6518987341772151  12.228
-2.669373417721519  12.123
1.5395949367088608  5.089
-1.7697215189873416  10.84
3.003132911392405  6.286
-1.4502088607594936  16.963
-1.87576582278481  2.701
-0.7158354430379748  8.722
6.435506329113924  16.448
-1.1974873417721519  12.13
2.055354430379747  15.857
-2.9304556962025314  14.992
0.11555063291139242  11.278
-0.9672658227848101  14.569
-2.82426582278481  3.406
-0.5541772151898734  8.538
2.9757341772151897  9.382
-1.2895632911392405  5.362
3.0240253164556963  13.999
1.1329620253164558  16.476
3.734613924050633  11.571
0.9284746835443038  15.524
-1.5447088607594937  9.97
-2.460784810126582  1.967
-1.0551392405063291  5.327
4.994025316455696  10.71
2.9024430379746837  13.158
0.14239240506329115  4.013
1.3774493670886077  8.908
-0.7540126582278481  11.964
3.678367088607595  8.254
2.1084177215189874  11.474
3.206259493670886  11.467
0.5275443037974684  5.585
2.0059367088607596  9.881
-0.9580949367088607  9.713
0.7676075949367088  6.72
-2.0551835443037976  3.88
-2.4791645569620253  13.795
2.426310126582279  13.67
-2.1455063291139242  10.472
-0.6804367088607595  12.752
-2.864417721518987  10.844
-2.2261265822784813  5.871
-2.3780759493670884  4.496
-2.936626582278481  5.563
4.46220253164557  14.125
-0.9672721518987343  5.603
1.0614683544303796  10.763
-2.335392405063291  8.698
1.348139240506329  10.785
-1.1848164556962024  10.215
-2.1266898734177215  11.81
-2.17273417721519  10.538
0.7701582278481013  17.26
-2.480512658227848  3.384
-0.21775949367088607  11.491
1.1069113924050633  9.896
-0.6978417721518987  4.57
1.015867088607595  7.453
8.71006329113924  14.447
0.4523037974683544  15.367
-2.4675632911392404  1.769
-2.2125379746835443  9.832
3.9736708860759498  8.715
0.25091139240506327  14.767
-2.328120253164557  4.039
2.8820632911392403  16.105
0.6050696202531646  8.306
-0.9587025316455696  4.968
-1.4100949367088607  3.576
1.5342721518987341  5.915
2.5949493670886077  16.338
-1.6973481012658227  1.437
4.799746835443038  13.254
1.2764177215189874  9.03
-2.520886075949367  4.071
0.6725253164556962  4.307
2.0699113924050634  5.435
2.664905063291139  16.273
-0.9954240506329113  2.316
-1.2495253164556963  2.958
3.744778481012658  13.006
2.262626582278481  10.297
1.0053164556962026  5.718
3.8942531645569622  7.79
-0.07704430379746835  12.881
4.611525316455696  10.987
3.9466898734177214  7.479
-2.2186012658227847  10.289
0.9761329113924051  7.331
0.0765  16.78
0.33948101265822783  2.778
-2.7899240506329113  16.095
4.9248291139240505  15.048
-0.7840759493670886  15.55
2.9161265822784808  7.766
1.576506329113924  15.837
-0.8383924050632912  13.308
-2.9777721518987343  2.404
5.8472468354430385  15.045
1.8905632911392405  6.568
5.858930379746836  5.256
0.9636708860759493  9.773
-2.5530822784810128  15.784
2.9358291139240507  7.692
-0.8700189873417721  7.777
2.3652088607594934  11.974
-1.3350253164556962  2.984
-2.3995949367088607  16.715
-2.7106898734177216  13.66
2.975620253164557  15.335
-0.8998037974683545  5.128
-0.0950886075949367  5.56
-1.0978924050632912  4.783
-1.7629746835443039  2.311
-0.1945632911392405  6.491
0.43904430379746834  15.211
0.3523481012658228  13.063
-0.22204430379746834  2.717
6.983227848101265  6.537
1.8784367088607596  14.538
-3.25776582278481  3.238
0.7327405063291139  6.437
-0.24032911392405065  13.933
-2.2692025316455697  1.306
-2.4604050632911396  4.147
3.426892405063291  14.142
-0.234626582278481  10.815
-0.7469936708860759  10.98
1.0895316455696202  3.579
3.8686772151898734  6.282
-1.8894177215189876  2.54
-2.3472151898734177  1.781
-0.4794430379746835  11.984
-0.5343037974683544  11.08
-1.0079746835443038  9.748
-2.6743544303797466  9.508
0.5968164556962026  3.62
5.90353164556962  15.205
-1.9123734177215188  2.026
-2.6245886075949367  16.422
0.22773417721518988  7.937
0.20611392405063292  11.016
-3.2155759493670883  0.919
1.0958924050632912  4.2
2.36526582278481  6.051
-1.8885316455696202  12.089
-1.7409683544303796  4.769
-0.6440506329113924  8.29
-0.13832278481012658  14.863
-1.016620253164557  2.717
-2.172873417721519  10.525
2.1942721518987343  7.852
-2.414360759493671  6.383
2.80646835443038  6.474
-0.4605063291139241  3.506
-1.5705632911392404  4.699
-0.08852531645569621  11.543
-1.554227848101266  1.48
4.068873417721519  11.436
3.1610759493670884  8.243
-2.02846835443038  8.418
-2.7991392405063293  3.006
0.5836012658227848  5.448
-0.7038481012658228  10.591
-1.7999999999999998  4.819
2.4530506329113924  6.383
2.5375696202531643  15.369
-1.6911772151898736  8.23
-0.44466455696202534  4.765
1.3106898734177215  3.43
2.2868037974683544  6.366
-2.7951012658227845  2.237
1.3841075949367088  7.788
0.9471392405063291  15.178
-0.4998037974683544  11.533
-1.6024113924050634  11.215
0.6447974683544304  10.555
0.8681265822784809  6.704
4.210962025316456  7.893
-1.8481518987341772  2.492
-1.2972151898734177  11.468
3.8915189873417724  12.421
-3.0075696202531645  5.316
0.203873417721519  15.444
-2.247835443037975  2.703
0.08337974683544304  5.132
-1.0073037974683543  4.961
5.697379746835443  14.466
-0.7014873417721519  10.15
-2.3127721518987343  15.894
-0.46730379746835443  11.519
4.190702531645569  1.903
0.8239556962025316  5.839
-2.7533481012658227  4.189
-1.1680759493670887  11.632
-1.1932721518987341  2.564
3.643335443037975  8.585
2.7265759493670885  12.071
-0.22610759493670887  5.65
4.263335443037975  8.052
1.892012658227848  4.877
1.4299683544303798  6.075
-3.134544303797468  0.795
-2.2810696202531644  9.658
-0.1544493670886076  4.283
-1.072107594936709  10.338
-0.7145886075949367  4.259
0.3202278481012658  5.3
3.735594936708861  13.963
-0.2088227848101266  10.579
-1.1911645569620253  13.65
-2.461227848101266  1.647
-0.4439493670886076  8.046
1.4489683544303797  13.204
0.06676582278481012  3.145
-2.6871835443037972  1.099
-1.3265379746835442  13.112
-3.3516835443037976  0.414
3.5447025316455694  7.303
2.961803797468354  6.967
3.0029177215189873  8.431
-2.011835443037975  4.833
-1.0071772151898732  15.241
3.9512341772151895  13.813
4.019658227848101  12.514
3.060607594936709  12.598
-3.3029493670886074  1.359
-0.8071645569620253  4.602
-1.5392151898734177  9.936
0.8121455696202531  13.019
1.4792848101265823  10.67
-0.6489430379746836  8.446
2.6768924050632914  10.516
1.199892405063291  5.782
1.997525316455696  16.137
-0.06700632911392405  10.234
0.9573924050632912  4.62
-3.037259493670886  1.06
-0.2931898734177215  9.936
-2.2832911392405064  1.318
0.5678227848101265  11.281
-1.7099556962025317  10.964
-2.7986708860759495  8.924
5.963525316455696  9.621
-0.6986645569620253  7.447
2.1795696202531647  6.134
3.961677215189874  7.37
-1.286107594936709  6.938
-1.546145569620253  6.21
3.6632025316455694  13.646
-0.9256962025316455  3.996
4.280575949367089  6.046
3.746778481012658  16.153
-0.9858101265822785  3.445
-0.8699810126582278  10.916
-2.0426265822784813  11.045
0.7468797468354431  16.947
5.0667468354430385  6.984
2.6813417721518986  9.719
2.389860759493671  8.813
-0.5634810126582278  11.516
0.8873227848101266  13.458
-1.8910443037974685  4.723
2.7344556962025317  14.471
1.0768987341772152  3.192
-0.502493670886076  16.185
1.817158227848101  6.701
-2.297006329113924  16.161
-0.9284430379746834  3.633
2.7997088607594938  11.232
-1.3202911392405063  11.28
0.442  4.073
4.05623417721519  5.249
-2.3283734177215187  2.493
-0.4792848101265823  5.557
-2.6174113924050633  2.322
1.7693227848101265  5.045
0.3062658227848101  10.234
0.06504430379746835  4.278
0.9136898734177216  14.186
1.2597405063291138  11.868
-0.9518227848101266  12.742
3.2275949367088606  6.363
-2.1041962025316456  11.251
0.6941962025316456  13.304
4.3424683544303795  10.023
-0.1866645569620253  17.34
4.931791139240506  6.833
-3.08696835443038  0.867
-0.278626582278481  7.334
0.2152215189873418  4.744
2.1077721518987342  13.19
-2.288139240506329  10.014
-1.279018987341772  11.279
-1.3475759493670887  10.02
4.362974683544304  9.606
-2.600696202531646  2.392
1.7243291139240506  5.197
5.62926582278481  14.936
-1.745759493670886  13.27
2.939987341772152  8.399
-2.431955696202532  0.86
-1.3977721518987343  3.672
-2.1952974683544304  2.069
4.204069620253165  11.156
-1.5859746835443038  2.155
0.3359050632911392  10.634
-0.6408607594936709  3.024
1.8261202531645568  10.281
2.887987341772152  12.328
-3.0039556962025316  1.575
-0.3361772151898734  3.646
-0.8305949367088609  3.37
4.43063924050633  15.297
-2.1481012658227847  9.799
2.4795632911392405  15.526
0.08664556962025316  10.472
-2.946113924050633  11.607
-2.152037974683544  14.967
-0.08966455696202531  13.009
0.2403860759493671  4.353
1.147139240506329  15.628
-1.6312278481012656  13.915
3.194025316455696  15.415
-1.8619936708860758  11.017
-2.84726582278481  3.886
0.9489050632911392  12.826
-2.614411392405063  4.545
4.097613924050633  6.672
0.28519620253164557  10.801
0.36868354430379746  2.405
2.0385316455696203  8.048
0.5075379746835443  4.574
2.152139240506329  8.877
2.1027721518987343  10.089
0.6119936708860759  12.486
0.33396835443037975  10.671
-0.7414240506329114  5.907
-2.5525759493670885  8.695
2.7949303797468352  15.697
-2.5992658227848104  1.073
5.2277848101265825  5.031
0.27064556962025316  12.188
4.403829113924051  8.394
2.898405063291139  13.032
-0.015310126582278481  10.623
6.4860759493670885  15.252
-0.7300822784810126  7.703
-2.6193037974683544  5.09
0.2926582278481013  11.369
-2.0739240506329115  1.694
0.022544303797468353  13.516
0.4825759493670886  12.638
-0.7134556962025317  7.02
2.2693481012658228  8.297
2.6180443037974683  8.61
1.084613924050633  7.756
-3.1544367088607594  0.866
3.748588607594937  11.857
3.8636518987341772  5.739
2.5745632911392407  11.583
-2.170481012658228  1.677
4.2764556962025315  10.828
-0.030050632911392407  2.703
2.1453417721518986  4.275
1.6149683544303797  11.572
0.5895443037974684  15.717
2.4285822784810125  5.858
-1.6599240506329112  7.046
-3.1728164556962026  0.692
2.014905063291139  15.473
0.20190506329113925  4.682
0.6670126582278482  14.781
-1.3859430379746835  3.377
-2.631348101265823  9.238
0.4806139240506329  12.599
7.0220253164556965  13.713
2.6758101265822787  9.431
0.5641582278481013  12.563
3.493993670886076  15.238
-0.6530759493670887  11.571
1.119272151898734  14.48
-1.427873417721519  6.867
-2.5674746835443036  3.352
0.08831645569620254  11.191
-0.3146898734177215  9.398
-1.5135379746835445  1.563
-2.3319493670886073  5.274
-2.5541898734177217  2.79
1.449620253164557  10.567
-2.9013101265822785  15.233
2.1892531645569617  9.087
-3.059018987341772  1.89
0.49755696202531646  5.614
4.5232784810126585  9.237
2.378386075949367  15.298
-3.1842341772151896  1.869
3.006759493670886  14.459
-1.4267911392405064  2.411
1.3213101265822784  9.935
5.244867088607594  9.249
-0.9294810126582279  12.349
-2.2879810126582276  5.397
-3.2807468354430376  1.233
-0.16796835443037975  8.458
-0.11124050632911393  4.574
-1.766012658227848  3.069
0.8655949367088608  10.743
5.020373417721519  15.137
0.5501518987341772  13.31
-0.12470253164556962  4.5
0.029164556962025315  7.239
3.0328924050632913  15.584
3.370126582278481  10.538
4.886854430379747  10.728
-2.1499303797468357  2.744
-0.046196202531645573  13.742
-0.7092088607594937  12.511
-1.0635379746835443  2.217
-0.3967025316455696  11.813
0.3534620253164557  15.128
0.6051708860759494  6.733
2.379  13.372
-1.7702151898734177  1.307
-1.5852278481012658  4.132
-1.1425632911392405  14.704
0.8999810126582278  13.7
-1.1923101265822784  6.641
-1.2570822784810127  2.794
6.713987341772151  13.655
5.573240506329114  14.322
1.8106202531645568  13.875
0.6715189873417721  10.178
0.28246835443037976  13.558
2.6905569620253167  4.119
-1.9244240506329116  2.404
0.549993670886076  13.049
0.5299493670886076  11.567
-1.915107594936709  10.738
1.8900696202531644  11.502
-0.6488354430379747  4.877
5.293677215189873  9.183
-1.9252848101265823  13.72
-0.9551708860759494  2.939
-1.5766835443037976  4.18
1.8546392405063292  13.356
1.338993670886076  7.331
-0.8174746835443039  6.943
-1.9973924050632912  10.706
-2.597873417721519  11.475
-1.9102974683544303  1.566
-2.2921202531645566  5.461
-2.3424050632911393  4.028
0.07732278481012658  5.322
-1.695588607594937  2.422
-0.05401265822784811  2.982
7.467405063291139  13.95
2.0849367088607598  11.897
1.1750822784810127  5.665
2.128082278481013  13.892
-1.2645379746835443  9.613
1.398018987341772  14.685
-2.354373417721519  7.966
1.837759493670886  12.42
-0.15008227848101266  13.766
0.40082911392405063  13.243
1.447227848101266  10.118
4.378962025316455  8.076
-0.7971898734177215  7.593
0.1369493670886076  7.797
1.2400189873417722  16.343
-2.455018987341772  11.936
-0.3618987341772152  8.765
-1.457873417721519  2.08
-2.744594936708861  1.464
-1.7070696202531646  9.47
-1.893392405063291  11.157
2.3783164556962024  17.325
1.9595126582278481  14.432
5.684107594936709  14.623
-0.10935443037974683  6.891
0.4838417721518988  9.669
-1.9449936708860762  5.296
5.121943037974684  14.146
-0.5266645569620253  16.208
-0.7271392405063292  5.517
4.805183544303798  6.799
3.760974683544304  16.496
-2.237873417721519  1.014
1.6087025316455696  9.41
-0.38768987341772154  12.81
1.650860759493671  13.09
3.457297468354431  15.781
2.105303797468354  12.626
2.5580569620253164  11.454
1.2137025316455696  9.414
3.2971455696202527  12.957
-0.4262974683544304  8.709
1.675025316455696  10.446
-1.9571012658227847  2.901
-1.6828924050632912  13.109
-1.6984556962025317  4.821
-1.3229683544303796  2.544
-1.782094936708861  15.585
5.331525316455696  13.8
-2.4664050632911394  11.271
0.46497468354430377  4.038
-2.8482911392405064  10.907
-1.181113924050633  5.466
3.4933734177215188  13.41
-3.122335443037975  1.924
2.564474683544304  8.171
-2.806462025316456  0.991
2.168183544303797  5.733
2.968240506329114  16.882
0.8388860759493671  7.876
-1.3499620253164557  3.426
3.039525316455696  11.399
-1.3508227848101266  10.411
-0.08613291139240506  10.439
0.1759367088607595  4.663
-1.9063607594936707  7.29
0.08100632911392405  15.111
1.4398291139240507  15.14
-2.3925253164556963  1.54
-0.1633987341772152  11.555
0.13825316455696204  7.148
-2.210398734177215  3.255
4.188082278481013  15.085
-0.8452341772151899  3.95
-1.0311075949367088  13.283
-1.366367088607595  12.696
1.8970253164556963  15.279
1.8479999999999999  13.454
4.432892405063291  15.237
-3.0054303797468354  12.779
3.6811708860759493  10.994
4.486778481012658  8.777
-2.285012658227848  3.584
1.4530316455696204  8.709
-0.8327088607594938  16.048
-1.4456772151898734  4.422
-1.4564620253164557  1.977
-0.09264556962025317  7.614
0.5412088607594936  12.047
2.97923417721519  9.855
0.24576582278481016  10.619
0.8681962025316456  4.485
-2.3975759493670887  3.856
1.9124810126582281  10.487
1.016240506329114  7.65
-1.7422341772151901  2.29
-0.708240506329114  10.778
-2.02070253164557  10.575
2.9465569620253165  5.998
0.2545506329113924  4.23
0.10925316455696203  4.176
-0.7580379746835443  14.259
-1.6728101265822783  5.331
4.667360759493671  11.185
0.7742911392405063  9.613
-3.0374493670886076  3.113
-1.553867088607595  4.864
0.5157151898734178  14.213
-2.593626582278481  4.155
0.0410126582278481  8.969
1.5689430379746836  15.679
-2.255474683544304  4.374
2.99373417721519  9.408
-0.12067088607594936  7.889
2.256462025316456  7.934
4.0966645569620255  7.519
2.340962025316456  8.244
-0.8041518987341773  2.254
-1.5369936708860759  10.237
1.7971772151898735  14.303
1.7597911392405066  15.249
3.9253037974683544  6.855
-2.2068037974683543  1.494
-0.03141772151898734  8.76
2.8000506329113923  10.384
0.5472278481012658  3.88
0.6330379746835443  4.604
-2.441272151898734  6.399
-1.6800253164556964  3.169
4.8853101265822785  15.328
4.557044303797468  12.086
4.2384367088607595  9.176
3.208278481012658  14.394
-1.1939746835443037  11.989
1.234867088607595  8.897
0.8364556962025316  15.959
2.9924493670886076  8.203
-0.5745822784810127  2.85
-1.3313417721518988  6.906
-2.4675632911392404  10.962
-0.23967721518987342  10.798
-2.738930379746835  13.603
-2.9014683544303796  13.819
1.9517151898734175  6.334
0.8456075949367088  16.1
-2.457727848101266  0.907
-0.07039240506329114  3.469
0.28450632911392404  6.72
-0.6393164556962025  4.9
0.6656835443037975  15.884
-0.8745949367088608  5.543
0.6017025316455696  11.577
7.479936708860759  9.414
1.350386075949367  6.052
0.5747341772151899  11.413
-1.149493670886076  8.594
1.0568291139240507  2.189
-1.7454873417721517  14.773
5.817253164556962  10.641
-0.5275316455696202  9.508
0.579240506329114  7.72
0.8719746835443037  4.258
4.969689873417722  14.39
-1.7767594936708861  13.137
1.1482088607594936  10.492
-2.3756582278481013  2.234
0.45244936708860756  11.748
-2.3200632911392405  1.366
-1.5885  10.101
-2.737860759493671  1.673
0.06315189873417722  11.758
4.035759493670886  9.781
1.9614620253164556  14.119
0.6621075949367089  5.98
3.5826392405063294  6.939
-2.399759493670886  9.109
-2.269867088607595  11.559
-1.847113924050633  11.501
0.6307531645569621  10.604
0.4401455696202532  4.822
-1.9653481012658227  2.527
0.8661518987341772  6.062
-3.0466265822784813  2.525
0.658120253164557  4.3
-1.0759177215189875  3.664
6.564367088607596  14.754
0.26347468354430376  4.105
-0.8083227848101266  12.116
-0.6843164556962026  6.286
1.8148860759493672  5.326
-0.7643164556962025  14.772
1.750120253164557  16.661
1.3570696202531645  10.752
-1.4948164556962027  3.909
0.3671392405063291  5.252
-0.5413227848101265  5.995
-0.2294620253164557  3.337
-2.9693291139240507  2.028
-1.9236708860759493  5.332
-1.805518987341772  8.833
-2.09323417721519  11.903
-1.5844050632911393  6.234
-0.020531645569620255  14.988
2.0900696202531646  5.991
-1.245373417721519  2.257
4.425056962025317  15.712
7.257151898734178  13.818
0.20437341772151896  12.958
1.4843227848101266  5.97
-1.9176645569620252  2.102
1.417126582278481  12.709
1.2320506329113923  5.338
-2.9439303797468357  5.242
-2.5165316455696205  12.583
5.80473417721519  7.779
1.6851265822784811  9.667
1.4380569620253165  11.762
-2.1160569620253162  13.898
5.127677215189873  17.353
-3.201379746835443  0.895
-2.3658481012658226  4.254
3.757367088607595  5.092
2.7806835443037974  9.457
1.6089556962025318  14.945
0.20016455696202531  10.238
-3.126886075949367  0.859
-0.487493670886076  17.02
-2.4225696202531646  9.064
-1.1754113924050633  12.19
2.032139240506329  12.462
7.9903164556962025  14.619
-2.571037974683544  10.667
-0.07485443037974683  11.286
4.255594936708861  8.259
1.2002215189873418  16.079
-2.2399177215189874  1.37
2.9028987341772154  12.109
-2.696518987341772  10.26
-1.282620253164557  2.824
2.7364746835443037  7.025
0.27794303797468356  13.988
-2.383246835443038  2.773
0.9430189873417723  12.638
1.9021202531645571  12.655
-1.6920949367088607  3.759
-0.822012658227848  3.656
1.9494430379746837  3.146
-1.427006329113924  7.836
-2.128272151898734  2.004
-2.9926962025316457  3.42
-0.6213037974683544  3.196
-3.0094240506329113  4.54
-2.5485696202531645  2.442
-0.4931645569620253  8.953
-1.6149303797468353  7.738
-1.0570886075949368  2.316
-2.0345443037974684  3.683
0.9683734177215189  11.741
3.717132911392405  16.18
1.467886075949367  13.425
-0.9842088607594937  13.742
-2.6217341772151896  4.54
-0.9244430379746836  4.464
-2.7015443037974682  13.751
-1.6048987341772152  1.438
1.1961392405063291  4.005
0.07999367088607595  13.173
-2.375487341772152  2.239
2.9527215189873415  7.124
-0.544246835443038  10.294
0.537113924050633  5.892
-2.25656329113924  3.326
1.9311708860759493  6.793
-0.3772025316455696  4.575
0.6728164556962025  5.803
-0.24880379746835443  7.672
3.710430379746836  14.455
-2.294367088607595  2.111
1.9695506329113925  11.457
1.0075443037974685  10.981
1.413632911392405  4.435
0.12524050632911393  3.405
1.4207088607594938  5.381
-3.061303797468354  1.043
-1.5099683544303797  9.088
-2.8580443037974685  1.226
3.5303797468354428  6.628
1.159126582278481  15.859
3.48596835443038  15.32
-1.9454113924050633  2.005
1.4559493670886074  9.463
2.4317911392405063  8.309
1.468120253164557  17.386
-0.37868987341772153  4.651
-0.9417405063291139  9.83
-2.4225  12.343
0.5161265822784811  7.378
-1.223506329113924  10.695
0.27394936708860756  4.151
1.5234620253164557  12.843
3.5456329113924054  11.399
-2.900892405063291  3.499
3.4908544303797466  8.018
2.747607594936709  15.179
-2.0856012658227847  2.984
0.7398164556962026  11.598
1.2252405063291139  12.862
-1.9312721518987344  12.765
0.3334810126582278  3.117
-0.38382911392405067  5.37
0.13338607594936708  4.123
-1.1766139240506328  3.347
-2.558841772151899  11.901
2.5284050632911392  12.782
-2.343481012658228  13.84
1.013613924050633  12.122
-0.9074810126582279  5.849
4.8809683544303795  13.875
-2.5509873417721516  10.727
-2.8590696202531647  4.814
-2.5743797468354432  6.54
1.3119367088607594  7.173
-2.145082278481013  11.042
-0.5107468354430379  10.057
5.476303797468354  15.293
-2.3387911392405063  11.55
-2.948518987341772  9.809
-1.5628860759493672  16.078
-1.407386075949367  10.713
0.818  5.887
-1.3764620253164557  1.931
-2.953556962025316  5.627
1.507405063291139  11.651
2.051594936708861  7.867
6.524556962025317  12.993
3.0368037974683544  6.472
4.1235949367088605  9.965
-1.6682658227848102  5.13
-2.2067025316455697  15.325
-0.31423417721518987  6.252
3.4397658227848096  8.111
4.430677215189873  10.333
0.5661075949367088  11.524
-0.4335253164556962  7.59
-1.9312088607594935  10.404
-2.0780569620253164  2.61
7.7774050632911385  16.601
2.399759493670886  3.824
-0.3396139240506329  7.112
4.764018987341772  3.667
-1.3430569620253165  5.421
-0.9329240506329113  11.764
-0.7525886075949367  10.406
4.063968354430379  13.182
-1.1435506329113925  15.576
-2.8815506329113925  1.462
2.414259493670886  10.592
0.7749303797468354  11.308
2.3011772151898735  4.528
-2.923848101265823  0.953
-2.8561962025316454  2.937
1.5676708860759494  14.292
0.748253164556962  12.741
1.1056772151898735  4.833
-2.255886075949367  4.246
2.340126582278481  6.081
1.8976329113924053  15.124
-0.8276392405063291  5.114
1.764993670886076  11.989
3.3993101265822787  15.09
-0.6149113924050633  7.454
-0.2515759493670886  4.377
1.6570506329113925  7.617
4.930164556962025  14.934
-1.4650569620253164  15.905
4.47203164556962  12.53
-1.9407848101265823  11.244
6.14546835443038  7.775
0.777113924050633  15.996
-0.011683544303797469  9.95
-1.4409050632911393  6.393
-2.998113924050633  11.173
2.5379177215189874  10.952
2.6139683544303796  11.303
-2.499860759493671  1.3
-1.7580822784810126  2.157
-0.3142974683544304  15.238
0.9949810126582278  6.405
0.44186708860759494  12.799
-3.3971075949367093  0.907
1.6881772151898735  14.748
-0.27317088607594936  14.174
4.8143291139240505  11.958
3.0614430379746835  15.535
-1.5501835443037975  10.593
0.17424050632911392  17.144
-0.05660126582278481  3.399
-0.2872658227848101  12.409
1.5833860759493672  16.327
1.0489240506329114  11.053
3.0080696202531643  8.856
0.31312025316455694  5.52
5.204607594936709  10.785
1.3647151898734178  6.4
1.277120253164557  13.624
4.063987341772152  5.776
2.1440316455696204  15.812
5.9635  10.919
2.9309556962025316  12.548
-0.9837911392405063  2.88
-2.9314177215189874  4.067
7.220443037974683  15.182
2.4069620253164556  7.519
1.0825759493670886  12.627
-0.5068481012658227  3.106
1.3687974683544304  7.344
-0.7428417721518987  9.233
-2.205987341772152  11.602
-0.9314303797468354  10.902
1.2706835443037974  7.975
-1.9649113924050634  14.129
3.64446835443038  14.807
1.9702215189873418  10.49
0.12284177215189873  11.46
0.5973670886075949  8.041
-0.8479683544303799  10.224
2.5274810126582277  7.852
0.35310759493670885  8.468
-2.076962025316456  1.969
5.407272151898734  14.329
-0.10878481012658227  15.367
-1.5799493670886076  3.355
-1.5332721518987342  3.396
2.200392405063291  15.532
3.8484430379746835  10.344
4.508360759493671  14.602
-1.5790759493670885  12.128
3.4205569620253162  12.902
1.7863164556962026  11.885
-0.9599810126582278  3.483
0.5689303797468355  9.358
1.703987341772152  12.786
1.0770253164556962  16.243
-1.9350126582278482  14.181
2.664525316455696  15.224
1.0813924050632913  4.389
-1.4276708860759493  1.658
4.336145569620253  13.126
2.075272151898734  9.749
2.2955379746835445  10.267
-2.954506329113924  4.041
0.30762025316455693  6.961
3.896310126582278  13.354
1.2376582278481014  6.975
-2.971867088607595  12.805
-0.8047278481012659  1.251
0.4160632911392405  7.388
1.3988101265822785  13.552
-0.6412594936708861  6.749
-0.5611455696202532  10.546
-2.7086835443037973  6.166
-0.20555696202531645  14.564
-1.1635253164556962  6.25
-3.108215189873418  0.839
-2.6735822784810126  9.304
-2.4229177215189877  2.402
3.3118101265822784  16.891
6.297481012658228  15.119
0.02767721518987342  9.396
0.6817215189873418  14.078
1.9451329113924052  9.048
5.117689873417722  12.385
-2.34420253164557  10.098
-1.883367088607595  4.601
1.2196518987341773  4.499
-1.2259430379746836  3.527
-3.1457088607594934  1.192
-1.94226582278481  1.925
0.7009050632911392  8.56
3.2514683544303797  15.702
-0.668626582278481  10.589
-1.164993670886076  4.804
0.7470189873417721  7.0
1.7759746835443038  6.083
0.7427721518987342  7.766
-1.3765822784810127  12.998
-1.3490696202531645  11.074
-0.25408860759493673  11.45
-1.743905063291139  3.299
1.1341075949367088  16.821
0.00479746835443038  9.418
0.059917721518987346  6.609
-2.9536139240506327  3.437
0.033955696202531645  12.332
-1.2459620253164556  2.764
-2.145962025316456  5.934
5.34596835443038  10.109
-2.788873417721519  10.796
-0.2805  7.704
3.170607594936709  6.925
0.9796708860759494  10.354
-2.005335443037975  10.014
5.575348101265822  12.356
-2.0148354430379745  3.91
-0.3982405063291139  13.312
0.28630379746835444  2.718
-0.555259493670886  6.143
-2.57396835443038  12.307
-0.21999367088607596  12.266
3.64373417721519  10.056
1.4848481012658228  6.634
-2.4878227848101266  9.918
-2.5759303797468354  15.878
-1.410373417721519  15.054
-0.06481012658227848  9.683
0.6758354430379747  7.337
-1.8511518987341773  3.92
2.160905063291139  14.349
-0.08710126582278481  6.087
4.324145569620254  10.605
-1.7775886075949365  13.435
0.3488417721518987  17.465
4.5255822784810125  13.381
-2.3875189873417724  11.006
-0.7782721518987342  6.36
3.400164556962025  12.035
-2.7397025316455696  3.309
-3.3929177215189874  0.495
-0.30784177215189873  2.384
0.17880379746835443  13.367
0.6683417721518987  6.469
1.1071835443037974  8.987
-1.303740506329114  16.624
1.5601898734177215  12.893
-0.8790822784810127  3.946
-1.5965379746835442  2.331
-1.3463164556962024  13.308
-1.4465759493670887  11.498
-0.4485822784810127  3.461
-2.323689873417721  4.333
-2.75376582278481  2.191
6.6352531645569615  15.631
3.0423354430379748  8.989
-0.5821962025316455  10.799
-2.6059050632911394  8.374
2.2166582278481015  8.016
-0.4397784810126582  3.738
-0.5864493670886076  9.663
3.7153101265822785  8.216
-1.8860759493670887  4.317
0.25331645569620254  3.706
-0.8455  6.141
0.049373417721518986  4.209
-1.7799936708860757  11.919
1.4007215189873417  10.21
-3.163740506329114  3.496
-1.2908987341772151  2.328
-1.8005379746835444  11.27
3.7490189873417723  12.054
3.1315443037974684  13.717
1.7737151898734178  6.733
5.147050632911393  13.818
0.20987974683544305  12.466
2.2922088607594935  7.208
7.360696202531646  10.944
2.0387151898734177  16.794
3.1344493670886076  8.365
0.5887911392405063  11.887
-3.2698544303797465  0.791
1.9254683544303797  14.569
-2.992303797468354  4.025
0.14690506329113923  11.617
0.5737721518987342  7.986
-0.11984810126582278  15.847
1.266898734177215  4.254
4.07976582278481  5.461
-1.1625696202531646  15.772
0.7621075949367089  6.281
-2.299632911392405  5.864
2.9662784810126586  10.143
-0.3986329113924051  15.765
3.74496835443038  13.845
5.437044303797468  12.921
5.6513101265822785  12.159
3.611272151898734  16.286
9.485000000000001  15.199
4.840094936708861  11.265
-2.197462025316456  12.634
-2.1129683544303797  11.251
-2.3464240506329115  11.795
2.653632911392405  13.87
1.577632911392405  14.449
-1.3552151898734177  4.738
-2.3381898734177216  14.062
-0.001981012658227848  5.362
5.743791139240506  11.081
0.18259493670886076  3.307
-0.8774873417721519  15.567
0.9586772151898735  6.877
3.6745696202531644  11.837
-0.4745886075949367  7.324
-1.088487341772152  2.148
-2.6714556962025315  1.603
-2.4885949367088607  3.557
1.309613924050633  8.16
-2.080873417721519  5.795
-1.6882974683544303  1.436
0.18715822784810127  9.281
-1.0669556962025317  11.86
6.6826582278481  10.664
-0.8820569620253165  5.372
-1.490993670886076  9.656
-0.5904493670886076  7.924
-0.1605379746835443  11.346
-2.5349430379746836  2.083
-2.59626582278481  2.714
2.229873417721519  12.54
1.0205569620253163  5.288
2.7529493670886076  5.883
-1.0679620253164557  4.322
0.32789240506329115  3.768
0.19441139240506328  10.324
0.941006329113924  11.472
0.5389683544303797  13.032
-2.4780759493670885  5.172
-0.030177215189873416  13.672
6.607911392405063  14.001
4.041322784810126  14.885
2.685993670886076  16.563
1.6520759493670887  8.246
-0.09141772151898735  9.751
1.6637848101265822  13.227
-3.3457911392405064  0.603
-0.3843037974683544  9.525
-1.1397151898734177  7.859
-1.2123797468354431  2.259
1.7218607594936708  8.698
-0.433253164556962  12.687
12.813417721518988  5.36
4.948898734177216  12.229
-0.722753164556962  13.394
-2.794101265822785  1.303
2.007620253164557  7.052
0.2895  4.976
-2.797525316455696  0.893
-2.6845379746835443  13.599
-2.145993670886076  2.129
0.17296835443037975  12.159
3.444512658227848  11.143
-0.5652088607594936  4.765
2.191094936708861  15.896
-2.3659303797468354  5.642
0.9051012658227848  12.359
11.191835443037974  13.69
0.7252531645569621  16.007
1.2594556962025316  15.352
0.18990506329113924  9.87
0.05456329113924051  4.219
-0.3231075949367089  12.446
5.541018987341772  14.256
4.095101265822785  9.156
0.7057025316455696  5.172
2.068335443037975  8.077
-1.791727848101266  3.299
1.8698037974683543  8.433
-2.642101265822785  7.382
1.3736772151898733  5.001
-1.2715189873417723  3.27
-1.8723354430379748  2.219
-2.3009177215189873  1.625
-0.9993607594936709  3.211
5.053803797468354  16.407
-2.1694620253164554  2.769
-0.6159303797468354  4.686
0.4628987341772152  8.752
-1.9309746835443038  6.477
0.9465822784810126  16.311
-2.6225443037974685  10.529
-1.110259493670886  11.516
-2.972082278481013  1.375
-0.8320759493670885  2.122
3.468221518987342  6.781
1.8512848101265822  16.125
-1.3016772151898734  12.646
2.4668227848101263  9.805
1.984379746835443  7.166
-1.8129113924050633  1.586
-2.475120253164557  1.623
-1.8195949367088606  1.956
4.46976582278481  7.993
2.683791139240506  15.174
-0.39026582278481015  3.347
-0.26094303797468354  7.165
1.6795886075949367  9.196
-2.799651898734177  16.549
4.915803797468355  8.126
4.218189873417722  16.48
-1.8831898734177215  3.28
-0.15918987341772153  11.579
-0.06885443037974684  10.28
-1.0685949367088607  10.618
-2.263784810126582  12.13
1.0830253164556962  11.732
1.8800506329113924  8.251
-2.228113924050633  14.759
-1.7396582278481012  4.693
-2.1378227848101266  10.957
-1.324373417721519  11.475
0.9416582278481014  6.996
-0.18012658227848102  12.355
-2.2820886075949365  1.363
-1.5643101265822785  4.139
-0.7318354430379747  6.751
-3.177126582278481  1.732
4.9872278481012655  14.868
1.675873417721519  6.645
-2.395107594936709  4.934
-0.06681012658227847  7.561
-1.1536772151898735  9.289
3.6347025316455697  7.785
-2.699987341772152  5.23
4.929816455696202  17.704
0.8794430379746835  6.889
1.6729683544303797  16.087
-2.122588607594937  10.422
-0.9086708860759494  11.673
1.0725189873417722  6.763
0.27994303797468356  6.032
1.0458417721518987  16.928
-2.8271708860759492  11.256
2.2724746835443037  10.56
0.9867278481012658  7.969
-1.381386075949367  14.956
-0.29565822784810125  10.811
-0.1221392405063291  15.352
7.846835443037975  13.932
-1.9842025316455698  6.253
0.039126582278481016  6.108
0.4370949367088608  12.957
-2.699879746835443  7.676
-3.114360759493671  4.733
0.9364493670886076  5.604
0.832367088607595  12.222
-2.457367088607595  2.34
-2.0121139240506327  1.831
0.003949367088607595  14.007
2.2503417721518986  9.912
2.212474683544304  8.462
3.060158227848101  14.77
-2.4579683544303794  6.914
-1.446120253164557  7.123
-2.752367088607595  1.81
-1.9301392405063291  3.879
-3.074354430379747  3.539
-0.05758860759493671  11.155
3.8000126582278484  14.508
1.119873417721519  6.931
-0.7953607594936709  3.286
0.6443987341772152  12.294
2.8358354430379746  16.483
0.3382594936708861  12.28
-1.424240506329114  3.031
1.1028037974683544  12.82
0.0714873417721519  6.62
1.0592025316455698  14.382
1.3097405063291139  4.748
-0.4299683544303798  6.817
1.0094493670886076  3.343
0.09946835443037974  11.194
1.251974683544304  14.218
0.7709493670886076  4.481
2.1240253164556964  6.703
4.079056962025317  16.304
-1.8446898734177215  3.102
-0.5404620253164557  7.734
0.3295569620253165  2.108
5.052208860759494  11.999
-1.8250886075949366  10.06
0.3184303797468354  5.655
1.7757151898734176  15.813
-2.2105632911392403  2.347
-0.9721962025316455  14.779
2.2125379746835443  7.273
-1.5924303797468355  12.75
-2.375398734177215  4.259
3.240417721518987  6.923
-0.5769873417721519  15.084
2.1513291139240507  13.122
-2.4806772151898735  0.914
-2.34276582278481  2.281
-3.0341835443037977  7.786
-2.1591645569620255  11.793
-1.2515949367088608  4.051
-1.654278481012658  8.701
4.483240506329114  13.44
0.08819620253164558  14.271
4.412955696202531  10.571
0.08094936708860759  15.824
-1.6360443037974683  4.953
1.8571075949367088  15.76
-1.5752025316455696  3.277
-1.9921582278481014  3.323
-0.22112025316455694  12.494
2.446772151898734  5.171
0.36812025316455693  10.09
1.1054050632911392  4.935
-0.2743291139240506  7.17
2.5722025316455697  8.929
-2.716879746835443  7.916
-1.3121962025316456  11.988
0.9398987341772151  11.091
-2.929373417721519  1.071
-2.836405063291139  10.418
-2.494367088607595  2.385
-0.01686075949367089  3.676
-0.7992658227848102  2.84
1.8832215189873416  13.068
-0.583620253164557  2.548
-3.0029177215189873  10.116
0.9920126582278481  4.38
3.9677405063291142  11.321
2.719113924050633  6.833
-0.847873417721519  7.037
-2.5053227848101267  3.737
-3.073259493670886  10.839
0.2927721518987342  9.159
0.976632911392405  13.602
-2.228708860759494  6.36
3.2455822784810127  5.217
-0.06040506329113925  4.074
-0.7498417721518987  5.422
3.8650759493670885  12.768
7.521708860759494  15.058
-0.25064556962025314  10.813
-1.752873417721519  7.921
2.382006329113924  10.326
3.586639240506329  10.361
1.5620569620253164  3.106
-2.7752974683544305  15.772
-1.292892405063291  7.133
-2.525715189873418  1.373
5.3724873417721515  15.997
0.3236835443037975  10.733
-0.6531962025316456  2.794
-1.0894240506329114  12.001
2.5709556962025317  4.243
-0.08220253164556962  13.026
4.15153164556962  8.895
4.146892405063291  12.013
-0.044626582278481014  12.251
-3.218094936708861  0.613
-1.6319620253164557  1.322
-1.978645569620253  1.714
0.2797341772151899  9.485
-2.5432151898734174  10.874
1.5029493670886076  5.621
-0.866506329113924  2.78
-2.269917721518987  10.742
3.399417721518987  15.313
5.888974683544304  11.949
-0.3740506329113924  2.848
4.6895  9.213
-2.879854430379747  2.312
-0.8876455696202531  4.8
0.8648924050632911  6.534
0.4579873417721519  7.555
3.7680569620253164  12.424
0.513867088607595  5.512
-1.9098227848101266  3.024
2.81023417721519  13.057
3.7957911392405066  11.288
1.8823734177215192  9.625
-2.1303291139240503  3.256
-1.3190379746835441  4.342
-1.1288164556962026  13.272
-0.6709556962025316  12.104
-1.8094620253164555  7.761
-1.0565443037974684  2.446
2.916474683544304  11.372
8.287911392405062  12.529
6.297189873417722  11.498
0.6366329113924051  10.694
-1.2461898734177215  15.634
-0.10691139240506328  10.752
-0.3566898734177215  2.524
3.160854430379747  11.254
-1.377772151898734  10.25
5.728594936708861  9.962
-1.88473417721519  9.548
5.861208860759493  14.448
3.7633227848101267  13.479
-1.7570506329113922  10.337
1.375006329113924  12.154
2.1653164556962023  11.748
3.2725759493670887  10.236
4.374607594936709  15.813
-0.9689810126582278  11.443
6.994493670886077  7.881
-2.9110316455696204  0.803
1.0949810126582278  8.052
-2.5844367088607596  10.039
-1.5337721518987342  6.926
2.052506329113924  5.459
0.7804556962025316  6.521
-2.668373417721519  9.487
-1.0359303797468353  11.4
1.478772151898734  11.571
-0.3156139240506329  8.226
5.616373417721519  13.36
0.8546962025316456  12.492
2.220113924050633  11.486
-0.30103164556962025  10.546
1.530886075949367  6.046
7.587088607594937  14.464
-0.27782911392405063  4.082
-2.4811835443037973  12.151
0.9130696202531645  9.547
-2.365670886075949  5.666
0.3868860759493671  7.756
0.8769873417721519  11.933
-0.9552848101265823  6.814
-0.8386075949367089  4.57
2.264113924050633  6.723
0.19969620253164558  12.397
-2.991392405063291  3.362
3.014981012658228  5.081
-0.48745569620253165  11.563
-2.9448291139240506  12.968
0.580740506329114  10.706
-2.709360759493671  14.022
2.500386075949367  8.008
-2.5588607594936708  12.451
-1.2015696202531647  5.147
-2.134272151898734  1.394
2.3198101265822784  14.946
-3.0805632911392404  6.101
4.030132911392405  10.892
1.0796835443037975  11.46
-3.011132911392405  3.749
-1.114506329113924  3.359
0.9192658227848102  7.357
6.310379746835443  13.223
-1.780253164556962  3.325
-2.3832025316455696  2.826
1.213518987341772  3.854
3.82626582278481  15.061
3.1591645569620255  12.074
0.6996582278481013  6.957
3.949075949367088  15.332
-0.379  7.233
5.924221518987342  9.702
-2.366246835443038  3.367
1.4545569620253165  15.968
1.9774367088607596  10.401
1.3832531645569621  11.741
5.0043354430379745  7.195
2.036784810126582  10.176
-1.2109430379746835  3.838
-0.9335569620253165  2.917
0.7803607594936709  13.317
0.3201518987341772  6.882
0.40864556962025317  12.105
-0.5462911392405063  7.64
4.53782911392405  5.018
-0.3143481012658228  12.6
0.5443101265822785  10.498
-2.885753164556962  2.892
-0.7010189873417721  9.215
-0.6807594936708861  6.938
-0.4885569620253164  5.72
-1.804291139240506  4.967
-3.120632911392405  0.752
3.141373417721519  8.138
-1.0883101265822785  4.259
4.0730569620253165  10.401
-1.0087911392405065  5.262
-3.321626582278481  0.631
0.1611645569620253  15.418
3.394341772151899  13.25
0.002487341772151899  3.844
0.09743037974683544  7.75
0.1354746835443038  7.139
0.889246835443038  15.921
2.076259493670886  6.502
-1.7738670886075951  2.73
-2.439075949367089  3.893
1.5331898734177216  13.848
-1.2714430379746835  11.04
-1.925379746835443  2.201
6.127588607594936  15.46
-0.6719746835443038  13.481
2.4224873417721517  10.624
4.550537974683545  13.96
2.1575632911392404  15.363
0.9287341772151899  3.901
0.11334177215189874  13.947
0.5832215189873418  4.351
-2.263651898734177  2.694
-0.5295253164556962  6.534
0.045246835443037974  12.36
0.1438860759493671  13.471
-0.7484240506329114  11.338
0.7924620253164557  15.977
-2.1211202531645568  1.704
-2.572987341772152  9.207
1.0154493670886076  16.844
-2.781594936708861  14.577
0.40356962025316456  6.82
1.414360759493671  12.23
0.011759493670886077  17.096
1.9195886075949369  13.08
-0.2742025316455696  3.582
-0.6200253164556961  4.964
1.1259493670886076  7.832
-1.8779177215189875  4.036
0.15710759493670887  5.649
1.8380759493670886  9.945
2.733841772151899  12.167
-2.4804177215189873  2.466
7.284493670886076  10.241
3.3750949367088605  10.886
8.21987341772152  14.385
-1.7934556962025316  10.704
3.5056962025316456  5.585
-2.037525316455696  16.173
3.960981012658228  12.832
0.11555696202531646  4.337
2.2985443037974687  18.139
2.04946835443038  10.077
0.3054493670886076  4.393
0.9436012658227848  9.308
-2.532493670886076  1.726
2.804626582278481  16.627
-1.0752531645569618  7.256
2.5919367088607594  11.839
-1.9783291139240509  2.743
2.414411392405063  7.453
-0.7160443037974684  5.954
2.310753164556962  12.139
-1.7560253164556963  10.667
-1.2299493670886075  2.152
-0.9797215189873417  11.582
2.549227848101266  8.222
3.609962025316456  15.37
-0.8872151898734177  12.902
-2.010360759493671  5.606
0.7644873417721519  5.272
0.9508860759493671  6.721
0.7373354430379746  13.825
2.170651898734177  13.773
-2.4230696202531647  10.231
4.526221518987342  6.905
-0.21944303797468354  3.832
-0.6266012658227849  9.76
2.5544683544303797  12.383
-1.683639240506329  2.544
-0.9357151898734176  4.917
-1.985278481012658  2.254
3.7017151898734175  13.978
1.3635632911392406  4.037
-2.2051582278481012  10.007
-3.0563227848101264  10.343
2.907373417721519  7.857
-0.3891962025316456  11.617
-2.6014620253164558  4.177
3.5337215189873414  15.506
-0.9672341772151899  2.776
0.4888164556962026  4.972
-0.16303164556962024  5.196
2.5533797468354433  12.985
0.03893670886075949  6.692
0.9422658227848101  7.61
3.4997088607594935  12.792
1.4325759493670887  11.797
-2.877879746835443  1.341
-0.6819810126582279  3.879
1.2447151898734177  16.414
-2.613772151898734  4.113
2.1293101265822783  3.661
2.6328291139240507  13.692
-2.087462025316456  1.576
-1.4235696202531647  2.623
-0.21154430379746836  3.042
1.3136518987341772  10.98
2.28173417721519  12.401
-0.8852658227848103  11.988
-0.23744936708860762  2.842
-2.605886075949367  10.447
1.1821455696202532  15.568
-1.0256329113924052  11.41
-1.3872784810126582  16.621
4.179848101265823  13.05
-1.0327278481012658  10.495
1.035259493670886  5.63
4.120639240506329  8.754
-1.078651898734177  2.434
-1.944240506329114  15.502
-0.2562848101265823  5.324
3.737569620253164  8.564
0.5155316455696202  6.787
-0.18341772151898733  11.51
4.8765822784810124  15.192
-1.0472088607594936  8.939
-1.0152151898734176  14.88
-2.146012658227848  10.347
-2.915227848101266  3.47
-1.4047025316455697  2.482
1.3895443037974684  7.345
-1.9764303797468354  13.757
-0.8502784810126582  8.842
-0.7049493670886077  5.436
-3.0612784810126583  2.501
-2.1868291139240505  9.421
2.2993291139240504  10.224
-2.7137025316455694  9.949
8.928037974683544  12.81
8.516835443037975  9.993
-0.04367088607594937  3.324
0.9507594936708861  4.86
5.04023417721519  11.745
-0.9175632911392405  5.406
0.04584810126582278  6.426
-2.1510569620253164  13.942
-1.0202784810126582  4.242
0.3019177215189874  13.886
2.66276582278481  13.122
2.412107594936709  12.202
5.393537974683544  11.808
4.519727848101265  15.344
1.3384240506329115  12.171
-2.4775253164556963  13.804
-2.1544240506329113  2.625
0.15548101265822784  4.101
2.1687974683544304  8.753
1.1734683544303797  9.803
-0.8122531645569621  6.355
-2.777215189873418  2.77
-0.6555696202531646  5.751
-1.8981202531645571  4.061
-3.3200886075949363  0.888
4.713006329113924  12.874
2.1664493670886076  3.603
-2.6059430379746833  10.937
0.031702531645569625  12.965
0.4055126582278481  7.253
-1.673240506329114  10.374
0.9705759493670886  14.809
-2.943651898734177  3.351
-0.9396772151898733  5.044
4.047360759493671  12.982
-3.035063291139241  2.054
1.173240506329114  16.334
-2.0433924050632912  2.603
3.6711898734177217  10.8
-2.3564240506329113  11.961
-1.145151898734177  11.569
0.7767531645569621  16.124
-0.6291012658227848  4.902
-1.0487025316455696  12.353
0.3933101265822785  11.153
-0.2713544303797468  16.071
-3.310392405063291  0.706
0.6578164556962025  11.281
3.1494367088607595  4.085
-2.1129493670886075  1.697
-0.2127721518987342  4.255
3.945582278481013  13.12
-0.7566898734177215  11.967
-1.1126265822784809  10.857
-2.7882341772151897  11.118
3.473341772151899  9.505
7.059367088607596  15.018
3.9347911392405064  11.363
5.6223987341772155  13.289
-1.1640000000000001  6.396
-1.5010632911392405  6.395
2.2915822784810125  15.275
0.6655  16.278
3.1011962025316455  16.259
1.4379620253164558  3.471
-1.2941645569620255  2.419
-0.4433354430379747  10.057
0.16524683544303798  12.685
3.617835443037975  11.492
-2.4357341772151897  1.96
-2.539094936708861  1.172
-3.0247974683544303  0.756
-0.7999873417721519  16.532
3.648727848101266  11.706
3.0546835443037974  10.731
-2.020537974683544  9.269
-1.1500696202531646  11.565
-2.769025316455696  10.759
3.0445886075949367  7.029
0.3047911392405063  4.804
3.3584556962025314  9.655
-2.180354430379747  2.484
2.501632911392405  5.557
0.5449746835443038  4.236
-2.43323417721519  11.055
-2.4428227848101267  0.984
1.4955949367088608  11.825
0.9936645569620253  12.212
0.016025316455696204  2.548
10.811645569620254  6.749
0.9987784810126582  8.024
-0.3636708860759494  8.172
2.9577658227848103  9.979
1.111620253164557  6.604
3.519006329113924  5.956
5.337696202531646  10.835
-1.667772151898734  1.915
-2.9213860759493673  11.123
-1.4569556962025316  3.568
-3.0937594936708863  1.018
-2.0641139240506328  12.616
4.129943037974683  14.409
-0.1261012658227848  4.309
-2.307645569620253  3.345
1.8852911392405063  12.498
-1.207651898734177  2.77
0.3594240506329114  15.773
4.238620253164557  12.312
-0.728373417721519  13.801
-0.6311075949367089  8.462
1.9880126582278481  12.427
-1.0391582278481013  11.012
1.0636645569620253  12.275
-0.6674683544303797  10.371
-0.41292405063291143  5.503
1.0442911392405063  4.581
-1.0804177215189872  6.154
0.43124050632911387  12.924
-2.1002848101265825  7.057
2.596367088607595  7.311
-0.37985443037974687  3.8
0.5075189873417721  7.765
0.8948037974683544  14.747
6.317386075949368  4.959
-1.930759493670886  1.215
0.7758987341772152  9.595
0.13728481012658228  2.44
3.6887278481012657  15.744
-0.31081012658227847  12.157
0.4103354430379747  11.699
-1.8330886075949366  3.099
-2.557132911392405  2.955
-2.3768164556962024  11.027
2.3545759493670886  9.263
2.9511962025316456  14.4
2.7270443037974683  8.522
0.4082025316455696  13.669
0.011917721518987342  8.561
-3.2221265822784813  0.575
0.9434746835443037  11.856
-0.9666898734177215  7.386
-1.4055632911392406  4.833
0.8694493670886075  7.92
-2.774873417721519  5.539
3.0439303797468353  16.148
0.7780696202531646  11.871
1.234886075949367  15.773
-3.1828164556962024  0.849
4.208208860759494  7.599
0.03067721518987342  5.711
-1.070886075949367  2.441
6.161322784810126  13.894
2.7149177215189875  12.767
2.3511265822784813  10.621
-2.502272151898734  1.831
-1.1005126582278482  3.076
0.25046835443037974  8.368
1.704493670886076  15.244
1.0860632911392405  14.553
-2.569018987341772  2.88
0.30328481012658226  11.07
5.072335443037974  14.449
-2.7174240506329115  1.338
-0.7766392405063292  7.175
1.143512658227848  7.417
-1.04826582278481  10.915
-2.1029113924050633  1.584
5.764177215189873  12.836
-1.0276518987341772  3.108
1.5918481012658228  15.117
4.25032911392405  14.399
1.3544810126582278  12.308
-0.7669240506329115  2.72
4.677196202531645  13.458
1.4122151898734177  7.339
-0.4972784810126582  16.021
-0.027626582278481013  6.381
-3.0252911392405064  3.382
-0.7032088607594936  5.795
-2.1739113924050635  3.896
-0.29665189873417724  12.947
1.615474683544304  17.236
1.4107405063291139  7.603
-3.1670316455696206  0.94
0.0013354430379746835  4.342
1.3536708860759494  5.491
-2.2865759493670885  10.602
4.846392405063291  4.455
-2.059120253164557  11.212
-0.6372215189873418  7.136
-2.685056962025316  6.941
1.6842848101265824  8.129
0.30180379746835445  14.697
-0.11817721518987342  10.264
0.0017974683544303796  7.557
-1.4856898734177215  6.766
2.2899493670886075  15.56
-3.317721518987342  0.527
-2.7933417721518987  3.563
-0.9986708860759493  3.569
-1.3327278481012659  8.367
-0.34165189873417723  7.484
1.3518860759493672  3.014
1.1705949367088608  8.916
-1.015392405063291  6.705
1.4737215189873418  10.879
1.2411455696202531  13.518
-2.0546898734177215  3.516
-0.5181898734177215  3.584
2.3274303797468354  14.334
0.7637911392405063  13.197
-3.2068227848101265  0.9
0.9172025316455696  8.129
-2.0259240506329115  1.483
2.7543101265822783  12.215
7.241329113924051  8.831
-1.572012658227848  5.559
-1.7516265822784811  2.881
-1.0464810126582278  5.305
-0.4505  13.06
-1.974240506329114  7.831
-1.1697405063291137  11.748
-1.1911012658227846  3.895
3.118974683544304  13.856
-2.829373417721519  2.1
1.263373417721519  15.656
-0.9727784810126583  4.304
-2.3405506329113925  3.069
3.0069240506329113  9.367
-0.09820253164556962  8.29
3.1983544303797466  7.641
-1.8033291139240506  10.669
-0.7077911392405063  3.999
6.056582278481013  5.786
0.4563354430379747  15.27
-3.2555253164556963  0.768
-1.6881898734177214  6.475
-2.4152658227848103  3.517
-0.3921772151898734  12.29
0.8004050632911393  3.897
-2.6491835443037974  3.904
0.17048101265822785  3.688
0.7020506329113925  6.643
-1.8447215189873418  9.793
-2.846955696202532  1.855
1.0349873417721518  13.214
-0.13073417721518987  6.593
1.2527658227848102  3.527
-3.223791139240506  1.18
-2.960253164556962  4.963
-1.1420632911392405  1.428
-0.21669620253164557  10.588
6.852025316455696  7.597
-1.892753164556962  7.111
-0.6456075949367088  11.347
1.29026582278481  15.152
5.764962025316456  6.526
-2.5499810126582276  15.098
4.102424050632911  11.7
3.915626582278481  16.073
-3.04179746835443  1.124
8.587215189873417  10.437
-0.5524493670886076  7.542
2.7406012658227845  7.749
0.2915506329113924  13.647
-1.4245569620253165  11.266
0.09677848101265824  8.48
-2.555208860759494  2.306
2.3065506329113923  7.634
1.8132278481012658  13.036
1.0268291139240506  12.741
-2.231335443037975  9.748
0.34066455696202536  17.089
-3.1298164556962025  14.963
0.0480379746835443  5.355
-0.3655253164556962  7.068
0.818253164556962  8.914
1.6492215189873418  12.526
2.431677215189873  14.872
2.400120253164557  6.036
-0.2794240506329114  3.123
-1.493506329113924  2.616
1.7880379746835442  6.192
0.2733860759493671  3.389
2.050613924050633  16.406
-2.7535696202531645  13.386
-3.0698417721518987  2.252
3.818455696202532  14.349
3.9818860759493675  13.989
-1.8133291139240504  12.728
-0.41023417721518984  8.664
6.161107594936709  14.107
1.6968860759493671  11.598
-2.9737848101265825  10.657
3.188506329113924  4.437
0.4456962025316456  12.416
-2.660860759493671  0.892
-1.5127974683544303  4.128
1.1329367088607594  12.382
-1.3614050632911392  2.821
-1.1102088607594938  9.427
1.6989746835443038  11.464
0.7696582278481012  9.699
-2.271506329113924  9.091
2.229088607594937  15.691
0.2751392405063291  10.904
5.9410632911392405  14.927
-2.814512658227848  11.193
5.636050632911393  8.006
1.2831582278481013  16.391
-2.2626772151898735  11.257
-0.47032911392405063  5.231
-2.1874683544303797  10.305
1.82973417721519  3.807
-0.7587341772151899  7.587
1.0692215189873417  7.621
-2.1806645569620255  3.608
-1.441753164556962  9.029
-1.255746835443038  10.987
4.059354430379747  10.434
-1.412886075949367  7.073
-2.816240506329114  10.718
-1.9213481012658227  2.984
0.1555379746835443  11.731
-1.6139746835443038  7.794
-0.5617974683544303  12.45
-0.5882658227848101  7.22
-0.48248101265822785  12.901
-2.6370506329113925  3.554
4.175050632911392  8.293
-2.472784810126582  1.272
0.07018987341772152  6.991
-2.358594936708861  2.1
-2.6240506329113926  9.31
-2.0745253164556963  2.337
-1.5994367088607595  7.249
1.2598544303797468  10.79
-2.749221518987342  2.727
-1.1917784810126582  1.954
-2.59776582278481  4.296
-2.28573417721519  1.678
-0.6982215189873417  2.711
0.5085506329113924  5.746
-0.36437974683544305  11.877
-0.21403164556962026  4.792
-1.5754177215189873  4.856
-0.909620253164557  14.573
7.099936708860759  7.684
-1.7698037974683545  3.393
1.1014240506329114  17.666
2.4636518987341773  8.007
2.6864493670886076  15.23
1.6457088607594936  14.769
-1.0087151898734177  11.451
-2.3145822784810126  12.025
1.8795886075949368  11.437
-3.0160696202531643  4.743
2.0590632911392404  11.43
-3.0068037974683546  3.621
1.576860759493671  8.458
-0.06732278481012659  4.142
-2.5798860759493674  9.64
4.530879746835443  15.949
1.0755506329113924  7.469
-1.4913860759493671  7.132
-1.400101265822785  3.138
4.733107594936709  12.727
2.172759493670886  4.06
-3.136658227848101  3.285
0.9533544303797468  9.056
-2.6666202531645573  11.482
-1.1425316455696204  13.51
-1.8477911392405064  15.839
-0.8981582278481012  7.872
-3.282943037974684  1.019
-0.8073417721518987  4.21
3.919759493670886  10.888
-0.8075316455696203  3.984
-0.5222848101265822  5.212
-1.081993670886076  4.307
-0.18486708860759493  7.737
-2.4164367088607595  1.549
-2.2189810126582277  13.55
3.3272848101265824  9.347
-2.9657658227848103  1.791
-1.974373417721519  15.432
2.339018987341772  6.936
2.2974873417721517  12.273
-0.4720632911392405  5.161
-2.052677215189873  3.1
1.097006329113924  6.208
-1.2689746835443036  10.467
2.9933164556962026  12.855
-1.7801392405063292  4.127
2.165569620253165  11.176
-1.082854430379747  4.686
0.9051392405063291  17.427
-1.0409367088607595  3.484
5.19959493670886  12.046
1.0194113924050634  8.757
0.44239240506329114  16.486
-3.3035063291139237  0.635
2.1557025316455696  7.806
7.540379746835444  15.529
4.561158227848101  11.068
1.949145569620253  16.259
4.450265822784811  11.53
-0.8101012658227847  2.924
1.8212088607594936  9.461
1.0631835443037976  8.813
1.265506329113924  7.241
2.473417721518987  15.605
-1.478120253164557  7.869
-2.5339746835443036  3.368
2.2208037974683545  6.262
-0.996360759493671  15.759
1.856740506329114  12.476
-0.14524050632911392  7.875
-3.2330506329113926  2.64
4.282772151898734  14.745
-0.4401962025316456  14.462
2.3809493670886077  15.46
0.6196645569620253  5.266
1.1805063291139242  8.432
1.6376582278481013  7.184
-0.4450886075949367  6.171
0.7314936708860759  9.693
-1.2063924050632913  6.128
-0.22841772151898737  11.283
-2.1741518987341775  10.688
0.9283354430379747  12.72
1.3300696202531646  8.89
1.5140443037974682  7.415
3.9723860759493665  13.194
-1.9918924050632911  16.133
2.140626582278481  5.781
-1.4406772151898735  11.346
-0.720620253164557  4.911
4.3395  14.821
-1.9528164556962027  9.922
2.8737721518987343  13.253
1.7425189873417721  7.327
-0.6123101265822785  13.392
-0.8518797468354431  3.967
-2.0489430379746834  2.896
2.4483860759493674  11.378
-0.9075759493670885  13.825
-1.087006329113924  8.664
-0.7985569620253165  15.189
22.425632911392405  10.607
1.5232974683544305  8.784
0.3519240506329114  6.408
-0.5174620253164557  11.275
-2.0818987341772153  10.874
3.8156012658227847  15.398
4.383854430379746  11.844
-0.24661392405063293  6.638
-1.5634493670886076  5.18
-0.2891139240506329  6.7
-1.2540569620253164  8.714
-3.307354430379747  1.131
0.059202531645569614  13.189
1.2552088607594938  11.953
-1.036360759493671  9.014
0.7442594936708861  6.326
1.0101898734177217  14.288
-0.9548164556962024  3.204
3.042518987341772  6.759
-1.0705822784810126  4.91
3.352639240506329  12.349
-2.11003164556962  15.977
-2.8310949367088605  11.233
-2.658651898734177  1.036
-2.9409367088607596  2.065
4.325253164556962  9.367
5.52253164556962  5.792
3.970715189873418  11.965
0.2781329113924051  14.742
-2.089  3.049
3.156506329113924  13.757
-2.249259493670886  3.535
-0.003082278481012658  3.779
1.8347531645569621  6.319
3.3053164556962025  5.324
-0.03738607594936709  10.731
0.7512911392405063  5.957
0.8592974683544304  16.724
0.8866392405063291  13.935
-0.5219177215189873  8.697
-2.408816455696203  3.356
-2.001594936708861  13.118
-2.266253164556962  11.322
0.9941139240506328  7.813
1.1069050632911392  12.948
0.5018354430379747  7.183
1.198379746835443  13.254
-0.4020506329113924  7.419
4.582575949367088  7.453
-2.1706708860759494  13.018
0.03894936708860759  4.373
1.1619367088607595  13.253
-2.023772151898734  5.214
1.441025316455696  13.248
2.2664303797468355  8.973
0.1323164556962025  7.313
4.273139240506329  15.578
-2.307392405063291  3.038
0.26119620253164555  4.94
-2.9633101265822783  2.852
0.5655696202531646  4.102
-1.948379746835443  2.326
-1.0486645569620252  10.714
4.629835443037975  11.078
1.6144620253164557  11.75
0.9987151898734177  17.398
-1.3276962025316457  13.135
2.7119113924050633  8.435
-1.9944050632911392  10.456
0.9225443037974683  15.5
0.32443670886075954  4.737
-0.33367088607594936  9.233
3.5650063291139236  9.913
2.9410506329113923  8.541
4.279962025316456  16.809
1.8568670886075949  12.667
-1.2675379746835442  15.767
-0.2699240506329114  5.616
0.39196835443037975  6.304
-2.226487341772152  12.495
2.2552911392405064  15.939
0.01767721518987342  5.293
-1.6625759493670886  2.175
-3.091689873417722  4.755
-2.495322784810127  3.462
0.8814430379746836  9.413
0.4118101265822785  15.395
2.1555632911392406  11.198
-1.5175253164556963  10.035
-2.798126582278481  3.63
-0.3201772151898734  9.357
-3.1253101265822782  3.289
-2.8512784810126584  13.035
-0.07084810126582279  14.688
-0.46648101265822783  6.905
-1.8244240506329115  14.359
-1.6023164556962024  4.993
-0.4577215189873417  16.086
3.587835443037975  12.962
-2.5909873417721516  0.798
-0.8956455696202532  6.685
4.881246835443037  16.01
1.412392405063291  5.331
-1.2929810126582277  8.996
-0.01600632911392405  10.116
5.389424050632911  8.114
-0.33396835443037975  7.889
-2.134113924050633  13.367
4.827791139240507  11.142
-2.5229620253164557  2.849
1.810132911392405  11.851
6.265518987341772  11.031
4.87903164556962  11.424
3.7613291139240506  10.857
-1.328506329113924  8.957
0.2457721518987342  12.195
1.2966582278481014  8.456
0.6049620253164557  6.724
2.9503101265822784  4.42
2.7674177215189872  16.978
-1.5918101265822784  12.917
4.0705949367088605  12.173
5.233037974683545  9.059
1.1494303797468355  11.554
0.31118987341772153  6.589
2.9090696202531645  15.363
-0.6535822784810127  5.736
-0.7338227848101266  3.969
-1.7375949367088608  13.917
-0.6150949367088607  7.177
-1.96973417721519  8.499
-0.3761772151898734  3.574
-2.83123417721519  3.174
-0.434620253164557  4.932
-2.651848101265823  1.715
-0.5965949367088608  2.406
3.1816455696202532  13.22
-3.312094936708861  0.53
4.274348101265823  6.178
-3.338632911392405  0.507
3.238405063291139  12.254
-2.956955696202532  15.195
1.2454240506329113  10.943
3.1391455696202533  8.69
1.2432974683544304  11.859
-0.27960759493670884  9.158
-0.46597468354430377  5.686
0.2754113924050633  12.811
3.366620253164557  5.469
4.540417721518987  12.828
0.48758227848101265  10.299
-2.4768101265822784  1.657
-0.573753164556962  5.922
0.08848101265822785  8.692
2.0510506329113922  7.406
1.9735949367088605  14.404
-2.7791835443037973  2.604
-1.765867088607595  12.569
1.7670886075949366  11.498
2.1155  9.519
-0.5862594936708861  8.55
2.7002594936708864  4.785
1.2308291139240506  7.52
-3.069101265822785  3.618
1.3239556962025316  6.437
6.840379746835443  15.308
-1.6549620253164556  3.893
5.499417721518987  6.096
4.477778481012659  14.651
-0.5659683544303797  13.655
-2.4844240506329114  9.564
-2.917613924050633  3.576
-1.2340759493670888  1.634
2.515708860759494  15.405
-1.339639240506329  5.622
-2.425164556962025  5.761
4.505601265822785  13.6
2.0415949367088606  6.734
2.2885379746835444  17.353
1.7737341772151898  11.717
-2.9137784810126584  2.808
-0.911873417721519  15.385
2.835012658227848  13.052
0.8303227848101266  6.225
-2.6941898734177214  1.154
-2.3677025316455693  3.517
-0.30160759493670886  9.394
0.2915443037974684  4.119
-1.7918607594936706  1.708
1.2970443037974684  10.372
1.7331518987341774  12.653
-0.3612405063291139  13.144
2.161151898734177  8.144
1.1268924050632911  3.73
1.512367088607595  11.717
-2.6136898734177216  2.439
3.859386075949367  14.207
-1.965873417721519  12.83
0.21745569620253163  13.552
6.249639240506329  6.958
-1.1534620253164558  13.896
1.3903481012658228  7.33
2.3529873417721516  4.642
0.8057974683544304  14.222
-1.5909367088607596  1.75
-0.7356772151898734  3.873
-2.726253164556962  13.319
2.430259493670886  11.91
3.768987341772152  17.053
-1.89123417721519  10.262
-1.8379556962025316  1.948
3.003278481012658  14.691
-1.9757784810126582  1.689
-1.2156265822784809  13.192
-1.2391708860759494  4.138
1.3637594936708861  11.835
4.421443037974683  14.594
8.585316455696203  10.834
0.4432594936708861  3.782
2.0308417721518985  5.768
0.492620253164557  15.646
1.5575822784810127  13.511
-0.16422784810126584  5.711
0.8718544303797467  9.034
-0.1272405063291139  5.322
2.9669493670886076  6.344
-2.3734810126582278  5.202
-0.7857848101265823  3.275
3.938582278481013  8.666
3.408107594936709  17.194
0.7465253164556962  6.632
-0.8909303797468354  13.317
2.1293164556962028  11.271
-1.712721518987342  5.984
1.2052721518987342  6.456
2.819993670886076  8.072
-2.888594936708861  3.573
3.5058481012658227  15.313
0.7859367088607595  6.028
-1.1294873417721518  7.918
4.35026582278481  14.521
-0.49181645569620247  3.973
1.1388291139240507  14.093
-1.5965759493670886  4.205
-0.3746392405063291  13.511
0.5270253164556962  12.611
1.1428987341772152  11.849
0.42955696202531646  4.224
-0.6050696202531646  4.227
0.5164430379746835  14.009
-1.0735759493670887  10.237
3.677759493670886  10.214
-1.3955696202531647  4.971
-1.3038354430379746  10.164
1.4338101265822785  4.595
-3.2461139240506327  1.045
5.108974683544304  16.094
3.6464240506329113  15.44
-2.6758607594936707  3.705
-1.963158227848101  6.188
1.0437721518987342  5.581
-1.9921455696202532  12.652
-0.8637911392405064  2.242
-1.6985253164556964  4.088
0.47987974683544304  6.277
2.5737721518987344  4.687
-0.6224556962025316  12.345
-1.3501518987341774  1.921
0.33711392405063295  15.802
4.97026582278481  11.95
-1.3074050632911391  11.162
2.5542468354430383  8.724
-1.1444683544303798  7.634
0.21280379746835443  4.707
-0.39446835443037975  12.843
-2.4732278481012657  4.213
2.1675696202531647  12.624
-2.6811645569620253  2.065
-1.381386075949367  3.76
-2.887886075949367  2.253
0.06595569620253164  10.727
0.2693101265822785  6.62
-2.586215189873418  11.305
-2.899911392405063  1.388
-1.4103101265822786  5.493
-0.6221898734177215  12.875
-0.09656962025316455  6.174
-1.4670759493670886  14.339
0.2398101265822785  12.5
-2.7108227848101265  2.244
-2.0276582278481015  11.482
0.1796012658227848  7.251
3.0081772151898734  13.969
-2.9939113924050633  2.354
-2.6488734177215187  2.555
0.9762911392405063  8.834
-0.7527531645569621  4.819
0.5097088607594937  10.258
3.0295759493670884  11.575
-2.15926582278481  4.384
-0.07032278481012659  9.035
-2.559291139240506  1.143
-0.5417215189873418  7.406
1.3986139240506328  13.235
-1.9148860759493673  8.685
0.20297468354430379  7.819
8.235443037974683  14.974
-1.0213987341772153  2.363
0.01889873417721519  3.953
-2.274708860759494  1.519
2.5997088607594936  6.888
-1.6796455696202532  4.082
3.3889050632911393  8.279
-0.21771518987341773  6.328
-2.0237341772151898  15.136
3.3322151898734176  10.731
-0.451626582278481  5.797
0.490253164556962  8.032
-2.5787151898734177  2.486
0.597993670886076  9.742
2.608892405063291  17.007
3.882037974683544  10.793
-2.4652278481012657  9.127
6.260829113924051  9.342
7.313291139240507  13.76
3.5030569620253162  4.418
-0.7948101265822785  7.408
3.6985569620253163  8.183
-0.9604240506329115  1.672
-2.7428354430379747  9.659
1.6864430379746838  9.725
1.2259177215189874  6.83
-0.4902025316455696  11.967
-1.4345696202531646  3.596
2.3657215189873417  12.678
-0.5350253164556963  11.324
-1.6312215189873418  4.294
1.2052594936708863  12.179
-0.8633227848101266  10.292
-2.4995569620253164  6.034
0.22201898734177217  7.17
-0.6865063291139241  13.299
-0.8237848101265822  12.399
-1.479873417721519  10.537
3.0565949367088607  15.255
0.5267974683544303  7.524
-2.377588607594937  7.655
4.754012658227849  13.01
2.2302025316455696  14.617
1.386607594936709  13.207
-2.358873417721519  8.905
0.6941455696202532  5.175
-3.041854430379747  3.517
0.618379746835443  15.432
-2.226974683544304  3.534
-1.608006329113924  3.563
-2.0152594936708863  1.668
5.72120253164557  14.621
-0.9251075949367089  3.161
-2.2202405063291137  10.417
-2.8098924050632914  4.693
-2.283120253164557  2.214
5.427936708860759  11.573
0.23431012658227848  4.717
5.605474683544304  12.423
-2.6313291139240507  2.154
5.199696202531646  8.203
-1.6458101265822787  3.017
-0.23876582278481012  14.398
-1.8218101265822786  2.695
-0.2431139240506329  6.878
-0.632120253164557  7.752
4.075651898734177  7.926
-0.26627215189873416  6.073
1.0673417721518987  13.078
1.4387278481012657  8.363
-0.05661392405063291  15.716
-2.4120759493670887  4.837
3.1501455696202534  8.638
-0.37826582278481014  11.677
-2.1422278481012658  12.87
-2.51723417721519  5.028
-0.709512658227848  14.658
0.3614113924050633  2.747
5.572917721518987  10.077
-0.5249050632911393  10.186
1.4525696202531646  7.875
4.801715189873418  8.28
-0.4907215189873418  13.847
5.539943037974684  5.352
-0.4278670886075949  6.35
-0.04913924050632912  7.282
-1.0411202531645571  13.578
-3.0591012658227847  3.348
3.328069620253165  9.85
-1.3830316455696203  2.799
2.075037974683544  16.337
6.085056962025316  9.743
8.162721518987341  15.594
-2.3120632911392405  14.739
0.06539240506329115  11.024
-2.1666898734177216  10.166
3.910449367088608  11.804
3.17726582278481  13.56
1.2806835443037976  9.953
-0.31616455696202533  11.001
-2.432594936708861  1.329
1.385386075949367  16.189
-0.24426582278481013  14.943
3.6941898734177214  15.578
1.6931265822784811  6.338
-3.147607594936709  0.661
0.5351455696202532  8.405
-0.7384683544303797  3.731
-0.5409303797468354  10.319
2.1050569620253166  15.222
-2.275873417721519  9.857
-1.883025316455696  2.999
-2.7843291139240507  1.412
-2.57746835443038  1.6
-0.7044240506329115  6.907
-1.9629430379746835  11.825
0.2756139240506329  6.467
3.5503037974683544  13.569
-2.186981012658228  1.75
2.7200379746835446  7.6
0.4671582278481013  5.476
1.3772911392405063  9.048
-0.45167721518987336  9.411
-2.4473164556962024  3.811
4.489101265822785  15.338
-1.2951139240506329  4.821
1.5075949367088606  15.426
-2.181107594936709  4.96
-2.0828101265822787  5.359
3.160126582278481  4.384
-1.6979177215189873  3.498
3.8779050632911387  6.892
1.2189556962025316  8.835
-0.6780569620253164  3.346
-1.6698101265822785  11.489
4.448867088607595  12.453
2.253898734177215  11.103
-2.0951012658227848  2.749
3.4565822784810125  13.674
-1.6869430379746835  2.993
-1.6433734177215191  13.047
-0.23841772151898735  3.5
-2.156107594936709  2.386
-0.7844746835443038  4.557
5.545930379746835  3.957
0.6472848101265822  8.972
0.6444493670886076  11.469
-0.5032594936708861  5.253
2.654620253164557  7.672
-0.0641518987341772  8.052
3.9799556962025315  8.723
0.5352405063291139  13.131
1.3612594936708862  4.755
-1.6723037974683543  2.233
-1.6989050632911393  4.89
3.287487341772152  8.552
-1.3294050632911392  11.684
-2.8457974683544305  7.569
2.7125949367088604  8.739
3.2380253164556962  14.367
2.0158164556962026  8.256
4.201974683544304  8.554
6.463101265822784  13.212
1.6342784810126583  3.573
1.525012658227848  13.59
1.1306265822784811  4.521
2.6772911392405065  7.617
3.712405063291139  8.333
2.128506329113924  5.448
-2.815329113924051  1.787
1.7088227848101267  5.015
2.8222658227848103  6.752
-2.973632911392405  10.516
-0.7174493670886076  3.574
-1.1535696202531647  14.785
-1.593  4.232
-2.9544493670886074  1.288
0.6521075949367089  8.077
-0.23411392405063292  15.721
-0.691879746835443  10.809
-2.191  1.092
-1.3555696202531646  8.409
0.8244556962025317  3.461
1.351512658227848  16.153
3.099240506329114  7.988
-0.43603164556962026  9.524
-1.2900126582278482  4.105
-0.41454430379746837  6.0
1.9904177215189873  7.544
0.011436708860759493  7.486
3.155126582278481  15.015
-1.3994556962025317  2.409
0.08191139240506329  14.722
-2.3661772151898735  10.343
-0.4643101265822785  10.749
4.532443037974684  14.335
4.638670886075949  14.058
3.076518987341772  13.862
4.796955696202532  13.571
-2.104139240506329  13.204
-1.3222721518987341  14.231
-0.8002594936708861  1.919
2.7152025316455695  15.229
-0.5563544303797469  9.616
-3.080848101265823  4.032
0.25705696202531647  13.866
-1.392867088607595  16.38
-1.9962215189873418  8.004
1.816240506329114  7.075
3.919892405063291  12.916
-2.979392405063291  4.773
2.1806645569620255  10.875
0.7065316455696203  6.851
-1.1065696202531645  2.543
0.4057911392405063  3.381
-2.0921772151898734  14.164
1.7865886075949367  4.371
-2.401607594936709  12.957
0.3824367088607595  7.377
0.6214810126582279  9.931
-0.5662658227848101  8.434
1.9651582278481012  4.803
0.4784113924050633  5.693
-2.8525443037974685  3.665
-0.21164556962025316  5.398
7.516835443037976  10.528
7.422784810126582  11.529
8.610253164556962  13.166
-2.9516898734177217  2.157
2.3598164556962025  16.438
-2.322044303797468  4.12
0.0840632911392405  5.217
4.150753164556962  11.04
-1.9679113924050633  13.821
3.590101265822785  7.94
3.3835569620253163  5.027
0.5608797468354431  10.07
7.755443037974683  14.971
1.747487341772152  7.141
-2.253632911392405  5.387
-1.3055253164556961  6.14
-0.4771898734177215  16.89
-2.76193670886076  1.062
1.6043354430379748  4.635
-1.4177025316455698  3.959
2.6281265822784814  3.487
3.379145569620253  5.567
-2.3631772151898733  14.857
5.7235  16.199
2.9936202531645573  11.054
0.9117341772151899  6.774
0.09847468354430379  10.382
-2.5064556962025315  11.116
1.4190379746835442  15.393
0.7371962025316456  16.312
-2.792886075949367  10.523
4.263626582278481  14.871
2.5858291139240506  11.067
-1.007613924050633  4.953
-1.8678291139240508  4.366
-2.2979303797468353  3.02
-0.23652531645569622  9.899
-2.3335632911392405  9.949
-1.350645569620253  4.723
0.6616772151898734  15.596
0.2711582278481013  7.443
-1.2444873417721518  2.997
2.879506329113924  6.114
-0.5991898734177215  13.856
3.6530886075949365  10.238
-2.485879746835443  11.489
0.016639240506329114  11.355
2.567601265822785  6.62
0.489493670886076  9.895
-1.52776582278481  10.285
3.8466898734177217  11.716
0.7636898734177215  14.331
-2.430240506329114  5.356
2.766056962025316  3.749
-1.0130443037974683  14.4
-0.10659493670886075  15.253
-2.284018987341772  5.238
-0.7642278481012659  14.785
-2.958626582278481  0.815
-2.5879367088607594  1.251
-0.15020253164556963  7.64
-0.7923734177215189  2.02
-2.587993670886076  1.964
0.25427848101265826  12.573
6.92126582278481  14.708
2.681892405063291  4.433
1.8933291139240507  3.229
-2.835158227848101  11.191
0.15812658227848103  7.257
1.0090126582278482  15.36
-2.1880822784810126  11.334
4.487063291139241  7.782
2.561392405063291  9.446
2.2775506329113924  11.306
-2.3123670886075947  10.84
3.945879746835443  6.891
-0.9938164556962025  10.965
-2.4299113924050633  1.154
4.898208860759494  13.039
5.836006329113925  9.376
1.0440949367088608  8.141
-1.3283481012658227  12.184
-0.040822784810126585  15.664
-2.8353164556962027  15.323
1.7353481012658227  11.131
1.9914367088607594  13.551
1.2079050632911392  5.206
1.2720506329113925  12.979
6.481708860759493  10.742
-1.9820632911392404  1.539
-1.1199556962025317  7.82
-1.1648987341772152  7.547
1.3926708860759494  4.247
1.293259493670886  5.15
-3.4042088607594936  0.555
-2.160841772151899  14.036
0.36215822784810126  8.554
5.541544303797468  13.035
-2.216993670886076  10.294
-2.0225569620253165  2.602
2.31476582278481  6.552
1.8940000000000001  14.766
1.5283291139240507  6.647
-2.303911392405063  5.009
4.381993670886076  14.942
3.2206455696202534  14.355
-0.9232721518987342  13.17
1.4290949367088608  11.345
-3.0791645569620254  0.97
-2.767620253164557  2.328
4.493094936708861  10.842
4.252537974683544  9.646
0.02350632911392405  3.144
-1.5904556962025316  1.981
1.8100189873417722  5.203
-2.0659177215189874  10.873
-3.372962025316456  0.705
-0.4502278481012658  16.835
-0.3970316455696203  7.735
3.1625822784810125  16.319
-0.0885506329113924  6.11
5.495101265822785  7.746
-1.287398734177215  8.388
2.458664556962025  9.644
-2.319113924050633  6.862
0.3729810126582278  6.344
1.4504177215189873  16.625
3.806955696202532  13.245
-2.1025569620253166  4.874
1.8477341772151898  12.875
-1.02023417721519  8.008
-0.0990506329113924  14.791
1.7368607594936707  7.331
4.468949367088608  16.072
0.5339746835443038  8.556
4.0515632911392405  13.597
-0.24482911392405063  13.229
3.7706455696202528  7.259
-0.2237721518987342  5.294
0.8228670886075949  6.499
-1.149632911392405  3.595
-1.4262721518987342  2.607
-0.18482911392405063  5.889
-1.7577784810126582  11.987
0.6188607594936709  3.831
6.2691392405063295  14.543
-0.825867088607595  12.079
-1.6441582278481013  10.247
0.586613924050633  6.13
0.39306962025316455  4.7
-1.0237468354430381  2.629
0.8031329113924051  13.329
7.345379746835443  13.846
-1.24226582278481  3.375
-3.1014177215189873  1.276
2.0605569620253164  5.337
-1.9038164556962025  2.28
3.497411392405063  7.315
1.957727848101266  12.174
1.0302848101265822  15.084
1.852518987341772  15.095
-0.005962025316455696  8.423
1.2361582278481011  7.661
-2.209886075949367  3.798
-2.315025316455696  11.585
-1.043158227848101  5.273
0.803860759493671  7.723
-1.7974240506329113  2.386
0.4451392405063291  11.493
3.80046835443038  9.516
-0.2185126582278481  11.994
3.0238734177215187  13.626
2.5637151898734176  12.576
1.5870316455696203  7.71
2.028044303797468  11.154
-2.6176898734177216  2.069
1.052506329113924  11.897
-2.0769683544303796  3.183
2.0364999999999998  12.915
-2.0849240506329116  4.243
-2.768348101265823  11.468
1.8465443037974685  9.274
1.565518987341772  15.73
-2.1057151898734174  2.998
1.5629240506329114  11.335
-0.8142151898734177  5.164
-2.6878354430379745  4.105
-0.5844240506329114  13.19
1.580651898734177  4.756
-2.810873417721519  3.45
-2.671905063291139  11.948
1.1632911392405063  6.72
0.3580379746835443  14.235
-0.7888417721518988  14.792
2.970044303797468  7.233
1.6219556962025317  6.033
1.3109430379746836  10.365
0.3870886075949367  2.692
0.14194303797468355  16.585
-3.040006329113924  0.511
-0.8850632911392405  5.632
-1.509645569620253  8.327
-2.6820696202531646  2.444
-0.4999493670886076  11.465
4.330455696202532  14.304
-1.0194367088607594  10.667
-0.0058734177215189875  10.118
2.795012658227848  15.335
-0.037278481012658224  7.73
-1.564632911392405  11.379
0.6194746835443038  2.768
-0.21530379746835443  7.368
-0.005740506329113924  6.178
6.192056962025316  11.696
-0.9623797468354431  15.467
-1.7460886075949367  3.131
-1.8959430379746838  13.894
3.624917721518987  16.241
-0.4303101265822785  6.646
4.519911392405063  12.744
1.3248164556962025  4.616
-0.47031645569620256  4.072
0.4852658227848101  7.881
-0.6168860759493671  10.746
-0.7965253164556962  4.86
-0.3005886075949367  4.198
0.7272215189873418  15.115
-2.2321645569620254  10.799
1.1524430379746837  14.342
-0.44008227848101267  9.71
-2.3009113924050633  4.199
1.133620253164557  13.47
-0.9444810126582279  14.393
-1.4412215189873416  4.772
-1.2091645569620253  9.981
-2.077329113924051  10.386
-2.1564493670886073  3.708
1.1313607594936708  14.839
0.1565  3.551
0.10710126582278481  6.783
5.539227848101266  6.525
-1.912158227848101  12.269
-1.3454050632911394  11.741
1.3168797468354432  6.98
2.4696645569620252  7.994
0.18114556962025316  6.596
-1.0934873417721518  3.1
2.3976898734177214  8.332
-1.485759493670886  1.545
-2.9618291139240505  1.342
-1.836525316455696  10.476
4.033594936708861  11.093
-2.830012658227848  3.121
-1.1146518987341774  5.185
-1.6757468354430378  4.947
-2.537360759493671  1.59
-1.751772151898734  3.052
0.974246835443038  6.966
1.7702215189873418  5.463
2.1446392405063293  8.3
-0.6197405063291139  6.72
0.6522848101265823  12.409
-2.391132911392405  3.035
-2.7906518987341773  4.718
1.117259493670886  11.683
-2.3110379746835443  5.241
1.4911645569620253  12.376
-1.6486139240506328  4.228
0.644879746835443  3.318
-2.6848417721518985  4.298
2.32076582278481  13.696
4.789506329113924  10.046
-1.6997784810126582  4.819
0.13662025316455695  12.969
0.5927848101265822  7.875
1.9516962025316456  6.223
1.2483987341772154  15.003
2.5045189873417724  12.129
-0.2895949367088608  3.239
1.6156139240506329  12.907
4.204778481012658  11.863
2.494518987341772  16.426
1.5069556962025317  6.639
2.2268987341772153  7.303
3.1855886075949367  12.311
0.8830379746835444  8.034
3.5286455696202528  12.231
-0.5184177215189874  11.117
-0.453379746835443  12.714
-3.1446835443037977  9.572
0.932753164556962  9.515
1.0097151898734178  7.429
2.2996835443037975  6.816
-2.952310126582278  10.862
-3.0387088607594936  1.718
-3.072145569620253  0.764
