# Supplementary material for: Single-chain dimers from de novo immunoglobulins as robust scaffolds for multiple binding loops
Source: Nat Commun. 2023 Sep 23;14:5939. doi: 10.1038/s41467-023-41717-5 (PMC10517939; doi:10.1038/s41467-023-41717-5)
Supplement: Supplementary file 6 — Source data [file 41467_2023_41717_MOESM6_ESM.zip › SuppFig9_scIg14m.txt]

-2.9430379746835444  10.234
-2.8037974683544302  3.18
-2.759493670886076  0.622
-2.7341772151898733  1.441
-2.670886075949367  1.058
-2.518987341772152  3.799
-2.367088607594937  1.4
-2.107594936708861  11.52
-1.9367088607594938  3.691
-1.7974683544303798  2.113
-1.6898734177215189  3.815
-1.4430379746835442  12.187
-1.3291139240506329  1.017
-1.1772151898734178  1.225
-1.0253164556962024  1.95
-0.9873417721518988  1.546
-0.7974683544303798  9.094
-0.689873417721519  13.925
-0.5506329113924051  2.735
-0.43037974683544306  4.119
-0.1962025316455696  1.506
-0.05063291139240506  6.109
0.08227848101265822  4.062
0.33544303797468356  3.711
0.4240506329113924  2.07
0.5949367088607594  4.206
0.9430379746835443  5.874
0.9556962025316456  3.557
1.3544303797468353  8.174
1.360759493670886  3.11
1.4556962025316456  7.432
1.6455696202531647  2.291
1.6455696202531647  7.315
1.740506329113924  6.54
1.7658227848101267  3.779
1.879746835443038  6.512
1.8987341772151898  6.832
2.0443037974683542  6.632
2.0443037974683542  6.825
2.050632911392405  3.344
2.132911392405063  2.428
2.1835443037974684  7.035
2.189873417721519  4.429
2.4177215189873418  4.208
2.550632911392405  8.805
2.7088607594936707  8.282
2.7658227848101267  13.639
2.9050632911392404  12.314
2.911392405063291  5.038
3.3860759493670884  5.124
3.4430379746835444  6.904
3.5126582278481013  12.998
3.7088607594936707  4.002
3.7911392405063293  8.926
3.9177215189873418  8.813
4.075949367088608  3.398
4.310126582278481  5.751
4.841772151898734  6.338
4.987341772151899  2.93
4.993670886075949  8.408
5.075949367088608  10.778
5.19620253164557  9.115
5.550632911392405  7.073
5.753164556962025  6.665
5.765822784810126  11.397
6.1835443037974684  4.639
6.6835443037974684  15.086
6.746835443037975  4.165
7.1075949367088604  12.384
7.310126582278481  11.222
7.386075949367089  10.725
7.639240506329114  8.062
7.7405063291139244  15.793
7.765822784810126  17.673
7.841772151898734  13.069
7.974683544303797  6.852
8.10126582278481  10.544
8.215189873417721  6.983
8.29746835443038  12.076
8.49367088607595  13.954
8.721518987341772  13.038
8.949367088607595  12.664
9.056962025316455  14.036
9.158227848101266  11.877
9.221518987341772  4.515
9.259493670886076  4.936
9.715189873417721  8.409
10.632911392405063  6.815
10.645569620253164  12.53
10.664556962025317  13.097
11.012658227848101  15.048
11.151898734177216  10.07
11.158227848101266  6.535
12.740506329113924  8.719
13.063291139240507  7.851
13.132911392405063  8.621
13.227848101265822  9.295
13.955696202531646  7.358
14.272151898734178  15.774
14.424050632911392  6.399
14.620253164556962  8.681
14.670886075949367  9.078
15.221518987341772  11.721
19.044303797468356  5.227
-3.2721518987341773  0.398
-3.259493670886076  0.874
-3.0759493670886076  2.582
-3.069620253164557  0.802
-3.037974683544304  3.664
-3.0253164556962027  4.243
-2.9430379746835444  2.758
-2.607594936708861  3.745
-2.430379746835443  4.65
-2.2721518987341773  1.206
-2.2341772151898733  11.474
-2.170886075949367  2.299
-2.151898734177215  2.742
-2.050632911392405  10.186
-2.0063291139240507  13.084
-1.8670886075949367  3.217
-1.6835443037974684  2.282
-1.4303797468354431  12.766
-1.360759493670886  12.72
-1.1898734177215189  2.406
-0.8481012658227848  8.409
-0.8354430379746836  2.432
-0.7974683544303798  10.481
-0.7848101265822784  3.686
-0.7341772151898734  11.224
-0.5759493670886076  3.625
-0.5253164556962026  4.607
-0.08227848101265822  3.668
0.0949367088607595  2.986
0.13924050632911392  4.03
0.1962025316455696  3.454
0.22151898734177214  3.95
0.310126582278481  4.364
0.3291139240506329  2.338
0.33544303797468356  2.285
0.5949367088607594  3.962
0.9810126582278481  9.002
0.9873417721518988  6.247
1.1329113924050633  2.818
1.1835443037974684  11.23
1.259493670886076  3.398
1.4620253164556962  8.404
1.5759493670886076  3.613
1.8481012658227849  3.586
1.9050632911392404  3.374
1.9240506329113924  8.197
2.050632911392405  13.701
2.1139240506329116  3.854
2.1202531645569622  4.827
2.278481012658228  5.966
2.2848101265822787  4.77
2.3354430379746836  8.327
2.3544303797468356  10.448
2.392405063291139  2.703
2.4050632911392404  12.223
3.0316455696202533  6.102
3.221518987341772  9.595
3.2911392405063293  3.422
3.4240506329113924  10.017
3.6012658227848102  9.631
3.6835443037974684  3.42
3.7468354430379747  12.763
3.7531645569620253  8.756
4.018987341772152  10.803
4.018987341772152  13.386
4.405063291139241  4.771
4.436708860759493  8.253
4.89873417721519  5.15
4.993670886075949  4.296
5.006329113924051  7.076
5.215189873417722  15.386
5.215189873417722  7.569
5.3924050632911396  14.557
5.594936708860759  10.694
5.594936708860759  4.974
5.7974683544303796  7.631
6.30379746835443  4.505
6.544303797468355  6.699
6.715189873417722  6.531
6.715189873417722  8.484
7.2594936708860756  4.735
7.518987341772152  3.398
7.6265822784810124  8.859
8.00632911392405  7.125
8.227848101265822  11.109
8.335443037974683  6.845
8.367088607594937  7.757
8.727848101265822  13.947
8.987341772151899  13.473
9.126582278481013  5.304
9.379746835443038  12.559
9.613924050632912  14.466
9.79746835443038  6.277
9.810126582278482  9.597
9.841772151898734  10.998
10.531645569620252  9.322
11.018987341772151  9.341
12.075949367088608  11.991
12.234177215189874  7.931
12.386075949367088  11.352
13.943037974683545  8.223
13.981012658227849  13.01
14.037974683544304  12.791
15.79746835443038  5.259
-2.930379746835443  3.994
-2.9177215189873418  3.408
-2.7341772151898733  3.138
-2.670886075949367  3.08
-2.632911392405063  1.058
-2.3860759493670884  0.767
-1.9303797468354431  4.178
-1.8164556962025316  3.486
-1.7658227848101267  3.889
-1.7468354430379747  2.539
-1.7341772151898733  2.247
-1.5316455696202531  5.054
-1.5  1.859
-1.4683544303797469  1.907
-1.4556962025316456  2.804
-1.3670886075949367  1.435
-1.3164556962025316  4.203
-1.139240506329114  1.882
-1.1265822784810127  3.057
-0.8417721518987342  3.599
-0.8291139240506329  9.53
-0.7658227848101266  4.38
-0.6075949367088608  2.883
-0.43670886075949367  3.392
-0.36075949367088606  3.349
-0.36075949367088606  6.39
-0.21518987341772153  2.36
-0.06329113924050633  12.829
0.0  4.187
0.056962025316455694  2.875
0.34177215189873417  1.708
0.4177215189873418  7.362
0.7848101265822784  5.975
0.9810126582278481  3.116
1.0569620253164558  10.951
1.0632911392405062  7.781
1.1898734177215189  12.894
1.2341772151898733  9.18
1.3417721518987342  2.685
1.379746835443038  2.819
1.4113924050632911  5.246
1.4430379746835442  6.38
1.4873417721518987  5.131
1.5253164556962024  13.514
1.5759493670886076  8.109
1.6518987341772151  10.933
1.7088607594936709  3.659
1.8037974683544304  6.483
1.8291139240506329  4.043
1.8987341772151898  2.328
2.3544303797468356  2.53
2.4873417721518987  4.883
2.670886075949367  6.366
3.0063291139240507  4.122
3.0822784810126582  8.692
3.0949367088607596  2.349
3.1582278481012658  11.844
3.221518987341772  13.586
3.3544303797468356  3.012
3.392405063291139  3.263
3.651898734177215  4.508
4.012658227848101  9.388
4.1075949367088604  3.786
4.120253164556962  3.262
4.563291139240507  5.806
4.930379746835443  3.806
5.075949367088608  6.103
5.10126582278481  7.532
5.1455696202531644  8.853
5.487341772151899  5.6
5.550632911392405  12.892
6.050632911392405  12.337
6.215189873417722  12.78
6.7025316455696204  8.449
6.924050632911392  9.323
7.2405063291139244  10.017
7.284810126582278  7.108
7.3924050632911396  14.51
7.6645569620253164  15.398
7.7594936708860756  6.794
7.829113924050633  7.734
8.012658227848101  13.417
8.183544303797468  12.307
8.341772151898734  6.827
8.639240506329115  15.484
8.854430379746836  14.456
8.854430379746836  3.197
9.031645569620252  7.597
9.39240506329114  5.137
9.462025316455696  10.001
9.582278481012658  11.018
9.70253164556962  13.463
10.075949367088608  7.916
10.145569620253164  14.281
10.443037974683545  10.072
10.468354430379748  8.216
10.854430379746836  6.646
11.044303797468354  10.797
12.208860759493671  7.844
12.563291139240507  9.184
13.094936708860759  5.537
14.183544303797468  9.15
14.632911392405063  11.102
14.721518987341772  9.221
-3.0316455696202533  0.766
-3.0316455696202533  1.142
-2.8987341772151898  1.068
-2.8797468354430378  0.858
-2.7278481012658227  2.481
-2.6645569620253164  1.203
-2.5253164556962027  2.432
-2.462025316455696  3.515
-2.2974683544303796  0.602
-2.1265822784810124  1.825
-1.9683544303797469  5.386
-1.879746835443038  3.901
-1.8734177215189873  3.509
-1.7784810126582278  2.035
-1.7658227848101267  2.265
-1.6835443037974684  2.587
-1.4493670886075949  3.491
-1.4367088607594938  1.683
-1.4303797468354431  1.065
-1.259493670886076  10.542
-1.2025316455696202  2.538
-1.1645569620253164  1.91
-1.0696202531645569  11.301
-0.9493670886075949  4.355
-0.9177215189873418  4.062
-0.8227848101265823  5.173
-0.6139240506329114  2.02
-0.27848101265822783  5.721
-0.1962025316455696  2.701
-0.12025316455696203  3.949
0.05063291139240506  2.683
0.20253164556962025  2.658
0.27848101265822783  10.405
0.3291139240506329  4.081
0.5063291139240507  11.838
0.7088607594936709  5.182
0.8670886075949367  3.22
0.9873417721518988  6.248
1.1455696202531647  13.781
1.2531645569620253  3.843
1.4430379746835442  7.888
1.5126582278481013  3.595
1.6835443037974684  10.854
1.740506329113924  4.626
1.7974683544303798  3.056
1.8860759493670887  8.16
1.9050632911392404  4.835
1.9303797468354431  10.558
2.0822784810126582  5.094
2.0822784810126582  8.08
2.088607594936709  12.142
2.0949367088607596  7.596
2.1012658227848102  9.488
2.1139240506329116  5.567
2.2341772151898733  8.167
2.259493670886076  3.632
2.348101265822785  9.85
2.3607594936708862  7.297
2.7025316455696204  8.593
2.778481012658228  3.55
2.930379746835443  9.821
2.9936708860759493  7.605
3.0443037974683542  3.939
3.0632911392405062  8.119
3.2658227848101267  12.716
3.7341772151898733  2.995
3.9177215189873418  12.681
3.9683544303797467  5.207
4.0886075949367084  6.229
4.2784810126582276  9.836
4.348101265822785  9.758
4.405063291139241  3.643
4.784810126582278  7.205
5.132911392405063  12.462
5.265822784810126  11.318
5.322784810126582  3.721
5.556962025316456  7.718
5.658227848101266  15.578
5.8164556962025316  11.804
5.829113924050633  10.409
5.936708860759493  8.025
6.139240506329114  8.557
6.417721518987341  7.827
7.4113924050632916  3.47
7.670886075949367  3.571
7.936708860759493  8.227
8.215189873417721  7.317
8.367088607594937  6.165
8.39873417721519  9.991
8.487341772151899  7.48
8.854430379746836  13.873
8.974683544303797  6.666
9.348101265822784  8.086
9.354430379746836  5.747
9.544303797468354  9.284
9.613924050632912  16.21
10.816455696202532  5.893
10.943037974683545  8.548
11.575949367088608  7.668
11.765822784810126  6.489
12.727848101265822  10.758
12.91139240506329  8.361
13.854430379746836  9.805
21.550632911392405  9.901
-3.2278481012658227  0.541
-3.1582278481012658  0.918
-3.069620253164557  1.831
-3.069620253164557  2.535
-2.911392405063291  1.907
-2.867088607594937  2.574
-2.8354430379746836  1.436
-2.4746835443037973  1.811
-2.4430379746835444  1.976
-2.392405063291139  3.901
-2.3860759493670884  2.12
-2.3797468354430378  1.692
-2.3544303797468356  1.071
-2.2721518987341773  1.731
-2.0949367088607596  1.576
-2.0  3.424
-1.8734177215189873  2.614
-1.8481012658227849  8.103
-1.8417721518987342  2.637
-1.7215189873417722  4.542
-1.7088607594936709  12.662
-1.6012658227848102  1.674
-1.5316455696202531  4.039
-1.4303797468354431  3.005
-1.2531645569620253  1.244
-1.018987341772152  2.408
-0.9810126582278481  3.12
-0.7215189873417721  1.838
-0.5632911392405063  12.424
-0.47468354430379744  6.47
-0.2911392405063291  2.283
0.0  2.696
0.25316455696202533  1.811
0.25316455696202533  3.948
0.5506329113924051  10.648
0.5506329113924051  2.876
0.6772151898734177  9.464
0.7531645569620253  2.768
0.8417721518987342  2.191
1.0443037974683544  3.396
1.2911392405063291  3.078
1.4113924050632911  6.931
1.4556962025316456  7.52
1.481012658227848  6.346
1.5126582278481013  11.953
1.620253164556962  6.667
1.639240506329114  7.989
1.6518987341772151  7.569
1.8417721518987342  5.708
2.367088607594937  4.599
2.4936708860759493  6.876
2.6835443037974684  5.854
2.7658227848101267  3.103
2.8607594936708862  6.444
3.6962025316455698  6.444
3.759493670886076  2.972
3.8164556962025316  5.041
4.151898734177215  3.02
4.329113924050633  14.734
4.518987341772152  3.425
4.7405063291139244  13.508
4.943037974683544  5.816
5.132911392405063  11.776
5.19620253164557  4.381
5.632911392405063  12.374
5.69620253164557  5.443
5.715189873417722  5.652
5.727848101265823  11.887
5.753164556962025  9.015
6.018987341772152  5.296
6.284810126582278  13.668
6.462025316455696  4.955
6.5886075949367084  5.926
6.620253164556962  10.54
6.962025316455696  14.891
6.974683544303797  7.677
7.151898734177215  7.522
7.227848101265823  7.609
7.632911392405063  4.9
7.772151898734177  9.279
7.8164556962025316  4.646
7.89873417721519  3.446
7.89873417721519  8.461
7.962025316455696  5.379
8.145569620253164  7.479
8.234177215189874  11.704
8.487341772151899  4.158
8.689873417721518  4.465
9.126582278481013  13.122
9.151898734177216  12.11
9.259493670886076  12.759
9.360759493670885  7.505
9.715189873417721  7.138
10.367088607594937  10.338
10.474683544303797  6.572
10.727848101265822  4.881
10.917721518987342  9.256
11.063291139240507  5.257
11.80379746835443  9.502
11.879746835443038  12.726
12.69620253164557  14.175
12.943037974683545  9.036
13.018987341772151  9.378
17.867088607594937  7.916
-3.1202531645569622  2.582
-3.0  1.123
-2.911392405063291  2.325
-2.7531645569620253  1.934
-2.449367088607595  0.819
-2.4430379746835444  11.914
-2.4430379746835444  1.939
-2.170886075949367  3.131
-2.0759493670886076  2.105
-1.9113924050632911  10.853
-1.8417721518987342  11.053
-1.5569620253164558  10.968
-1.5569620253164558  3.338
-1.3417721518987342  2.019
-1.2025316455696202  11.152
-1.0696202531645569  2.513
-1.018987341772152  3.629
-0.7911392405063291  2.687
-0.7025316455696202  9.361
-0.6329113924050633  3.089
-0.4177215189873418  10.841
-0.2911392405063291  2.197
-0.22784810126582278  5.039
-0.17721518987341772  3.964
0.22784810126582278  2.998
0.2468354430379747  4.703
0.3670886075949367  4.12
0.3670886075949367  5.073
0.7721518987341772  11.18
0.9556962025316456  6.103
1.0253164556962024  3.372
1.0379746835443038  4.649
1.0506329113924051  8.156
1.1329113924050633  7.225
1.1518987341772151  3.958
1.2215189873417722  3.126
1.240506329113924  4.537
1.3037974683544304  4.121
1.4303797468354431  4.473
1.5569620253164558  2.671
1.6012658227848102  3.632
1.6708860759493671  5.122
1.7025316455696202  13.928
1.8101265822784811  4.436
1.9493670886075949  7.63
1.9683544303797469  11.055
2.069620253164557  3.834
2.1582278481012658  3.055
2.2468354430379747  2.194
2.3227848101265822  11.945
2.3860759493670884  6.626
2.430379746835443  6.921
2.462025316455696  10.966
2.7278481012658227  5.383
2.8797468354430378  2.374
2.8987341772151898  2.381
3.1835443037974684  6.271
3.1835443037974684  6.774
3.1962025316455698  3.131
3.4683544303797467  11.532
4.044303797468355  11.884
4.120253164556962  8.807
4.379746835443038  6.146
4.512658227848101  4.609
4.575949367088608  13.513
4.772151898734177  6.59
4.962025316455696  12.568
5.0  11.275
5.0  6.078
5.006329113924051  13.444
5.879746835443038  7.072
5.968354430379747  11.615
6.031645569620253  5.669
6.215189873417722  7.122
6.386075949367089  4.048
6.563291139240507  6.363
6.620253164556962  15.281
7.050632911392405  5.488
7.177215189873418  10.259
7.3544303797468356  4.182
7.3924050632911396  8.348
7.575949367088608  6.664
7.715189873417722  10.603
7.7974683544303796  10.347
8.531645569620252  7.341
8.651898734177216  10.277
8.835443037974683  13.676
9.424050632911392  10.624
9.455696202531646  10.082
9.594936708860759  6.916
9.879746835443038  14.54
10.08860759493671  8.552
10.139240506329115  5.798
10.39873417721519  7.701
10.670886075949367  7.634
10.835443037974683  8.336
10.860759493670885  12.672
11.012658227848101  9.312
11.518987341772151  13.381
11.835443037974683  5.573
12.158227848101266  13.911
14.556962025316455  6.233
14.670886075949367  8.923
15.012658227848101  6.855
-3.2468354430379747  0.524
-3.018987341772152  2.821
-2.5632911392405062  0.829
-2.481012658227848  3.766
-2.430379746835443  3.766
-2.0949367088607596  3.836
-2.018987341772152  3.203
-1.7721518987341771  2.215
-1.7658227848101267  4.009
-1.5443037974683544  6.723
-1.0822784810126582  1.795
-0.7911392405063291  2.957
-0.6645569620253164  11.34
-0.5569620253164557  2.827
-0.4430379746835443  9.822
-0.4240506329113924  7.173
-0.35443037974683544  3.191
-0.3227848101265823  9.999
-0.31645569620253167  12.956
-0.2468354430379747  4.29
-0.21518987341772153  1.992
-0.17721518987341772  4.571
-0.17088607594936708  10.548
0.06329113924050633  11.602
0.16455696202531644  10.433
0.1962025316455696  13.675
0.35443037974683544  11.707
0.620253164556962  14.891
0.620253164556962  9.48
0.7088607594936709  10.051
0.7974683544303798  2.19
0.9556962025316456  7.835
1.0759493670886076  3.908
1.1012658227848102  3.093
1.2025316455696202  5.364
1.3227848101265822  4.362
1.3291139240506329  13.454
1.379746835443038  6.125
1.4113924050632911  4.538
1.6012658227848102  4.412
1.6329113924050633  4.706
1.6898734177215189  8.147
1.860759493670886  10.639
1.8734177215189873  2.128
1.9050632911392404  2.281
1.9683544303797469  6.948
2.2025316455696204  4.377
2.3417721518987342  11.201
2.4556962025316458  13.309
2.5126582278481013  4.441
2.6012658227848102  2.258
2.6962025316455698  6.153
2.7658227848101267  7.994
2.8987341772151898  3.876
3.5063291139240507  4.918
3.5316455696202533  13.898
3.5632911392405062  2.321
4.113924050632911  7.268
4.30379746835443  7.34
4.3354430379746836  8.324
4.474683544303797  8.27
4.481012658227848  14.481
4.60126582278481  4.305
4.6645569620253164  6.706
4.689873417721519  5.303
5.3924050632911396  9.763
5.4113924050632916  11.733
5.449367088607595  7.113
5.613924050632911  7.302
5.69620253164557  5.311
6.056962025316456  13.034
6.113924050632911  5.814
6.329113924050633  9.082
6.386075949367089  12.947
6.518987341772152  6.846
6.550632911392405  3.816
7.132911392405063  3.99
7.170886075949367  5.785
7.487341772151899  11.311
7.550632911392405  12.282
7.556962025316456  8.277
7.886075949367089  9.282
8.025316455696203  7.012
8.310126582278482  12.781
8.39240506329114  6.843
8.550632911392405  10.967
8.715189873417721  7.729
8.835443037974683  9.403
8.924050632911392  12.735
8.930379746835444  6.193
9.031645569620252  6.444
9.386075949367088  10.968
9.594936708860759  5.2
9.727848101265822  9.656
9.943037974683545  10.201
10.658227848101266  6.603
10.715189873417721  4.138
10.854430379746836  7.122
10.917721518987342  7.276
11.120253164556962  4.851
11.132911392405063  5.342
11.550632911392405  8.308
11.987341772151899  11.326
12.550632911392405  11.79
-3.1392405063291138  0.862
-3.0949367088607596  1.56
-3.0443037974683542  1.244
-3.0443037974683542  3.515
-2.9683544303797467  3.219
-2.867088607594937  0.688
-2.7468354430379747  1.466
-2.740506329113924  1.11
-2.5569620253164556  3.567
-2.4873417721518987  3.559
-2.221518987341772  3.34
-2.1645569620253164  10.898
-1.8481012658227849  3.147
-1.7974683544303798  2.352
-1.7341772151898733  3.69
-1.7025316455696202  2.772
-1.6518987341772151  11.315
-1.620253164556962  4.238
-1.5253164556962024  9.654
-1.4936708860759493  3.833
-1.4177215189873418  6.088
-1.4113924050632911  1.732
-1.3291139240506329  2.51
-1.1582278481012658  1.536
-1.0886075949367089  3.05
-0.9367088607594937  2.181
-0.8291139240506329  6.877
-0.0949367088607595  7.456
0.11392405063291139  10.613
0.23417721518987342  2.914
0.2974683544303797  10.851
0.379746835443038  2.996
0.43037974683544306  3.783
0.5253164556962026  11.967
0.7151898734177216  7.608
0.7341772151898734  5.269
0.7658227848101266  3.142
0.8607594936708861  10.324
0.8860759493670886  4.065
1.0316455696202531  3.411
1.0759493670886076  14.34
1.0949367088607596  4.106
1.1835443037974684  7.762
1.2721518987341771  4.049
1.3101265822784811  5.411
1.3227848101265822  2.326
1.4240506329113924  14.467
1.4493670886075949  7.139
1.5126582278481013  12.794
1.5253164556962024  5.331
1.5632911392405062  7.737
1.6455696202531647  14.881
1.6835443037974684  4.117
1.9177215189873418  8.173
2.018987341772152  12.818
2.0443037974683542  4.134
2.088607594936709  4.393
2.1012658227848102  7.265
2.4936708860759493  2.927
2.5316455696202533  4.873
3.1012658227848102  11.541
3.1265822784810124  8.854
3.240506329113924  12.816
3.3227848101265822  4.036
3.3860759493670884  3.542
3.481012658227848  6.236
3.5759493670886076  9.153
3.848101265822785  11.206
4.006329113924051  3.122
4.012658227848101  5.123
4.246835443037975  9.964
4.8544303797468356  7.974
5.1455696202531644  6.116
5.2025316455696204  6.931
5.234177215189874  6.351
5.348101265822785  6.337
5.481012658227848  9.336
5.493670886075949  10.145
5.556962025316456  12.533
5.917721518987341  13.558
6.30379746835443  13.867
6.39873417721519  9.748
6.512658227848101  8.067
6.689873417721519  9.421
7.151898734177215  4.776
7.379746835443038  5.389
7.379746835443038  6.656
7.424050632911392  11.732
7.924050632911392  5.919
8.132911392405063  11.268
9.379746835443038  8.508
9.386075949367088  9.47
9.556962025316455  15.365
9.626582278481013  11.603
10.91139240506329  8.362
11.132911392405063  15.824
11.348101265822784  12.346
11.544303797468354  5.993
11.936708860759493  11.573
11.974683544303797  9.024
12.563291139240507  9.516
14.208860759493671  11.149
15.550632911392405  7.724
15.734177215189874  7.401
-3.3164556962025316  0.673
-3.1772151898734178  0.64
-3.0949367088607596  0.767
-2.867088607594937  3.024
-2.8544303797468356  1.47
-2.721518987341772  2.85
-2.6455696202531644  1.752
-2.5063291139240507  10.776
-2.462025316455696  2.167
-2.4177215189873418  1.364
-2.259493670886076  3.408
-2.0949367088607596  2.742
-1.9177215189873418  2.03
-1.3544303797468353  3.523
-1.0506329113924051  3.378
-0.8481012658227848  5.69
-0.8417721518987342  2.892
-0.7848101265822784  2.445
-0.6708860759493671  1.295
-0.12658227848101267  6.847
-0.08227848101265822  4.04
-0.06329113924050633  2.207
-0.056962025316455694  2.604
0.0  3.742
0.20253164556962025  4.001
0.25316455696202533  10.259
0.26582278481012656  2.666
0.44936708860759494  3.513
0.7341772151898734  4.891
0.8544303797468354  8.549
0.9177215189873418  2.649
0.9177215189873418  4.011
0.9746835443037974  2.556
0.9936708860759493  3.895
1.0506329113924051  9.008
1.1265822784810127  10.372
1.259493670886076  4.524
1.4746835443037976  9.328
1.5949367088607596  1.938
1.7341772151898733  5.968
1.759493670886076  2.688
1.759493670886076  5.96
1.7784810126582278  6.537
2.0  2.484
2.0632911392405062  8.069
2.0759493670886076  7.602
2.1645569620253164  7.549
2.310126582278481  12.019
2.411392405063291  8.158
2.5316455696202533  4.501
2.5632911392405062  6.078
2.607594936708861  5.951
2.7088607594936707  2.385
2.740506329113924  10.797
2.740506329113924  5.767
2.7974683544303796  3.864
2.9177215189873418  4.851
2.9367088607594938  8.728
2.949367088607595  5.157
3.1012658227848102  10.361
3.107594936708861  6.847
3.2025316455696204  6.259
3.310126582278481  3.159
3.4177215189873418  11.101
3.4177215189873418  4.062
3.7278481012658227  11.371
4.025316455696203  13.703
4.227848101265823  5.983
4.3734177215189876  3.954
4.493670886075949  5.971
4.512658227848101  5.453
4.848101265822785  4.472
5.037974683544304  3.451
5.0886075949367084  6.339
5.0886075949367084  7.0
5.462025316455696  7.697
5.6265822784810124  8.35
5.6455696202531644  15.191
5.8164556962025316  5.94
5.829113924050633  5.653
6.3164556962025316  7.062
6.449367088607595  4.862
6.670886075949367  11.55
6.6835443037974684  9.34
7.056962025316456  5.724
7.2215189873417724  9.126
7.360759493670886  12.281
7.487341772151899  11.518
8.069620253164556  12.527
8.094936708860759  17.144
8.158227848101266  9.622
8.329113924050633  11.124
8.354430379746836  11.142
8.481012658227849  7.662
8.778481012658228  14.188
8.955696202531646  11.22
10.234177215189874  10.592
11.50632911392405  9.447
11.620253164556962  12.351
11.981012658227849  8.553
12.968354430379748  9.445
13.139240506329115  15.163
13.41139240506329  8.073
14.550632911392405  5.677
-3.107594936708861  2.474
-3.069620253164557  1.575
-3.037974683544304  1.912
-2.9936708860759493  0.728
-2.962025316455696  4.008
-2.8987341772151898  1.263
-2.8607594936708862  10.915
-2.7848101265822787  2.201
-2.3987341772151898  2.279
-2.1139240506329116  12.162
-2.0063291139240507  11.405
-1.9873417721518987  10.682
-1.6835443037974684  10.275
-1.639240506329114  1.895
-1.5569620253164558  5.023
-1.4430379746835442  3.023
-1.4113924050632911  5.364
-0.8670886075949367  2.691
-0.7468354430379747  9.225
-0.5822784810126582  5.133
-0.5126582278481012  4.941
-0.4050632911392405  2.791
0.0949367088607595  6.666
0.7784810126582279  3.102
0.879746835443038  7.431
0.8987341772151899  3.571
1.1075949367088607  3.989
1.1772151898734178  2.814
1.1962025316455696  5.099
1.4303797468354431  9.618
1.4556962025316456  3.31
1.4873417721518987  10.726
1.4936708860759493  2.097
1.639240506329114  7.067
1.7278481012658229  12.526
1.860759493670886  7.187
1.8860759493670887  2.067
1.9683544303797469  14.132
2.170886075949367  12.201
2.449367088607595  13.426
2.6012658227848102  8.192
2.6392405063291138  7.194
2.6962025316455698  6.156
2.7278481012658227  6.479
2.740506329113924  3.971
2.867088607594937  5.441
2.9240506329113924  3.454
2.949367088607595  9.974
3.0126582278481013  3.643
3.0443037974683542  9.13
3.069620253164557  9.601
3.1012658227848102  2.974
3.278481012658228  7.404
3.430379746835443  2.853
3.5126582278481013  4.985
3.569620253164557  4.998
3.6455696202531644  7.675
3.949367088607595  7.342
3.9746835443037973  6.17
4.3354430379746836  2.826
4.462025316455696  3.605
4.639240506329114  10.754
5.006329113924051  3.628
5.031645569620253  4.269
5.1455696202531644  4.15
5.151898734177215  12.814
5.2405063291139244  7.483
5.455696202531645  6.16
5.506329113924051  6.338
5.639240506329114  6.692
5.6455696202531644  14.569
5.69620253164557  7.699
5.708860759493671  6.7
5.936708860759493  14.517
6.075949367088608  5.1
6.563291139240507  5.756
6.8924050632911396  4.645
7.1835443037974684  7.564
7.2215189873417724  9.646
7.2784810126582276  7.03
7.3734177215189876  9.471
7.4113924050632916  13.834
8.177215189873417  5.111
8.208860759493671  10.44
8.253164556962025  6.671
8.449367088607595  5.838
8.778481012658228  6.938
8.943037974683545  5.7
9.310126582278482  8.273
9.860759493670885  6.003
9.936708860759493  9.404
10.265822784810126  5.635
10.329113924050633  10.831
10.436708860759493  5.397
10.626582278481013  7.381
10.645569620253164  5.158
10.841772151898734  9.316
10.89873417721519  13.196
11.58860759493671  9.926
12.79746835443038  8.256
15.075949367088608  9.672
15.158227848101266  11.639
16.60126582278481  9.682
20.253164556962027  10.374
-3.2341772151898733  0.613
-3.0316455696202533  2.95
-2.8037974683544302  12.862
-2.7025316455696204  0.876
-2.6772151898734178  10.209
-2.5822784810126582  10.698
-2.5126582278481013  4.228
-2.3987341772151898  2.395
-2.310126582278481  1.593
-2.221518987341772  3.321
-2.189873417721519  12.0
-2.151898734177215  2.088
-2.0822784810126582  12.556
-2.0  11.26
-1.9556962025316456  11.212
-1.7784810126582278  2.119
-1.7341772151898733  4.987
-1.6582278481012658  2.085
-1.4873417721518987  3.353
-1.4620253164556962  9.595
-1.4493670886075949  11.794
-1.4113924050632911  1.238
-1.4050632911392404  9.876
-1.2974683544303798  2.315
-1.0569620253164558  2.086
-0.8481012658227848  5.352
-0.6518987341772152  1.787
-0.6012658227848101  13.192
-0.5316455696202531  1.765
-0.4430379746835443  4.784
-0.34177215189873417  12.482
-0.27848101265822783  12.398
-0.25949367088607594  2.98
-0.06329113924050633  3.657
0.12025316455696203  3.029
0.5126582278481012  3.973
0.6645569620253164  2.564
0.7025316455696202  4.802
0.7088607594936709  4.087
0.8227848101265823  8.364
0.8417721518987342  2.467
1.1772151898734178  3.533
1.2531645569620253  4.357
1.6898734177215189  3.946
2.3860759493670884  12.191
2.462025316455696  9.87
2.569620253164557  12.175
2.759493670886076  3.516
2.829113924050633  10.27
2.8354430379746836  5.685
2.9936708860759493  5.953
3.278481012658228  3.059
3.278481012658228  4.056
3.392405063291139  13.091
3.5632911392405062  9.254
3.5822784810126582  8.597
3.721518987341772  5.118
3.810126582278481  6.189
4.1265822784810124  6.057
4.6835443037974684  9.959
4.879746835443038  7.429
5.018987341772152  6.618
5.139240506329114  7.108
5.284810126582278  12.425
5.30379746835443  5.614
5.348101265822785  7.592
5.3734177215189876  6.002
5.424050632911392  4.222
5.430379746835443  6.556
5.8544303797468356  7.345
5.974683544303797  4.431
6.031645569620253  13.115
6.265822784810126  14.932
6.2784810126582276  2.775
6.3164556962025316  8.364
6.518987341772152  13.238
6.518987341772152  9.533
6.569620253164557  10.754
6.69620253164557  8.624
6.772151898734177  12.454
6.9113924050632916  8.366
7.2215189873417724  8.209
7.436708860759493  4.907
7.670886075949367  4.883
7.867088607594937  5.106
7.987341772151899  4.757
8.012658227848101  5.683
8.221518987341772  5.054
8.620253164556962  7.407
8.677215189873417  6.863
9.487341772151899  8.443
9.556962025316455  3.233
9.575949367088608  14.935
9.949367088607595  3.638
10.373417721518987  10.234
10.430379746835444  12.412
10.468354430379748  9.275
11.253164556962025  6.314
11.58860759493671  10.402
11.60126582278481  13.435
11.810126582278482  11.803
11.89240506329114  16.705
13.5  13.334
15.044303797468354  9.811
-3.0632911392405062  0.943
-2.7721518987341773  3.457
-2.7658227848101267  10.237
-2.607594936708861  10.704
-2.4556962025316458  2.809
-2.3987341772151898  2.817
-2.3797468354430378  9.464
-2.3734177215189876  1.358
-2.2974683544303796  10.441
-2.2468354430379747  1.943
-2.1392405063291138  11.351
-2.1265822784810124  4.038
-1.8417721518987342  2.795
-1.8291139240506329  1.704
-1.5443037974683544  4.263
-1.5379746835443038  1.83
-1.5379746835443038  1.956
-1.481012658227848  3.912
-1.240506329113924  2.279
-1.2278481012658229  4.122
-0.9810126582278481  5.621
-0.9493670886075949  12.154
-0.9113924050632911  4.13
-0.6329113924050633  2.611
-0.5126582278481012  2.356
-0.35443037974683544  12.259
-0.25949367088607594  4.352
-0.06962025316455696  10.838
0.310126582278481  4.042
0.4873417721518987  10.424
0.740506329113924  2.625
0.759493670886076  6.803
0.8481012658227848  3.156
0.9177215189873418  3.773
0.9556962025316456  12.081
1.1772151898734178  2.944
1.379746835443038  3.903
1.518987341772152  2.955
1.8924050632911393  3.468
1.981012658227848  9.949
2.050632911392405  10.118
2.4556962025316458  10.937
2.5569620253164556  2.638
2.5759493670886076  4.114
2.6139240506329116  3.981
2.7658227848101267  14.704
2.810126582278481  9.774
2.8607594936708862  4.844
3.0632911392405062  4.617
3.2848101265822787  6.527
3.5  5.204
3.5949367088607596  4.676
3.7911392405063293  8.197
3.8037974683544302  4.941
4.132911392405063  6.018
4.2025316455696204  6.914
4.253164556962025  3.197
4.30379746835443  5.335
4.348101265822785  6.641
4.39873417721519  6.009
4.550632911392405  13.657
4.582278481012659  12.786
4.60126582278481  4.71
4.689873417721519  4.804
4.715189873417722  7.478
4.89873417721519  7.621
5.253164556962025  11.079
5.525316455696203  13.634
5.658227848101266  7.959
5.7025316455696204  2.688
6.284810126582278  4.222
6.531645569620253  3.841
6.550632911392405  3.212
6.89873417721519  9.878
7.170886075949367  11.689
7.2025316455696204  6.2
7.253164556962025  3.76
7.468354430379747  5.403
7.7594936708860756  13.413
7.974683544303797  6.845
8.246835443037975  7.156
8.651898734177216  11.04
8.879746835443038  11.467
8.943037974683545  5.821
8.974683544303797  7.607
9.367088607594937  9.149
9.537974683544304  13.488
9.60759493670886  7.442
9.721518987341772  5.221
9.949367088607595  7.493
10.012658227848101  9.818
10.018987341772151  14.863
10.177215189873417  10.856
10.531645569620252  8.74
10.613924050632912  14.587
10.683544303797468  8.055
10.753164556962025  12.57
11.139240506329115  8.686
11.721518987341772  7.3
13.037974683544304  9.428
13.20253164556962  7.132
13.430379746835444  5.667
14.151898734177216  6.238
19.99367088607595  10.797
-3.240506329113924  0.738
-3.050632911392405  3.62
-2.9746835443037973  3.562
-2.721518987341772  11.433
-2.670886075949367  3.325
-2.2088607594936707  1.351
-1.7278481012658229  2.713
-1.6139240506329113  2.581
-1.4936708860759493  6.045
-1.1582278481012658  2.414
-1.120253164556962  8.505
-1.1012658227848102  2.909
-1.0949367088607596  10.847
-0.930379746835443  2.607
-0.8987341772151899  11.272
-0.8860759493670886  6.721
-0.6835443037974683  2.271
-0.5506329113924051  12.201
-0.189873417721519  10.615
-0.0759493670886076  4.141
0.13291139240506328  10.411
0.1518987341772152  9.974
0.3291139240506329  3.611
0.5632911392405063  15.049
0.5949367088607594  2.564
0.7025316455696202  2.75
1.3670886075949367  6.017
1.4177215189873418  5.917
1.620253164556962  6.166
1.7088607594936709  13.321
1.8227848101265822  4.034
1.9303797468354431  1.882
2.0126582278481013  3.976
2.018987341772152  4.629
2.329113924050633  8.817
2.4367088607594938  2.888
2.462025316455696  2.697
2.6012658227848102  7.335
2.670886075949367  8.502
2.6962025316455698  4.883
2.7025316455696204  3.815
2.7278481012658227  5.189
2.778481012658228  10.783
2.7974683544303796  4.71
2.8417721518987342  7.299
2.8987341772151898  9.069
2.9873417721518987  9.35
3.0949367088607596  1.926
3.0949367088607596  3.586
3.430379746835443  5.654
3.5  6.41
3.5822784810126582  13.692
3.6645569620253164  12.38
3.7658227848101267  5.72
3.848101265822785  11.897
3.867088607594937  7.427
4.189873417721519  7.109
4.2784810126582276  11.314
4.417721518987341  17.759
4.474683544303797  7.165
4.5886075949367084  10.212
4.5886075949367084  9.771
4.6265822784810124  4.663
4.7974683544303796  8.177
4.860759493670886  12.662
4.930379746835443  7.631
4.955696202531645  9.666
5.2215189873417724  7.054
5.291139240506329  5.521
5.3924050632911396  14.71
5.455696202531645  4.938
5.943037974683544  6.729
6.537974683544304  6.095
6.550632911392405  8.354
6.569620253164557  4.926
6.708860759493671  3.54
6.867088607594937  11.534
7.253164556962025  13.445
7.443037974683544  6.756
7.765822784810126  10.642
7.943037974683544  11.485
8.126582278481013  7.216
8.170886075949367  8.546
8.335443037974683  3.763
8.60126582278481  9.661
9.208860759493671  10.394
9.208860759493671  15.303
9.291139240506329  11.305
9.436708860759493  8.172
9.49367088607595  7.071
9.582278481012658  10.553
9.89873417721519  4.866
11.170886075949367  14.404
11.265822784810126  9.107
11.417721518987342  11.201
12.170886075949367  9.367
12.177215189873417  9.924
12.208860759493671  13.014
14.677215189873417  11.126
15.10126582278481  7.441
16.025316455696203  13.446
16.443037974683545  10.412
16.911392405063292  15.879
17.79113924050633  12.352
-3.050632911392405  3.685
-2.9683544303797467  0.606
-2.9050632911392404  3.41
-2.7911392405063293  1.803
-2.607594936708861  2.223
-2.607594936708861  3.52
-2.588607594936709  3.767
-2.4177215189873418  3.209
-2.2848101265822787  1.192
-2.2721518987341773  12.006
-2.2721518987341773  1.25
-2.0632911392405062  3.119
-2.050632911392405  1.271
-1.7848101265822784  2.21
-1.6835443037974684  10.114
-1.6518987341772151  3.931
-1.5696202531645569  1.264
-1.3924050632911393  1.99
-1.1708860759493671  1.56
-1.1265822784810127  12.246
-1.1012658227848102  14.309
-1.0126582278481013  3.177
-1.0126582278481013  6.393
-0.9430379746835443  6.519
-0.4810126582278481  2.885
-0.43670886075949367  5.077
-0.17721518987341772  2.194
-0.10126582278481013  3.65
-0.006329113924050633  2.53
0.012658227848101266  4.858
0.056962025316455694  8.964
0.16455696202531644  10.541
0.21518987341772153  3.141
0.5189873417721519  4.581
0.5949367088607594  12.37
0.6329113924050633  6.476
0.6708860759493671  3.389
0.6962025316455697  3.023
0.7151898734177216  3.711
0.9367088607594937  8.461
0.9493670886075949  2.212
1.240506329113924  8.727
1.4746835443037976  15.079
1.4746835443037976  3.232
1.5063291139240507  4.303
1.7848101265822784  9.483
1.8037974683544304  13.121
1.9683544303797469  4.294
2.1645569620253164  2.937
2.3164556962025316  5.361
2.4367088607594938  4.205
2.4746835443037973  2.995
2.4746835443037973  9.093
2.4936708860759493  4.784
2.5443037974683542  3.512
2.632911392405063  5.269
2.759493670886076  13.932
2.867088607594937  8.973
3.221518987341772  9.949
3.411392405063291  3.935
3.4556962025316458  11.578
3.8354430379746836  6.834
4.037974683544304  3.584
4.050632911392405  15.281
4.329113924050633  2.962
4.455696202531645  6.862
4.506329113924051  14.621
4.639240506329114  7.892
4.7594936708860756  11.202
4.8734177215189876  8.397
4.943037974683544  6.485
5.158227848101266  13.216
5.39873417721519  8.004
5.424050632911392  10.012
5.462025316455696  11.336
5.936708860759493  17.437
6.1455696202531644  10.653
6.39873417721519  9.402
6.474683544303797  7.351
6.841772151898734  4.349
6.8544303797468356  6.44
6.860759493670886  6.676
7.018987341772152  14.341
7.1835443037974684  10.903
7.348101265822785  9.879
7.474683544303797  5.184
7.632911392405063  11.711
8.139240506329115  8.039
8.30379746835443  15.435
9.082278481012658  4.909
9.094936708860759  4.313
9.949367088607595  7.517
10.39240506329114  6.344
10.405063291139241  7.263
10.778481012658228  7.613
11.151898734177216  10.007
11.481012658227849  12.723
12.10126582278481  5.686
12.145569620253164  10.986
12.240506329113924  8.039
12.79746835443038  6.877
14.069620253164556  14.411
14.265822784810126  10.326
16.563291139240505  12.869
-3.278481012658228  0.704
-3.132911392405063  1.13
-2.9746835443037973  3.271
-2.7658227848101267  0.668
-2.7088607594936707  3.984
-2.6582278481012658  2.634
-2.5126582278481013  10.891
-2.4873417721518987  1.283
-2.170886075949367  2.736
-1.8924050632911393  3.785
-1.6329113924050633  10.849
-1.5253164556962024  1.311
-1.2974683544303798  4.289
-1.259493670886076  2.554
-1.0506329113924051  12.226
-0.5886075949367089  2.164
-0.5443037974683544  11.538
-0.36075949367088606  10.363
-0.34177215189873417  1.811
0.06962025316455696  7.805
0.2721518987341772  5.296
0.4177215189873418  4.117
0.44936708860759494  4.545
0.620253164556962  4.324
0.8227848101265823  3.212
0.9240506329113924  13.464
0.930379746835443  1.582
0.930379746835443  2.158
1.0379746835443038  2.886
1.3417721518987342  12.101
1.4620253164556962  2.532
1.5063291139240507  2.809
1.5253164556962024  4.99
1.5632911392405062  11.575
1.5886075949367089  9.762
1.6772151898734178  2.936
1.6898734177215189  3.479
1.7468354430379747  6.391
1.8037974683544304  4.395
1.8101265822784811  11.124
1.8164556962025316  2.378
2.1455696202531644  9.294
2.2025316455696204  4.391
2.221518987341772  5.392
2.2974683544303796  13.079
2.3227848101265822  6.349
2.3607594936708862  4.501
2.462025316455696  5.993
2.5316455696202533  4.776
2.632911392405063  2.145
2.721518987341772  2.637
2.7531645569620253  3.052
2.7531645569620253  5.091
2.7911392405063293  3.385
2.8417721518987342  13.627
2.8417721518987342  5.143
2.8797468354430378  8.913
2.9746835443037973  7.588
3.0632911392405062  13.233
3.132911392405063  3.393
3.151898734177215  7.84
3.4050632911392404  11.943
3.411392405063291  3.524
3.588607594936709  5.179
3.930379746835443  7.256
4.025316455696203  10.977
4.025316455696203  7.644
4.069620253164557  8.351
4.208860759493671  5.185
4.2215189873417724  11.906
4.424050632911392  5.51
4.620253164556962  9.61
5.025316455696203  14.19
5.075949367088608  5.992
5.474683544303797  6.515
5.765822784810126  5.572
5.772151898734177  4.374
5.917721518987341  6.565
5.930379746835443  14.851
6.006329113924051  6.692
6.3164556962025316  4.469
6.449367088607595  6.655
6.60126582278481  7.71
6.6455696202531644  10.931
6.822784810126582  9.706
7.031645569620253  12.603
7.19620253164557  7.962
7.727848101265823  10.869
7.7594936708860756  6.245
8.272151898734178  12.084
8.727848101265822  13.444
8.974683544303797  6.007
9.341772151898734  7.308
9.620253164556962  8.601
9.829113924050633  11.391
10.031645569620252  9.485
10.189873417721518  7.725
10.765822784810126  7.457
11.39873417721519  5.755
11.955696202531646  9.426
12.373417721518987  14.105
13.050632911392405  8.938
15.436708860759493  9.074
17.962025316455698  8.268
-3.170886075949367  1.049
-3.1455696202531644  1.77
-2.8037974683544302  0.897
-2.7848101265822787  0.707
-2.721518987341772  1.548
-2.670886075949367  2.052
-2.588607594936709  1.081
-2.481012658227848  11.964
-2.462025316455696  4.216
-2.3797468354430378  4.152
-2.2848101265822787  2.837
-2.2341772151898733  1.409
-2.2341772151898733  1.878
-2.189873417721519  1.833
-2.0316455696202533  2.538
-2.0126582278481013  1.577
-1.9873417721518987  4.129
-1.2215189873417722  4.203
-1.1518987341772151  11.513
-1.0126582278481013  2.198
-1.0  4.2
-0.8987341772151899  4.416
-0.8670886075949367  2.232
-0.6582278481012658  2.135
-0.5126582278481012  4.139
-0.34177215189873417  10.231
-0.15822784810126583  2.408
-0.08227848101265822  12.737
-0.056962025316455694  12.811
-0.012658227848101266  10.446
-0.006329113924050633  8.374
0.04430379746835443  9.88
0.4936708860759494  6.831
0.5569620253164557  3.476
0.569620253164557  13.655
0.569620253164557  3.752
0.7721518987341772  4.837
0.810126582278481  2.597
0.8544303797468354  3.298
0.879746835443038  4.892
0.9240506329113924  8.203
1.120253164556962  2.774
1.1582278481012658  2.464
1.3417721518987342  6.197
1.4556962025316456  2.85
1.6265822784810127  2.949
1.7088607594936709  8.841
1.8291139240506329  9.65
1.8924050632911393  12.905
2.0  2.163
2.1645569620253164  3.583
2.1835443037974684  3.89
2.221518987341772  9.265
2.2341772151898733  3.568
2.2721518987341773  12.491
2.5063291139240507  4.303
2.607594936708861  14.84
2.6139240506329116  2.708
2.6202531645569622  10.917
2.6835443037974684  13.949
3.0253164556962027  5.304
3.1265822784810124  5.412
3.2531645569620253  7.876
3.329113924050633  11.517
3.329113924050633  7.708
3.4177215189873418  5.071
3.4873417721518987  3.959
3.5063291139240507  15.174
3.5759493670886076  14.178
3.5949367088607596  4.613
3.9873417721518987  6.234
4.158227848101266  9.231
4.253164556962025  3.016
4.613924050632911  6.736
4.7405063291139244  3.613
4.784810126582278  6.809
4.886075949367089  4.016
5.215189873417722  5.208
5.234177215189874  12.645
5.2974683544303796  7.807
5.5886075949367084  6.921
5.6455696202531644  6.851
5.860759493670886  5.739
6.113924050632911  5.565
6.443037974683544  5.904
6.936708860759493  8.466
7.1455696202531644  12.759
7.291139240506329  11.684
7.291139240506329  4.923
7.943037974683544  7.517
7.955696202531645  5.371
8.848101265822784  5.131
8.89240506329114  10.711
9.962025316455696  12.559
10.348101265822784  8.114
10.905063291139241  7.977
11.00632911392405  6.756
11.39240506329114  12.1
11.651898734177216  7.7
11.810126582278482  5.645
12.89873417721519  13.158
13.632911392405063  13.288
14.329113924050633  7.208
16.569620253164558  7.19
-3.310126582278481  0.717
-3.0443037974683542  3.544
-3.037974683544304  3.413
-2.8987341772151898  3.548
-2.892405063291139  1.446
-2.8860759493670884  1.459
-2.829113924050633  0.58
-2.7974683544303796  2.959
-2.5443037974683542  3.646
-2.151898734177215  11.33
-2.0759493670886076  2.944
-2.0632911392405062  10.505
-1.9873417721518987  1.299
-1.8164556962025316  2.389
-1.759493670886076  8.862
-1.7151898734177216  2.238
-1.6835443037974684  4.826
-1.6455696202531647  2.377
-1.6455696202531647  4.118
-1.5569620253164558  1.393
-1.1645569620253164  2.913
-1.0569620253164558  2.69
-1.0443037974683544  1.444
-1.0379746835443038  5.255
-1.0253164556962024  2.708
-1.0  5.765
-0.9683544303797469  5.793
-0.7025316455696202  3.629
-0.5506329113924051  1.903
-0.3227848101265823  15.154
-0.310126582278481  6.555
0.0949367088607595  8.907
0.13924050632911392  3.989
0.2468354430379747  15.091
0.3670886075949367  5.167
0.3924050632911392  2.365
0.5126582278481012  3.855
0.6645569620253164  3.822
0.6962025316455697  10.674
0.7721518987341772  3.848
0.8734177215189873  8.314
1.1012658227848102  9.957
1.3227848101265822  12.469
1.3544303797468353  4.359
1.3860759493670887  6.345
1.6012658227848102  3.159
1.7278481012658229  3.253
1.7468354430379747  8.674
1.759493670886076  13.56
1.8101265822784811  5.799
1.9493670886075949  4.459
2.0443037974683542  2.781
2.2848101265822787  12.907
2.2974683544303796  2.157
2.3797468354430378  6.598
2.3860759493670884  14.024
2.5126582278481013  3.413
2.5632911392405062  6.426
2.6392405063291138  2.563
2.6772151898734178  7.544
2.7468354430379747  11.249
2.8037974683544302  16.032
2.8734177215189876  9.652
2.9683544303797467  3.508
3.0759493670886076  11.684
3.0822784810126582  5.571
3.2468354430379747  2.26
3.367088607594937  7.672
3.392405063291139  4.278
3.430379746835443  11.299
3.4556962025316458  15.113
3.537974683544304  3.615
3.8544303797468356  8.879
3.9746835443037973  7.253
4.594936708860759  6.161
4.7594936708860756  8.87
5.139240506329114  11.058
5.177215189873418  7.518
5.386075949367089  3.629
5.60126582278481  14.201
5.670886075949367  12.685
5.677215189873418  12.941
5.772151898734177  9.832
5.841772151898734  3.821
6.0  6.193
6.2025316455696204  4.994
6.265822784810126  3.552
7.132911392405063  13.709
7.2025316455696204  3.842
8.132911392405063  13.483
8.60126582278481  9.838
8.658227848101266  7.698
9.075949367088608  9.734
9.474683544303797  9.468
9.626582278481013  7.482
9.639240506329115  12.912
10.778481012658228  6.573
11.772151898734178  8.478
11.968354430379748  7.201
11.974683544303797  8.634
12.531645569620252  7.108
13.569620253164556  11.653
15.443037974683545  13.695
16.936708860759495  10.646
-3.1645569620253164  0.969
-2.892405063291139  1.954
-2.867088607594937  0.8
-2.810126582278481  1.383
-2.740506329113924  2.757
-2.6392405063291138  1.157
-2.5443037974683542  0.717
-2.518987341772152  0.88
-2.1835443037974684  9.46
-2.1645569620253164  3.461
-2.0316455696202533  5.79
-1.9556962025316456  3.894
-1.9493670886075949  2.0
-1.8354430379746836  2.228
-1.3734177215189873  3.31
-1.1075949367088607  3.638
-1.0443037974683544  1.01
-0.759493670886076  5.383
-0.7151898734177216  2.832
-0.6962025316455697  1.306
-0.34810126582278483  1.943
-0.33544303797468356  13.451
-0.18354430379746836  3.911
-0.06329113924050633  2.319
0.06329113924050633  1.773
0.11392405063291139  2.517
0.25316455696202533  10.9
0.26582278481012656  3.129
0.310126582278481  3.445
0.3670886075949367  6.058
0.4430379746835443  8.153
0.4620253164556962  2.619
0.5  6.703
0.5316455696202531  3.65
0.5379746835443038  8.578
0.5822784810126582  3.466
1.0632911392405062  15.104
1.0759493670886076  3.299
1.1582278481012658  4.398
1.1962025316455696  11.19
1.3227848101265822  7.502
1.3670886075949367  13.311
1.4303797468354431  8.496
1.4620253164556962  3.099
1.4873417721518987  9.207
1.5632911392405062  11.434
1.5949367088607596  4.972
1.6139240506329113  3.29
1.6329113924050633  8.174
1.6962025316455696  3.655
1.7531645569620253  6.973
1.759493670886076  6.396
1.7721518987341771  2.082
1.8924050632911393  7.524
1.9050632911392404  5.783
2.1455696202531644  16.137
2.2721518987341773  7.511
2.2974683544303796  8.214
2.310126582278481  4.211
2.3417721518987342  12.133
2.449367088607595  3.013
2.6962025316455698  12.238
2.8860759493670884  8.451
3.0  7.595
3.0443037974683542  11.916
3.050632911392405  4.993
3.0569620253164556  5.812
3.4936708860759493  8.264
3.778481012658228  13.917
3.8037974683544302  7.486
4.056962025316456  12.06
4.113924050632911  15.583
4.348101265822785  7.75
4.468354430379747  4.704
4.474683544303797  11.05
4.556962025316456  7.061
4.7974683544303796  4.465
5.39873417721519  3.992
5.841772151898734  5.979
5.905063291139241  15.361
6.158227848101266  5.252
6.3354430379746836  5.421
6.677215189873418  10.479
6.689873417721519  3.739
7.050632911392405  8.944
7.1075949367088604  16.563
7.139240506329114  7.649
7.481012658227848  7.958
7.8354430379746836  6.716
8.468354430379748  8.614
8.550632911392405  6.449
8.651898734177216  9.783
8.835443037974683  10.067
9.221518987341772  4.497
9.348101265822784  9.535
9.49367088607595  13.628
9.89873417721519  11.605
10.335443037974683  8.546
10.531645569620252  7.873
10.70253164556962  9.408
10.753164556962025  7.641
11.58860759493671  8.195
11.949367088607595  14.58
17.335443037974684  11.479
-3.1012658227848102  2.935
-2.9683544303797467  0.791
-2.9683544303797467  3.684
-2.9367088607594938  7.222
-2.8544303797468356  0.847
-2.7531645569620253  0.544
-2.7151898734177213  12.57
-2.6835443037974684  3.03
-2.5  10.47
-2.2658227848101267  3.284
-2.0126582278481013  2.478
-1.7658227848101267  5.597
-1.6012658227848102  3.195
-1.5949367088607596  2.77
-1.5949367088607596  2.925
-1.4303797468354431  9.395
-1.1012658227848102  11.761
-1.0949367088607596  12.255
-0.8987341772151899  3.201
-0.7531645569620253  15.68
-0.13924050632911392  2.794
0.0189873417721519  6.439
0.0759493670886076  4.972
0.25316455696202533  5.537
0.27848101265822783  8.867
0.379746835443038  13.145
0.46835443037974683  9.389
0.569620253164557  5.679
0.7025316455696202  6.24
0.9493670886075949  6.727
0.9620253164556962  2.998
1.0  4.178
1.0253164556962024  5.952
1.2278481012658229  6.984
1.2468354430379747  13.87
1.2974683544303798  9.376
1.4177215189873418  9.634
1.6139240506329113  8.325
1.740506329113924  7.735
1.7531645569620253  12.222
1.8037974683544304  2.396
1.8037974683544304  5.262
2.0759493670886076  5.818
2.0949367088607596  4.336
2.462025316455696  10.564
2.518987341772152  2.661
2.518987341772152  5.883
2.689873417721519  4.139
2.9177215189873418  5.227
2.9367088607594938  4.491
2.9873417721518987  4.391
3.3354430379746836  11.019
3.411392405063291  4.784
3.5949367088607596  10.27
3.7088607594936707  6.944
3.721518987341772  8.156
3.8227848101265822  12.784
3.9873417721518987  6.567
4.151898734177215  5.604
4.2594936708860756  6.522
4.272151898734177  14.058
4.310126582278481  6.486
4.3924050632911396  3.946
4.481012658227848  6.722
4.556962025316456  8.923
4.968354430379747  6.387
5.037974683544304  7.096
5.044303797468355  11.16
5.056962025316456  3.388
5.10126582278481  5.86
5.3924050632911396  6.47
5.6835443037974684  5.393
5.7215189873417724  9.096
5.810126582278481  5.004
6.056962025316456  10.901
6.39873417721519  5.754
6.506329113924051  10.705
6.506329113924051  14.392
6.727848101265823  15.121
6.7594936708860756  4.969
6.7784810126582276  7.562
7.139240506329114  5.892
7.208860759493671  14.55
7.462025316455696  8.985
7.822784810126582  11.67
7.9113924050632916  6.889
8.018987341772151  10.465
8.215189873417721  11.829
8.468354430379748  14.908
8.474683544303797  7.003
8.778481012658228  14.949
9.031645569620252  3.83
9.284810126582279  6.793
9.367088607594937  11.81
9.829113924050633  6.262
10.348101265822784  3.764
10.5  5.124
10.613924050632912  11.869
10.80379746835443  12.613
11.860759493670885  7.437
13.987341772151899  9.911
14.69620253164557  11.643
15.189873417721518  8.628
21.79113924050633  10.047
-3.069620253164557  2.686
-2.9430379746835444  1.327
-2.6962025316455698  0.543
-2.6265822784810124  0.816
-2.6012658227848102  0.958
-2.4746835443037973  4.068
-2.3734177215189876  3.271
-2.2531645569620253  1.672
-2.1455696202531644  1.255
-2.1265822784810124  2.041
-2.0822784810126582  1.318
-2.0632911392405062  0.73
-2.0126582278481013  1.722
-1.8670886075949367  2.487
-1.6582278481012658  4.218
-1.6075949367088607  2.148
-1.5569620253164558  6.012
-1.4683544303797469  8.604
-1.3860759493670887  2.436
-1.3227848101265822  3.907
-1.2784810126582278  10.469
-1.2278481012658229  1.717
-0.9936708860759493  2.148
-0.930379746835443  1.397
-0.7658227848101266  5.401
-0.7151898734177216  3.155
-0.569620253164557  7.364
-0.3037974683544304  2.59
0.25949367088607594  4.527
0.3227848101265823  4.202
0.43670886075949367  8.537
0.5822784810126582  4.862
0.6329113924050633  10.134
0.6329113924050633  7.472
0.810126582278481  10.669
0.9240506329113924  5.434
1.0316455696202531  9.012
1.0632911392405062  9.54
1.0949367088607596  6.109
1.2911392405063291  14.464
1.3860759493670887  9.36
1.4620253164556962  3.778
1.5063291139240507  2.813
1.5379746835443038  6.353
1.6139240506329113  4.617
1.8481012658227849  2.204
1.879746835443038  10.795
2.037974683544304  2.027
2.0822784810126582  6.788
2.2088607594936707  14.246
2.3354430379746836  6.409
2.518987341772152  3.31
2.518987341772152  7.649
2.6455696202531644  9.613
2.6645569620253164  9.472
2.740506329113924  11.611
3.0632911392405062  5.63
3.1392405063291138  13.461
3.1582278481012658  3.915
3.1645569620253164  3.713
3.1962025316455698  15.104
3.2721518987341773  5.141
3.329113924050633  10.946
3.6012658227848102  13.771
4.5  6.993
4.569620253164557  7.512
4.569620253164557  9.023
4.651898734177215  5.644
5.094936708860759  12.594
5.443037974683544  4.707
5.746835443037975  6.853
5.930379746835443  4.199
5.981012658227848  7.12
6.189873417721519  6.122
6.443037974683544  8.757
6.6835443037974684  7.057
6.715189873417722  6.574
6.7784810126582276  6.768
7.253164556962025  6.7
7.322784810126582  15.828
7.348101265822785  15.521
7.930379746835443  10.47
7.943037974683544  11.522
8.08860759493671  7.69
8.329113924050633  5.37
8.835443037974683  14.607
8.841772151898734  6.672
9.278481012658228  3.805
9.310126582278482  7.264
10.626582278481013  13.235
10.645569620253164  8.351
10.727848101265822  7.612
11.221518987341772  8.517
11.329113924050633  6.08
11.360759493670885  12.643
11.778481012658228  7.258
11.860759493670885  14.296
11.917721518987342  7.278
12.405063291139241  6.375
12.981012658227849  7.463
13.259493670886076  10.733
14.025316455696203  15.256
18.348101265822784  10.858
19.069620253164558  11.041
-3.1265822784810124  0.7
-3.0822784810126582  1.567
-2.962025316455696  1.436
-2.9367088607594938  3.791
-2.7911392405063293  0.718
-2.7848101265822787  5.945
-2.721518987341772  0.932
-2.462025316455696  2.593
-2.4367088607594938  4.414
-2.4240506329113924  3.286
-2.1582278481012658  1.814
-2.069620253164557  3.497
-2.0  5.022
-1.9493670886075949  11.585
-1.9493670886075949  3.947
-1.9240506329113924  1.09
-1.8164556962025316  2.144
-1.7531645569620253  5.396
-1.6075949367088607  11.88
-1.5569620253164558  2.904
-1.3860759493670887  3.294
-1.3670886075949367  2.728
-1.3670886075949367  2.978
-1.3670886075949367  4.216
-1.2658227848101267  6.572
-1.1645569620253164  1.934
-1.1645569620253164  4.124
-1.018987341772152  2.83
-0.47468354430379744  4.293
-0.43037974683544306  13.609
-0.1518987341772152  2.525
-0.012658227848101266  12.309
0.5886075949367089  2.853
0.6075949367088608  10.479
0.7088607594936709  5.116
0.879746835443038  3.125
1.1835443037974684  2.913
1.2025316455696202  9.351
1.3037974683544304  9.429
1.5949367088607596  3.67
1.6265822784810127  6.55
1.6962025316455696  3.6
1.7784810126582278  4.597
1.7784810126582278  5.297
1.7911392405063291  6.419
1.879746835443038  3.702
1.9367088607594938  6.258
1.9493670886075949  3.437
1.9936708860759493  3.749
2.2974683544303796  3.748
2.4683544303797467  3.097
2.7025316455696204  8.298
2.8354430379746836  7.946
2.892405063291139  10.025
3.0063291139240507  3.95
3.1455696202531644  8.11
3.2088607594936707  15.684
3.240506329113924  3.537
3.3734177215189876  12.437
3.6772151898734178  15.33
3.7658227848101267  8.587
3.8417721518987342  8.174
3.962025316455696  12.599
4.253164556962025  5.123
4.575949367088608  4.475
4.727848101265823  9.51
4.8164556962025316  6.951
4.8544303797468356  13.362
4.8924050632911396  7.054
5.0  6.502
5.19620253164557  5.903
5.272151898734177  9.153
5.7215189873417724  3.525
5.860759493670886  7.541
5.917721518987341  6.8
6.018987341772152  6.092
6.39873417721519  7.325
6.987341772151899  6.447
7.386075949367089  4.195
7.455696202531645  5.71
7.651898734177215  6.977
7.784810126582278  5.921
7.822784810126582  12.675
8.164556962025317  10.417
8.626582278481013  8.146
9.367088607594937  13.123
9.430379746835444  6.801
10.113924050632912  7.476
10.126582278481013  10.638
10.145569620253164  10.492
10.594936708860759  13.083
10.835443037974683  9.274
10.848101265822784  12.253
10.89240506329114  7.18
11.094936708860759  9.867
11.253164556962025  11.422
11.746835443037975  15.334
11.968354430379748  14.144
13.60759493670886  9.379
13.632911392405063  10.429
13.829113924050633  13.849
14.91139240506329  7.809
18.72151898734177  12.613
22.974683544303797  11.303
-3.2088607594936707  3.896
-3.1265822784810124  0.828
-3.0632911392405062  1.007
-2.7658227848101267  3.955
-2.6455696202531644  14.667
-2.632911392405063  4.049
-2.4936708860759493  1.627
-2.2974683544303796  10.915
-2.221518987341772  2.1
-2.1645569620253164  6.024
-2.1455696202531644  11.881
-2.050632911392405  1.532
-1.9493670886075949  2.346
-1.8037974683544304  3.855
-1.6772151898734178  4.117
-1.4873417721518987  9.914
-1.4746835443037976  6.942
-1.4303797468354431  11.789
-1.2848101265822784  12.855
-1.0  5.59
-0.03164556962025317  5.305
-0.012658227848101266  1.802
0.006329113924050633  5.514
0.06329113924050633  13.388
0.12658227848101267  2.085
0.1518987341772152  11.11
0.16455696202531644  10.043
0.3860759493670886  2.602
0.5886075949367089  4.045
0.6645569620253164  6.273
0.740506329113924  7.09
0.8481012658227848  3.478
0.8924050632911392  5.903
1.0379746835443038  8.2
1.1962025316455696  4.1
1.2215189873417722  3.37
1.3164556962025316  2.392
1.3924050632911393  3.452
1.4177215189873418  4.073
1.4177215189873418  4.516
1.4430379746835442  2.045
1.5253164556962024  4.114
1.6645569620253164  4.433
1.7088607594936709  8.375
1.8924050632911393  9.637
2.1012658227848102  3.81
2.2974683544303796  8.532
2.3227848101265822  3.538
2.392405063291139  4.329
2.4177215189873418  10.638
2.5759493670886076  11.096
2.6392405063291138  3.385
2.689873417721519  11.416
2.9050632911392404  12.151
2.911392405063291  3.506
3.0126582278481013  3.688
3.088607594936709  5.937
3.151898734177215  3.646
3.2468354430379747  10.827
3.3734177215189876  3.578
3.5  7.985
3.6645569620253164  6.108
3.7278481012658227  7.491
3.810126582278481  7.893
3.930379746835443  4.885
4.2405063291139244  11.603
4.2405063291139244  13.132
4.360759493670886  9.05
4.436708860759493  13.838
4.7215189873417724  5.002
4.784810126582278  14.255
4.8354430379746836  11.119
4.943037974683544  6.63
5.518987341772152  3.213
5.60126582278481  5.787
5.8544303797468356  9.89
5.8734177215189876  8.547
6.037974683544304  7.165
6.2025316455696204  5.6
6.272151898734177  3.343
6.7405063291139244  5.364
6.917721518987341  11.982
7.2215189873417724  9.0
7.670886075949367  3.859
7.765822784810126  8.539
7.791139240506329  11.635
7.974683544303797  15.575
8.056962025316455  11.842
8.082278481012658  7.859
8.113924050632912  8.312
8.278481012658228  9.483
8.943037974683545  6.076
8.987341772151899  7.762
9.126582278481013  15.518
9.246835443037975  11.904
9.386075949367088  10.523
9.436708860759493  9.447
9.867088607594937  9.375
10.987341772151899  10.625
11.905063291139241  11.3
12.424050632911392  7.504
12.455696202531646  6.274
13.613924050632912  14.519
16.0126582278481  7.101
-3.0253164556962027  2.244
-2.9746835443037973  3.865
-2.930379746835443  2.153
-2.8417721518987342  2.53
-2.8164556962025316  1.097
-2.7974683544303796  0.48
-2.588607594936709  3.717
-2.518987341772152  0.728
-2.4240506329113924  3.912
-2.018987341772152  2.014
-1.5126582278481013  12.278
-1.4746835443037976  2.155
-1.4430379746835442  2.193
-1.4430379746835442  4.373
-1.4240506329113924  6.255
-1.4050632911392404  3.676
-1.2151898734177216  15.228
-1.1075949367088607  1.508
-1.0443037974683544  12.34
-0.9240506329113924  2.13
-0.7531645569620253  11.213
-0.7088607594936709  2.761
-0.620253164556962  13.307
-0.5126582278481012  4.372
-0.2911392405063291  9.897
-0.2468354430379747  9.003
0.012658227848101266  5.801
0.08860759493670886  6.936
0.1962025316455696  3.354
0.25949367088607594  12.896
0.2848101265822785  2.399
0.5886075949367089  2.531
0.8734177215189873  7.882
0.9113924050632911  3.565
0.9177215189873418  2.197
1.1139240506329113  4.438
1.3924050632911393  4.817
1.6265822784810127  8.953
1.8291139240506329  4.727
1.8670886075949367  13.454
2.0822784810126582  3.703
2.1265822784810124  8.39
2.2531645569620253  11.614
2.3417721518987342  12.288
2.392405063291139  6.93
2.4177215189873418  11.855
2.4873417721518987  2.456
2.550632911392405  6.738
2.5632911392405062  2.892
2.651898734177215  10.799
2.9050632911392404  7.955
2.9683544303797467  4.777
3.0949367088607596  2.708
3.1835443037974684  8.307
3.2025316455696204  11.078
3.462025316455696  3.625
3.7278481012658227  3.161
3.740506329113924  10.696
3.867088607594937  4.772
3.981012658227848  15.011
4.044303797468355  6.191
4.139240506329114  6.313
4.246835443037975  11.186
4.348101265822785  7.861
4.436708860759493  4.383
4.455696202531645  9.307
4.5  8.826
4.8734177215189876  5.116
5.056962025316456  6.067
5.0886075949367084  6.362
5.170886075949367  6.029
5.468354430379747  15.088
6.177215189873418  6.322
6.227848101265823  13.098
6.284810126582278  5.672
6.905063291139241  13.773
7.158227848101266  4.06
7.170886075949367  5.269
7.2784810126582276  3.991
7.291139240506329  12.841
7.7974683544303796  7.437
7.8924050632911396  4.583
7.917721518987341  4.912
8.075949367088608  8.426
8.151898734177216  7.401
8.189873417721518  6.428
8.677215189873417  7.049
8.765822784810126  6.842
8.987341772151899  12.189
9.031645569620252  14.534
9.132911392405063  14.239
9.531645569620252  3.982
10.405063291139241  6.062
10.822784810126583  7.907
10.829113924050633  6.185
11.481012658227849  9.405
11.873417721518987  9.531
11.886075949367088  11.289
12.063291139240507  7.689
12.58860759493671  11.906
13.322784810126583  6.474
13.664556962025317  8.859
13.734177215189874  15.818
16.28481012658228  14.829
-3.2278481012658227  0.749
-2.9936708860759493  1.726
-2.9177215189873418  0.733
-2.3544303797468356  11.657
-2.3544303797468356  1.545
-2.278481012658228  2.327
-2.2278481012658227  2.092
-2.1139240506329116  8.148
-2.0759493670886076  4.074
-1.9936708860759493  11.175
-1.6518987341772151  2.46
-1.6075949367088607  1.971
-1.4746835443037976  2.944
-1.4556962025316456  2.986
-1.4367088607594938  9.878
-1.3164556962025316  2.684
-1.2531645569620253  2.13
-0.4240506329113924  5.061
-0.27848101265822783  2.868
-0.22784810126582278  1.664
-0.189873417721519  2.07
-0.17088607594936708  7.726
-0.0379746835443038  9.523
-0.02531645569620253  2.156
0.0379746835443038  5.305
0.06329113924050633  4.296
0.189873417721519  3.766
0.3227848101265823  10.492
0.4240506329113924  8.577
0.7468354430379747  4.123
0.7911392405063291  4.053
0.8037974683544303  3.195
0.9113924050632911  9.93
1.0063291139240507  4.507
1.2278481012658229  14.448
1.2531645569620253  4.69
1.3670886075949367  11.293
1.4050632911392404  5.964
1.620253164556962  11.953
1.7468354430379747  8.504
2.0316455696202533  11.741
2.037974683544304  7.564
2.0949367088607596  8.426
2.1139240506329116  9.594
2.2278481012658227  14.51
2.4367088607594938  9.897
2.569620253164557  3.154
2.7088607594936707  5.122
2.7151898734177213  4.968
3.1139240506329116  2.085
3.310126582278481  12.377
3.6962025316455698  11.694
3.7025316455696204  5.217
3.7468354430379747  6.382
3.8607594936708862  8.362
3.962025316455696  9.036
4.322784810126582  4.313
4.329113924050633  8.509
4.417721518987341  6.4
4.506329113924051  8.002
4.936708860759493  3.174
5.253164556962025  13.264
5.417721518987341  9.865
5.525316455696203  5.911
5.6265822784810124  7.466
5.791139240506329  11.267
5.9113924050632916  5.877
6.012658227848101  13.766
6.037974683544304  16.216
6.227848101265823  10.225
6.348101265822785  7.5
6.3924050632911396  4.935
6.632911392405063  12.605
6.708860759493671  8.721
6.8354430379746836  13.421
6.981012658227848  14.792
7.113924050632911  13.517
7.132911392405063  14.008
7.1455696202531644  3.707
7.2594936708860756  13.56
7.575949367088608  8.317
8.132911392405063  9.393
9.253164556962025  9.63
9.417721518987342  7.364
9.569620253164556  12.265
9.575949367088608  8.488
9.677215189873417  4.238
9.822784810126583  6.704
9.917721518987342  9.375
10.158227848101266  12.953
10.582278481012658  8.961
10.981012658227849  9.161
11.379746835443038  13.513
11.89873417721519  10.629
11.943037974683545  15.203
12.0  8.675
12.20253164556962  9.969
12.335443037974683  8.256
12.39240506329114  13.622
12.481012658227849  9.112
13.569620253164556  13.531
15.082278481012658  12.717
15.683544303797468  9.435
16.829113924050635  9.837
-3.2974683544303796  0.864
-3.259493670886076  0.614
-3.1392405063291138  0.561
-3.0316455696202533  3.005
-2.9050632911392404  0.755
-2.6582278481012658  0.815
-2.632911392405063  9.473
-2.4873417721518987  3.298
-2.4683544303797467  5.095
-2.348101265822785  12.432
-2.3164556962025316  1.75
-2.2468354430379747  1.71
-2.170886075949367  3.195
-2.069620253164557  10.958
-2.0443037974683542  2.133
-1.9367088607594938  1.009
-1.5443037974683544  2.829
-1.4936708860759493  5.89
-0.9240506329113924  12.296
-0.7848101265822784  3.819
-0.7468354430379747  3.565
-0.7025316455696202  2.677
-0.6012658227848101  8.053
-0.5949367088607594  1.987
-0.5126582278481012  3.39
-0.20253164556962025  1.854
0.06962025316455696  6.405
0.15822784810126583  12.874
0.16455696202531644  3.072
0.45569620253164556  8.685
0.7088607594936709  9.727
0.7784810126582279  1.901
0.8924050632911392  2.121
0.9556962025316456  5.387
1.0506329113924051  12.18
1.0759493670886076  15.277
1.0886075949367089  4.082
1.1645569620253164  1.629
1.2974683544303798  4.14
1.3987341772151898  2.997
1.4556962025316456  3.239
1.6075949367088607  9.21
1.6265822784810127  2.693
1.8291139240506329  3.697
1.8924050632911393  3.088
2.1202531645569622  5.749
2.132911392405063  6.31
2.2278481012658227  10.729
2.4746835443037973  5.776
2.5  5.819
2.5569620253164556  6.692
2.7278481012658227  3.803
2.8354430379746836  6.099
2.930379746835443  2.349
3.1012658227848102  11.531
3.170886075949367  12.833
3.2151898734177213  13.584
3.2341772151898733  14.431
3.2974683544303796  4.443
3.310126582278481  6.648
3.5632911392405062  5.125
3.607594936708861  14.986
3.7025316455696204  4.641
3.8797468354430378  4.983
3.8860759493670884  13.127
4.2594936708860756  3.524
4.2594936708860756  7.513
4.2974683544303796  5.617
4.417721518987341  16.173
4.462025316455696  11.52
4.6645569620253164  2.941
4.715189873417722  5.839
4.715189873417722  7.196
4.8544303797468356  8.156
5.2025316455696204  14.185
5.379746835443038  6.324
5.449367088607595  6.296
5.474683544303797  13.022
5.765822784810126  6.89
5.7974683544303796  3.921
5.968354430379747  4.31
6.113924050632911  11.201
6.265822784810126  4.928
6.405063291139241  7.296
6.462025316455696  11.251
6.886075949367089  8.678
7.025316455696203  3.707
7.379746835443038  7.112
7.474683544303797  9.341
7.8354430379746836  14.612
7.879746835443038  5.149
7.936708860759493  5.522
8.025316455696203  7.595
10.10126582278481  12.249
10.455696202531646  6.676
10.936708860759493  11.224
11.227848101265822  8.072
11.259493670886076  11.887
11.436708860759493  9.613
11.69620253164557  15.122
11.905063291139241  11.642
12.284810126582279  9.575
12.537974683544304  11.699
13.949367088607595  9.718
-3.1139240506329116  0.609
-3.0949367088607596  0.805
-2.949367088607595  1.066
-2.6835443037974684  2.046
-2.6392405063291138  11.403
-2.632911392405063  2.073
-2.537974683544304  11.053
-2.4936708860759493  1.302
-2.3544303797468356  3.042
-2.2531645569620253  2.668
-2.2341772151898733  4.643
-2.0822784810126582  3.337
-1.9113924050632911  2.408
-1.7911392405063291  6.796
-1.7531645569620253  4.427
-1.7025316455696202  2.019
-1.6329113924050633  1.676
-1.4430379746835442  3.182
-1.1962025316455696  13.235
-1.0569620253164558  4.634
-0.9746835443037974  10.443
-0.7848101265822784  1.187
-0.5822784810126582  6.885
-0.43670886075949367  11.601
-0.27848101265822783  6.194
-0.17721518987341772  2.546
-0.15822784810126583  6.14
-0.10759493670886076  2.48
0.27848101265822783  2.559
0.34810126582278483  3.036
0.43670886075949367  4.512
0.6518987341772152  8.288
0.8924050632911392  12.512
0.9873417721518988  4.529
1.0443037974683544  9.332
1.0569620253164558  2.537
1.2974683544303798  13.865
1.4113924050632911  1.956
1.6645569620253164  11.218
1.6708860759493671  6.382
1.7721518987341771  4.876
1.8734177215189873  4.471
2.107594936708861  9.947
2.2278481012658227  13.082
2.259493670886076  9.714
2.2848101265822787  5.94
2.367088607594937  11.171
2.5443037974683542  6.767
2.5759493670886076  4.211
2.632911392405063  15.986
2.6455696202531644  6.897
2.6645569620253164  4.548
2.7531645569620253  7.108
2.8037974683544302  3.845
2.8164556962025316  8.147
2.829113924050633  2.119
2.848101265822785  5.405
2.8987341772151898  6.278
3.0949367088607596  6.27
3.1265822784810124  10.773
3.1392405063291138  8.336
3.310126582278481  8.105
3.392405063291139  4.477
3.4430379746835444  4.869
3.6265822784810124  5.4
3.7088607594936707  12.465
3.829113924050633  6.167
3.8417721518987342  5.739
3.9936708860759493  5.299
4.139240506329114  8.3
4.177215189873418  6.745
4.2405063291139244  6.561
4.6075949367088604  11.966
5.39873417721519  7.575
5.772151898734177  4.453
5.8354430379746836  9.244
6.2215189873417724  8.756
6.727848101265823  6.648
7.0  5.656
7.360759493670886  7.118
7.405063291139241  7.29
7.848101265822785  8.609
7.89873417721519  10.816
8.113924050632912  10.373
8.291139240506329  10.042
8.594936708860759  6.557
9.10759493670886  8.512
9.860759493670885  8.702
10.348101265822784  8.349
10.462025316455696  7.813
10.683544303797468  5.961
10.708860759493671  9.526
10.727848101265822  9.806
11.044303797468354  15.366
12.291139240506329  7.149
12.455696202531646  12.908
12.525316455696203  13.49
14.39873417721519  10.714
14.664556962025317  7.872
15.018987341772151  14.226
15.158227848101266  7.626
15.367088607594937  8.097
15.759493670886076  11.167
19.569620253164558  10.087
-3.240506329113924  0.434
-3.1962025316455698  0.572
-3.0569620253164556  2.861
-3.050632911392405  2.591
-3.0126582278481013  3.355
-2.892405063291139  2.824
-2.7911392405063293  1.503
-2.689873417721519  1.726
-2.6835443037974684  13.143
-2.5316455696202533  2.48
-2.4936708860759493  3.185
-2.462025316455696  3.272
-2.430379746835443  1.252
-2.0443037974683542  3.781
-1.7215189873417722  8.713
-1.6075949367088607  1.526
-1.6012658227848102  2.583
-1.5443037974683544  4.905
-1.4873417721518987  4.186
-1.4177215189873418  3.141
-1.3734177215189873  4.122
-1.2531645569620253  3.777
-1.1012658227848102  2.231
-0.9746835443037974  2.329
-0.8291139240506329  4.606
-0.7911392405063291  11.813
-0.7848101265822784  7.683
-0.759493670886076  2.604
-0.4936708860759494  10.63
-0.3987341772151899  4.702
-0.2911392405063291  3.606
-0.27848101265822783  12.681
-0.10759493670886076  4.733
0.3291139240506329  11.483
0.37341772151898733  11.268
0.3860759493670886  6.126
0.5316455696202531  1.709
0.8164556962025317  2.059
0.879746835443038  9.13
1.1898734177215189  7.251
1.2088607594936709  10.299
1.4177215189873418  2.762
1.4303797468354431  2.461
1.7974683544303798  4.535
2.0443037974683542  4.782
2.1645569620253164  2.068
2.3607594936708862  12.873
2.5  4.731
2.740506329113924  4.829
2.9683544303797467  4.16
2.9873417721518987  5.956
3.088607594936709  6.325
3.2721518987341773  11.938
3.4177215189873418  5.117
3.5443037974683542  5.407
3.588607594936709  5.298
3.670886075949367  4.686
3.8734177215189876  6.375
4.1075949367088604  6.298
4.139240506329114  6.279
4.436708860759493  6.987
4.620253164556962  11.194
4.7784810126582276  8.224
4.8164556962025316  9.816
4.841772151898734  7.678
4.867088607594937  10.214
4.936708860759493  8.504
5.575949367088608  13.334
5.60126582278481  6.433
5.639240506329114  5.949
5.658227848101266  14.411
5.829113924050633  14.333
5.848101265822785  10.226
5.993670886075949  13.741
5.993670886075949  5.431
6.018987341772152  5.403
6.050632911392405  4.861
6.063291139240507  11.574
6.063291139240507  12.669
6.10126582278481  7.643
6.1265822784810124  11.086
6.531645569620253  8.308
6.6645569620253164  12.586
6.7025316455696204  6.195
7.3544303797468356  8.835
7.386075949367089  4.69
8.20253164556962  12.882
8.316455696202532  7.758
8.860759493670885  15.551
9.278481012658228  7.562
9.29746835443038  11.058
9.360759493670885  14.802
9.639240506329115  8.338
9.658227848101266  9.249
9.689873417721518  6.823
9.759493670886076  5.829
10.113924050632912  12.997
10.259493670886076  4.416
10.860759493670885  16.409
11.405063291139241  8.925
11.639240506329115  8.219
12.075949367088608  8.946
12.537974683544304  12.698
13.772151898734178  9.891
-3.2658227848101267  0.972
-3.221518987341772  1.089
-3.0443037974683542  0.789
-2.9873417721518987  3.482
-2.6392405063291138  2.846
-2.5759493670886076  3.132
-2.569620253164557  3.002
-2.4873417721518987  1.223
-2.1392405063291138  3.856
-1.7658227848101267  3.762
-1.6772151898734178  3.351
-1.6518987341772151  1.455
-1.5632911392405062  1.883
-1.4430379746835442  2.387
-0.8037974683544303  10.986
-0.7974683544303798  5.205
-0.7721518987341772  1.263
-0.6582278481012658  4.326
-0.5189873417721519  2.711
-0.3037974683544304  4.112
-0.2468354430379747  3.932
0.18354430379746836  12.237
0.24050632911392406  10.446
0.2911392405063291  3.652
0.2974683544303797  3.583
0.31645569620253167  1.857
0.4810126582278481  4.222
0.4810126582278481  7.971
0.5822784810126582  2.178
0.6139240506329114  7.122
0.6139240506329114  9.001
0.6455696202531646  4.089
0.7025316455696202  9.664
0.7215189873417721  4.941
0.740506329113924  6.182
1.1898734177215189  5.082
1.4746835443037976  2.648
1.8417721518987342  3.587
2.0  2.566
2.2088607594936707  3.253
2.5126582278481013  7.638
2.9240506329113924  4.166
2.962025316455696  4.127
3.151898734177215  15.223
3.1645569620253164  5.571
3.2151898734177213  7.746
3.2341772151898733  11.824
3.278481012658228  2.454
3.3164556962025316  11.249
3.367088607594937  9.906
3.3987341772151898  8.218
3.8164556962025316  16.243
3.8544303797468356  2.905
3.8797468354430378  7.165
4.018987341772152  8.594
4.063291139240507  2.501
4.443037974683544  11.652
4.658227848101266  4.588
4.89873417721519  13.171
4.917721518987341  8.341
4.987341772151899  3.849
4.987341772151899  4.391
5.19620253164557  8.77
5.537974683544304  6.609
5.60126582278481  8.682
5.765822784810126  7.671
6.1075949367088604  6.806
6.1645569620253164  9.256
6.468354430379747  10.879
6.512658227848101  8.779
6.563291139240507  5.961
6.69620253164557  11.769
6.7594936708860756  4.378
6.7974683544303796  7.298
6.886075949367089  7.862
6.8924050632911396  4.07
7.006329113924051  9.399
7.19620253164557  3.088
7.2025316455696204  7.729
7.246835443037975  8.784
7.613924050632911  5.684
7.917721518987341  7.562
8.158227848101266  7.663
8.221518987341772  8.971
8.449367088607595  5.644
8.974683544303797  5.732
8.981012658227849  10.542
9.069620253164556  6.131
9.278481012658228  7.916
9.550632911392405  14.321
9.670886075949367  7.676
9.810126582278482  10.599
10.360759493670885  8.865
10.569620253164556  8.316
11.126582278481013  12.897
11.139240506329115  9.357
11.30379746835443  11.074
11.537974683544304  10.481
11.683544303797468  10.395
13.544303797468354  15.8
14.234177215189874  9.848
14.246835443037975  10.71
15.341772151898734  9.508
26.29113924050633  13.211
-3.0569620253164556  0.993
-2.949367088607595  1.899
-2.8987341772151898  0.969
-2.689873417721519  2.18
-2.651898734177215  10.541
-2.6392405063291138  0.964
-2.569620253164557  11.71
-2.569620253164557  1.603
-2.569620253164557  3.229
-2.5443037974683542  2.431
-2.4683544303797467  13.71
-2.0632911392405062  4.897
-1.860759493670886  1.749
-1.7974683544303798  4.385
-1.7025316455696202  3.714
-1.5696202531645569  2.609
-1.5569620253164558  13.058
-1.5379746835443038  5.29
-1.5316455696202531  4.937
-1.3860759493670887  2.966
-1.259493670886076  2.332
-0.7911392405063291  5.969
-0.6835443037974683  13.868
-0.6139240506329114  2.642
-0.5759493670886076  5.43
-0.5569620253164557  6.448
-0.43670886075949367  12.218
-0.1962025316455696  8.158
0.37341772151898733  3.744
0.4810126582278481  13.951
0.5886075949367089  2.188
0.5949367088607594  3.497
0.6708860759493671  3.552
0.7468354430379747  3.481
0.8987341772151899  5.136
1.0569620253164558  4.672
1.0949367088607596  6.235
1.1898734177215189  5.315
1.2278481012658229  3.778
1.2468354430379747  11.936
1.3291139240506329  2.791
1.4367088607594938  2.357
1.6075949367088607  8.9
1.6772151898734178  4.921
1.9683544303797469  10.273
1.9683544303797469  3.264
1.9873417721518987  14.802
2.0253164556962027  7.465
2.069620253164557  5.946
2.132911392405063  2.827
2.1772151898734178  4.848
2.2278481012658227  5.414
2.481012658227848  4.299
2.689873417721519  9.532
2.8734177215189876  8.991
2.8860759493670884  10.815
3.1835443037974684  3.163
3.1835443037974684  4.86
3.3860759493670884  7.229
3.3860759493670884  8.529
3.3987341772151898  6.208
3.449367088607595  11.681
3.4556962025316458  15.04
3.5316455696202533  7.602
3.5759493670886076  6.089
3.848101265822785  6.002
4.6075949367088604  13.469
4.613924050632911  9.134
4.677215189873418  3.791
4.80379746835443  9.633
4.993670886075949  4.737
5.0886075949367084  6.378
5.253164556962025  7.155
5.30379746835443  2.53
5.3544303797468356  2.969
5.386075949367089  12.54
5.424050632911392  7.189
5.8734177215189876  5.689
5.886075949367089  3.478
6.215189873417722  10.144
6.405063291139241  5.0
6.575949367088608  13.487
6.670886075949367  3.346
6.7405063291139244  12.181
6.7974683544303796  10.546
6.860759493670886  9.953
7.291139240506329  4.477
7.69620253164557  13.731
7.7594936708860756  14.394
8.120253164556962  5.843
8.139240506329115  7.587
8.259493670886076  8.582
8.272151898734178  7.058
8.443037974683545  9.057
8.848101265822784  10.902
9.151898734177216  8.282
9.905063291139241  14.816
10.227848101265822  13.338
10.89240506329114  8.029
11.253164556962025  13.367
11.525316455696203  12.379
12.632911392405063  8.796
14.367088607594937  12.046
17.59493670886076  11.386
-3.3607594936708862  0.59
-2.9873417721518987  3.823
-2.9746835443037973  13.299
-2.810126582278481  1.782
-2.6265822784810124  1.48
-2.2974683544303796  1.716
-2.240506329113924  1.697
-2.1962025316455698  12.499
-2.151898734177215  2.193
-2.0632911392405062  1.205
-1.9113924050632911  3.624
-1.9050632911392404  2.407
-1.7911392405063291  2.127
-1.7341772151898733  3.325
-1.7278481012658229  1.999
-1.5949367088607596  13.178
-1.5569620253164558  3.487
-1.4936708860759493  1.407
-1.3417721518987342  11.118
-1.2278481012658229  4.67
-1.120253164556962  10.01
-0.930379746835443  2.682
-0.930379746835443  8.756
-0.9240506329113924  11.154
-0.9050632911392406  2.924
-0.8860759493670886  5.815
-0.8164556962025317  9.793
-0.6075949367088608  3.253
-0.6012658227848101  1.452
-0.5379746835443038  6.479
-0.1962025316455696  4.328
-0.0759493670886076  5.943
0.10126582278481013  3.336
0.12658227848101267  3.33
0.16455696202531644  5.539
0.759493670886076  2.273
1.0063291139240507  9.872
1.120253164556962  6.392
1.1329113924050633  5.245
1.2721518987341771  12.969
1.4873417721518987  13.201
1.5126582278481013  13.047
1.6075949367088607  12.73
1.6329113924050633  4.565
1.9303797468354431  6.525
1.9936708860759493  13.228
2.151898734177215  3.215
2.1645569620253164  13.409
2.2848101265822787  11.813
2.3037974683544302  5.898
2.3164556962025316  13.594
2.392405063291139  2.37
2.6012658227848102  7.376
2.6202531645569622  4.925
2.7974683544303796  3.761
3.1265822784810124  9.868
3.1962025316455698  5.118
3.240506329113924  2.866
3.3987341772151898  4.575
3.6265822784810124  5.753
4.0  8.614
4.2025316455696204  4.112
4.284810126582278  12.746
4.474683544303797  2.822
4.8544303797468356  15.989
4.860759493670886  9.685
4.968354430379747  11.948
5.050632911392405  12.314
5.158227848101266  13.452
5.265822784810126  2.949
5.3734177215189876  7.696
5.379746835443038  3.539
5.430379746835443  7.747
5.481012658227848  5.624
5.531645569620253  3.168
5.537974683544304  8.411
5.765822784810126  6.311
5.848101265822785  8.205
5.8544303797468356  10.324
5.924050632911392  5.628
5.936708860759493  5.726
6.569620253164557  13.962
6.6265822784810124  4.686
6.8924050632911396  9.912
6.9113924050632916  6.628
7.215189873417722  14.863
7.60126582278481  4.172
7.860759493670886  7.84
8.056962025316455  7.397
8.246835443037975  5.986
8.740506329113924  12.173
8.936708860759493  10.468
9.044303797468354  8.806
9.727848101265822  8.108
10.132911392405063  8.036
10.424050632911392  9.745
11.5  10.152
11.60126582278481  10.243
11.987341772151899  8.272
12.094936708860759  9.966
13.455696202531646  4.902
15.626582278481013  10.693
15.930379746835444  8.551
18.11392405063291  12.227
-3.2721518987341773  0.587
-3.0949367088607596  0.874
-2.829113924050633  13.585
-2.740506329113924  7.868
-2.7278481012658227  4.57
-2.6772151898734178  10.493
-2.4936708860759493  9.866
-2.4240506329113924  1.499
-2.4050632911392404  4.052
-2.3037974683544302  2.135
-2.278481012658228  4.696
-2.2721518987341773  4.072
-2.2468354430379747  0.688
-2.1139240506329116  2.589
-2.107594936708861  2.551
-1.9493670886075949  10.053
-1.6835443037974684  2.645
-1.6582278481012658  1.183
-1.518987341772152  5.875
-1.5063291139240507  4.03
-1.4746835443037976  10.173
-1.3544303797468353  2.837
-1.0886075949367089  2.503
-1.0569620253164558  3.628
-0.8924050632911392  4.013
-0.8734177215189873  3.417
-0.8227848101265823  2.84
-0.7468354430379747  10.556
-0.7468354430379747  4.773
-0.31645569620253167  4.054
-0.26582278481012656  13.649
0.04430379746835443  2.704
0.12025316455696203  4.246
0.189873417721519  13.473
0.3670886075949367  3.798
0.5443037974683544  12.782
0.5443037974683544  4.805
0.5759493670886076  4.164
0.7088607594936709  3.404
0.8164556962025317  1.686
0.8291139240506329  4.082
0.8481012658227848  3.803
0.9810126582278481  6.82
1.0443037974683544  7.875
1.0822784810126582  6.008
1.120253164556962  4.79
1.5696202531645569  4.35
1.6329113924050633  6.84
1.6518987341772151  5.899
1.8227848101265822  3.309
2.2088607594936707  7.195
2.3227848101265822  3.716
2.367088607594937  10.343
2.367088607594937  7.889
2.3797468354430378  11.059
2.3797468354430378  2.963
2.550632911392405  9.125
2.7848101265822787  6.817
2.8797468354430378  5.582
2.8987341772151898  4.979
2.962025316455696  4.734
2.9873417721518987  2.522
3.2278481012658227  6.396
3.3227848101265822  4.777
3.6582278481012658  8.796
3.8037974683544302  3.831
4.037974683544304  4.238
4.417721518987341  6.086
4.6075949367088604  3.566
4.6265822784810124  12.874
4.708860759493671  12.629
5.2405063291139244  12.941
5.341772151898734  3.922
5.379746835443038  11.36
5.455696202531645  14.432
5.537974683544304  9.707
5.670886075949367  11.924
5.69620253164557  10.592
6.018987341772152  9.093
6.0886075949367084  4.63
6.189873417721519  6.185
6.360759493670886  6.699
6.4113924050632916  6.833
6.455696202531645  6.659
6.468354430379747  4.861
6.949367088607595  13.113
7.19620253164557  10.107
7.367088607594937  7.373
7.3734177215189876  13.987
7.613924050632911  8.196
8.00632911392405  12.707
8.018987341772151  10.956
8.99367088607595  8.543
9.126582278481013  6.69
9.474683544303797  7.301
10.284810126582279  15.458
10.322784810126583  10.399
10.60759493670886  10.564
10.626582278481013  13.57
10.981012658227849  11.038
11.594936708860759  10.881
11.778481012658228  11.137
12.784810126582279  11.995
13.10759493670886  7.953
-3.1392405063291138  1.185
-2.8797468354430378  0.884
-2.8227848101265822  4.059
-2.778481012658228  1.075
-2.689873417721519  5.163
-2.6455696202531644  0.768
-2.6265822784810124  11.119
-2.462025316455696  12.747
-2.3037974683544302  5.846
-2.2848101265822787  1.4
-2.1962025316455698  3.518
-2.1392405063291138  1.822
-1.8860759493670887  3.967
-1.8164556962025316  3.023
-1.5379746835443038  11.779
-1.5316455696202531  3.624
-1.1455696202531647  9.324
-1.0696202531645569  11.347
-1.0379746835443038  2.627
-0.8417721518987342  6.738
-0.6645569620253164  10.729
-0.5759493670886076  4.228
-0.5759493670886076  9.363
-0.25949367088607594  1.879
-0.22784810126582278  4.201
-0.056962025316455694  9.992
0.2721518987341772  7.638
0.5632911392405063  9.179
0.7151898734177216  5.391
0.8227848101265823  3.749
0.8417721518987342  3.889
0.9493670886075949  4.488
1.139240506329114  4.162
1.2848101265822784  12.781
1.379746835443038  3.96
1.4240506329113924  4.688
1.5316455696202531  14.141
1.5379746835443038  12.99
1.6329113924050633  9.061
1.7088607594936709  3.209
1.7088607594936709  4.109
2.0443037974683542  2.306
2.0759493670886076  2.407
2.3544303797468356  3.727
2.5822784810126582  4.547
2.651898734177215  2.43
2.689873417721519  4.1
2.7658227848101267  11.205
2.7658227848101267  6.134
2.9746835443037973  5.42
2.981012658227848  8.174
3.0253164556962027  10.955
3.1202531645569622  7.492
3.1392405063291138  4.37
3.259493670886076  11.202
3.2911392405063293  5.97
3.4556962025316458  7.199
3.7088607594936707  6.066
3.9367088607594938  3.088
3.9683544303797467  6.097
4.025316455696203  2.877
4.1835443037974684  2.768
4.30379746835443  6.088
4.5  2.497
4.8734177215189876  6.807
4.962025316455696  3.702
5.493670886075949  3.196
5.512658227848101  10.145
5.537974683544304  3.821
5.715189873417722  9.983
5.822784810126582  8.044
6.3924050632911396  9.087
6.715189873417722  4.31
7.2025316455696204  6.932
7.2974683544303796  5.739
7.746835443037975  5.124
8.00632911392405  7.717
8.037974683544304  5.594
8.227848101265822  12.212
8.227848101265822  9.374
8.405063291139241  10.939
8.626582278481013  6.957
9.018987341772151  13.306
9.424050632911392  10.501
9.49367088607595  7.89
9.537974683544304  14.883
9.58860759493671  8.662
9.689873417721518  10.154
9.841772151898734  5.078
9.968354430379748  10.132
10.132911392405063  3.937
10.221518987341772  6.861
10.468354430379748  5.129
10.474683544303797  13.107
10.50632911392405  13.876
11.962025316455696  11.356
12.424050632911392  5.94
12.664556962025317  4.767
12.689873417721518  9.655
13.430379746835444  7.785
14.626582278481013  13.744
14.867088607594937  12.914
15.721518987341772  15.089
17.550632911392405  7.855
-2.981012658227848  3.195
-2.9240506329113924  2.589
-2.9177215189873418  4.155
-2.721518987341772  1.045
-2.5443037974683542  2.554
-2.1265822784810124  2.062
-2.1139240506329116  1.141
-2.0822784810126582  1.99
-2.037974683544304  3.54
-1.9367088607594938  7.593
-1.6962025316455696  4.622
-1.6455696202531647  2.664
-1.379746835443038  1.591
-1.3101265822784811  3.206
-1.3037974683544304  1.64
-1.2848101265822784  4.205
-1.120253164556962  3.805
-0.6012658227848101  2.606
-0.43037974683544306  2.512
-0.1962025316455696  11.661
-0.17088607594936708  2.552
-0.16455696202531644  3.035
0.18354430379746836  3.959
0.43037974683544306  2.714
0.5  11.195
0.6645569620253164  5.578
0.7151898734177216  2.667
0.7658227848101266  13.711
0.9177215189873418  4.936
1.0316455696202531  4.907
1.1835443037974684  2.762
1.3227848101265822  8.515
1.3860759493670887  3.345
1.4683544303797469  6.736
1.4873417721518987  5.315
1.740506329113924  6.782
1.8860759493670887  2.856
2.050632911392405  3.967
2.050632911392405  6.704
2.5  2.963
2.588607594936709  7.764
2.6012658227848102  8.034
2.6139240506329116  6.584
2.721518987341772  4.397
2.7278481012658227  3.785
2.7278481012658227  4.515
2.8734177215189876  9.339
2.930379746835443  10.236
3.0  12.587
3.329113924050633  15.212
3.392405063291139  7.878
3.7278481012658227  5.703
3.759493670886076  2.429
3.829113924050633  10.614
3.8860759493670884  3.944
4.018987341772152  14.95
4.310126582278481  4.092
4.3924050632911396  10.918
4.424050632911392  4.064
4.5  3.271
4.715189873417722  8.312
4.7974683544303796  5.161
4.841772151898734  2.836
4.917721518987341  3.523
4.943037974683544  9.274
5.082278481012659  6.455
5.386075949367089  4.221
5.39873417721519  8.607
5.6265822784810124  8.585
5.765822784810126  3.465
5.89873417721519  5.215
5.89873417721519  7.251
6.050632911392405  12.276
6.1265822784810124  7.766
6.170886075949367  7.301
6.30379746835443  6.622
6.405063291139241  12.119
6.575949367088608  7.953
6.6455696202531644  10.815
6.753164556962025  6.655
7.386075949367089  9.353
7.436708860759493  9.156
7.670886075949367  7.633
7.9113924050632916  8.244
8.30379746835443  12.296
8.569620253164556  8.445
8.670886075949367  9.543
8.886075949367088  8.646
9.20253164556962  10.816
9.39873417721519  12.674
9.550632911392405  7.065
9.835443037974683  4.443
9.841772151898734  10.194
9.905063291139241  16.159
10.29746835443038  8.642
10.474683544303797  10.176
10.715189873417721  11.815
11.373417721518987  7.606
12.335443037974683  6.881
13.468354430379748  13.101
13.69620253164557  10.397
15.012658227848101  9.122
15.784810126582279  9.217
18.556962025316455  8.486
-3.037974683544304  0.712
-2.9683544303797467  1.472
-2.8227848101265822  1.275
-2.8037974683544302  12.057
-2.7721518987341773  0.609
-2.7278481012658227  2.414
-2.4746835443037973  11.767
-2.3987341772151898  1.56
-2.348101265822785  2.476
-2.0759493670886076  2.476
-1.9683544303797469  2.405
-1.4113924050632911  1.838
-1.3924050632911393  14.911
-1.2278481012658229  8.333
-1.0759493670886076  2.115
-0.8037974683544303  3.96
-0.7151898734177216  2.518
-0.6012658227848101  5.777
-0.43037974683544306  8.007
-0.17721518987341772  10.335
-0.11392405063291139  4.214
0.3860759493670886  4.033
0.6139240506329114  2.293
0.689873417721519  15.955
0.7278481012658228  5.378
0.7468354430379747  2.52
0.8164556962025317  3.929
0.8987341772151899  2.856
0.930379746835443  9.522
1.0379746835443038  3.516
1.2341772151898733  10.974
1.3291139240506329  12.204
1.4303797468354431  11.702
1.4936708860759493  5.139
1.5506329113924051  5.461
1.6962025316455696  6.722
1.7088607594936709  10.465
1.8417721518987342  8.645
1.8481012658227849  9.971
1.9113924050632911  3.468
2.0822784810126582  4.31
2.170886075949367  6.236
2.1772151898734178  2.953
2.2088607594936707  4.45
2.4367088607594938  6.526
2.6645569620253164  5.989
2.721518987341772  12.41
2.7278481012658227  13.601
2.8354430379746836  7.242
2.911392405063291  4.521
3.0316455696202533  5.063
3.278481012658228  12.076
3.518987341772152  4.752
3.537974683544304  4.25
3.6139240506329116  3.736
3.7151898734177213  4.257
3.810126582278481  12.016
3.9873417721518987  14.019
4.772151898734177  3.651
4.784810126582278  8.924
4.981012658227848  15.34
5.360759493670886  4.122
5.60126582278481  5.935
5.7784810126582276  9.908
5.841772151898734  7.882
5.8924050632911396  5.13
5.974683544303797  9.751
6.069620253164557  6.399
6.132911392405063  8.528
6.1835443037974684  8.194
6.506329113924051  5.1
6.620253164556962  7.539
6.677215189873418  6.235
6.746835443037975  7.938
6.841772151898734  10.687
6.955696202531645  8.283
7.044303797468355  7.899
7.094936708860759  7.196
7.170886075949367  4.972
7.322784810126582  12.662
7.405063291139241  4.348
7.493670886075949  6.44
7.613924050632911  12.124
8.08860759493671  14.834
8.291139240506329  8.654
8.721518987341772  11.455
8.867088607594937  7.984
9.189873417721518  13.751
9.417721518987342  10.186
9.58860759493671  11.417
9.981012658227849  13.385
10.189873417721518  8.266
10.19620253164557  8.105
10.58860759493671  10.599
10.886075949367088  6.884
10.981012658227849  4.896
11.145569620253164  12.121
11.734177215189874  10.091
12.405063291139241  9.389
12.639240506329115  14.861
13.860759493670885  9.522
13.99367088607595  11.326
18.79746835443038  14.197
18.81645569620253  12.068
-3.0822784810126582  0.613
-3.0316455696202533  2.341
-2.7974683544303796  0.656
-2.6962025316455698  2.936
-2.689873417721519  0.661
-2.5569620253164556  4.308
-2.5443037974683542  0.837
-2.537974683544304  1.354
-2.5  0.77
-2.2151898734177213  2.283
-2.0949367088607596  2.449
-2.050632911392405  2.262
-2.0316455696202533  3.376
-2.018987341772152  3.712
-1.9620253164556962  2.67
-1.6962025316455696  2.425
-1.5949367088607596  3.166
-1.5126582278481013  1.453
-1.4367088607594938  11.125
-1.2341772151898733  2.298
-0.7215189873417721  2.222
-0.569620253164557  12.522
-0.5632911392405063  2.926
-0.34177215189873417  2.137
-0.2911392405063291  12.982
-0.20253164556962025  3.423
-0.04430379746835443  2.925
0.18354430379746836  3.984
0.2468354430379747  5.481
0.45569620253164556  14.859
0.569620253164557  10.719
0.6455696202531646  7.75
1.2278481012658229  2.609
1.2848101265822784  6.194
1.2911392405063291  4.152
1.3417721518987342  14.054
1.3670886075949367  4.31
1.4873417721518987  4.175
1.620253164556962  9.268
1.7278481012658229  6.233
1.9746835443037976  11.871
2.0443037974683542  3.673
2.088607594936709  7.741
2.132911392405063  3.721
2.1645569620253164  11.203
2.1645569620253164  12.426
2.3417721518987342  8.078
2.5  4.248
2.5063291139240507  3.136
2.5569620253164556  4.156
2.632911392405063  7.078
2.962025316455696  5.181
2.9746835443037973  3.219
2.9936708860759493  3.84
3.0126582278481013  1.556
3.0822784810126582  4.497
3.5443037974683542  3.673
3.6265822784810124  5.74
3.6582278481012658  13.636
3.6962025316455698  3.262
3.740506329113924  9.335
4.012658227848101  10.534
4.031645569620253  9.403
4.056962025316456  9.736
4.189873417721519  6.61
4.360759493670886  9.442
4.430379746835443  6.155
4.462025316455696  9.829
4.677215189873418  3.726
4.867088607594937  7.213
5.10126582278481  5.471
5.1455696202531644  6.501
5.1835443037974684  5.114
5.569620253164557  10.643
5.8924050632911396  7.966
5.968354430379747  7.149
6.8354430379746836  15.597
6.841772151898734  15.865
6.949367088607595  9.856
6.974683544303797  4.47
7.025316455696203  8.279
7.1075949367088604  10.397
7.158227848101266  7.586
7.1835443037974684  12.285
7.829113924050633  7.175
8.126582278481013  9.1
8.291139240506329  13.163
8.5  6.573
8.727848101265822  8.248
9.018987341772151  13.658
9.341772151898734  7.341
9.41139240506329  7.542
9.481012658227849  12.102
9.5  8.898
10.436708860759493  11.619
10.734177215189874  9.997
11.227848101265822  8.553
11.784810126582279  8.655
13.050632911392405  14.556
13.322784810126583  8.941
13.810126582278482  12.77
14.348101265822784  8.183
15.613924050632912  7.418
17.765822784810126  7.754
-2.9936708860759493  1.882
-2.9430379746835444  2.842
-2.6392405063291138  9.499
-2.481012658227848  1.583
-2.4050632911392404  6.999
-2.2974683544303796  1.829
-2.2974683544303796  3.504
-2.259493670886076  1.666
-2.151898734177215  10.774
-2.151898734177215  2.01
-1.8101265822784811  1.177
-1.7215189873417722  3.854
-1.7151898734177216  1.243
-1.6582278481012658  1.547
-1.5949367088607596  1.177
-1.5063291139240507  1.14
-1.1772151898734178  10.335
-0.9936708860759493  3.102
-0.9493670886075949  1.71
-0.8860759493670886  1.668
-0.8417721518987342  9.448
-0.7721518987341772  3.349
-0.5949367088607594  2.61
-0.5632911392405063  1.601
-0.43670886075949367  9.194
-0.43037974683544306  2.656
-0.21518987341772153  2.444
0.0  5.312
0.14556962025316456  3.375
0.1518987341772152  2.728
0.17721518987341772  9.306
0.3860759493670886  3.325
0.5063291139240507  12.092
0.5569620253164557  4.7
0.6772151898734177  3.588
1.1075949367088607  2.334
1.1265822784810127  6.384
1.1898734177215189  9.345
1.240506329113924  3.464
1.3924050632911393  4.848
1.5253164556962024  8.439
1.5379746835443038  4.606
1.5759493670886076  10.936
1.759493670886076  5.994
1.8037974683544304  2.34
2.0126582278481013  5.388
2.088607594936709  7.381
2.1962025316455698  14.315
2.221518987341772  5.729
2.588607594936709  14.14
2.6455696202531644  12.613
3.651898734177215  10.991
3.6835443037974684  6.263
3.7088607594936707  12.692
3.930379746835443  5.131
4.018987341772152  6.661
4.30379746835443  8.262
4.468354430379747  6.648
4.493670886075949  3.334
4.569620253164557  13.169
4.848101265822785  6.488
4.8734177215189876  7.543
5.436708860759493  7.208
5.753164556962025  12.597
5.924050632911392  7.564
6.044303797468355  6.933
6.2974683544303796  8.172
6.348101265822785  11.255
6.39873417721519  7.131
6.417721518987341  13.672
6.443037974683544  6.167
6.462025316455696  7.696
6.512658227848101  6.32
6.6265822784810124  3.676
6.7025316455696204  6.457
7.0  5.472
7.069620253164557  5.449
7.3544303797468356  7.966
7.487341772151899  4.315
7.658227848101266  11.91
7.746835443037975  10.452
7.7594936708860756  7.479
7.8734177215189876  12.379
8.177215189873417  4.486
8.512658227848101  3.94
8.70253164556962  10.219
8.708860759493671  6.288
9.120253164556962  13.041
9.208860759493671  11.278
9.227848101265822  8.511
9.481012658227849  6.932
9.550632911392405  8.349
9.575949367088608  8.337
9.867088607594937  5.91
10.00632911392405  8.422
10.151898734177216  7.517
10.563291139240507  15.906
11.291139240506329  14.068
11.854430379746836  6.732
11.89240506329114  9.412
12.075949367088608  9.952
12.08860759493671  13.738
16.120253164556964  5.097
17.537974683544302  13.02
-3.1962025316455698  0.79
-3.1012658227848102  2.253
-2.8734177215189876  12.356
-2.848101265822785  12.835
-2.6645569620253164  2.648
-2.651898734177215  2.711
-2.550632911392405  3.642
-2.4430379746835444  3.538
-2.411392405063291  12.624
-2.3987341772151898  1.632
-2.367088607594937  10.78
-2.3354430379746836  10.907
-2.3164556962025316  1.783
-2.1835443037974684  2.694
-2.1139240506329116  1.948
-2.0632911392405062  3.871
-1.9620253164556962  1.986
-1.8164556962025316  2.03
-1.6772151898734178  2.542
-1.6708860759493671  1.569
-1.4177215189873418  11.112
-1.3924050632911393  1.914
-0.7531645569620253  13.571
-0.6645569620253164  3.248
-0.6075949367088608  3.779
-0.3670886075949367  4.023
-0.36075949367088606  11.877
-0.36075949367088606  3.411
-0.34810126582278483  3.35
-0.34177215189873417  1.673
-0.34177215189873417  3.582
-0.34177215189873417  9.43
0.0379746835443038  7.216
0.06962025316455696  10.717
0.4240506329113924  13.717
0.5063291139240507  6.354
0.6455696202531646  2.14
0.6645569620253164  6.118
0.7088607594936709  4.058
0.8164556962025317  4.54
0.8860759493670886  5.85
0.9050632911392406  12.409
0.9240506329113924  6.373
1.4493670886075949  4.513
1.4556962025316456  5.931
1.4746835443037976  3.445
1.6582278481012658  3.582
1.6708860759493671  6.579
1.6708860759493671  7.812
1.8924050632911393  4.509
1.981012658227848  6.045
2.189873417721519  5.167
2.310126582278481  9.806
2.4367088607594938  4.351
2.7974683544303796  6.996
2.810126582278481  12.966
2.8417721518987342  6.078
3.088607594936709  11.445
3.0949367088607596  3.972
3.449367088607595  12.929
3.5  3.192
3.7531645569620253  5.77
3.9367088607594938  3.39
4.012658227848101  5.362
4.284810126582278  9.767
4.531645569620253  8.301
4.613924050632911  6.788
5.012658227848101  13.975
5.037974683544304  5.554
5.3734177215189876  9.061
5.436708860759493  7.982
5.6265822784810124  13.671
5.993670886075949  5.864
6.075949367088608  4.161
6.2025316455696204  8.683
6.272151898734177  7.512
6.455696202531645  12.667
6.455696202531645  15.385
6.575949367088608  7.054
6.784810126582278  14.373
6.917721518987341  9.909
7.050632911392405  10.888
7.208860759493671  6.459
7.348101265822785  7.179
7.468354430379747  12.349
7.5886075949367084  7.23
7.7974683544303796  9.962
8.10759493670886  6.506
8.360759493670885  14.426
8.930379746835444  7.989
9.39873417721519  12.216
9.677215189873417  6.577
9.860759493670885  5.92
9.930379746835444  10.441
10.158227848101266  11.901
10.329113924050633  5.31
10.474683544303797  8.527
10.816455696202532  13.036
11.462025316455696  7.905
12.151898734177216  8.31
12.386075949367088  5.714
13.468354430379748  14.345
16.810126582278482  8.416
18.158227848101266  7.78
-3.2658227848101267  0.642
-3.0316455696202533  2.141
-3.0  3.643
-2.9746835443037973  11.725
-2.892405063291139  1.092
-2.7278481012658227  3.057
-2.6835443037974684  1.401
-2.6455696202531644  11.787
-2.607594936708861  2.835
-2.5759493670886076  2.376
-2.569620253164557  1.483
-2.5063291139240507  1.225
-2.2531645569620253  1.152
-2.018987341772152  0.622
-1.8481012658227849  1.048
-1.7341772151898733  2.483
-1.5886075949367089  5.691
-1.5632911392405062  1.771
-1.5443037974683544  3.387
-1.4683544303797469  1.981
-1.2025316455696202  2.975
-1.0949367088607596  1.545
-0.8860759493670886  11.877
-0.8037974683544303  2.849
-0.7151898734177216  1.48
-0.23417721518987342  3.306
-0.10126582278481013  4.106
-0.05063291139240506  2.296
0.20253164556962025  13.15
0.25316455696202533  3.463
0.26582278481012656  12.569
0.41139240506329117  9.701
0.569620253164557  2.841
0.7151898734177216  2.163
0.7278481012658228  12.931
0.8164556962025317  7.938
0.879746835443038  12.35
1.1455696202531647  11.784
1.1455696202531647  2.684
1.2088607594936709  10.546
1.4367088607594938  9.561
1.4620253164556962  2.624
1.6265822784810127  12.822
1.6518987341772151  11.665
1.8291139240506329  6.912
1.9936708860759493  4.851
2.1392405063291138  13.892
2.1582278481012658  4.135
2.221518987341772  4.927
2.3734177215189876  6.556
2.5443037974683542  12.674
2.550632911392405  12.687
2.6265822784810124  12.756
2.7848101265822787  13.762
2.8037974683544302  5.27
2.911392405063291  3.862
3.2088607594936707  8.035
3.4746835443037973  8.98
3.518987341772152  13.447
3.5253164556962027  5.795
3.5759493670886076  12.999
3.6012658227848102  7.525
3.670886075949367  2.433
3.7848101265822787  5.507
3.8354430379746836  6.854
4.879746835443038  11.162
5.1455696202531644  7.041
5.177215189873418  13.503
5.367088607594937  14.381
5.962025316455696  7.022
6.0  16.466
6.031645569620253  5.374
6.170886075949367  4.062
6.189873417721519  6.568
6.341772151898734  8.521
6.379746835443038  6.875
6.569620253164557  11.016
6.930379746835443  15.414
6.949367088607595  6.44
7.2025316455696204  6.321
7.531645569620253  5.89
7.632911392405063  10.205
8.031645569620252  6.959
8.259493670886076  7.431
8.278481012658228  8.149
8.512658227848101  14.729
9.139240506329115  5.445
9.158227848101266  2.413
9.348101265822784  10.487
9.39873417721519  8.746
9.41139240506329  12.992
9.430379746835444  6.66
11.20253164556962  8.353
11.49367088607595  6.407
11.746835443037975  5.13
12.930379746835444  6.004
13.386075949367088  10.799
13.544303797468354  8.692
13.955696202531646  7.856
14.221518987341772  10.069
14.689873417721518  12.188
17.253164556962027  9.113
19.037974683544302  10.049
19.803797468354432  11.483
-2.8544303797468356  10.868
-2.7911392405063293  3.112
-2.7911392405063293  4.172
-2.7721518987341773  0.615
-2.7658227848101267  1.256
-2.4873417721518987  0.67
-2.481012658227848  2.412
-2.3544303797468356  1.165
-2.3037974683544302  1.095
-2.2911392405063293  1.065
-2.259493670886076  0.968
-2.2151898734177213  1.765
-2.1835443037974684  14.09
-2.1455696202531644  11.055
-2.0632911392405062  10.571
-1.9746835443037976  12.455
-1.6265822784810127  1.823
-1.5253164556962024  4.513
-1.5253164556962024  8.917
-1.1455696202531647  3.754
-1.1265822784810127  1.41
-1.0443037974683544  2.641
-0.7341772151898734  9.39
-0.6265822784810127  1.917
-0.4936708860759494  2.485
-0.3987341772151899  2.163
-0.13924050632911392  2.827
-0.10126582278481013  3.748
-0.006329113924050633  3.15
0.0  4.694
0.2721518987341772  3.021
0.3227848101265823  9.112
0.35443037974683544  6.397
0.4240506329113924  10.136
0.5822784810126582  10.733
0.7784810126582279  4.029
1.0253164556962024  3.642
1.0696202531645569  3.103
1.3860759493670887  6.415
1.6645569620253164  5.424
1.6898734177215189  4.611
1.7278481012658229  6.341
1.7468354430379747  7.927
1.8291139240506329  16.065
1.8670886075949367  6.308
1.9050632911392404  3.541
2.0253164556962027  11.293
2.0316455696202533  2.901
2.037974683544304  12.172
2.1392405063291138  14.125
2.1455696202531644  6.349
2.1645569620253164  3.956
2.3354430379746836  3.769
2.3860759493670884  3.55
2.3860759493670884  3.834
2.4177215189873418  7.101
2.430379746835443  3.879
2.4556962025316458  3.188
2.4746835443037973  4.486
2.7151898734177213  8.697
2.9873417721518987  2.841
3.0632911392405062  3.712
3.1012658227848102  2.617
3.6455696202531644  6.959
3.7341772151898733  7.484
4.037974683544304  4.596
4.151898734177215  5.287
4.246835443037975  6.404
4.449367088607595  6.478
4.493670886075949  7.117
4.651898734177215  8.372
4.69620253164557  5.186
4.917721518987341  14.052
4.936708860759493  12.097
4.936708860759493  6.219
5.3734177215189876  4.686
5.430379746835443  11.165
5.487341772151899  8.458
5.6075949367088604  3.559
5.632911392405063  4.055
5.639240506329114  5.024
5.80379746835443  10.79
5.886075949367089  8.249
6.012658227848101  7.107
6.056962025316456  4.195
6.151898734177215  7.11
7.031645569620253  7.314
7.3164556962025316  9.047
7.7025316455696204  6.048
8.215189873417721  15.531
8.30379746835443  10.637
8.60759493670886  10.585
8.746835443037975  10.678
8.822784810126583  15.871
9.00632911392405  14.616
9.354430379746836  7.529
9.89240506329114  7.292
10.759493670886076  12.287
10.924050632911392  7.264
11.050632911392405  11.503
11.259493670886076  7.869
11.373417721518987  7.651
12.322784810126583  10.309
14.759493670886076  10.159
-3.411392405063291  0.7
-3.2151898734177213  0.516
-3.069620253164557  0.937
-2.8860759493670884  11.412
-2.759493670886076  2.658
-2.537974683544304  0.606
-2.329113924050633  1.802
-2.2278481012658227  1.38
-2.1645569620253164  1.56
-2.0949367088607596  9.939
-2.0316455696202533  9.93
-2.0253164556962027  1.52
-2.0126582278481013  2.18
-2.0  10.921
-1.8227848101265822  11.01
-1.7278481012658229  2.004
-1.6518987341772151  5.867
-1.5886075949367089  3.634
-1.4430379746835442  4.181
-1.3291139240506329  3.782
-1.1962025316455696  1.981
-0.7721518987341772  2.847
-0.759493670886076  2.075
-0.7025316455696202  10.916
-0.5443037974683544  1.721
-0.4050632911392405  1.554
-0.0379746835443038  3.864
0.1962025316455696  3.299
0.2468354430379747  4.601
0.47468354430379744  5.656
0.5253164556962026  10.498
0.5759493670886076  2.664
0.5759493670886076  2.853
1.0379746835443038  14.859
1.0759493670886076  6.725
1.1265822784810127  2.113
1.1329113924050633  3.79
1.1518987341772151  6.897
1.4936708860759493  12.189
1.6139240506329113  11.639
1.6582278481012658  12.547
1.7025316455696202  8.563
1.8544303797468353  6.8
2.0632911392405062  13.384
2.0632911392405062  2.897
2.221518987341772  5.417
2.329113924050633  13.097
2.4240506329113924  3.755
2.4936708860759493  7.38
2.5632911392405062  11.506
2.651898734177215  14.64
2.8607594936708862  6.472
3.0569620253164556  3.485
3.1455696202531644  6.38
3.1582278481012658  2.508
3.2974683544303796  6.082
3.329113924050633  3.206
3.5063291139240507  8.346
3.5822784810126582  5.255
3.8164556962025316  6.232
3.8164556962025316  6.865
3.9936708860759493  5.275
4.056962025316456  5.618
4.158227848101266  7.488
4.284810126582278  5.369
4.360759493670886  3.584
4.424050632911392  5.174
4.449367088607595  3.33
4.493670886075949  8.178
4.582278481012659  11.416
4.639240506329114  11.99
4.689873417721519  7.273
5.012658227848101  4.83
5.39873417721519  4.272
5.455696202531645  8.215
5.658227848101266  8.85
6.10126582278481  6.739
6.113924050632911  14.071
7.006329113924051  14.309
7.3544303797468356  14.534
7.3924050632911396  7.498
7.537974683544304  8.346
7.620253164556962  6.395
7.708860759493671  5.716
7.791139240506329  7.539
7.917721518987341  12.688
7.943037974683544  4.644
8.044303797468354  4.31
8.80379746835443  3.416
9.120253164556962  6.82
9.727848101265822  10.426
9.860759493670885  11.979
9.917721518987342  8.908
10.113924050632912  7.602
10.170886075949367  13.827
10.183544303797468  6.424
10.727848101265822  10.833
11.354430379746836  7.384
11.569620253164556  7.699
12.746835443037975  6.884
12.784810126582279  7.969
13.50632911392405  14.431
14.879746835443038  9.22
15.772151898734178  8.776
-3.2088607594936707  0.68
-2.8417721518987342  10.091
-2.5632911392405062  11.445
-2.481012658227848  1.61
-2.3860759493670884  3.084
-2.221518987341772  4.3
-2.1392405063291138  0.787
-2.1012658227848102  12.604
-2.018987341772152  13.73
-1.9556962025316456  8.736
-1.860759493670886  0.929
-1.759493670886076  2.215
-1.518987341772152  1.525
-1.4240506329113924  1.278
-1.4177215189873418  13.028
-0.9683544303797469  2.76
-0.8734177215189873  1.712
-0.7531645569620253  4.908
-0.6772151898734177  11.531
-0.34177215189873417  10.583
-0.10759493670886076  2.815
-0.06962025316455696  3.429
0.12658227848101267  4.237
0.33544303797468356  8.728
0.41139240506329117  12.253
0.4873417721518987  4.305
0.5379746835443038  4.427
0.5949367088607594  2.026
0.6772151898734177  4.506
0.8354430379746836  5.527
0.9493670886075949  2.571
1.0506329113924051  10.904
1.0696202531645569  9.482
1.0886075949367089  5.71
1.2658227848101267  7.087
1.4303797468354431  7.821
1.5506329113924051  13.061
1.620253164556962  4.657
1.7151898734177216  2.7
1.7721518987341771  5.009
1.8544303797468353  9.041
1.8734177215189873  9.688
1.9746835443037976  2.896
2.0126582278481013  2.964
2.1265822784810124  5.572
2.411392405063291  3.073
2.4367088607594938  4.322
2.518987341772152  4.545
2.5316455696202533  6.942
2.7721518987341773  4.321
2.8354430379746836  12.203
3.0316455696202533  10.616
3.050632911392405  6.294
3.1012658227848102  4.28
3.1582278481012658  7.663
3.5443037974683542  4.382
3.5759493670886076  11.7
3.9683544303797467  5.23
4.037974683544304  9.059
4.189873417721519  6.5
4.2405063291139244  3.757
4.272151898734177  2.685
4.291139240506329  7.566
4.506329113924051  4.632
4.525316455696203  8.489
4.6455696202531644  11.771
4.689873417721519  11.473
4.753164556962025  7.465
4.949367088607595  6.748
5.012658227848101  6.785
5.227848101265823  6.355
5.2405063291139244  10.735
5.341772151898734  8.417
5.367088607594937  14.58
5.424050632911392  14.706
5.6075949367088604  7.091
5.8734177215189876  7.834
5.8924050632911396  12.813
6.132911392405063  6.931
6.265822784810126  7.25
6.89873417721519  10.155
6.974683544303797  8.97
7.025316455696203  8.397
7.082278481012659  4.989
7.594936708860759  13.697
7.620253164556962  11.104
8.373417721518987  5.276
8.468354430379748  5.614
8.50632911392405  6.269
8.79746835443038  8.34
9.183544303797468  9.399
9.70253164556962  12.28
9.936708860759493  4.612
10.20253164556962  4.758
10.949367088607595  8.557
11.158227848101266  14.65
11.265822784810126  6.227
11.917721518987342  9.165
12.08860759493671  7.294
12.113924050632912  8.921
12.151898734177216  8.701
13.5  10.61
14.778481012658228  10.934
21.860759493670887  11.341
-3.3354430379746836  0.499
-3.2278481012658227  1.005
-2.949367088607595  2.182
-2.9050632911392404  2.685
-2.867088607594937  0.969
-2.721518987341772  0.735
-2.6202531645569622  2.429
-2.5443037974683542  2.56
-2.430379746835443  2.761
-2.278481012658228  3.126
-2.2088607594936707  11.494
-2.1202531645569622  2.357
-1.9556962025316456  4.39
-1.9430379746835442  9.562
-1.860759493670886  1.954
-1.8291139240506329  4.198
-1.7468354430379747  0.85
-1.6518987341772151  2.045
-1.5126582278481013  1.361
-1.2658227848101267  1.541
-1.240506329113924  2.148
-1.2088607594936709  1.974
-1.1582278481012658  5.872
-1.1139240506329113  14.951
-0.5759493670886076  2.301
-0.0759493670886076  4.196
0.1518987341772152  4.133
0.24050632911392406  4.041
0.31645569620253167  3.161
0.34177215189873417  12.344
0.34810126582278483  6.799
0.4936708860759494  4.888
0.6392405063291139  4.091
0.8291139240506329  3.539
0.9050632911392406  1.635
0.9050632911392406  3.122
0.930379746835443  10.486
1.3227848101265822  5.324
1.4620253164556962  10.354
1.6518987341772151  14.399
1.7531645569620253  3.607
1.9240506329113924  2.674
2.0316455696202533  6.808
2.2151898734177213  11.266
2.3987341772151898  4.866
2.4556962025316458  6.754
2.4936708860759493  4.999
2.5632911392405062  6.368
2.588607594936709  12.883
2.6645569620253164  8.937
2.670886075949367  5.447
2.981012658227848  13.217
3.1455696202531644  3.704
3.3227848101265822  11.607
3.392405063291139  6.948
3.4936708860759493  7.328
3.518987341772152  4.998
4.037974683544304  14.334
4.1075949367088604  15.703
4.2784810126582276  3.048
4.4113924050632916  12.639
4.677215189873418  4.769
4.8354430379746836  4.43
4.8544303797468356  6.038
5.056962025316456  7.791
5.2025316455696204  6.481
5.215189873417722  11.306
5.360759493670886  10.676
5.443037974683544  7.144
5.632911392405063  8.46
5.89873417721519  7.577
5.968354430379747  5.3
6.044303797468355  6.614
6.341772151898734  8.573
6.367088607594937  11.341
6.917721518987341  7.664
7.170886075949367  6.333
7.265822784810126  4.681
7.487341772151899  15.487
7.613924050632911  5.168
7.753164556962025  4.74
7.822784810126582  9.946
7.860759493670886  12.797
8.012658227848101  8.704
8.050632911392405  8.91
8.075949367088608  10.274
8.259493670886076  13.011
8.335443037974683  4.927
8.481012658227849  14.857
8.626582278481013  12.507
8.89240506329114  12.965
9.550632911392405  12.593
9.708860759493671  9.627
9.746835443037975  11.539
9.905063291139241  7.857
9.981012658227849  9.096
10.405063291139241  8.961
10.487341772151899  9.284
10.544303797468354  15.08
10.582278481012658  13.683
10.689873417721518  5.127
10.721518987341772  9.738
10.791139240506329  10.305
11.126582278481013  8.829
11.474683544303797  6.009
11.80379746835443  7.181
11.848101265822784  12.631
11.987341772151899  10.213
12.39873417721519  12.557
13.310126582278482  6.765
14.537974683544304  11.191
15.120253164556962  13.845
-3.2025316455696204  0.742
-3.1392405063291138  1.33
-3.037974683544304  0.963
-3.0  1.719
-2.9556962025316458  1.278
-2.8417721518987342  4.597
-2.829113924050633  3.506
-2.7721518987341773  1.755
-2.3607594936708862  0.757
-2.3164556962025316  5.285
-2.0063291139240507  4.376
-1.9556962025316456  1.931
-1.8227848101265822  2.065
-1.3734177215189873  12.645
-1.139240506329114  2.569
-1.1139240506329113  1.935
-0.9936708860759493  12.274
-0.7911392405063291  2.45
-0.7468354430379747  10.227
-0.6455696202531646  5.282
-0.6265822784810127  1.879
-0.5443037974683544  10.011
-0.24050632911392406  2.105
-0.22151898734177214  4.365
0.06329113924050633  3.641
0.16455696202531644  4.961
0.27848101265822783  3.637
0.2911392405063291  3.04
0.4240506329113924  3.48
0.5506329113924051  11.641
0.7151898734177216  2.759
0.7974683544303798  3.938
0.8291139240506329  4.474
1.018987341772152  14.992
1.3291139240506329  5.372
1.4556962025316456  13.008
1.5443037974683544  3.495
1.6075949367088607  8.997
1.6139240506329113  7.886
1.620253164556962  10.132
1.6708860759493671  4.138
1.6772151898734178  4.719
1.7341772151898733  4.53
1.7784810126582278  3.599
1.9367088607594938  4.29
2.1772151898734178  3.211
2.189873417721519  5.256
2.329113924050633  4.047
2.3797468354430378  12.002
2.829113924050633  2.912
2.8987341772151898  5.804
2.962025316455696  6.224
3.4936708860759493  9.091
3.5126582278481013  9.977
3.5632911392405062  8.813
3.8227848101265822  7.167
3.848101265822785  12.135
3.949367088607595  7.395
3.9936708860759493  8.213
4.0  2.941
4.0886075949367084  5.161
4.234177215189874  10.281
4.30379746835443  9.455
4.3164556962025316  8.466
4.386075949367089  3.576
4.506329113924051  5.902
4.5886075949367084  6.976
4.829113924050633  12.187
5.170886075949367  13.136
5.284810126582278  5.401
5.39873417721519  6.812
5.424050632911392  3.952
5.544303797468355  4.22
5.708860759493671  6.415
5.753164556962025  7.662
5.7784810126582276  4.961
6.037974683544304  8.83
6.0886075949367084  5.137
6.1835443037974684  5.04
6.6645569620253164  11.603
6.8734177215189876  8.45
6.949367088607595  11.568
7.018987341772152  13.226
7.094936708860759  5.278
7.246835443037975  6.913
7.2784810126582276  3.312
7.981012658227848  5.727
8.050632911392405  11.432
8.240506329113924  8.347
8.316455696202532  7.888
8.835443037974683  10.302
8.867088607594937  6.713
9.132911392405063  5.361
9.221518987341772  12.133
9.360759493670885  3.811
10.29746835443038  8.767
10.765822784810126  9.83
10.949367088607595  7.575
11.651898734177216  4.077
12.018987341772151  7.049
12.018987341772151  7.204
12.594936708860759  14.446
13.822784810126583  8.12
16.841772151898734  9.454
-3.1202531645569622  0.936
-3.0822784810126582  0.577
-2.848101265822785  0.873
-2.721518987341772  3.697
-2.7088607594936707  3.678
-2.670886075949367  2.277
-2.550632911392405  1.906
-2.518987341772152  2.191
-2.2848101265822787  1.747
-2.151898734177215  0.956
-2.0632911392405062  13.708
-1.9556962025316456  1.854
-1.9493670886075949  1.753
-1.7278481012658229  1.455
-1.620253164556962  3.043
-1.379746835443038  5.032
-1.1772151898734178  3.471
-1.1708860759493671  2.742
-1.1012658227848102  2.189
-1.0696202531645569  3.276
-0.9873417721518988  2.022
-0.9810126582278481  9.233
-0.9050632911392406  2.215
-0.8734177215189873  2.672
-0.8670886075949367  8.67
-0.3291139240506329  3.401
-0.23417721518987342  7.327
-0.22784810126582278  4.866
0.08227848101265822  2.59
0.1518987341772152  6.089
0.24050632911392406  1.568
0.3924050632911392  9.325
0.43037974683544306  2.204
0.4936708860759494  4.811
0.7721518987341772  11.566
0.7784810126582279  6.318
1.0822784810126582  4.836
1.139240506329114  9.083
1.3037974683544304  11.345
1.3164556962025316  5.026
1.4177215189873418  7.29
1.4936708860759493  4.219
1.5  2.721
1.518987341772152  5.011
1.9683544303797469  9.856
2.0  2.914
2.0443037974683542  12.791
2.259493670886076  3.393
2.2721518987341773  3.916
2.3354430379746836  9.203
2.4177215189873418  13.625
2.6139240506329116  3.098
2.670886075949367  3.348
2.759493670886076  7.217
3.3797468354430378  11.054
3.6012658227848102  7.808
3.8734177215189876  8.63
4.30379746835443  6.889
4.322784810126582  5.246
4.544303797468355  13.468
4.6835443037974684  16.773
5.19620253164557  4.682
5.291139240506329  11.897
5.322784810126582  10.898
5.474683544303797  10.285
6.1265822784810124  6.462
6.2215189873417724  4.73
6.39873417721519  14.723
6.417721518987341  13.04
6.455696202531645  11.814
6.582278481012659  6.188
6.791139240506329  8.22
6.841772151898734  11.727
6.841772151898734  3.455
6.9113924050632916  4.926
7.031645569620253  8.992
7.39873417721519  7.529
7.443037974683544  10.365
7.5  7.727
7.506329113924051  13.835
8.012658227848101  7.549
8.151898734177216  4.62
8.468354430379748  8.455
8.512658227848101  5.156
8.670886075949367  9.252
9.0  16.072
9.316455696202532  13.712
9.518987341772151  9.304
9.816455696202532  13.917
9.91139240506329  12.048
10.708860759493671  8.62
10.740506329113924  8.233
11.39240506329114  12.175
11.575949367088608  11.039
13.563291139240507  10.194
14.189873417721518  10.225
14.227848101265822  13.404
14.278481012658228  7.983
14.436708860759493  4.079
14.829113924050633  11.942
14.936708860759493  8.407
16.981012658227847  9.524
17.31645569620253  12.678
22.310126582278482  7.249
-2.829113924050633  1.278
-2.740506329113924  2.685
-2.7278481012658227  2.674
-2.607594936708861  6.666
-2.569620253164557  2.918
-2.411392405063291  3.703
-2.1012658227848102  1.983
-2.0443037974683542  2.232
-2.037974683544304  4.4
-1.8987341772151898  3.835
-1.8417721518987342  14.11
-1.8354430379746836  11.377
-1.7974683544303798  13.001
-1.7911392405063291  3.037
-1.3544303797468353  3.209
-1.3417721518987342  1.265
-1.3354430379746836  2.193
-1.2848101265822784  5.783
-1.2658227848101267  2.682
-1.259493670886076  3.622
-0.8860759493670886  2.49
-0.7215189873417721  11.187
-0.6772151898734177  5.509
-0.5253164556962026  9.443
-0.20253164556962025  3.598
-0.11392405063291139  2.419
-0.0189873417721519  1.907
0.0  4.666
0.2468354430379747  3.724
0.5  4.984
0.5632911392405063  3.353
0.6772151898734177  3.796
0.6835443037974683  9.211
0.7278481012658228  7.404
0.8417721518987342  12.937
0.8417721518987342  4.237
0.8987341772151899  6.332
1.4240506329113924  3.652
1.4683544303797469  4.325
1.639240506329114  3.507
1.7151898734177216  9.824
1.7848101265822784  8.346
1.8291139240506329  2.21
1.8354430379746836  9.286
1.8924050632911393  5.82
1.9620253164556962  6.021
2.107594936708861  7.34
2.132911392405063  4.667
2.1835443037974684  8.539
2.2151898734177213  12.363
2.4240506329113924  4.296
2.4240506329113924  4.944
2.5063291139240507  3.598
2.9746835443037973  3.968
3.240506329113924  8.133
3.4367088607594938  6.209
3.569620253164557  3.142
3.6962025316455698  2.89
3.8164556962025316  8.14
3.8860759493670884  7.176
3.981012658227848  3.839
4.139240506329114  4.997
4.506329113924051  12.961
4.550632911392405  11.562
4.949367088607595  5.891
5.037974683544304  10.217
5.151898734177215  6.747
5.158227848101266  16.87
5.265822784810126  5.878
5.30379746835443  6.712
5.518987341772152  7.976
6.1645569620253164  7.975
6.177215189873418  6.264
6.3164556962025316  13.743
6.39873417721519  12.648
6.4113924050632916  9.327
6.424050632911392  13.508
6.632911392405063  12.495
6.810126582278481  4.3
7.234177215189874  10.462
7.3354430379746836  7.142
7.341772151898734  6.687
7.348101265822785  6.881
7.620253164556962  8.082
7.6835443037974684  5.251
7.765822784810126  12.437
7.841772151898734  7.461
8.075949367088608  11.354
8.367088607594937  13.154
8.658227848101266  10.923
9.265822784810126  8.327
9.556962025316455  4.067
10.215189873417721  7.891
10.329113924050633  9.409
10.58860759493671  6.807
10.784810126582279  13.148
10.835443037974683  6.407
11.658227848101266  9.306
12.39873417721519  13.846
12.968354430379748  4.531
13.436708860759493  12.393
15.632911392405063  11.56
16.61392405063291  14.058
24.329113924050635  6.73
-3.151898734177215  2.201
-3.1455696202531644  1.217
-3.1392405063291138  2.659
-2.949367088607595  0.827
-2.8227848101265822  2.277
-2.7721518987341773  1.421
-2.7658227848101267  2.788
-2.740506329113924  1.717
-2.7278481012658227  2.138
-2.6582278481012658  2.922
-2.5822784810126582  4.305
-2.5759493670886076  1.286
-2.5443037974683542  1.037
-2.449367088607595  9.411
-2.3037974683544302  2.57
-2.278481012658228  2.326
-1.9620253164556962  2.021
-1.8417721518987342  2.01
-1.7341772151898733  2.105
-1.6835443037974684  2.04
-1.6012658227848102  1.307
-1.5949367088607596  3.994
-1.5632911392405062  2.666
-1.3164556962025316  4.861
-1.2468354430379747  4.022
-0.45569620253164556  4.551
-0.17088607594936708  3.113
-0.10759493670886076  4.508
0.0  12.448
0.08860759493670886  3.238
0.47468354430379744  3.013
0.5886075949367089  3.165
0.620253164556962  1.607
0.6518987341772152  2.848
0.7278481012658228  7.735
0.7911392405063291  3.12
1.0  9.444
1.0063291139240507  2.11
1.0316455696202531  3.117
1.0949367088607596  2.473
1.2088607594936709  2.621
1.2721518987341771  9.86
1.5379746835443038  3.939
1.5632911392405062  7.72
1.6265822784810127  7.384
1.981012658227848  10.202
2.018987341772152  3.884
2.018987341772152  7.471
2.069620253164557  5.889
2.2025316455696204  12.831
2.4367088607594938  11.062
2.449367088607595  3.874
2.518987341772152  2.422
2.518987341772152  4.103
2.5253164556962027  6.592
2.5759493670886076  8.525
2.7341772151898733  4.676
2.7721518987341773  9.336
2.829113924050633  4.049
3.2341772151898733  3.251
3.4873417721518987  4.866
3.550632911392405  3.719
3.632911392405063  11.404
3.7151898734177213  12.69
3.7531645569620253  3.253
3.8860759493670884  6.662
3.9240506329113924  3.948
4.1645569620253164  11.14
4.6455696202531644  9.027
4.69620253164557  5.46
4.69620253164557  6.897
4.829113924050633  3.623
4.924050632911392  3.485
4.987341772151899  5.72
5.1265822784810124  10.457
5.2215189873417724  6.718
5.234177215189874  4.182
5.512658227848101  5.915
5.746835443037975  3.95
6.189873417721519  14.311
6.563291139240507  8.692
6.848101265822785  5.019
6.8924050632911396  8.014
7.3354430379746836  5.195
7.348101265822785  11.138
7.379746835443038  9.515
7.955696202531645  3.429
8.031645569620252  13.718
8.930379746835444  12.111
9.227848101265822  12.142
9.360759493670885  12.427
9.481012658227849  7.505
9.670886075949367  13.961
10.00632911392405  8.417
10.056962025316455  5.916
10.208860759493671  10.043
11.025316455696203  8.758
11.879746835443038  10.485
12.354430379746836  5.813
12.575949367088608  10.015
12.60759493670886  10.15
13.215189873417721  8.767
13.943037974683545  9.465
14.708860759493671  7.83
-3.221518987341772  0.617
-3.037974683544304  3.357
-2.8860759493670884  1.831
-2.7658227848101267  0.709
-2.5632911392405062  2.163
-2.4430379746835444  2.072
-2.4050632911392404  1.935
-2.2531645569620253  3.536
-2.2341772151898733  3.773
-1.9177215189873418  12.305
-1.8101265822784811  3.696
-1.7151898734177216  2.69
-1.6772151898734178  1.043
-1.6518987341772151  12.109
-1.4113924050632911  3.327
-1.1518987341772151  2.949
-1.0379746835443038  2.06
-0.7215189873417721  2.657
-0.5316455696202531  9.297
-0.4936708860759494  11.255
-0.4620253164556962  2.751
-0.41139240506329117  2.199
-0.31645569620253167  3.033
-0.310126582278481  3.101
-0.22784810126582278  4.934
-0.22151898734177214  1.747
-0.1518987341772152  2.389
-0.06962025316455696  10.794
0.189873417721519  3.141
0.31645569620253167  11.852
0.36075949367088606  3.263
0.3987341772151899  6.064
0.6582278481012658  2.839
0.7721518987341772  3.934
0.9050632911392406  4.723
0.9367088607594937  2.072
1.018987341772152  12.956
1.240506329113924  5.618
1.5126582278481013  5.184
1.5759493670886076  5.132
1.6139240506329113  4.528
1.6265822784810127  12.421
1.9620253164556962  9.361
2.0253164556962027  8.334
2.0316455696202533  9.285
2.329113924050633  5.523
2.3987341772151898  15.231
2.7468354430379747  12.244
2.8797468354430378  8.661
2.9936708860759493  3.836
3.189873417721519  10.892
3.221518987341772  7.9
3.3227848101265822  11.975
3.3354430379746836  6.175
3.3797468354430378  3.431
3.3797468354430378  3.804
3.4177215189873418  4.883
3.4936708860759493  12.441
3.7911392405063293  3.45
4.063291139240507  12.122
4.1455696202531644  6.549
4.272151898734177  12.423
4.2974683544303796  5.327
4.917721518987341  9.347
5.284810126582278  9.313
5.417721518987341  7.978
5.449367088607595  10.834
5.550632911392405  7.706
5.563291139240507  9.668
5.80379746835443  6.43
5.8354430379746836  8.793
5.917721518987341  11.854
6.075949367088608  14.071
6.2215189873417724  10.196
6.2215189873417724  7.307
6.455696202531645  7.618
6.512658227848101  4.822
6.594936708860759  13.246
7.550632911392405  4.534
7.746835443037975  9.631
7.8164556962025316  14.705
7.936708860759493  9.458
7.949367088607595  5.45
8.050632911392405  7.64
8.113924050632912  8.001
8.367088607594937  8.116
8.556962025316455  5.509
8.670886075949367  5.951
8.867088607594937  6.546
8.91139240506329  15.767
9.291139240506329  7.007
9.873417721518987  8.181
10.58860759493671  4.811
10.930379746835444  12.789
10.981012658227849  11.23
11.329113924050633  7.15
11.335443037974683  15.509
11.924050632911392  13.346
11.936708860759493  7.002
12.082278481012658  10.159
12.613924050632912  11.841
18.265822784810126  12.312
19.354430379746834  8.193
22.10759493670886  8.356
-3.132911392405063  0.853
-2.8607594936708862  5.223
-2.6265822784810124  1.365
-2.5253164556962027  12.667
-2.4177215189873418  2.904
-2.392405063291139  2.829
-2.2025316455696204  3.993
-2.1392405063291138  1.654
-1.8164556962025316  1.715
-1.7151898734177216  2.659
-1.6582278481012658  1.644
-1.6265822784810127  10.0
-1.5822784810126582  10.041
-1.5443037974683544  9.824
-1.5126582278481013  5.861
-1.2215189873417722  2.146
-1.1708860759493671  7.473
-1.1075949367088607  2.282
-0.740506329113924  2.804
-0.7151898734177216  1.839
-0.5822784810126582  2.822
-0.5569620253164557  2.047
-0.5569620253164557  4.012
-0.33544303797468356  3.077
-0.27848101265822783  2.223
-0.25949367088607594  13.444
0.17088607594936708  2.416
0.24050632911392406  9.475
0.3227848101265823  4.189
0.34177215189873417  3.171
0.379746835443038  2.902
0.45569620253164556  9.361
0.47468354430379744  2.744
0.6645569620253164  6.461
0.7025316455696202  11.63
0.9873417721518988  6.999
1.3291139240506329  2.076
1.379746835443038  10.134
1.4050632911392404  2.369
1.6265822784810127  4.651
1.6962025316455696  5.791
1.9177215189873418  3.491
2.0  4.709
2.0253164556962027  6.509
2.3037974683544302  4.554
2.3607594936708862  2.984
2.5063291139240507  10.959
2.5569620253164556  4.702
2.670886075949367  10.292
2.689873417721519  13.182
2.759493670886076  2.899
2.7911392405063293  4.442
3.0253164556962027  3.566
3.1772151898734178  4.795
3.2848101265822787  12.495
3.3227848101265822  14.046
3.7151898734177213  7.322
3.7278481012658227  4.058
3.8987341772151898  7.392
3.9683544303797467  10.573
4.1265822784810124  3.122
4.2025316455696204  6.293
4.341772151898734  2.534
4.3924050632911396  12.81
4.430379746835443  11.18
4.6265822784810124  6.823
4.6645569620253164  6.052
4.879746835443038  8.333
4.917721518987341  4.253
5.10126582278481  13.053
5.791139240506329  10.989
5.936708860759493  14.033
6.044303797468355  4.562
6.3354430379746836  11.703
6.341772151898734  5.809
6.6075949367088604  10.765
6.89873417721519  7.299
7.120253164556962  6.057
7.525316455696203  11.386
8.120253164556962  7.939
8.227848101265822  12.367
8.329113924050633  5.887
8.468354430379748  6.579
8.645569620253164  11.647
9.215189873417721  13.586
9.29746835443038  9.925
9.329113924050633  8.112
9.525316455696203  6.492
10.265822784810126  8.4
10.329113924050633  5.653
10.462025316455696  8.879
10.658227848101266  6.902
10.689873417721518  11.623
10.917721518987342  15.419
11.575949367088608  10.827
11.99367088607595  10.201
12.962025316455696  9.961
13.018987341772151  12.648
13.405063291139241  11.791
13.987341772151899  10.517
15.20253164556962  10.932
17.272151898734176  7.587
20.227848101265824  8.655
22.253164556962027  9.661
