# Supplementary material for: Single-chain dimers from de novo immunoglobulins as robust scaffolds for multiple binding loops
Source: Nat Commun. 2023 Sep 23;14:5939. doi: 10.1038/s41467-023-41717-5 (PMC10517939; doi:10.1038/s41467-023-41717-5)
Supplement: Supplementary file 6 — Source data [file 41467_2023_41717_MOESM6_ESM.zip › SuppFig9_scIg14n.txt]

-3.0759493670886076  1.066
-3.018987341772152  1.574
-3.0063291139240507  11.169
-2.9177215189873418  3.74
-2.8987341772151898  11.09
-2.867088607594937  14.262
-2.8227848101265822  2.577
-2.8037974683544302  10.976
-2.7848101265822787  1.35
-2.759493670886076  1.625
-2.7531645569620253  1.371
-2.6202531645569622  1.506
-2.5949367088607596  16.316
-2.569620253164557  1.817
-2.5253164556962027  5.429
-2.462025316455696  2.924
-2.4177215189873418  2.586
-2.411392405063291  13.777
-2.310126582278481  9.757
-2.151898734177215  7.155
-2.1202531645569622  0.526
-2.088607594936709  4.322
-2.037974683544304  13.071
-1.9303797468354431  2.639
-1.6329113924050633  11.757
-1.620253164556962  10.302
-1.360759493670886  10.866
-1.2468354430379747  11.429
-1.0949367088607596  2.622
-0.9936708860759493  12.982
-0.9050632911392406  3.428
-0.7911392405063291  12.503
-0.379746835443038  4.377
-0.33544303797468356  2.614
-0.2721518987341772  2.717
-0.2088607594936709  11.393
-0.15822784810126583  3.417
0.13291139240506328  14.363
0.3670886075949367  6.751
0.7721518987341772  11.981
0.9683544303797469  5.841
1.2468354430379747  13.593
1.3354430379746836  12.689
1.4746835443037976  12.488
1.4873417721518987  11.327
1.5063291139240507  11.689
1.5759493670886076  1.986
1.6582278481012658  12.023
1.8544303797468353  3.428
1.9746835443037976  2.355
2.240506329113924  11.7
2.3164556962025316  12.866
2.3797468354430378  11.064
2.3987341772151898  5.107
2.4240506329113924  13.053
2.449367088607595  4.23
2.4556962025316458  6.875
2.537974683544304  13.762
2.962025316455696  9.964
3.2658227848101267  11.518
3.3987341772151898  4.655
3.569620253164557  10.349
3.607594936708861  16.403
3.6392405063291138  12.858
3.7468354430379747  12.554
4.139240506329114  12.275
4.1835443037974684  7.818
4.2784810126582276  10.029
4.322784810126582  11.854
4.39873417721519  9.779
4.512658227848101  15.376
4.582278481012659  4.751
4.7405063291139244  15.937
4.746835443037975  14.327
4.848101265822785  14.614
5.082278481012659  14.659
5.3544303797468356  15.842
5.386075949367089  14.598
5.7215189873417724  12.328
5.727848101265823  7.573
5.7405063291139244  11.519
6.044303797468355  9.215
6.284810126582278  8.297
6.531645569620253  8.948
6.537974683544304  17.837
6.930379746835443  12.864
7.056962025316456  12.529
7.291139240506329  10.767
7.556962025316456  17.463
7.6075949367088604  12.337
8.044303797468354  10.95
8.582278481012658  5.003
8.639240506329115  10.843
8.670886075949367  4.458
9.094936708860759  16.768
9.126582278481013  13.52
10.170886075949367  14.551
10.778481012658228  11.1
11.854430379746836  10.472
12.550632911392405  9.605
14.19620253164557  16.276
15.183544303797468  14.602
17.158227848101266  9.779
18.31645569620253  10.669
-2.829113924050633  3.21
-2.8037974683544302  1.245
-2.5316455696202533  3.456
-2.5253164556962027  2.293
-2.4683544303797467  3.964
-2.2974683544303796  3.863
-2.2278481012658227  11.163
-2.1962025316455698  1.735
-2.170886075949367  11.28
-2.0063291139240507  2.816
-2.0  6.679
-1.981012658227848  4.646
-1.8860759493670887  10.255
-1.5126582278481013  2.29
-1.481012658227848  12.181
-1.4746835443037976  10.698
-1.3670886075949367  3.819
-1.2215189873417722  12.28
-1.1645569620253164  1.757
-1.0886075949367089  1.983
-0.8734177215189873  3.794
-0.8607594936708861  11.508
-0.7088607594936709  10.658
-0.6518987341772152  13.159
-0.3860759493670886  5.76
-0.35443037974683544  13.887
0.26582278481012656  2.268
0.5759493670886076  11.321
0.620253164556962  11.044
0.6455696202531646  3.104
0.6772151898734177  14.79
0.9556962025316456  4.311
0.9746835443037974  11.084
1.0443037974683544  15.692
1.0759493670886076  15.403
1.360759493670886  16.414
1.7341772151898733  9.154
1.759493670886076  10.174
1.8164556962025316  8.758
1.9683544303797469  13.773
2.0632911392405062  7.167
2.1772151898734178  11.706
2.189873417721519  13.892
2.2151898734177213  6.29
2.367088607594937  10.436
2.537974683544304  4.445
2.8354430379746836  13.974
2.8734177215189876  13.809
2.949367088607595  3.687
3.0316455696202533  7.313
3.0443037974683542  6.23
3.1455696202531644  13.748
3.3037974683544302  11.032
3.3607594936708862  3.804
3.4430379746835444  8.296
3.5822784810126582  6.978
3.7531645569620253  7.279
3.7658227848101267  7.78
3.9556962025316458  10.971
4.018987341772152  11.222
4.170886075949367  12.639
4.234177215189874  13.917
4.784810126582278  13.239
4.784810126582278  7.571
4.8924050632911396  11.289
4.974683544303797  8.292
4.987341772151899  12.63
5.037974683544304  4.751
5.082278481012659  13.185
5.177215189873418  14.429
5.253164556962025  13.58
5.329113924050633  5.108
5.525316455696203  3.425
6.031645569620253  10.466
6.1265822784810124  8.12
6.1455696202531644  12.189
6.4113924050632916  11.894
6.955696202531645  16.34
7.246835443037975  15.241
7.69620253164557  11.979
8.082278481012658  9.158
8.139240506329115  15.409
8.19620253164557  11.899
8.284810126582279  15.306
8.29746835443038  16.733
8.531645569620252  7.388
8.70253164556962  12.356
9.018987341772151  13.596
9.113924050632912  8.659
9.253164556962025  14.745
9.335443037974683  17.035
10.10759493670886  16.444
10.227848101265822  12.432
10.310126582278482  14.117
10.335443037974683  10.696
10.39873417721519  11.694
11.145569620253164  5.94
11.322784810126583  9.851
11.708860759493671  10.005
11.721518987341772  15.845
12.708860759493671  12.874
13.145569620253164  15.449
15.455696202531646  13.622
16.72151898734177  8.036
-3.3734177215189876  0.313
-3.2088607594936707  0.504
-2.810126582278481  17.446
-2.7468354430379747  1.957
-2.689873417721519  2.906
-2.6139240506329116  3.484
-2.6139240506329116  4.045
-2.518987341772152  12.486
-2.5063291139240507  4.256
-2.4746835443037973  10.787
-2.4367088607594938  1.651
-2.3544303797468356  13.171
-2.221518987341772  12.596
-1.9493670886075949  4.028
-1.7974683544303798  14.824
-1.7088607594936709  13.157
-1.6772151898734178  3.955
-1.5506329113924051  14.819
-1.5063291139240507  4.35
-1.5063291139240507  8.761
-1.2784810126582278  2.522
-1.2468354430379747  3.561
-1.0886075949367089  3.096
-1.0379746835443038  3.553
-0.6075949367088608  11.511
-0.3987341772151899  1.82
-0.24050632911392406  2.361
0.16455696202531644  5.598
0.189873417721519  11.741
0.4240506329113924  12.54
0.4430379746835443  5.548
0.4936708860759494  12.286
0.5632911392405063  11.374
0.6329113924050633  3.809
0.9050632911392406  7.228
0.9873417721518988  2.86
1.0253164556962024  7.66
1.1518987341772151  12.286
1.2088607594936709  3.288
1.3037974683544304  13.544
1.3670886075949367  12.625
1.8291139240506329  14.212
1.8354430379746836  3.926
1.9303797468354431  12.396
2.107594936708861  12.833
2.2721518987341773  13.803
2.2911392405063293  12.368
2.3544303797468356  12.639
2.518987341772152  11.601
2.6835443037974684  10.814
2.689873417721519  6.654
2.740506329113924  11.499
3.170886075949367  11.676
3.569620253164557  7.99
3.8164556962025316  3.787
3.9746835443037973  9.186
4.1265822784810124  15.146
4.3354430379746836  7.473
4.6455696202531644  6.779
4.69620253164557  3.499
4.943037974683544  11.519
4.993670886075949  11.279
5.031645569620253  10.605
5.291139240506329  13.149
5.3354430379746836  8.113
5.753164556962025  13.333
5.8544303797468356  11.342
5.879746835443038  7.498
6.0  12.232
6.113924050632911  6.156
6.132911392405063  15.321
6.2215189873417724  8.726
6.265822784810126  13.382
6.518987341772152  7.09
7.2405063291139244  9.469
7.253164556962025  14.158
7.765822784810126  9.881
7.791139240506329  14.12
7.867088607594937  10.005
7.962025316455696  8.736
8.120253164556962  15.578
8.240506329113924  4.232
8.525316455696203  11.767
8.645569620253164  6.28
8.670886075949367  7.655
8.917721518987342  15.093
9.025316455696203  8.537
9.069620253164556  14.507
9.417721518987342  10.467
9.89873417721519  14.782
10.360759493670885  12.46
10.69620253164557  11.045
10.753164556962025  7.668
10.841772151898734  13.673
11.075949367088608  13.85
12.240506329113924  5.334
12.481012658227849  11.269
12.575949367088608  17.048
12.60126582278481  10.165
12.645569620253164  12.878
12.746835443037975  8.875
15.132911392405063  15.594
15.310126582278482  6.681
19.639240506329113  9.484
-3.1835443037974684  0.427
-2.9556962025316458  0.787
-2.848101265822785  2.946
-2.7531645569620253  12.165
-2.7088607594936707  1.555
-2.550632911392405  2.282
-2.0253164556962027  11.974
-1.9177215189873418  2.528
-1.8354430379746836  11.837
-1.8037974683544304  9.258
-1.7531645569620253  11.843
-1.4620253164556962  10.863
-1.379746835443038  4.828
-1.3734177215189873  10.021
-1.3101265822784811  6.434
-0.9177215189873418  2.582
-0.4620253164556962  8.001
-0.379746835443038  10.465
-0.15822784810126583  14.252
-0.10126582278481013  11.283
-0.10126582278481013  13.554
0.012658227848101266  7.659
0.0189873417721519  5.619
0.44936708860759494  11.433
0.5379746835443038  11.031
0.6835443037974683  3.188
0.759493670886076  8.064
0.8291139240506329  14.104
0.8860759493670886  7.227
0.9050632911392406  13.87
0.9620253164556962  6.016
1.018987341772152  3.171
1.018987341772152  5.877
1.0569620253164558  14.468
1.2215189873417722  3.666
1.3291139240506329  2.78
1.3734177215189873  10.758
1.4113924050632911  15.348
1.518987341772152  12.876
1.5379746835443038  11.275
1.7278481012658229  13.151
1.7974683544303798  13.241
2.050632911392405  6.944
2.1645569620253164  5.781
2.2341772151898733  5.595
2.278481012658228  14.707
2.329113924050633  3.95
2.4556962025316458  9.001
2.632911392405063  13.893
2.7911392405063293  8.059
2.930379746835443  11.228
3.0253164556962027  8.941
3.132911392405063  11.216
3.1582278481012658  10.946
3.2341772151898733  7.039
3.2531645569620253  3.676
3.4746835443037973  2.703
3.5569620253164556  5.18
3.5759493670886076  11.595
3.6455696202531644  11.542
3.651898734177215  11.872
3.7088607594936707  3.287
4.082278481012659  4.576
4.405063291139241  10.943
4.531645569620253  11.545
4.60126582278481  12.852
4.8544303797468356  8.116
4.924050632911392  6.114
4.930379746835443  8.065
5.120253164556962  5.603
5.620253164556962  4.796
5.677215189873418  6.743
5.80379746835443  10.402
5.810126582278481  5.78
5.8924050632911396  15.741
5.930379746835443  7.414
6.025316455696203  11.501
6.1265822784810124  12.948
6.322784810126582  12.186
7.341772151898734  13.519
7.360759493670886  7.48
8.132911392405063  8.052
8.29746835443038  14.465
8.474683544303797  8.47
8.544303797468354  12.818
9.08860759493671  10.872
9.348101265822784  13.798
9.367088607594937  7.848
9.50632911392405  14.401
9.91139240506329  6.835
10.10759493670886  13.168
10.50632911392405  3.958
10.664556962025317  8.28
10.835443037974683  9.91
11.272151898734178  14.206
11.316455696202532  15.317
12.018987341772151  13.251
12.10126582278481  11.449
12.183544303797468  12.572
12.436708860759493  9.667
14.158227848101266  15.131
14.208860759493671  14.302
14.322784810126583  11.996
14.39240506329114  8.183
-2.9683544303797467  0.942
-2.962025316455696  0.521
-2.9556962025316458  10.522
-2.9367088607594938  12.707
-2.9050632911392404  11.36
-2.8354430379746836  11.336
-2.759493670886076  2.744
-2.6582278481012658  5.347
-2.6202531645569622  11.412
-2.550632911392405  11.602
-2.5253164556962027  10.271
-2.5  1.714
-2.3734177215189876  6.351
-2.3544303797468356  1.219
-2.3544303797468356  4.227
-2.278481012658228  1.745
-2.1645569620253164  1.628
-2.1265822784810124  5.996
-2.1139240506329116  5.38
-1.7468354430379747  2.756
-1.6962025316455696  9.535
-1.6835443037974684  9.625
-1.639240506329114  11.153
-1.5  13.277
-1.3481012658227849  2.107
-1.3481012658227849  9.973
-1.1329113924050633  14.749
-1.0443037974683544  2.703
-1.018987341772152  9.942
-0.8227848101265823  4.828
-0.6772151898734177  14.497
-0.43037974683544306  2.033
-0.22784810126582278  13.027
-0.22151898734177214  6.567
-0.1962025316455696  2.901
-0.17088607594936708  10.946
-0.14556962025316456  13.892
-0.056962025316455694  11.826
-0.04430379746835443  6.531
0.0  13.801
0.11392405063291139  3.884
0.21518987341772153  15.618
0.3227848101265823  13.935
0.33544303797468356  3.114
0.43670886075949367  7.979
0.4873417721518987  11.214
0.5253164556962026  4.041
0.6835443037974683  13.968
0.7784810126582279  2.266
0.8354430379746836  3.286
1.2341772151898733  2.559
1.6645569620253164  6.013
2.3860759493670884  9.343
2.5  9.197
2.9177215189873418  12.549
2.930379746835443  5.167
2.9367088607594938  6.651
3.0316455696202533  7.815
3.0949367088607596  11.118
3.1455696202531644  4.791
3.151898734177215  12.604
3.2025316455696204  6.287
3.278481012658228  14.052
3.3164556962025316  10.544
3.3607594936708862  11.974
3.6582278481012658  11.374
3.7151898734177213  10.668
3.740506329113924  12.369
3.9177215189873418  6.764
4.430379746835443  13.084
4.550632911392405  15.925
4.613924050632911  11.276
4.670886075949367  11.756
4.962025316455696  7.207
5.2025316455696204  10.143
5.417721518987341  5.2
5.753164556962025  4.22
5.784810126582278  7.341
5.829113924050633  7.391
6.30379746835443  13.689
6.310126582278481  14.176
6.329113924050633  13.123
6.417721518987341  17.237
6.417721518987341  5.457
6.80379746835443  3.97
7.056962025316456  17.163
7.582278481012659  5.984
7.6265822784810124  3.449
7.689873417721519  6.934
7.962025316455696  11.65
8.031645569620252  11.441
8.08860759493671  12.634
8.170886075949367  7.483
8.329113924050633  9.092
8.405063291139241  8.475
8.449367088607595  7.861
8.848101265822784  4.416
9.443037974683545  13.871
10.00632911392405  14.107
11.10126582278481  9.396
11.227848101265822  9.504
11.234177215189874  7.738
11.550632911392405  11.037
12.405063291139241  7.246
-3.2278481012658227  0.984
-3.1392405063291138  1.431
-2.9367088607594938  1.37
-2.778481012658228  10.662
-2.7151898734177213  1.559
-2.651898734177215  11.791
-2.6392405063291138  0.946
-2.6392405063291138  11.396
-2.6202531645569622  2.578
-2.5063291139240507  1.461
-2.481012658227848  3.195
-2.4683544303797467  11.909
-2.2341772151898733  10.928
-2.1772151898734178  1.857
-2.170886075949367  13.87
-2.1265822784810124  4.405
-1.9746835443037976  1.836
-1.9430379746835442  12.005
-1.9050632911392404  6.396
-1.7974683544303798  2.206
-1.3227848101265822  12.568
-1.259493670886076  1.051
-0.7721518987341772  11.995
-0.7088607594936709  13.337
-0.6392405063291139  11.42
-0.5949367088607594  8.616
-0.3924050632911392  1.745
-0.2974683544303797  10.511
0.0  8.212
0.18354430379746836  3.173
0.47468354430379744  11.879
0.8670886075949367  1.73
0.9620253164556962  5.491
1.0063291139240507  3.992
1.139240506329114  3.749
1.1962025316455696  7.246
1.360759493670886  14.703
1.4303797468354431  13.548
1.4746835443037976  13.38
1.481012658227848  4.216
1.481012658227848  8.286
1.5886075949367089  13.795
1.6012658227848102  7.731
1.6518987341772151  2.756
1.6772151898734178  11.631
1.7468354430379747  11.81
1.8037974683544304  16.156
1.8164556962025316  9.22
1.9873417721518987  6.958
2.0443037974683542  13.844
2.2658227848101267  4.586
2.3797468354430378  6.03
2.651898734177215  6.073
2.8164556962025316  2.877
2.8227848101265822  5.214
3.0822784810126582  10.262
3.132911392405063  7.614
3.2341772151898733  11.608
3.2468354430379747  10.59
3.449367088607595  9.519
3.5759493670886076  5.939
3.6139240506329116  9.868
3.6265822784810124  6.312
4.60126582278481  7.224
4.689873417721519  11.356
4.784810126582278  4.519
4.8734177215189876  10.867
4.930379746835443  13.325
4.962025316455696  12.698
5.0  7.424
5.113924050632911  6.623
5.265822784810126  17.092
5.550632911392405  12.404
5.69620253164557  16.679
6.075949367088608  14.396
6.2025316455696204  14.11
6.2974683544303796  7.897
6.493670886075949  5.134
6.5  6.565
6.639240506329114  7.662
7.075949367088608  12.672
7.158227848101266  17.896
8.113924050632912  9.699
8.240506329113924  13.47
8.613924050632912  13.761
8.677215189873417  11.816
9.145569620253164  11.324
9.183544303797468  11.537
9.417721518987342  8.993
9.613924050632912  9.406
10.094936708860759  12.615
10.120253164556962  12.435
10.221518987341772  14.313
10.60126582278481  7.29
11.126582278481013  8.733
11.424050632911392  11.591
11.436708860759493  15.036
12.08860759493671  15.217
12.189873417721518  7.624
13.056962025316455  11.374
13.550632911392405  13.901
14.139240506329115  8.37
14.639240506329115  9.518
16.056962025316455  7.921
-2.9936708860759493  1.114
-2.9746835443037973  0.386
-2.8037974683544302  12.132
-2.778481012658228  17.048
-2.7721518987341773  2.828
-2.4177215189873418  2.608
-2.2974683544303796  9.687
-2.1962025316455698  3.653
-2.1772151898734178  3.903
-2.0759493670886076  5.983
-2.069620253164557  1.391
-2.0063291139240507  6.071
-1.9556962025316456  6.413
-1.8291139240506329  11.631
-1.8037974683544304  14.237
-1.7215189873417722  2.137
-1.6645569620253164  1.866
-1.6582278481012658  12.707
-1.6075949367088607  3.666
-1.5696202531645569  5.887
-1.4746835443037976  3.279
-1.2341772151898733  12.072
-1.2341772151898733  1.842
-1.2025316455696202  11.817
-0.9493670886075949  1.585
-0.8987341772151899  2.482
-0.8227848101265823  3.943
-0.7468354430379747  12.839
-0.7215189873417721  9.625
-0.6518987341772152  14.936
-0.6075949367088608  6.903
-0.5886075949367089  10.95
-0.3037974683544304  14.675
-0.2721518987341772  3.506
0.11392405063291139  2.309
0.2721518987341772  2.835
0.41139240506329117  5.36
0.9493670886075949  9.89
1.0379746835443038  4.246
1.1772151898734178  9.3
1.1898734177215189  11.67
1.2974683544303798  12.409
1.3544303797468353  4.856
1.360759493670886  12.617
1.4177215189873418  2.436
1.7721518987341771  10.918
1.8227848101265822  3.989
2.0316455696202533  4.088
2.1202531645569622  12.921
2.278481012658228  10.611
2.278481012658228  10.834
2.3354430379746836  12.669
2.4050632911392404  14.345
2.430379746835443  12.816
2.7911392405063293  5.412
2.9367088607594938  10.677
2.9430379746835444  5.958
2.9556962025316458  10.58
3.0443037974683542  12.485
3.0759493670886076  5.903
3.2911392405063293  2.78
3.367088607594937  14.126
3.6392405063291138  3.095
3.8164556962025316  8.984
3.930379746835443  15.412
3.930379746835443  4.305
4.30379746835443  13.702
4.30379746835443  3.801
4.329113924050633  8.989
4.449367088607595  11.859
4.493670886075949  16.818
4.829113924050633  11.546
4.867088607594937  12.006
4.924050632911392  11.248
5.012658227848101  11.248
5.050632911392405  3.678
5.2405063291139244  12.79
5.632911392405063  12.176
5.772151898734177  10.298
5.8924050632911396  10.958
5.936708860759493  5.865
6.0  12.68
6.1645569620253164  15.306
6.177215189873418  6.15
6.284810126582278  12.526
6.436708860759493  7.616
6.962025316455696  13.473
6.993670886075949  11.516
7.037974683544304  6.382
7.227848101265823  10.974
7.360759493670886  14.101
7.4113924050632916  14.171
7.537974683544304  9.741
8.329113924050633  14.742
8.341772151898734  16.003
8.677215189873417  14.361
9.170886075949367  6.87
9.544303797468354  9.899
10.386075949367088  14.372
10.89240506329114  12.643
12.221518987341772  11.902
12.639240506329115  10.743
13.670886075949367  13.995
17.126582278481013  12.695
-3.2088607594936707  0.571
-2.949367088607595  1.295
-2.810126582278481  1.365
-2.6392405063291138  14.003
-2.6392405063291138  4.85
-2.6265822784810124  0.707
-2.4746835443037973  3.284
-2.2848101265822787  2.971
-2.2721518987341773  0.877
-2.240506329113924  1.668
-2.240506329113924  9.214
-2.132911392405063  10.585
-2.1012658227848102  7.061
-1.7911392405063291  13.502
-1.7531645569620253  3.642
-1.6582278481012658  13.579
-1.6265822784810127  5.08
-1.4050632911392404  6.733
-1.2848101265822784  11.011
-0.6265822784810127  8.729
-0.35443037974683544  3.205
-0.22151898734177214  2.404
0.1518987341772152  2.642
0.3227848101265823  9.972
0.5506329113924051  12.106
0.6708860759493671  11.574
0.9620253164556962  15.856
0.9683544303797469  11.044
1.0886075949367089  3.057
1.2151898734177216  14.536
1.4050632911392404  9.053
1.5  13.575
1.6265822784810127  9.98
1.8924050632911393  13.467
1.9050632911392404  4.826
2.0063291139240507  12.789
2.0063291139240507  4.388
2.189873417721519  11.667
2.4177215189873418  11.49
2.462025316455696  16.555
2.6772151898734178  14.295
2.689873417721519  13.342
2.740506329113924  9.251
2.8607594936708862  13.22
3.2278481012658227  6.057
3.3164556962025316  4.895
3.367088607594937  3.578
3.5  10.384
3.5822784810126582  3.329
3.6645569620253164  12.607
3.8607594936708862  9.289
4.037974683544304  9.434
4.056962025316456  17.225
4.082278481012659  5.087
4.0886075949367084  8.181
4.208860759493671  12.733
4.379746835443038  10.24
4.405063291139241  3.038
4.474683544303797  6.834
4.620253164556962  11.737
4.8734177215189876  14.215
4.981012658227848  6.088
5.1075949367088604  11.469
5.1455696202531644  16.806
5.2215189873417724  12.12
5.493670886075949  4.169
5.6265822784810124  12.138
5.791139240506329  11.785
6.234177215189874  14.303
6.39873417721519  14.457
7.1455696202531644  4.699
7.215189873417722  13.311
7.487341772151899  16.1
7.613924050632911  11.165
7.620253164556962  12.809
7.632911392405063  11.436
7.772151898734177  12.304
7.917721518987341  15.942
8.00632911392405  11.966
8.39873417721519  6.738
8.436708860759493  14.836
8.670886075949367  13.633
8.708860759493671  10.579
8.778481012658228  8.641
9.082278481012658  10.158
9.30379746835443  9.459
10.164556962025317  9.191
10.246835443037975  9.73
10.29746835443038  12.218
10.49367088607595  15.37
10.639240506329115  12.608
10.816455696202532  14.679
10.841772151898734  12.459
10.936708860759493  11.593
11.240506329113924  9.064
11.291139240506329  8.314
11.436708860759493  15.243
12.310126582278482  10.799
12.60759493670886  13.894
13.626582278481013  16.203
15.126582278481013  10.446
16.367088607594937  6.435
16.5  13.297
17.753164556962027  6.619
-3.107594936708861  1.648
-2.9873417721518987  2.464
-2.8860759493670884  13.431
-2.8227848101265822  12.266
-2.7721518987341773  12.131
-2.6582278481012658  3.143
-2.5316455696202533  3.773
-2.518987341772152  12.97
-2.430379746835443  5.278
-2.4050632911392404  12.735
-2.3607594936708862  6.751
-1.981012658227848  3.001
-1.8037974683544304  9.726
-1.7911392405063291  11.018
-1.6518987341772151  11.477
-1.5443037974683544  5.038
-1.5  12.638
-1.4746835443037976  4.617
-1.4367088607594938  15.285
-1.3164556962025316  2.41
-1.2721518987341771  16.12
-1.1075949367088607  2.772
-1.0696202531645569  9.848
-0.2468354430379747  5.149
-0.18354430379746836  8.985
-0.0189873417721519  3.36
0.12658227848101267  5.616
0.1518987341772152  12.553
0.17088607594936708  2.601
0.189873417721519  13.314
0.26582278481012656  7.822
0.5316455696202531  3.728
0.569620253164557  8.656
0.689873417721519  8.531
0.7278481012658228  5.522
0.8924050632911392  15.354
1.0506329113924051  10.378
1.259493670886076  4.707
1.3417721518987342  14.323
1.4493670886075949  2.938
1.5569620253164558  3.566
1.5632911392405062  7.179
1.9113924050632911  12.31
2.1772151898734178  10.546
2.310126582278481  6.757
2.348101265822785  5.588
2.4240506329113924  3.414
2.481012658227848  9.517
2.7911392405063293  11.858
2.8860759493670884  15.942
2.981012658227848  3.659
2.9873417721518987  7.837
3.0949367088607596  12.415
3.1265822784810124  10.78
3.1772151898734178  12.356
3.3354430379746836  10.976
3.4240506329113924  4.274
3.5316455696202533  11.279
3.689873417721519  12.935
3.7151898734177213  13.175
3.7848101265822787  9.74
4.063291139240507  3.388
4.094936708860759  4.723
4.10126582278481  6.433
4.139240506329114  12.979
4.253164556962025  4.152
4.2974683544303796  7.735
4.341772151898734  13.566
4.727848101265823  12.839
4.810126582278481  4.594
4.860759493670886  9.069
5.575949367088608  10.899
6.139240506329114  16.8
6.158227848101266  13.631
6.2215189873417724  12.047
6.481012658227848  10.162
6.506329113924051  14.446
6.575949367088608  11.773
6.715189873417722  8.196
6.829113924050633  12.704
6.886075949367089  8.035
7.4113924050632916  5.165
7.715189873417722  6.192
7.89873417721519  9.3
8.151898734177216  8.841
8.158227848101266  8.376
8.208860759493671  8.046
8.360759493670885  12.477
8.759493670886076  15.165
9.056962025316455  9.292
9.158227848101266  7.586
9.816455696202532  14.956
10.120253164556962  11.812
10.151898734177216  14.03
10.151898734177216  9.026
10.189873417721518  7.66
11.069620253164556  6.064
11.873417721518987  8.043
12.018987341772151  14.615
12.19620253164557  14.513
13.645569620253164  11.084
14.39873417721519  9.188
14.60126582278481  13.385
15.60759493670886  10.486
-3.3987341772151898  0.214
-2.9177215189873418  14.239
-2.8987341772151898  2.177
-2.778481012658228  2.713
-2.689873417721519  1.459
-2.6835443037974684  11.19
-2.5126582278481013  10.354
-2.392405063291139  10.072
-2.3797468354430378  4.539
-2.3164556962025316  3.05
-2.2658227848101267  12.711
-2.240506329113924  12.127
-2.2088607594936707  11.822
-2.1772151898734178  11.918
-2.1455696202531644  12.85
-2.1202531645569622  6.445
-2.0569620253164556  2.894
-2.0443037974683542  12.002
-1.9556962025316456  2.521
-1.8734177215189873  12.179
-1.6772151898734178  11.557
-1.6582278481012658  14.078
-1.5506329113924051  17.222
-1.4873417721518987  16.865
-1.3670886075949367  2.517
-1.3227848101265822  5.229
-1.1012658227848102  11.224
-0.9936708860759493  2.513
-0.9556962025316456  13.041
-0.8607594936708861  14.812
-0.8354430379746836  4.437
-0.43670886075949367  12.768
0.006329113924050633  11.188
0.16455696202531644  5.143
0.2088607594936709  11.918
0.33544303797468356  11.612
0.5253164556962026  4.355
0.6962025316455697  10.351
0.7911392405063291  4.803
0.8227848101265823  11.688
1.018987341772152  16.745
1.3227848101265822  10.677
1.3417721518987342  7.25
1.4873417721518987  6.991
1.6708860759493671  7.362
1.7468354430379747  14.398
1.8481012658227849  8.282
2.367088607594937  11.98
2.3734177215189876  8.169
2.3797468354430378  4.247
2.4177215189873418  12.369
2.5443037974683542  4.24
2.689873417721519  12.075
2.7025316455696204  17.15
2.759493670886076  16.92
3.0632911392405062  8.949
3.259493670886076  9.59
3.2721518987341773  12.82
3.3544303797468356  12.526
3.6139240506329116  11.483
3.6392405063291138  13.804
3.8037974683544302  3.245
3.892405063291139  5.93
3.9936708860759493  5.926
4.0886075949367084  3.497
4.177215189873418  9.668
4.1835443037974684  8.676
4.234177215189874  2.89
4.272151898734177  3.842
4.544303797468355  8.918
4.867088607594937  11.779
4.936708860759493  10.689
5.075949367088608  7.469
5.170886075949367  9.765
5.4113924050632916  6.326
5.943037974683544  11.607
6.050632911392405  5.845
6.075949367088608  3.975
6.208860759493671  10.495
6.4113924050632916  8.878
6.468354430379747  10.963
6.677215189873418  12.206
6.689873417721519  5.486
6.7405063291139244  5.685
6.791139240506329  14.461
7.094936708860759  11.099
7.474683544303797  4.542
7.506329113924051  11.251
7.556962025316456  6.59
7.620253164556962  7.044
7.632911392405063  12.378
8.031645569620252  9.959
8.037974683544304  15.64
9.246835443037975  11.327
10.126582278481013  14.711
10.335443037974683  8.004
10.721518987341772  13.727
10.778481012658228  5.822
10.854430379746836  11.455
10.89240506329114  13.75
11.886075949367088  11.895
11.955696202531646  8.119
12.683544303797468  9.242
14.170886075949367  12.793
-2.7974683544303796  1.413
-2.740506329113924  1.808
-2.7278481012658227  1.476
-2.7151898734177213  10.214
-2.7025316455696204  4.553
-2.6835443037974684  12.271
-2.6772151898734178  6.174
-2.5569620253164556  11.068
-2.4936708860759493  9.381
-2.4556962025316458  10.047
-2.3164556962025316  1.455
-2.2974683544303796  13.795
-2.151898734177215  12.824
-2.0949367088607596  11.462
-1.8354430379746836  12.042
-1.8291139240506329  13.09
-1.6898734177215189  11.733
-1.6582278481012658  12.752
-1.5822784810126582  12.373
-1.5569620253164558  9.16
-1.5379746835443038  3.22
-1.4113924050632911  11.893
-1.4050632911392404  11.353
-1.3101265822784811  2.863
-1.0886075949367089  8.489
-0.9810126582278481  8.021
-0.9556962025316456  1.756
-0.9240506329113924  10.9
-0.7784810126582279  7.985
-0.7658227848101266  10.536
-0.6962025316455697  11.055
-0.620253164556962  3.598
-0.5822784810126582  3.796
-0.4936708860759494  8.235
-0.34810126582278483  10.587
-0.34177215189873417  9.598
0.27848101265822783  11.111
0.3227848101265823  13.575
0.3227848101265823  2.413
0.41139240506329117  2.295
0.6518987341772152  10.249
0.6772151898734177  5.99
1.018987341772152  8.3
1.3101265822784811  11.766
1.360759493670886  8.679
1.4936708860759493  11.072
1.7721518987341771  10.281
1.8037974683544304  3.309
1.8481012658227849  6.872
1.9177215189873418  5.279
1.9240506329113924  12.902
2.0063291139240507  7.08
2.0126582278481013  11.912
2.3417721518987342  11.314
2.3860759493670884  13.924
2.392405063291139  10.293
2.7911392405063293  4.227
2.9430379746835444  6.75
3.050632911392405  13.301
3.0759493670886076  9.706
3.2088607594936707  11.11
3.2341772151898733  12.565
3.3860759493670884  6.222
3.4683544303797467  10.16
3.550632911392405  3.667
4.006329113924051  6.424
4.132911392405063  8.458
4.430379746835443  13.034
4.658227848101266  8.469
5.170886075949367  13.64
5.348101265822785  12.375
5.3544303797468356  13.151
5.430379746835443  7.081
5.481012658227848  8.302
5.949367088607595  11.36
5.987341772151899  6.295
6.329113924050633  6.383
6.493670886075949  13.743
6.620253164556962  5.241
6.639240506329114  11.345
6.7784810126582276  8.604
6.848101265822785  10.69
6.8544303797468356  11.205
7.006329113924051  8.868
7.0886075949367084  7.816
7.10126582278481  11.112
7.291139240506329  7.308
7.3354430379746836  11.192
7.360759493670886  8.668
7.4113924050632916  11.669
8.0  4.409
8.215189873417721  16.374
8.284810126582279  7.151
8.544303797468354  7.218
9.816455696202532  10.994
9.924050632911392  3.897
10.30379746835443  13.482
10.512658227848101  16.121
11.00632911392405  12.22
11.012658227848101  9.717
11.310126582278482  9.365
11.658227848101266  8.612
12.487341772151899  14.185
13.556962025316455  8.849
-2.8987341772151898  2.082
-2.8417721518987342  12.298
-2.8227848101265822  3.9
-2.759493670886076  13.218
-2.6455696202531644  1.63
-2.569620253164557  10.702
-2.518987341772152  3.278
-2.5063291139240507  4.676
-2.3417721518987342  10.743
-2.2974683544303796  1.344
-2.2911392405063293  10.806
-2.2848101265822787  10.081
-2.2151898734177213  12.947
-2.088607594936709  9.962
-2.0632911392405062  2.477
-2.0253164556962027  4.688
-1.7784810126582278  11.164
-1.7215189873417722  8.688
-1.4050632911392404  6.443
-1.0063291139240507  13.486
-0.9936708860759493  12.252
-0.9746835443037974  13.929
-0.9683544303797469  12.866
-0.8227848101265823  10.941
-0.7531645569620253  11.06
-0.5949367088607594  3.473
-0.43037974683544306  12.23
-0.3987341772151899  4.062
-0.31645569620253167  14.153
-0.1518987341772152  2.476
-0.12658227848101267  1.878
-0.08860759493670886  2.396
-0.056962025316455694  4.431
0.056962025316455694  16.969
0.22784810126582278  4.311
0.24050632911392406  10.694
0.2468354430379747  1.77
0.45569620253164556  10.859
0.759493670886076  3.062
0.8734177215189873  11.269
0.9113924050632911  3.412
1.0126582278481013  4.178
1.1582278481012658  4.747
1.2531645569620253  4.57
1.4113924050632911  4.674
1.4303797468354431  7.401
1.7658227848101267  1.797
1.7721518987341771  14.974
1.8227848101265822  7.712
1.8481012658227849  10.989
1.9493670886075949  9.266
2.151898734177215  5.805
2.240506329113924  11.496
2.2974683544303796  15.367
2.3417721518987342  7.527
2.3860759493670884  10.374
2.6582278481012658  9.788
2.7025316455696204  12.656
2.8227848101265822  7.917
2.829113924050633  8.876
3.132911392405063  11.435
3.3417721518987342  2.88
3.6265822784810124  7.363
3.9367088607594938  13.636
4.19620253164557  13.534
4.310126582278481  13.029
4.544303797468355  11.46
4.905063291139241  10.544
5.069620253164557  9.33
5.075949367088608  14.351
5.2215189873417724  13.164
5.265822784810126  16.286
5.468354430379747  12.132
5.6075949367088604  13.357
5.658227848101266  12.433
5.810126582278481  16.464
6.1265822784810124  13.816
6.2215189873417724  12.62
6.246835443037975  7.634
6.405063291139241  6.706
6.5  8.965
6.772151898734177  12.484
7.341772151898734  14.506
7.537974683544304  4.948
7.544303797468355  11.02
7.620253164556962  8.884
7.784810126582278  12.603
7.981012658227848  12.745
8.727848101265822  14.405
8.734177215189874  15.452
10.322784810126583  7.523
10.424050632911392  5.415
10.544303797468354  8.255
10.575949367088608  9.397
10.930379746835444  11.146
11.00632911392405  9.853
11.518987341772151  7.495
11.594936708860759  10.93
11.89873417721519  10.433
12.259493670886076  16.928
12.481012658227849  13.846
12.867088607594937  10.41
13.531645569620252  12.793
15.39873417721519  6.382
-2.9556962025316458  0.638
-2.8987341772151898  2.017
-2.689873417721519  12.332
-2.670886075949367  3.232
-2.449367088607595  13.175
-2.3544303797468356  11.224
-2.2848101265822787  13.59
-2.2151898734177213  11.867
-2.1645569620253164  12.423
-1.8417721518987342  13.85
-1.8227848101265822  11.85
-1.7151898734177216  8.284
-1.0886075949367089  11.058
-1.0063291139240507  4.286
-0.8987341772151899  1.98
-0.35443037974683544  3.403
-0.35443037974683544  8.529
-0.26582278481012656  4.54
-0.10759493670886076  8.929
-0.06962025316455696  11.981
0.1518987341772152  12.576
0.16455696202531644  4.01
0.7848101265822784  15.597
0.7974683544303798  6.715
1.0569620253164558  13.945
1.0632911392405062  16.12
1.2088607594936709  7.4
1.2088607594936709  9.943
1.2468354430379747  12.628
1.2911392405063291  3.159
1.3481012658227849  7.154
1.4240506329113924  10.77
1.4873417721518987  2.599
1.518987341772152  8.361
1.5253164556962024  13.332
1.5253164556962024  9.764
1.6772151898734178  10.628
1.6772151898734178  16.093
1.7025316455696202  7.133
1.8924050632911393  6.599
2.018987341772152  12.554
2.088607594936709  11.383
2.1139240506329116  11.797
2.1392405063291138  8.491
2.2151898734177213  5.386
2.689873417721519  8.697
2.7341772151898733  10.048
2.867088607594937  14.635
2.9050632911392404  8.026
3.0253164556962027  5.822
3.3227848101265822  12.278
3.3797468354430378  4.196
3.4430379746835444  12.797
3.740506329113924  7.042
3.9240506329113924  5.656
3.9936708860759493  6.199
4.1645569620253164  12.82
4.215189873417722  10.986
4.386075949367089  6.919
4.424050632911392  11.826
4.443037974683544  10.673
4.670886075949367  6.22
4.746835443037975  10.014
4.772151898734177  11.939
4.848101265822785  12.31
4.993670886075949  13.669
5.0886075949367084  8.583
5.265822784810126  6.462
5.512658227848101  13.594
5.575949367088608  10.177
5.924050632911392  10.541
6.006329113924051  5.274
6.2594936708860756  9.796
6.284810126582278  4.661
6.367088607594937  7.421
6.487341772151899  17.203
6.746835443037975  8.343
6.7974683544303796  15.172
6.943037974683544  12.605
7.012658227848101  14.75
7.025316455696203  6.799
7.177215189873418  8.214
7.348101265822785  8.255
7.3734177215189876  14.458
7.6075949367088604  14.718
7.7215189873417724  7.996
8.20253164556962  6.187
8.80379746835443  14.546
8.91139240506329  9.543
9.025316455696203  14.944
10.113924050632912  15.714
10.645569620253164  10.626
10.778481012658228  15.782
10.816455696202532  5.036
10.936708860759493  8.636
11.037974683544304  7.641
11.708860759493671  6.01
12.746835443037975  15.156
12.778481012658228  13.351
13.455696202531646  7.429
14.164556962025317  7.252
15.284810126582279  9.905
16.272151898734176  14.818
23.075949367088608  14.656
-3.2278481012658227  0.737
-2.8607594936708862  11.309
-2.8164556962025316  11.031
-2.689873417721519  0.559
-2.651898734177215  2.14
-2.6455696202531644  15.929
-2.5949367088607596  7.334
-2.588607594936709  2.452
-2.449367088607595  10.024
-2.2911392405063293  2.488
-2.151898734177215  11.117
-2.0569620253164556  12.433
-1.9746835443037976  4.686
-1.8164556962025316  3.856
-1.6708860759493671  2.221
-1.5759493670886076  11.593
-1.5443037974683544  16.293
-1.5  14.659
-1.4556962025316456  12.281
-1.3291139240506329  12.057
-1.0063291139240507  13.078
-0.569620253164557  3.512
-0.5506329113924051  12.531
-0.33544303797468356  13.063
-0.3037974683544304  5.522
-0.25316455696202533  3.348
-0.1518987341772152  11.825
0.056962025316455694  9.038
0.08860759493670886  11.75
0.10126582278481013  8.785
0.14556962025316456  13.964
0.22151898734177214  11.268
0.8417721518987342  11.553
0.8860759493670886  10.451
1.1455696202531647  2.381
1.3354430379746836  10.966
1.4430379746835442  2.027
1.4556962025316456  3.297
1.481012658227848  3.413
1.6772151898734178  7.867
1.7974683544303798  9.609
1.9620253164556962  8.497
2.0316455696202533  8.581
2.1455696202531644  7.917
2.367088607594937  11.489
2.4367088607594938  5.165
2.5126582278481013  3.629
2.6202531645569622  16.887
2.6772151898734178  11.113
2.7531645569620253  12.013
2.9683544303797467  10.02
2.9936708860759493  4.48
3.0063291139240507  3.022
3.0759493670886076  10.488
3.240506329113924  11.487
3.2658227848101267  8.019
3.2911392405063293  12.663
3.3354430379746836  4.305
3.367088607594937  2.375
3.4240506329113924  5.962
3.8164556962025316  7.383
3.8987341772151898  13.444
3.962025316455696  7.483
3.9746835443037973  9.583
4.018987341772152  7.788
4.0886075949367084  5.468
4.1835443037974684  5.099
4.189873417721519  9.072
4.639240506329114  12.467
4.829113924050633  8.146
4.8354430379746836  14.896
4.848101265822785  11.608
4.867088607594937  3.885
4.89873417721519  13.336
5.025316455696203  9.711
5.170886075949367  11.224
5.284810126582278  11.189
5.746835443037975  12.03
5.968354430379747  12.227
6.031645569620253  13.923
6.563291139240507  12.893
6.810126582278481  16.289
7.0886075949367084  8.044
7.10126582278481  9.222
7.158227848101266  12.786
7.158227848101266  9.33
7.7784810126582276  8.098
7.822784810126582  6.431
8.018987341772151  12.02
8.265822784810126  8.333
8.417721518987342  5.744
8.80379746835443  10.684
8.860759493670885  13.461
9.569620253164556  11.378
10.278481012658228  9.517
10.468354430379748  12.037
10.658227848101266  9.913
10.778481012658228  8.102
10.784810126582279  10.732
10.835443037974683  7.788
13.012658227848101  6.482
15.829113924050633  14.913
16.664556962025316  8.934
19.936708860759495  11.12
-3.018987341772152  0.679
-2.8860759493670884  4.53
-2.7721518987341773  13.089
-2.7278481012658227  11.009
-2.689873417721519  1.661
-2.689873417721519  4.755
-2.6645569620253164  3.642
-2.4430379746835444  4.337
-2.367088607594937  4.542
-2.3544303797468356  12.979
-2.348101265822785  4.24
-2.329113924050633  10.94
-2.107594936708861  3.893
-2.018987341772152  1.326
-1.9620253164556962  4.349
-1.8037974683544304  1.569
-1.7531645569620253  10.636
-1.4050632911392404  9.522
-1.3987341772151898  14.185
-0.9367088607594937  10.985
-0.879746835443038  5.833
-0.8670886075949367  12.109
-0.689873417721519  9.626
-0.6265822784810127  6.684
-0.4050632911392405  1.291
-0.3860759493670886  14.645
-0.23417721518987342  3.522
0.27848101265822783  15.831
0.2848101265822785  13.17
0.45569620253164556  10.965
0.4810126582278481  14.422
0.6582278481012658  13.341
0.7341772151898734  10.991
0.759493670886076  1.53
0.8481012658227848  14.595
0.9556962025316456  15.904
0.9936708860759493  2.441
1.1582278481012658  8.156
1.2151898734177216  10.184
1.379746835443038  7.768
1.4177215189873418  8.329
1.4493670886075949  4.64
1.6582278481012658  9.922
1.7341772151898733  10.067
1.8354430379746836  10.429
1.8417721518987342  12.724
1.8670886075949367  6.743
1.8924050632911393  8.77
2.1772151898734178  8.3
2.1835443037974684  3.879
2.2848101265822787  12.897
2.3227848101265822  3.06
2.430379746835443  5.956
2.462025316455696  11.778
2.6139240506329116  8.513
2.6392405063291138  12.967
2.8860759493670884  10.715
3.1582278481012658  12.941
3.170886075949367  7.954
3.1962025316455698  7.645
3.2025316455696204  4.724
3.3797468354430378  16.36
3.4177215189873418  4.845
3.430379746835443  12.15
3.537974683544304  9.941
3.8354430379746836  4.371
4.1645569620253164  11.3
4.360759493670886  13.506
4.443037974683544  16.557
4.462025316455696  8.248
4.765822784810126  11.179
5.132911392405063  16.069
5.2025316455696204  11.682
5.405063291139241  8.603
5.493670886075949  9.654
5.753164556962025  6.049
5.930379746835443  7.112
6.0  5.304
6.386075949367089  6.349
6.651898734177215  12.457
6.860759493670886  9.71
7.2405063291139244  7.359
7.284810126582278  9.601
7.455696202531645  9.22
7.556962025316456  13.384
7.6265822784810124  8.053
8.031645569620252  11.736
8.050632911392405  8.564
8.056962025316455  4.274
8.10759493670886  13.871
8.170886075949367  9.165
8.620253164556962  4.908
9.39240506329114  14.648
9.544303797468354  17.235
9.569620253164556  12.514
10.113924050632912  15.307
10.284810126582279  12.52
11.139240506329115  7.03
11.259493670886076  15.271
11.341772151898734  8.0
12.930379746835444  10.993
13.132911392405063  6.824
13.550632911392405  6.07
16.645569620253166  13.596
-2.8987341772151898  3.38
-2.867088607594937  0.741
-2.7531645569620253  11.41
-2.6835443037974684  12.896
-2.6582278481012658  2.172
-2.4746835443037973  13.874
-2.4430379746835444  2.301
-2.4240506329113924  9.46
-2.0949367088607596  4.051
-1.9936708860759493  10.859
-1.9746835443037976  1.913
-1.9113924050632911  4.412
-1.8734177215189873  10.899
-1.8291139240506329  10.024
-1.8291139240506329  10.714
-1.8037974683544304  3.962
-1.759493670886076  3.124
-1.6835443037974684  3.305
-1.1265822784810127  1.614
-1.0759493670886076  12.249
-0.8227848101265823  3.786
-0.7974683544303798  13.557
-0.759493670886076  2.948
-0.4873417721518987  16.966
-0.31645569620253167  11.9
-0.05063291139240506  12.059
0.0  7.82
0.2848101265822785  3.948
0.35443037974683544  12.962
0.5886075949367089  10.398
0.6012658227848101  5.395
0.6139240506329114  9.995
0.7721518987341772  9.916
0.9746835443037974  12.164
1.0506329113924051  11.503
1.1962025316455696  3.312
1.2721518987341771  6.242
1.5253164556962024  2.621
1.5379746835443038  10.401
1.6835443037974684  3.127
1.9746835443037976  4.687
2.0063291139240507  4.281
2.050632911392405  7.833
2.050632911392405  9.598
2.0632911392405062  2.941
2.0949367088607596  5.594
2.240506329113924  14.113
2.2468354430379747  6.042
2.4367088607594938  12.261
2.518987341772152  2.853
2.8860759493670884  8.036
2.930379746835443  10.334
3.3164556962025316  9.44
3.3227848101265822  8.237
3.4683544303797467  12.106
3.5759493670886076  9.395
3.6392405063291138  4.041
3.9430379746835444  5.933
3.949367088607595  6.89
3.9746835443037973  10.168
4.170886075949367  9.676
4.417721518987341  3.748
4.449367088607595  10.52
4.784810126582278  10.874
4.943037974683544  14.755
5.069620253164557  7.533
5.139240506329114  4.376
5.177215189873418  14.259
5.2025316455696204  10.681
5.3354430379746836  11.503
5.4113924050632916  12.56
5.4113924050632916  13.807
5.462025316455696  12.371
5.556962025316456  4.471
5.6265822784810124  9.434
5.955696202531645  4.331
6.006329113924051  4.216
6.3924050632911396  5.262
6.556962025316456  12.734
6.6265822784810124  15.572
6.689873417721519  6.952
6.708860759493671  9.948
7.208860759493671  14.327
7.284810126582278  11.734
7.291139240506329  7.321
7.39873417721519  12.688
7.563291139240507  5.651
7.8544303797468356  10.414
7.936708860759493  4.964
7.981012658227848  12.239
7.987341772151899  5.34
8.582278481012658  12.082
9.734177215189874  12.785
9.873417721518987  6.747
10.30379746835443  13.964
10.443037974683545  12.491
10.468354430379748  9.822
12.063291139240507  15.717
12.765822784810126  13.99
13.746835443037975  14.912
14.037974683544304  14.078
14.348101265822784  13.185
16.60126582278481  5.276
18.329113924050635  10.916
-2.981012658227848  3.949
-2.8227848101265822  1.691
-2.740506329113924  3.33
-2.6392405063291138  2.114
-2.607594936708861  5.336
-2.5822784810126582  11.66
-2.569620253164557  0.756
-2.329113924050633  1.987
-2.0063291139240507  11.774
-1.981012658227848  12.304
-1.9746835443037976  4.382
-1.7531645569620253  10.487
-1.5506329113924051  11.505
-1.3544303797468353  14.893
-1.259493670886076  1.863
-0.879746835443038  6.558
-0.7025316455696202  6.649
-0.5759493670886076  5.533
-0.006329113924050633  3.125
0.27848101265822783  10.278
0.2848101265822785  5.983
0.4177215189873418  14.98
0.4177215189873418  5.359
0.4240506329113924  11.012
0.4430379746835443  11.603
0.5379746835443038  7.023
0.6518987341772152  12.159
0.7531645569620253  14.416
1.0822784810126582  3.801
1.1645569620253164  9.201
1.2911392405063291  13.206
1.2911392405063291  3.451
1.5316455696202531  4.928
1.7721518987341771  14.084
1.8417721518987342  13.282
1.9177215189873418  10.071
1.9493670886075949  8.454
1.9683544303797469  9.529
2.107594936708861  6.193
2.1392405063291138  5.076
2.3797468354430378  7.382
2.8417721518987342  8.039
2.8860759493670884  12.866
2.9240506329113924  8.006
2.9430379746835444  4.941
3.0443037974683542  16.048
3.170886075949367  16.234
3.1772151898734178  6.709
3.2088607594936707  7.457
3.2151898734177213  17.652
3.5822784810126582  8.693
3.848101265822785  7.291
3.8544303797468356  13.101
4.063291139240507  8.063
4.0886075949367084  10.732
4.132911392405063  12.673
4.177215189873418  6.171
4.30379746835443  5.242
4.329113924050633  7.519
4.39873417721519  12.861
4.4113924050632916  14.24
4.5  11.75
4.575949367088608  8.351
4.765822784810126  13.672
5.139240506329114  12.155
5.234177215189874  10.462
5.2784810126582276  13.919
5.436708860759493  12.323
5.531645569620253  13.47
5.791139240506329  15.856
5.810126582278481  10.668
6.0  7.209
6.19620253164557  10.015
6.2215189873417724  7.89
6.455696202531645  11.972
6.481012658227848  8.666
6.525316455696203  12.628
6.677215189873418  5.029
6.7215189873417724  12.531
6.968354430379747  12.669
7.2025316455696204  15.907
7.6455696202531644  16.297
7.943037974683544  16.636
7.955696202531645  9.799
8.253164556962025  9.735
8.930379746835444  16.862
8.949367088607595  5.124
9.139240506329115  12.857
9.360759493670885  8.901
9.58860759493671  15.479
9.664556962025317  10.186
10.462025316455696  13.321
10.468354430379748  14.253
10.778481012658228  7.494
11.139240506329115  11.246
11.405063291139241  12.881
11.740506329113924  12.725
11.746835443037975  15.096
12.50632911392405  14.225
13.170886075949367  12.701
14.120253164556962  14.259
14.20253164556962  13.748
15.316455696202532  14.309
15.715189873417721  15.432
-2.9936708860759493  2.253
-2.930379746835443  0.858
-2.8797468354430378  12.404
-2.8417721518987342  1.431
-2.759493670886076  7.212
-2.7088607594936707  2.541
-2.569620253164557  4.556
-2.5632911392405062  2.021
-2.537974683544304  3.372
-2.5316455696202533  5.802
-2.5063291139240507  11.642
-2.5  8.313
-2.411392405063291  9.76
-2.037974683544304  3.617
-1.9556962025316456  11.075
-1.8291139240506329  3.889
-1.8227848101265822  1.719
-1.8101265822784811  11.516
-1.7721518987341771  3.591
-1.7278481012658229  2.392
-1.5379746835443038  11.568
-1.4683544303797469  3.479
-1.2468354430379747  2.153
-1.0886075949367089  7.401
-0.6392405063291139  13.393
-0.5316455696202531  6.984
-0.379746835443038  15.095
-0.27848101265822783  8.916
-0.17721518987341772  7.643
-0.17088607594936708  4.162
-0.15822784810126583  4.048
-0.04430379746835443  10.801
0.17088607594936708  9.443
0.2721518987341772  15.957
0.6075949367088608  13.461
0.6708860759493671  11.572
0.689873417721519  15.827
0.7784810126582279  5.852
0.8734177215189873  8.906
1.5253164556962024  11.256
1.5569620253164558  12.074
1.6455696202531647  3.697
1.7278481012658229  5.852
1.8164556962025316  15.468
1.9556962025316456  6.131
2.018987341772152  9.897
2.107594936708861  6.098
2.240506329113924  12.402
2.259493670886076  11.781
2.3037974683544302  4.292
2.607594936708861  12.359
2.7721518987341773  4.902
2.8354430379746836  8.621
3.0316455696202533  5.513
3.107594936708861  13.2
3.2278481012658227  10.449
3.4746835443037973  6.012
3.6582278481012658  13.968
3.689873417721519  2.302
3.778481012658228  3.393
3.810126582278481  13.246
3.8734177215189876  6.957
4.075949367088608  8.067
4.139240506329114  11.456
4.177215189873418  15.849
4.2784810126582276  12.333
4.424050632911392  3.223
4.563291139240507  7.549
4.575949367088608  12.06
4.7405063291139244  18.179
4.746835443037975  11.352
4.784810126582278  3.181
4.955696202531645  13.172
5.063291139240507  4.402
5.272151898734177  14.08
5.563291139240507  13.694
5.727848101265823  8.791
5.8164556962025316  17.384
5.879746835443038  7.191
5.905063291139241  7.349
5.936708860759493  12.863
6.139240506329114  14.037
6.19620253164557  7.396
6.253164556962025  14.793
6.405063291139241  7.829
7.063291139240507  15.823
7.151898734177215  15.861
7.525316455696203  15.243
7.632911392405063  14.036
8.012658227848101  11.844
8.050632911392405  6.419
8.164556962025317  14.294
8.39240506329114  10.628
8.734177215189874  4.255
8.746835443037975  12.352
8.80379746835443  8.014
9.879746835443038  10.94
10.575949367088608  14.089
10.829113924050633  8.366
11.08860759493671  13.011
11.10759493670886  9.446
12.278481012658228  16.035
15.126582278481013  13.112
16.430379746835442  15.174
-3.0632911392405062  2.276
-2.9556962025316458  4.023
-2.9430379746835444  2.351
-2.7911392405063293  10.409
-2.689873417721519  2.04
-2.607594936708861  11.835
-2.5949367088607596  11.848
-2.5126582278481013  1.089
-2.462025316455696  10.91
-2.411392405063291  2.789
-2.3987341772151898  11.302
-2.392405063291139  9.826
-2.3354430379746836  1.091
-2.2658227848101267  10.716
-2.240506329113924  10.701
-2.1835443037974684  1.867
-2.1265822784810124  3.513
-2.069620253164557  4.23
-1.981012658227848  11.347
-1.6772151898734178  5.877
-1.6582278481012658  2.754
-1.5696202531645569  8.04
-1.5506329113924051  10.071
-1.4493670886075949  10.73
-1.2278481012658229  12.761
-1.2215189873417722  0.768
-1.2151898734177216  9.743
-1.1582278481012658  12.295
-1.1075949367088607  1.638
-1.0632911392405062  12.653
-1.0063291139240507  3.452
-0.9113924050632911  3.821
-0.6835443037974683  11.822
-0.5443037974683544  13.906
-0.310126582278481  11.783
0.012658227848101266  4.829
0.0759493670886076  14.255
0.0949367088607595  12.768
0.0949367088607595  2.297
0.36075949367088606  6.322
0.4873417721518987  16.78
0.5822784810126582  12.057
0.6012658227848101  6.428
0.7025316455696202  3.744
0.9050632911392406  10.874
1.0569620253164558  14.689
1.2215189873417722  8.783
1.3354430379746836  8.729
1.4430379746835442  3.686
1.5506329113924051  3.009
2.037974683544304  12.012
2.107594936708861  7.193
2.5126582278481013  17.588
2.537974683544304  3.831
2.6582278481012658  13.449
2.6645569620253164  4.392
2.6645569620253164  5.892
2.7088607594936707  5.225
2.740506329113924  10.584
2.8354430379746836  10.7
2.9050632911392404  4.114
3.0443037974683542  3.514
3.0569620253164556  13.387
3.259493670886076  10.193
3.259493670886076  6.763
3.3797468354430378  7.884
3.392405063291139  9.141
3.518987341772152  12.181
3.651898734177215  7.382
3.740506329113924  10.151
3.9430379746835444  13.61
4.10126582278481  10.233
4.120253164556962  14.767
4.2784810126582276  13.075
4.379746835443038  9.301
4.4113924050632916  7.851
4.639240506329114  13.511
4.69620253164557  12.562
4.860759493670886  10.932
5.0  10.038
5.0  13.911
5.018987341772152  11.241
5.2784810126582276  6.555
5.449367088607595  13.002
5.936708860759493  12.265
6.025316455696203  9.28
6.2025316455696204  11.493
6.2405063291139244  4.528
6.8354430379746836  17.789
6.8544303797468356  10.672
7.158227848101266  6.246
7.424050632911392  10.909
7.677215189873418  4.716
7.955696202531645  13.778
8.373417721518987  10.565
8.544303797468354  12.848
9.778481012658228  14.416
10.253164556962025  9.343
11.949367088607595  11.305
12.044303797468354  7.57
12.094936708860759  12.035
13.30379746835443  15.311
13.620253164556962  9.468
16.462025316455698  15.353
-2.7531645569620253  12.731
-2.6392405063291138  11.84
-2.6265822784810124  1.077
-2.550632911392405  13.018
-2.537974683544304  12.608
-2.4746835443037973  1.57
-2.4746835443037973  3.044
-2.3037974683544302  5.029
-2.2911392405063293  5.71
-1.9683544303797469  3.562
-1.7911392405063291  10.307
-1.6455696202531647  2.3
-1.5949367088607596  2.882
-1.5632911392405062  10.399
-1.5379746835443038  4.448
-1.4683544303797469  4.43
-1.3227848101265822  7.141
-1.2468354430379747  13.034
-1.0506329113924051  7.783
-0.9810126582278481  2.719
-0.9556962025316456  11.252
-0.8987341772151899  15.018
-0.6455696202531646  9.384
-0.5759493670886076  7.384
-0.4936708860759494  5.588
-0.4873417721518987  11.359
-0.3924050632911392  4.751
-0.10126582278481013  10.751
0.22151898734177214  12.021
0.2468354430379747  6.844
0.4936708860759494  13.401
0.8291139240506329  12.659
0.879746835443038  11.15
0.9873417721518988  11.196
1.1139240506329113  6.867
1.139240506329114  10.874
1.2848101265822784  7.211
1.3417721518987342  7.927
1.5569620253164558  8.39
1.5949367088607596  2.02
1.7721518987341771  10.399
1.7848101265822784  2.976
1.8291139240506329  9.636
1.8481012658227849  12.033
2.0  4.452
2.0253164556962027  10.016
2.151898734177215  7.608
2.1582278481012658  13.485
2.4240506329113924  7.809
2.5063291139240507  3.772
2.848101265822785  10.141
3.170886075949367  12.661
3.1772151898734178  12.88
3.310126582278481  11.061
3.329113924050633  2.767
3.367088607594937  12.078
3.481012658227848  5.475
3.5063291139240507  13.45
3.550632911392405  5.925
3.5569620253164556  14.212
3.759493670886076  5.128
3.8987341772151898  11.823
3.9240506329113924  10.64
3.9240506329113924  9.313
4.132911392405063  11.472
4.69620253164557  7.501
4.841772151898734  13.337
4.867088607594937  5.027
4.917721518987341  12.754
4.930379746835443  8.792
4.943037974683544  7.466
4.981012658227848  9.529
5.284810126582278  3.738
5.6455696202531644  15.205
5.7405063291139244  15.909
5.765822784810126  14.079
5.8354430379746836  4.436
5.955696202531645  6.149
6.234177215189874  7.495
6.556962025316456  6.608
6.563291139240507  8.345
6.594936708860759  7.65
6.613924050632911  10.293
6.689873417721519  14.273
6.7025316455696204  9.67
6.727848101265823  11.378
7.044303797468355  6.918
7.1645569620253164  16.982
7.512658227848101  15.739
7.6265822784810124  6.339
8.037974683544304  10.073
8.550632911392405  7.938
9.670886075949367  14.934
9.936708860759493  11.672
10.031645569620252  15.719
10.272151898734178  11.431
11.158227848101266  14.826
11.310126582278482  11.411
11.841772151898734  10.708
12.291139240506329  10.592
13.424050632911392  6.357
13.5  14.483
14.08860759493671  7.847
14.240506329113924  6.252
-2.981012658227848  2.405
-2.9050632911392404  2.272
-2.810126582278481  12.199
-2.810126582278481  2.882
-2.6202531645569622  13.805
-2.5632911392405062  12.714
-2.518987341772152  11.198
-2.5063291139240507  1.94
-2.1139240506329116  13.333
-2.018987341772152  9.752
-1.8987341772151898  11.781
-1.7531645569620253  0.766
-1.7215189873417722  11.349
-1.5949367088607596  5.641
-1.5632911392405062  2.948
-1.3227848101265822  13.168
-1.2278481012658229  1.288
-1.139240506329114  11.58
-0.8924050632911392  11.232
-0.8291139240506329  10.356
-0.7468354430379747  1.887
-0.7215189873417721  9.048
-0.6772151898734177  3.316
-0.34810126582278483  2.431
-0.22784810126582278  3.972
-0.08227848101265822  5.679
-0.05063291139240506  4.029
0.34810126582278483  12.622
0.5126582278481012  3.83
0.5506329113924051  7.274
0.8481012658227848  12.777
0.930379746835443  11.932
0.9746835443037974  9.436
1.0569620253164558  2.545
1.0632911392405062  2.292
1.1645569620253164  7.021
1.2088607594936709  3.863
1.2658227848101267  11.387
1.2848101265822784  14.666
1.4683544303797469  9.371
1.5506329113924051  2.535
1.5759493670886076  12.741
1.6075949367088607  2.184
1.7151898734177216  3.974
2.1265822784810124  5.131
2.170886075949367  5.195
2.2658227848101267  8.554
2.2721518987341773  10.591
2.3227848101265822  7.577
2.3607594936708862  6.088
2.462025316455696  4.364
2.518987341772152  6.89
2.537974683544304  2.869
2.6139240506329116  13.232
2.7911392405063293  3.175
2.7911392405063293  8.986
2.8607594936708862  4.89
2.9556962025316458  16.09
3.088607594936709  13.628
3.2341772151898733  8.466
3.278481012658228  14.122
3.310126582278481  9.492
3.4873417721518987  13.177
3.8037974683544302  8.086
4.208860759493671  5.666
4.234177215189874  13.011
4.455696202531645  9.938
4.708860759493671  10.25
4.772151898734177  4.874
4.784810126582278  3.179
4.860759493670886  14.58
4.936708860759493  12.464
5.0886075949367084  10.699
5.474683544303797  16.322
5.487341772151899  8.648
5.493670886075949  10.277
6.417721518987341  8.055
6.7594936708860756  7.531
7.386075949367089  13.084
7.493670886075949  15.143
7.949367088607595  13.34
8.49367088607595  13.569
8.721518987341772  11.074
8.740506329113924  7.767
8.79746835443038  9.452
8.810126582278482  8.829
9.246835443037975  7.604
9.424050632911392  13.078
9.449367088607595  6.604
9.632911392405063  8.066
9.683544303797468  12.855
10.031645569620252  14.751
10.120253164556962  14.841
10.658227848101266  13.75
11.417721518987342  8.028
11.49367088607595  15.436
11.80379746835443  12.61
12.164556962025317  9.737
12.430379746835444  14.528
12.468354430379748  11.23
12.677215189873417  14.923
13.962025316455696  12.893
17.025316455696203  12.405
17.67721518987342  13.813
-3.2531645569620253  0.85
-3.107594936708861  1.105
-3.0569620253164556  1.768
-2.930379746835443  0.856
-2.8797468354430378  9.083
-2.867088607594937  2.052
-2.7721518987341773  14.409
-2.7278481012658227  0.897
-2.5949367088607596  0.807
-2.430379746835443  4.751
-2.3227848101265822  14.878
-2.2721518987341773  2.465
-2.2658227848101267  1.108
-2.1139240506329116  16.331
-2.0759493670886076  2.475
-2.0316455696202533  0.988
-2.0253164556962027  1.836
-1.7974683544303798  11.235
-1.6645569620253164  3.781
-1.3860759493670887  2.773
-1.3481012658227849  11.791
-1.3481012658227849  14.53
-1.1962025316455696  10.841
-1.1645569620253164  2.164
-1.1139240506329113  16.606
-0.8291139240506329  14.978
-0.6329113924050633  11.218
-0.5506329113924051  3.967
-0.33544303797468356  14.347
-0.27848101265822783  6.981
-0.17088607594936708  12.044
-0.14556962025316456  3.578
-0.0759493670886076  13.458
0.08860759493670886  12.479
0.11392405063291139  13.598
0.13291139240506328  16.685
0.41139240506329117  2.708
0.5253164556962026  12.819
0.7088607594936709  7.976
0.8227848101265823  3.173
0.8670886075949367  12.124
0.8860759493670886  11.546
0.9873417721518988  5.105
1.2025316455696202  2.188
1.3291139240506329  3.463
1.5253164556962024  12.968
1.5253164556962024  8.761
1.5379746835443038  6.064
1.6139240506329113  10.771
1.7215189873417722  3.021
1.9367088607594938  11.121
1.9556962025316456  8.158
2.0316455696202533  13.096
2.0949367088607596  9.135
2.107594936708861  4.092
2.1835443037974684  15.294
2.2468354430379747  7.459
2.2531645569620253  12.417
2.2658227848101267  2.335
2.348101265822785  9.525
2.3987341772151898  13.271
2.4430379746835444  9.933
2.537974683544304  8.8
2.6772151898734178  13.058
2.6772151898734178  14.849
3.0  12.007
3.0443037974683542  13.504
3.1265822784810124  7.588
3.240506329113924  12.745
3.278481012658228  3.709
3.588607594936709  6.874
3.7468354430379747  12.965
4.1455696202531644  15.874
4.158227848101266  4.982
4.1645569620253164  8.451
4.3924050632911396  7.791
4.424050632911392  10.295
4.582278481012659  12.119
4.9113924050632916  10.29
5.132911392405063  10.536
5.139240506329114  9.599
5.2215189873417724  13.195
5.2405063291139244  7.796
5.341772151898734  4.077
5.518987341772152  12.813
6.151898734177215  8.162
6.253164556962025  10.644
6.379746835443038  13.816
6.556962025316456  12.88
6.677215189873418  12.949
7.189873417721519  12.114
7.19620253164557  10.602
7.455696202531645  12.445
7.670886075949367  12.431
8.139240506329115  12.792
8.158227848101266  10.667
8.189873417721518  15.964
8.386075949367088  12.351
9.265822784810126  13.266
9.816455696202532  13.612
10.284810126582279  8.2
11.354430379746836  15.585
11.651898734177216  13.218
14.99367088607595  14.489
-3.151898734177215  1.929
-2.9873417721518987  3.27
-2.9367088607594938  1.363
-2.7721518987341773  12.781
-2.6772151898734178  10.924
-2.6772151898734178  12.697
-2.6139240506329116  4.03
-2.5759493670886076  11.199
-2.1962025316455698  3.977
-2.1582278481012658  2.152
-2.050632911392405  2.554
-2.0126582278481013  14.141
-1.9367088607594938  3.328
-1.8670886075949367  8.126
-1.8037974683544304  10.83
-1.7911392405063291  6.02
-1.7848101265822784  4.567
-1.6645569620253164  11.317
-1.6518987341772151  10.241
-1.2025316455696202  4.643
-1.1708860759493671  10.653
-1.0063291139240507  13.157
-0.9493670886075949  2.308
-0.9240506329113924  11.46
-0.8734177215189873  2.49
-0.7911392405063291  10.441
-0.7278481012658228  4.136
-0.6392405063291139  10.259
-0.15822784810126583  6.221
-0.10759493670886076  13.273
-0.0189873417721519  14.696
0.02531645569620253  10.588
0.379746835443038  5.812
0.5379746835443038  12.441
0.6772151898734177  12.709
0.9367088607594937  11.274
1.0506329113924051  5.681
1.0569620253164558  12.321
1.1518987341772151  11.531
1.1772151898734178  11.448
1.2468354430379747  5.598
1.6962025316455696  7.539
1.8544303797468353  10.353
2.0063291139240507  12.058
2.018987341772152  11.037
2.1455696202531644  12.699
2.221518987341772  13.648
2.2658227848101267  14.768
2.2658227848101267  5.297
2.3354430379746836  6.502
2.4430379746835444  7.028
2.4683544303797467  6.761
2.6202531645569622  15.169
2.6645569620253164  6.46
2.810126582278481  6.595
3.0  6.112
3.221518987341772  3.46
3.2848101265822787  12.2
3.8354430379746836  4.764
4.012658227848101  9.101
4.018987341772152  8.023
4.050632911392405  16.285
4.177215189873418  13.289
4.1835443037974684  11.157
4.189873417721519  13.374
4.462025316455696  5.005
4.537974683544304  4.135
4.949367088607595  6.981
5.158227848101266  10.369
5.170886075949367  12.834
5.329113924050633  7.67
5.556962025316456  16.276
5.708860759493671  12.761
5.80379746835443  16.172
5.848101265822785  12.983
6.1835443037974684  12.437
6.2025316455696204  14.002
6.30379746835443  6.876
6.493670886075949  15.983
6.537974683544304  11.12
6.556962025316456  6.579
6.613924050632911  11.877
6.7405063291139244  7.246
6.8164556962025316  7.325
6.968354430379747  11.729
7.10126582278481  6.662
7.151898734177215  15.919
7.208860759493671  13.025
7.322784810126582  6.687
7.405063291139241  4.532
8.19620253164557  9.502
8.208860759493671  13.26
8.373417721518987  5.274
8.689873417721518  13.669
9.075949367088608  14.716
9.379746835443038  11.162
9.772151898734178  9.731
10.367088607594937  7.708
10.518987341772151  11.665
11.677215189873417  10.166
11.822784810126583  14.716
12.613924050632912  6.883
13.626582278481013  11.051
14.379746835443038  12.322
-3.1265822784810124  1.177
-3.107594936708861  1.035
-2.9556962025316458  0.743
-2.911392405063291  2.909
-2.7974683544303796  6.34
-2.759493670886076  13.011
-2.6835443037974684  1.647
-2.4556962025316458  10.516
-2.4556962025316458  10.982
-2.4240506329113924  1.624
-2.2151898734177213  4.071
-2.1265822784810124  2.987
-1.9936708860759493  12.302
-1.7784810126582278  1.64
-1.759493670886076  14.734
-1.7341772151898733  1.231
-1.6708860759493671  12.31
-1.6708860759493671  15.755
-1.6139240506329113  1.861
-1.4556962025316456  3.124
-1.4240506329113924  11.845
-0.6772151898734177  10.809
-0.5759493670886076  10.878
-0.5253164556962026  11.711
-0.5189873417721519  2.211
-0.3037974683544304  3.064
-0.15822784810126583  13.212
-0.13924050632911392  12.746
0.006329113924050633  2.572
0.012658227848101266  12.076
0.10759493670886076  11.354
0.43670886075949367  3.149
0.6139240506329114  10.152
0.6265822784810127  4.547
0.7658227848101266  3.8
0.7784810126582279  11.492
0.8987341772151899  10.026
1.0632911392405062  9.113
1.3164556962025316  10.592
1.3354430379746836  6.585
1.379746835443038  8.927
1.4050632911392404  10.955
1.5569620253164558  2.977
1.5569620253164558  5.067
1.639240506329114  9.769
1.8037974683544304  12.236
2.018987341772152  5.003
2.1139240506329116  6.023
2.2848101265822787  4.108
2.3417721518987342  11.304
2.430379746835443  15.48
2.4367088607594938  11.599
2.5063291139240507  2.909
2.740506329113924  7.083
2.7468354430379747  8.868
2.7531645569620253  2.461
2.7658227848101267  3.918
2.8860759493670884  2.593
2.9430379746835444  12.178
2.9936708860759493  5.546
3.0253164556962027  3.189
3.0443037974683542  5.05
3.151898734177215  14.338
3.2278481012658227  10.426
3.4873417721518987  8.468
3.4936708860759493  14.497
3.5063291139240507  14.398
3.550632911392405  12.631
3.6772151898734178  11.985
3.867088607594937  11.266
3.9367088607594938  2.408
3.9683544303797467  7.349
4.1455696202531644  14.03
4.2215189873417724  10.178
4.5  13.288
4.594936708860759  6.995
4.993670886075949  4.353
5.082278481012659  3.528
5.151898734177215  8.223
5.189873417721519  9.207
5.3544303797468356  11.622
5.943037974683544  8.321
6.018987341772152  3.483
6.272151898734177  8.238
6.449367088607595  10.345
6.556962025316456  14.742
6.746835443037975  11.255
6.829113924050633  11.644
6.848101265822785  13.596
7.2784810126582276  3.973
7.30379746835443  13.926
7.310126582278481  14.322
7.360759493670886  17.062
7.7594936708860756  8.088
7.968354430379747  12.19
8.50632911392405  9.459
9.10759493670886  9.084
9.487341772151899  11.489
9.949367088607595  5.12
10.436708860759493  5.298
12.164556962025317  9.274
12.30379746835443  13.832
13.316455696202532  14.536
14.120253164556962  12.739
-3.0  2.731
-3.0  5.308
-2.9367088607594938  0.624
-2.9240506329113924  3.666
-2.9050632911392404  3.416
-2.7151898734177213  0.653
-2.449367088607595  15.515
-2.3607594936708862  4.426
-2.3164556962025316  12.434
-2.2278481012658227  5.112
-1.9683544303797469  2.953
-1.9303797468354431  12.008
-1.7025316455696202  15.769
-1.6898734177215189  9.094
-1.6012658227848102  11.48
-1.518987341772152  7.435
-1.3924050632911393  9.433
-1.0379746835443038  11.92
-0.9430379746835443  12.614
-0.8924050632911392  12.985
-0.7784810126582279  10.79
-0.6772151898734177  16.266
-0.5506329113924051  13.124
-0.45569620253164556  12.497
-0.3860759493670886  5.948
-0.04430379746835443  10.389
-0.0379746835443038  7.043
0.0189873417721519  2.926
0.10126582278481013  2.979
0.25316455696202533  3.906
0.5759493670886076  5.432
0.6645569620253164  6.757
0.689873417721519  11.398
0.7848101265822784  10.843
1.0506329113924051  4.656
1.0949367088607596  3.748
1.1329113924050633  10.678
1.2531645569620253  13.361
1.259493670886076  1.938
1.6835443037974684  9.312
1.7341772151898733  6.855
2.0063291139240507  11.785
2.1012658227848102  12.362
2.310126582278481  5.014
2.5822784810126582  12.71
2.740506329113924  4.685
2.8544303797468356  11.444
2.8607594936708862  14.955
2.949367088607595  4.139
2.9556962025316458  2.346
3.0  10.378
3.1645569620253164  10.165
3.221518987341772  3.044
3.2531645569620253  12.439
3.392405063291139  2.049
3.6392405063291138  7.678
3.7468354430379747  3.521
4.227848101265823  2.558
4.3544303797468356  13.155
4.443037974683544  10.954
4.556962025316456  12.08
4.632911392405063  13.958
4.639240506329114  7.031
4.6645569620253164  10.361
4.689873417721519  15.966
4.708860759493671  10.593
4.8924050632911396  10.758
5.208860759493671  11.521
5.208860759493671  8.838
5.284810126582278  7.93
5.3164556962025316  6.329
5.487341772151899  7.686
5.924050632911392  13.772
6.215189873417722  12.06
6.424050632911392  7.003
7.170886075949367  12.707
7.170886075949367  14.228
7.2215189873417724  10.947
7.253164556962025  11.574
7.3924050632911396  9.183
7.474683544303797  13.633
7.5  10.072
7.69620253164557  10.756
8.075949367088608  14.372
8.39873417721519  9.848
8.518987341772151  9.268
8.848101265822784  15.455
8.936708860759493  16.946
9.145569620253164  9.297
9.234177215189874  6.763
9.41139240506329  16.258
9.810126582278482  6.962
9.879746835443038  10.891
9.886075949367088  11.026
9.968354430379748  15.064
10.613924050632912  15.365
10.867088607594937  13.421
11.424050632911392  14.554
11.50632911392405  9.01
11.89873417721519  15.417
12.031645569620252  13.102
12.924050632911392  9.427
13.29746835443038  7.24
13.930379746835444  7.175
-3.2468354430379747  0.278
-2.9683544303797467  1.663
-2.9430379746835444  10.534
-2.7974683544303796  0.683
-2.7721518987341773  2.496
-2.7468354430379747  10.782
-2.5949367088607596  12.233
-2.550632911392405  4.785
-2.550632911392405  8.75
-2.5443037974683542  13.324
-2.5316455696202533  2.59
-2.5  12.466
-2.411392405063291  11.172
-2.4050632911392404  4.727
-2.3164556962025316  10.582
-2.2911392405063293  0.672
-2.2278481012658227  11.666
-2.189873417721519  15.97
-2.0126582278481013  1.535
-1.9936708860759493  9.728
-1.879746835443038  12.452
-1.8164556962025316  10.939
-1.8164556962025316  13.693
-1.2151898734177216  2.722
-1.0316455696202531  4.99
-0.9493670886075949  1.944
-0.9177215189873418  9.237
-0.7784810126582279  10.287
-0.2911392405063291  15.833
-0.24050632911392406  10.851
-0.2088607594936709  4.39
0.1962025316455696  15.014
0.33544303797468356  5.371
0.37341772151898733  11.558
0.37341772151898733  2.872
0.4240506329113924  9.97
0.6265822784810127  10.458
0.6265822784810127  9.741
0.6582278481012658  8.819
1.0949367088607596  14.868
1.259493670886076  3.428
1.259493670886076  4.828
1.4177215189873418  6.082
1.5632911392405062  7.509
2.1392405063291138  10.372
2.3354430379746836  11.091
2.5632911392405062  4.331
2.632911392405063  10.69
2.7531645569620253  10.542
2.867088607594937  6.267
2.9683544303797467  15.217
3.050632911392405  15.768
3.4050632911392404  13.241
3.588607594936709  14.086
3.7025316455696204  10.031
3.7151898734177213  7.088
3.740506329113924  12.147
3.9556962025316458  13.18
4.018987341772152  4.431
4.031645569620253  5.678
4.069620253164557  8.068
4.2784810126582276  14.458
4.620253164556962  9.423
4.746835443037975  6.45
4.987341772151899  13.824
5.094936708860759  11.624
5.2784810126582276  5.827
5.329113924050633  15.813
5.436708860759493  10.172
5.613924050632911  3.271
5.8544303797468356  5.479
5.943037974683544  14.261
6.310126582278481  13.328
6.322784810126582  13.656
6.481012658227848  4.838
6.569620253164557  8.878
6.6455696202531644  11.288
6.670886075949367  7.958
6.80379746835443  10.383
6.936708860759493  10.326
7.012658227848101  13.069
7.139240506329114  6.093
7.424050632911392  7.551
7.468354430379747  10.243
7.6075949367088604  14.04
7.689873417721519  10.515
7.765822784810126  15.609
8.158227848101266  7.628
8.208860759493671  8.816
8.721518987341772  11.299
9.10126582278481  6.635
9.518987341772151  11.45
9.544303797468354  12.973
9.613924050632912  13.133
9.664556962025317  7.645
10.613924050632912  14.486
10.765822784810126  12.875
11.00632911392405  14.106
12.031645569620252  16.218
13.386075949367088  14.547
14.291139240506329  15.149
15.044303797468354  8.431
15.873417721518987  7.327
16.518987341772153  15.412
-3.1582278481012658  0.914
-3.0759493670886076  1.083
-2.9683544303797467  2.901
-2.6645569620253164  0.654
-2.6455696202531644  0.916
-2.6139240506329116  16.721
-2.5759493670886076  10.96
-2.481012658227848  1.822
-2.4746835443037973  10.96
-2.3164556962025316  9.261
-2.1835443037974684  11.535
-2.1139240506329116  10.97
-2.0759493670886076  13.481
-1.8164556962025316  1.914
-1.740506329113924  11.269
-1.5949367088607596  1.941
-1.481012658227848  2.93
-1.4050632911392404  11.819
-1.3544303797468353  11.215
-1.3354430379746836  13.355
-0.879746835443038  12.699
-0.8164556962025317  15.283
-0.43037974683544306  10.435
-0.17088607594936708  8.72
-0.02531645569620253  12.488
-0.02531645569620253  8.157
0.36075949367088606  17.423
0.5759493670886076  10.787
0.8417721518987342  7.57
0.8987341772151899  7.892
1.0886075949367089  8.725
1.1835443037974684  7.82
1.2025316455696202  3.773
1.6645569620253164  9.64
1.7215189873417722  10.735
1.8101265822784811  6.557
2.018987341772152  13.144
2.0316455696202533  7.664
2.0569620253164556  5.345
2.2468354430379747  5.75
2.430379746835443  7.961
2.689873417721519  4.532
2.867088607594937  8.049
3.1139240506329116  6.409
3.151898734177215  12.875
3.1645569620253164  12.714
3.2911392405063293  8.721
3.3860759493670884  11.939
3.4556962025316458  11.989
3.5443037974683542  6.206
3.5949367088607596  9.603
3.7468354430379747  4.443
3.8987341772151898  8.802
4.158227848101266  12.968
4.189873417721519  8.619
4.265822784810126  15.407
4.462025316455696  17.456
4.493670886075949  10.32
4.689873417721519  11.06
5.044303797468355  11.593
5.1645569620253164  5.048
5.430379746835443  7.603
5.436708860759493  13.338
5.734177215189874  14.618
5.917721518987341  11.824
5.924050632911392  9.51
5.962025316455696  9.928
5.993670886075949  8.352
6.006329113924051  11.575
6.120253164556962  7.718
6.151898734177215  11.948
6.360759493670886  13.983
6.493670886075949  9.818
6.537974683544304  14.087
6.7594936708860756  11.644
6.949367088607595  4.823
7.348101265822785  7.046
7.493670886075949  16.216
7.746835443037975  13.58
7.791139240506329  6.663
8.189873417721518  7.016
8.259493670886076  12.748
8.683544303797468  8.661
8.70253164556962  16.939
8.778481012658228  9.303
8.829113924050633  12.813
9.39873417721519  12.169
9.569620253164556  13.573
9.949367088607595  11.453
10.759493670886076  14.346
11.050632911392405  9.355
11.120253164556962  5.556
11.177215189873417  12.438
11.29746835443038  7.012
11.39873417721519  11.7
11.613924050632912  15.646
11.727848101265822  11.074
11.778481012658228  13.681
12.113924050632912  14.906
13.424050632911392  10.872
14.373417721518987  8.95
15.056962025316455  12.88
15.10759493670886  9.844
15.367088607594937  11.765
-2.9050632911392404  2.202
-2.848101265822785  12.979
-2.7848101265822787  12.949
-2.740506329113924  3.919
-2.518987341772152  2.382
-2.518987341772152  6.721
-2.5063291139240507  10.647
-2.259493670886076  16.319
-2.151898734177215  10.727
-1.639240506329114  13.214
-1.639240506329114  14.709
-1.5886075949367089  15.942
-1.518987341772152  16.617
-1.5063291139240507  1.916
-1.481012658227848  4.288
-1.2151898734177216  1.583
-0.9493670886075949  11.689
-0.7784810126582279  13.353
-0.7721518987341772  9.304
-0.620253164556962  10.354
-0.5063291139240507  4.62
-0.4240506329113924  2.26
-0.3860759493670886  9.899
-0.25949367088607594  10.613
-0.0379746835443038  1.664
0.0189873417721519  9.064
0.02531645569620253  2.127
0.03164556962025317  12.073
0.189873417721519  6.959
0.4240506329113924  12.828
0.43037974683544306  2.716
0.7278481012658228  12.953
0.740506329113924  5.266
0.7531645569620253  9.613
0.8924050632911392  8.763
0.9113924050632911  8.98
1.1582278481012658  4.01
1.2911392405063291  9.864
1.3227848101265822  8.881
1.3734177215189873  12.095
1.379746835443038  11.263
1.4240506329113924  14.726
1.6835443037974684  7.033
1.7721518987341771  15.048
1.7911392405063291  6.598
1.8101265822784811  11.361
1.8164556962025316  11.159
1.9430379746835442  8.068
1.9683544303797469  10.726
2.0632911392405062  3.583
2.069620253164557  12.814
2.2911392405063293  9.918
2.367088607594937  3.412
2.4556962025316458  2.358
2.607594936708861  15.586
2.7848101265822787  10.087
2.892405063291139  10.319
3.069620253164557  9.799
3.1202531645569622  2.866
3.2151898734177213  11.635
3.3987341772151898  8.822
3.481012658227848  7.192
3.5632911392405062  5.943
3.6645569620253164  13.175
3.7848101265822787  4.908
3.9177215189873418  13.603
4.075949367088608  10.522
4.170886075949367  13.596
4.474683544303797  7.827
4.670886075949367  5.07
4.89873417721519  11.625
4.905063291139241  10.506
5.0  12.045
5.044303797468355  12.217
5.177215189873418  13.526
5.208860759493671  8.383
5.443037974683544  12.1
5.689873417721519  11.884
6.89873417721519  4.547
7.0  4.675
7.2025316455696204  9.919
7.2784810126582276  8.259
7.639240506329114  12.883
7.715189873417722  9.137
7.772151898734177  14.125
7.784810126582278  6.269
8.139240506329115  11.594
8.20253164556962  16.754
8.474683544303797  7.068
8.5  14.712
8.677215189873417  10.72
9.0  10.706
9.075949367088608  6.251
9.113924050632912  6.187
9.310126582278482  10.58
9.41139240506329  12.205
9.462025316455696  11.112
10.658227848101266  7.916
10.841772151898734  14.337
12.19620253164557  7.975
12.816455696202532  11.607
13.063291139240507  11.824
14.158227848101266  13.094
15.879746835443038  12.558
-3.1645569620253164  0.554
-2.9367088607594938  2.327
-2.8987341772151898  10.927
-2.7848101265822787  5.665
-2.4367088607594938  10.911
-2.4367088607594938  3.211
-2.1202531645569622  2.238
-2.1139240506329116  5.171
-2.0443037974683542  9.311
-2.037974683544304  11.304
-2.037974683544304  4.547
-1.8860759493670887  1.129
-1.8860759493670887  4.271
-1.7341772151898733  15.711
-1.7215189873417722  11.914
-1.6898734177215189  10.847
-1.6582278481012658  11.794
-1.5316455696202531  12.966
-1.3037974683544304  10.83
-1.2658227848101267  15.925
-1.0569620253164558  11.118
-0.9683544303797469  12.098
-0.8544303797468354  12.227
-0.7468354430379747  15.677
-0.5063291139240507  14.713
-0.4050632911392405  3.883
-0.36075949367088606  10.275
-0.13291139240506328  10.853
-0.12025316455696203  2.845
-0.0759493670886076  11.87
0.34810126582278483  7.797
0.6075949367088608  15.121
0.6518987341772152  9.82
0.810126582278481  1.774
0.9493670886075949  4.537
0.9873417721518988  5.706
1.0443037974683544  2.059
1.240506329113924  12.545
1.6962025316455696  7.029
1.7088607594936709  10.087
1.740506329113924  9.185
1.7468354430379747  15.626
1.7784810126582278  10.134
1.7911392405063291  12.694
1.8101265822784811  7.454
1.9936708860759493  6.767
2.1835443037974684  15.504
2.189873417721519  9.545
2.3037974683544302  6.748
2.4367088607594938  4.32
2.4683544303797467  12.895
2.5126582278481013  7.782
2.5316455696202533  4.389
2.537974683544304  8.153
2.550632911392405  10.783
2.7151898734177213  13.193
2.949367088607595  12.823
3.278481012658228  13.566
3.3607594936708862  11.146
3.3607594936708862  12.561
3.5569620253164556  9.046
3.651898734177215  7.433
3.740506329113924  11.149
3.7974683544303796  9.365
4.1265822784810124  15.17
4.2405063291139244  8.274
5.170886075949367  3.579
5.253164556962025  12.815
5.487341772151899  6.101
5.886075949367089  15.811
5.9113924050632916  10.815
5.936708860759493  13.298
6.449367088607595  7.866
6.715189873417722  6.516
7.177215189873418  13.173
7.284810126582278  13.463
7.5886075949367084  16.18
8.158227848101266  13.04
8.677215189873417  13.532
8.791139240506329  4.522
9.050632911392405  12.697
9.29746835443038  15.391
9.721518987341772  13.256
9.765822784810126  12.649
9.886075949367088  8.788
10.10126582278481  8.834
10.113924050632912  9.11
10.183544303797468  9.703
11.272151898734178  12.088
11.335443037974683  13.09
11.367088607594937  6.715
11.39240506329114  8.388
11.582278481012658  13.812
11.765822784810126  12.767
11.89873417721519  6.101
12.215189873417721  13.301
12.310126582278482  10.579
12.348101265822784  14.257
12.79746835443038  15.302
13.063291139240507  11.255
13.360759493670885  13.744
14.867088607594937  14.07
15.069620253164556  7.705
15.19620253164557  11.132
-2.8987341772151898  4.578
-2.7911392405063293  5.193
-2.778481012658228  1.021
-2.7025316455696204  2.032
-2.6012658227848102  12.27
-2.5443037974683542  2.58
-2.537974683544304  4.738
-2.3037974683544302  10.546
-2.278481012658228  10.31
-2.2658227848101267  11.661
-2.1772151898734178  16.798
-2.151898734177215  11.187
-2.0759493670886076  11.634
-2.0632911392405062  10.281
-1.9683544303797469  17.014
-1.8354430379746836  11.79
-1.8354430379746836  13.037
-1.8354430379746836  3.439
-1.8164556962025316  10.343
-1.6645569620253164  9.799
-1.4240506329113924  2.654
-1.3481012658227849  7.474
-1.259493670886076  12.626
-1.1455696202531647  11.786
-0.9620253164556962  3.319
-0.7974683544303798  13.464
-0.6835443037974683  10.675
-0.6835443037974683  11.061
-0.6392405063291139  1.089
-0.6139240506329114  5.332
-0.3227848101265823  3.906
0.006329113924050633  9.958
0.45569620253164556  2.751
0.5316455696202531  13.195
0.6455696202531646  3.751
0.7278481012658228  7.104
1.1898734177215189  7.228
1.2341772151898733  4.935
1.3670886075949367  11.421
1.4177215189873418  11.252
1.4746835443037976  14.49
1.6329113924050633  10.902
1.7088607594936709  4.069
1.9493670886075949  16.503
2.037974683544304  6.551
2.0949367088607596  17.714
2.189873417721519  12.392
2.462025316455696  16.469
2.7974683544303796  3.652
3.018987341772152  11.777
3.0949367088607596  11.147
3.2848101265822787  8.187
3.7468354430379747  6.59
3.7911392405063293  7.592
3.8164556962025316  12.668
3.8544303797468356  10.538
3.8544303797468356  9.395
4.0886075949367084  10.311
4.10126582278481  11.663
4.113924050632911  13.824
4.234177215189874  3.637
4.284810126582278  11.138
4.436708860759493  3.726
4.462025316455696  10.018
4.886075949367089  3.454
4.905063291139241  17.558
5.6075949367088604  13.795
5.6645569620253164  9.053
5.708860759493671  10.112
6.063291139240507  10.72
6.170886075949367  13.083
6.3354430379746836  11.704
6.3354430379746836  9.247
6.39873417721519  13.048
6.658227848101266  14.575
6.7215189873417724  5.268
6.734177215189874  3.993
7.379746835443038  10.655
7.537974683544304  10.561
7.651898734177215  5.011
7.670886075949367  17.219
7.708860759493671  6.597
8.050632911392405  6.781
8.050632911392405  7.333
8.424050632911392  11.843
8.664556962025317  8.847
8.670886075949367  9.056
8.740506329113924  3.04
8.79746835443038  15.515
8.924050632911392  6.263
9.056962025316455  4.892
9.063291139240507  7.11
9.373417721518987  11.142
9.60759493670886  12.313
9.962025316455696  16.012
10.272151898734178  15.461
11.08860759493671  12.283
11.164556962025317  14.565
11.41139240506329  12.925
12.056962025316455  15.185
12.221518987341772  14.494
13.139240506329115  13.123
13.778481012658228  13.287
14.177215189873417  9.213
-3.069620253164557  1.488
-2.9367088607594938  12.099
-2.9050632911392404  2.952
-2.8797468354430378  5.253
-2.8797468354430378  7.958
-2.7848101265822787  12.026
-2.6265822784810124  12.575
-2.2974683544303796  17.222
-2.259493670886076  12.914
-2.240506329113924  10.891
-2.2151898734177213  1.424
-2.1772151898734178  5.779
-2.1455696202531644  0.839
-2.0632911392405062  12.77
-1.9240506329113924  2.045
-1.879746835443038  3.939
-1.7215189873417722  13.45
-1.6329113924050633  2.316
-1.5443037974683544  10.608
-1.5316455696202531  10.313
-1.481012658227848  14.967
-1.1518987341772151  11.837
-1.0379746835443038  3.14
-0.9556962025316456  6.281
-0.8607594936708861  12.004
-0.7721518987341772  2.975
-0.7531645569620253  1.293
-0.6518987341772152  12.777
-0.36075949367088606  4.973
-0.21518987341772153  8.265
0.04430379746835443  12.963
0.05063291139240506  3.145
0.33544303797468356  3.548
0.8544303797468354  2.775
0.9810126582278481  9.612
1.018987341772152  3.187
1.5316455696202531  4.902
1.6455696202531647  12.811
1.6518987341772151  3.032
1.8291139240506329  3.128
1.8544303797468353  11.178
1.879746835443038  10.976
1.9240506329113924  5.93
1.9746835443037976  2.102
2.0949367088607596  6.673
2.1012658227848102  10.954
2.1392405063291138  10.76
2.1772151898734178  6.395
2.310126582278481  4.182
2.3544303797468356  10.301
2.6455696202531644  10.424
2.949367088607595  8.729
3.1392405063291138  10.844
3.2278481012658227  13.397
3.2278481012658227  16.145
3.3417721518987342  8.309
3.3607594936708862  2.621
3.4050632911392404  10.939
3.411392405063291  15.853
3.6645569620253164  13.305
3.6772151898734178  16.766
3.8860759493670884  10.754
4.075949367088608  6.26
4.10126582278481  8.144
4.132911392405063  5.685
4.177215189873418  4.674
4.310126582278481  12.606
4.575949367088608  11.702
4.613924050632911  11.962
4.613924050632911  3.394
4.727848101265823  10.496
4.974683544303797  10.607
5.3164556962025316  10.753
5.6835443037974684  11.923
5.867088607594937  13.62
5.917721518987341  13.384
6.069620253164557  8.609
6.1075949367088604  4.43
6.30379746835443  5.309
6.322784810126582  9.722
6.405063291139241  4.301
6.537974683544304  13.13
6.917721518987341  12.181
7.132911392405063  13.459
7.139240506329114  10.949
7.19620253164557  12.77
7.556962025316456  13.337
7.886075949367089  5.937
7.930379746835443  11.0
8.322784810126583  15.656
8.348101265822784  8.077
8.455696202531646  13.599
8.651898734177216  10.807
8.822784810126583  10.987
8.854430379746836  14.599
9.468354430379748  14.404
9.810126582278482  4.158
10.69620253164557  7.432
11.563291139240507  13.169
12.056962025316455  13.762
12.626582278481013  7.024
12.677215189873417  4.558
14.158227848101266  11.907
18.031645569620252  5.839
-3.088607594936709  0.894
-2.930379746835443  1.001
-2.9050632911392404  5.272
-2.8354430379746836  10.825
-2.7974683544303796  16.597
-2.7848101265822787  13.005
-2.607594936708861  11.941
-2.569620253164557  16.835
-2.5443037974683542  4.502
-2.5  1.088
-2.4367088607594938  2.14
-2.2848101265822787  15.781
-2.1962025316455698  1.087
-2.0443037974683542  2.212
-1.9873417721518987  8.7
-1.9303797468354431  10.781
-1.7278481012658229  16.631
-1.6898734177215189  2.837
-1.4240506329113924  6.046
-1.379746835443038  2.024
-1.2658227848101267  11.419
-1.1645569620253164  7.732
-0.8481012658227848  10.951
-0.810126582278481  10.609
-0.740506329113924  9.963
-0.7278481012658228  2.513
-0.7151898734177216  9.555
-0.6835443037974683  3.408
-0.4873417721518987  11.959
0.0759493670886076  8.61
0.44936708860759494  9.273
0.46835443037974683  4.605
0.5126582278481012  1.489
0.6708860759493671  13.777
0.7468354430379747  10.93
0.8417721518987342  3.592
1.018987341772152  13.724
1.1139240506329113  4.019
1.1772151898734178  12.509
1.5316455696202531  10.918
1.5822784810126582  3.064
1.6012658227848102  12.023
1.6835443037974684  5.745
1.7658227848101267  11.742
2.2911392405063293  3.785
2.481012658227848  16.36
2.5253164556962027  5.064
2.848101265822785  4.362
2.8734177215189876  13.533
2.9683544303797467  6.85
3.0253164556962027  13.6
3.107594936708861  15.883
3.1392405063291138  6.323
3.367088607594937  8.243
3.3734177215189876  5.106
3.4240506329113924  8.961
3.5  10.847
3.588607594936709  14.508
3.9430379746835444  12.916
4.025316455696203  5.123
4.139240506329114  5.771
4.2215189873417724  16.674
4.3544303797468356  6.858
4.563291139240507  5.056
4.594936708860759  5.64
4.822784810126582  10.553
4.860759493670886  12.769
4.987341772151899  7.133
5.0  13.003
5.075949367088608  13.925
5.3924050632911396  12.359
5.6455696202531644  7.408
5.715189873417722  4.829
5.867088607594937  17.487
5.955696202531645  13.562
6.018987341772152  4.462
6.468354430379747  14.601
6.512658227848101  7.438
6.582278481012659  12.858
6.613924050632911  14.633
6.6455696202531644  5.831
6.841772151898734  7.147
6.987341772151899  13.037
7.10126582278481  8.394
7.30379746835443  14.109
7.3734177215189876  7.836
7.715189873417722  12.585
7.727848101265823  15.234
7.943037974683544  12.517
8.253164556962025  14.879
8.683544303797468  9.509
8.873417721518987  6.719
9.025316455696203  13.57
9.234177215189874  17.275
9.278481012658228  6.225
9.632911392405063  11.714
9.905063291139241  9.828
10.164556962025317  9.353
10.386075949367088  11.608
10.79746835443038  10.247
11.00632911392405  13.45
13.417721518987342  11.783
15.860759493670885  8.934
17.38607594936709  14.871
-3.0126582278481013  12.952
-2.9683544303797467  0.599
-2.8860759493670884  1.086
-2.867088607594937  11.961
-2.7341772151898733  2.355
-2.7025316455696204  1.16
-2.5822784810126582  2.383
-2.392405063291139  8.823
-2.3544303797468356  13.893
-2.3544303797468356  1.793
-2.278481012658228  4.198
-2.221518987341772  9.53
-2.1455696202531644  11.762
-1.8354430379746836  1.357
-1.8227848101265822  13.469
-1.7848101265822784  2.841
-1.7848101265822784  3.651
-1.6645569620253164  15.526
-1.1708860759493671  1.501
-1.1139240506329113  1.914
-0.5063291139240507  9.064
-0.36075949367088606  12.763
-0.17088607594936708  5.446
-0.13924050632911392  11.257
-0.0379746835443038  12.411
0.012658227848101266  3.814
0.0189873417721519  7.528
0.5  5.832
0.7784810126582279  8.357
0.8987341772151899  10.993
0.8987341772151899  4.222
1.1012658227848102  11.906
1.1012658227848102  3.083
1.1645569620253164  9.141
1.3544303797468353  10.517
1.4873417721518987  4.477
1.759493670886076  10.996
1.8164556962025316  8.81
1.8354430379746836  9.44
2.050632911392405  7.91
2.0759493670886076  12.796
2.189873417721519  5.113
2.2088607594936707  12.571
2.2468354430379747  7.933
2.2974683544303796  16.545
2.329113924050633  7.893
2.3860759493670884  4.938
2.5  4.031
2.6835443037974684  7.597
2.7025316455696204  5.329
2.7088607594936707  12.078
2.7151898734177213  2.681
2.7974683544303796  6.949
2.8734177215189876  12.106
3.037974683544304  13.443
3.151898734177215  13.33
3.259493670886076  15.763
3.3037974683544302  12.758
3.329113924050633  9.234
3.3797468354430378  7.532
3.588607594936709  8.245
3.7151898734177213  5.653
4.2405063291139244  13.929
4.3734177215189876  3.822
4.417721518987341  16.162
4.544303797468355  8.497
4.563291139240507  10.659
4.708860759493671  13.138
4.9113924050632916  11.649
5.1645569620253164  7.462
5.2025316455696204  4.482
5.417721518987341  10.627
5.550632911392405  13.099
5.8924050632911396  12.58
5.89873417721519  14.182
6.139240506329114  10.145
6.208860759493671  4.422
6.253164556962025  11.137
6.506329113924051  12.282
6.613924050632911  5.783
6.746835443037975  13.052
6.822784810126582  14.802
7.120253164556962  12.068
7.151898734177215  6.511
7.462025316455696  12.045
7.512658227848101  14.918
7.772151898734177  15.074
7.7784810126582276  14.451
7.8544303797468356  12.535
7.987341772151899  13.677
8.227848101265822  9.516
8.5  6.14
8.70253164556962  8.405
8.829113924050633  10.932
9.291139240506329  16.532
9.417721518987342  10.647
9.936708860759493  9.128
10.379746835443038  13.062
11.044303797468354  7.299
11.49367088607595  14.672
12.183544303797468  8.342
13.651898734177216  9.141
16.20886075949367  11.092
62.87341772151899  10.949
-2.7974683544303796  0.829
-2.6582278481012658  12.477
-2.651898734177215  12.441
-2.632911392405063  9.015
-2.4936708860759493  3.612
-2.4873417721518987  10.65
-2.462025316455696  5.672
-2.259493670886076  1.556
-2.259493670886076  2.292
-2.151898734177215  11.689
-2.088607594936709  11.65
-2.088607594936709  12.734
-2.0443037974683542  11.319
-1.6645569620253164  12.262
-1.5822784810126582  12.228
-1.5632911392405062  2.69
-1.360759493670886  14.51
-1.2848101265822784  3.741
-1.259493670886076  12.572
-1.2151898734177216  12.427
-1.0506329113924051  2.384
-0.9113924050632911  12.571
-0.7088607594936709  12.245
-0.6392405063291139  3.815
-0.5632911392405063  5.66
-0.37341772151898733  12.997
-0.34810126582278483  2.037
-0.24050632911392406  2.415
0.08860759493670886  5.144
0.2088607594936709  9.914
0.2721518987341772  13.892
0.2721518987341772  4.342
0.2974683544303797  10.604
0.33544303797468356  3.038
0.5253164556962026  5.423
0.5506329113924051  12.48
0.6392405063291139  16.329
0.810126582278481  10.764
0.8291139240506329  14.168
0.9240506329113924  11.59
0.930379746835443  7.227
0.9873417721518988  12.829
1.2468354430379747  11.002
1.3164556962025316  4.641
1.3987341772151898  12.567
1.5759493670886076  12.023
1.5759493670886076  3.588
1.5886075949367089  14.179
1.8037974683544304  4.193
2.0  8.288
2.3227848101265822  14.649
2.3544303797468356  14.125
2.4240506329113924  11.779
2.4936708860759493  4.212
2.5759493670886076  10.322
2.5822784810126582  4.512
2.6455696202531644  12.644
2.892405063291139  12.823
3.170886075949367  13.62
3.3417721518987342  9.939
3.4556962025316458  10.433
3.9240506329113924  14.957
3.9683544303797467  10.771
4.367088607594937  3.95
4.60126582278481  16.799
4.620253164556962  5.842
4.715189873417722  5.719
4.955696202531645  4.64
4.993670886075949  4.724
5.037974683544304  7.308
5.462025316455696  15.901
5.6455696202531644  10.812
5.772151898734177  12.608
6.050632911392405  6.79
6.056962025316456  15.742
6.158227848101266  6.196
6.170886075949367  6.038
6.5886075949367084  11.65
6.955696202531645  6.397
7.3354430379746836  6.329
7.6075949367088604  7.508
7.658227848101266  9.764
7.810126582278481  17.098
8.037974683544304  12.502
8.139240506329115  12.987
8.778481012658228  16.113
9.253164556962025  6.0
9.39240506329114  11.274
9.531645569620252  6.211
9.683544303797468  5.955
9.886075949367088  9.706
10.018987341772151  7.544
10.367088607594937  10.533
10.575949367088608  12.838
10.955696202531646  9.606
11.265822784810126  12.893
11.291139240506329  11.619
12.063291139240507  12.339
12.291139240506329  15.27
12.354430379746836  12.08
12.70253164556962  8.524
12.816455696202532  7.687
13.569620253164556  13.117
14.240506329113924  4.988
-3.0253164556962027  13.972
-2.848101265822785  17.051
-2.7341772151898733  3.938
-2.7088607594936707  1.383
-2.6012658227848102  4.136
-2.5316455696202533  9.355
-2.5063291139240507  10.887
-2.3544303797468356  1.975
-2.310126582278481  2.723
-2.088607594936709  2.12
-1.8354430379746836  4.642
-1.8227848101265822  13.455
-1.7215189873417722  1.247
-1.620253164556962  3.338
-1.5886075949367089  12.677
-1.5696202531645569  1.816
-1.3670886075949367  4.243
-1.3101265822784811  9.498
-1.0506329113924051  2.99
-0.9556962025316456  14.497
-0.759493670886076  11.009
-0.7341772151898734  12.36
-0.6708860759493671  12.875
-0.6139240506329114  1.978
-0.43037974683544306  2.747
-0.33544303797468356  3.154
-0.310126582278481  4.428
-0.10759493670886076  16.922
0.24050632911392406  13.284
0.43670886075949367  13.018
0.4810126582278481  8.985
0.4873417721518987  14.132
0.4936708860759494  3.989
0.5886075949367089  13.099
0.7025316455696202  8.208
0.879746835443038  10.471
1.1455696202531647  3.951
1.1582278481012658  2.002
1.3037974683544304  12.991
1.3354430379746836  9.241
1.4430379746835442  2.769
1.620253164556962  11.068
1.639240506329114  3.893
1.7848101265822784  11.824
1.8417721518987342  4.788
1.879746835443038  11.205
2.0126582278481013  10.561
2.4430379746835444  13.334
2.518987341772152  3.892
2.5443037974683542  4.544
2.7025316455696204  12.357
2.7974683544303796  11.902
2.8354430379746836  11.508
3.0253164556962027  10.083
3.259493670886076  5.853
3.3607594936708862  16.967
3.5316455696202533  7.182
3.5569620253164556  7.16
3.7658227848101267  7.736
3.8164556962025316  11.401
3.8227848101265822  12.311
3.8354430379746836  13.084
3.8987341772151898  5.1
3.911392405063291  12.998
3.9936708860759493  13.968
4.025316455696203  14.475
4.120253164556962  9.332
4.19620253164557  18.382
4.2974683544303796  12.494
4.6075949367088604  4.82
5.025316455696203  4.873
5.8544303797468356  9.099
6.2025316455696204  7.223
6.2025316455696204  7.478
6.3164556962025316  7.025
6.5  11.459
6.512658227848101  10.622
6.810126582278481  10.831
7.044303797468355  6.54
7.10126582278481  5.459
7.746835443037975  8.703
7.753164556962025  13.355
7.791139240506329  14.359
7.930379746835443  13.085
8.056962025316455  11.431
8.082278481012658  10.972
8.208860759493671  10.718
8.240506329113924  12.023
8.525316455696203  8.067
8.626582278481013  15.132
8.974683544303797  16.162
9.563291139240507  17.02
9.639240506329115  12.897
9.784810126582279  12.886
10.056962025316455  8.324
10.582278481012658  14.426
10.829113924050633  15.407
11.126582278481013  6.526
11.177215189873417  12.266
11.272151898734178  10.27
12.512658227848101  14.696
13.063291139240507  7.1
15.082278481012658  8.991
17.40506329113924  8.953
-2.9240506329113924  15.782
-2.8987341772151898  10.43
-2.689873417721519  11.632
-2.6202531645569622  2.532
-2.607594936708861  14.574
-2.607594936708861  2.24
-2.607594936708861  2.569
-2.4556962025316458  10.666
-2.1835443037974684  16.754
-2.151898734177215  10.095
-2.1392405063291138  16.876
-2.088607594936709  11.445
-2.0822784810126582  10.654
-2.0822784810126582  12.752
-2.069620253164557  15.225
-1.9620253164556962  1.883
-1.9493670886075949  10.869
-1.5949367088607596  10.885
-1.4873417721518987  13.152
-0.9556962025316456  14.553
-0.930379746835443  5.325
-0.8670886075949367  3.768
-0.8607594936708861  7.282
-0.7911392405063291  12.389
-0.759493670886076  1.77
-0.7278481012658228  11.057
-0.7025316455696202  4.978
-0.6455696202531646  15.227
-0.35443037974683544  8.845
-0.310126582278481  12.193
-0.189873417721519  3.01
-0.17721518987341772  15.488
-0.11392405063291139  12.029
0.0379746835443038  12.491
0.11392405063291139  13.596
0.2468354430379747  2.269
0.25316455696202533  9.821
0.2911392405063291  12.538
0.45569620253164556  5.675
0.6265822784810127  5.46
1.5443037974683544  12.447
1.8734177215189873  13.012
1.8860759493670887  12.029
2.037974683544304  11.232
2.0822784810126582  2.06
2.170886075949367  11.999
2.778481012658228  5.912
3.050632911392405  4.137
3.0759493670886076  12.937
3.1582278481012658  4.973
3.2341772151898733  5.373
3.3417721518987342  10.069
3.4873417721518987  12.345
3.5316455696202533  5.703
3.5759493670886076  11.843
3.6392405063291138  12.629
3.7721518987341773  6.767
3.7974683544303796  12.431
3.9367088607594938  15.574
4.284810126582278  2.973
4.348101265822785  14.171
4.594936708860759  3.807
4.651898734177215  13.879
4.7784810126582276  12.706
4.955696202531645  11.268
4.955696202531645  8.295
5.012658227848101  4.941
5.151898734177215  14.244
5.158227848101266  9.374
5.246835443037975  5.805
5.265822784810126  8.424
5.322784810126582  11.855
5.329113924050633  15.029
5.715189873417722  14.496
5.7215189873417724  2.642
5.879746835443038  7.97
5.879746835443038  9.069
5.89873417721519  8.58
6.031645569620253  7.462
6.253164556962025  4.497
6.443037974683544  6.811
7.0  13.366
7.037974683544304  12.679
7.227848101265823  12.43
7.341772151898734  13.035
7.5  10.892
7.784810126582278  12.21
7.8164556962025316  14.084
8.063291139240507  9.279
8.284810126582279  5.683
8.481012658227849  6.72
9.19620253164557  8.906
9.208860759493671  14.358
9.525316455696203  9.092
10.455696202531646  10.278
10.60126582278481  13.863
11.449367088607595  12.24
11.854430379746836  7.576
12.082278481012658  14.255
14.620253164556962  14.482
14.822784810126583  11.335
15.955696202531646  10.825
17.936708860759495  12.485
19.79746835443038  14.41
-2.9746835443037973  1.808
-2.9556962025316458  3.151
-2.9050632911392404  3.96
-2.8797468354430378  13.196
-2.8797468354430378  4.887
-2.8544303797468356  0.886
-2.632911392405063  3.554
-2.6202531645569622  1.54
-2.550632911392405  4.349
-2.1835443037974684  12.52
-2.1012658227848102  6.184
-2.069620253164557  16.072
-2.0126582278481013  2.992
-1.9303797468354431  5.064
-1.4873417721518987  13.269
-1.3354430379746836  7.072
-1.2468354430379747  13.044
-1.0822784810126582  17.562
-0.9493670886075949  17.289
-0.9177215189873418  10.815
-0.8544303797468354  12.095
-0.6012658227848101  10.496
-0.3987341772151899  15.575
-0.37341772151898733  9.366
-0.2974683544303797  12.526
-0.0379746835443038  13.576
0.26582278481012656  9.457
0.6708860759493671  13.123
0.6835443037974683  5.856
0.689873417721519  10.755
0.689873417721519  12.171
0.7088607594936709  10.777
0.9620253164556962  13.183
1.1265822784810127  2.712
1.2215189873417722  15.193
1.3291139240506329  11.355
1.4177215189873418  4.168
1.4367088607594938  2.647
1.518987341772152  9.202
1.639240506329114  11.751
1.6835443037974684  4.223
1.7278481012658229  7.191
1.8544303797468353  13.588
1.8670886075949367  10.91
2.0443037974683542  9.382
2.2911392405063293  11.086
2.3797468354430378  2.435
2.4240506329113924  5.315
2.6645569620253164  3.332
2.689873417721519  5.572
2.7531645569620253  14.054
2.7531645569620253  4.859
2.9367088607594938  15.144
3.0126582278481013  3.499
3.050632911392405  6.493
3.0949367088607596  2.964
3.2151898734177213  9.954
3.2848101265822787  2.456
3.3037974683544302  8.587
3.518987341772152  9.817
3.607594936708861  11.99
3.6582278481012658  3.923
3.8860759493670884  11.191
3.9177215189873418  4.068
3.981012658227848  4.281
4.291139240506329  3.333
4.7405063291139244  3.98
5.1455696202531644  2.951
5.265822784810126  12.1
5.291139240506329  12.544
5.430379746835443  9.608
5.550632911392405  9.648
5.677215189873418  14.515
5.715189873417722  9.101
5.7215189873417724  10.952
5.848101265822785  17.574
5.930379746835443  12.896
6.044303797468355  13.354
6.056962025316456  8.647
6.531645569620253  6.019
6.639240506329114  14.425
7.018987341772152  13.632
7.7215189873417724  6.249
7.765822784810126  5.726
7.943037974683544  15.589
8.08860759493671  9.666
8.208860759493671  13.643
8.39240506329114  6.991
8.829113924050633  5.972
8.987341772151899  8.94
9.018987341772151  7.83
9.19620253164557  13.137
9.20253164556962  9.868
9.968354430379748  16.729
10.063291139240507  15.796
10.310126582278482  5.72
12.322784810126583  9.134
12.455696202531646  11.219
12.886075949367088  16.07
13.025316455696203  9.853
13.037974683544304  16.293
13.987341772151899  15.105
15.481012658227849  7.696
21.88607594936709  13.589
-3.0126582278481013  3.433
-2.9177215189873418  0.926
-2.6582278481012658  1.323
-2.5632911392405062  10.655
-2.5632911392405062  5.515
-2.3164556962025316  11.539
-2.310126582278481  11.385
-2.2911392405063293  3.31
-2.2658227848101267  15.819
-2.2658227848101267  17.248
-2.2278481012658227  3.869
-2.2025316455696204  8.589
-2.1455696202531644  3.924
-1.7658227848101267  7.633
-1.6772151898734178  2.72
-1.639240506329114  9.652
-1.5822784810126582  2.881
-0.8987341772151899  3.542
-0.8291139240506329  4.926
-0.6962025316455697  10.093
-0.5316455696202531  13.995
-0.3291139240506329  2.685
-0.189873417721519  10.33
-0.11392405063291139  4.857
0.3291139240506329  2.43
0.3860759493670886  13.269
0.4177215189873418  6.996
0.6075949367088608  12.972
0.6392405063291139  15.102
1.0316455696202531  10.292
1.0759493670886076  6.201
1.139240506329114  12.298
1.139240506329114  9.452
1.3354430379746836  5.233
1.4683544303797469  7.392
1.5063291139240507  7.815
1.620253164556962  10.537
1.7278481012658229  5.827
1.7278481012658229  9.723
1.8291139240506329  2.037
1.9367088607594938  5.909
1.9493670886075949  11.606
2.1392405063291138  14.311
2.1455696202531644  7.333
2.1835443037974684  7.747
2.721518987341772  13.488
2.721518987341772  3.452
2.778481012658228  10.536
2.9367088607594938  10.8
3.2341772151898733  9.533
3.2531645569620253  12.123
3.259493670886076  14.987
3.278481012658228  10.733
3.2911392405063293  11.533
3.537974683544304  11.342
3.6012658227848102  8.028
3.6139240506329116  13.612
3.6202531645569622  3.5
3.740506329113924  11.854
3.9556962025316458  5.449
4.3164556962025316  11.631
4.39873417721519  16.25
5.037974683544304  3.174
5.19620253164557  9.942
5.2215189873417724  13.216
5.227848101265823  16.714
5.291139240506329  6.782
5.386075949367089  12.53
5.474683544303797  16.815
5.9113924050632916  3.96
5.930379746835443  4.331
6.063291139240507  15.033
6.132911392405063  13.831
6.310126582278481  7.872
6.765822784810126  11.269
6.886075949367089  10.178
6.886075949367089  8.067
6.905063291139241  7.719
6.924050632911392  10.753
7.044303797468355  9.829
7.177215189873418  3.373
7.386075949367089  15.602
7.537974683544304  9.145
7.848101265822785  4.878
8.018987341772151  14.466
8.335443037974683  7.046
8.487341772151899  11.753
8.563291139240507  8.889
9.050632911392405  7.761
9.329113924050633  11.205
9.449367088607595  13.542
9.80379746835443  16.316
10.386075949367088  17.306
10.544303797468354  15.441
10.89240506329114  5.55
11.854430379746836  13.782
11.949367088607595  12.946
12.037974683544304  7.553
12.265822784810126  10.982
12.626582278481013  10.791
13.620253164556962  12.05
15.810126582278482  15.676
16.860759493670887  16.666
19.841772151898734  12.615
-3.037974683544304  1.35
-3.0063291139240507  1.705
-2.9556962025316458  8.674
-2.9177215189873418  0.804
-2.8607594936708862  1.002
-2.8037974683544302  0.929
-2.7911392405063293  12.363
-2.481012658227848  0.897
-2.3544303797468356  3.031
-2.3227848101265822  4.556
-2.2151898734177213  12.524
-2.132911392405063  10.464
-2.1265822784810124  8.657
-2.0759493670886076  1.189
-2.0632911392405062  3.209
-2.0126582278481013  4.461
-1.6075949367088607  11.272
-1.3291139240506329  5.583
-1.0886075949367089  10.281
-0.9556962025316456  5.31
-0.8417721518987342  12.598
-0.7151898734177216  9.2
-0.7088607594936709  3.044
-0.5443037974683544  2.248
-0.5  2.262
-0.3924050632911392  11.511
-0.31645569620253167  11.702
-0.25949367088607594  4.042
-0.08860759493670886  9.206
0.08227848101265822  3.549
0.0949367088607595  3.168
0.41139240506329117  2.526
0.5759493670886076  5.842
0.6708860759493671  6.641
0.879746835443038  11.97
1.0632911392405062  11.963
1.0632911392405062  9.265
1.1772151898734178  12.191
1.2784810126582278  7.076
1.3987341772151898  7.438
1.4240506329113924  2.809
1.4430379746835442  3.448
1.5696202531645569  3.858
1.620253164556962  12.846
1.8924050632911393  10.287
2.0569620253164556  3.008
2.3860759493670884  12.256
2.632911392405063  6.025
2.6455696202531644  3.605
2.7911392405063293  12.127
2.8227848101265822  14.368
2.8734177215189876  2.369
2.8860759493670884  4.873
2.911392405063291  6.714
3.1772151898734178  12.315
3.2658227848101267  4.399
3.3797468354430378  12.452
3.4556962025316458  2.982
3.5822784810126582  9.232
4.031645569620253  6.983
4.050632911392405  8.125
4.272151898734177  5.87
4.430379746835443  12.909
4.518987341772152  13.191
4.613924050632911  6.055
4.765822784810126  11.029
4.879746835443038  3.305
4.9113924050632916  8.684
5.050632911392405  7.808
5.056962025316456  3.703
5.0886075949367084  11.897
5.132911392405063  6.203
5.2025316455696204  5.711
5.215189873417722  6.267
5.3354430379746836  13.691
5.348101265822785  5.132
5.4113924050632916  6.426
5.677215189873418  16.294
5.7215189873417724  7.686
5.905063291139241  11.187
6.443037974683544  15.043
6.493670886075949  12.768
6.5  4.419
7.069620253164557  8.295
7.075949367088608  13.47
7.424050632911392  12.454
7.5886075949367084  13.317
7.7784810126582276  12.827
8.151898734177216  12.863
8.39873417721519  14.763
8.487341772151899  6.771
8.727848101265822  13.259
8.867088607594937  10.932
8.987341772151899  13.96
9.512658227848101  10.328
10.683544303797468  13.842
11.094936708860759  13.219
11.240506329113924  13.349
11.575949367088608  16.642
11.670886075949367  12.788
12.721518987341772  12.599
12.962025316455696  14.917
14.132911392405063  15.982
17.89240506329114  5.612
-3.3860759493670884  0.341
-2.8860759493670884  3.179
-2.7721518987341773  10.923
-2.6772151898734178  1.375
-2.5443037974683542  1.272
-2.411392405063291  4.369
-2.259493670886076  0.898
-2.1582278481012658  1.233
-2.151898734177215  11.277
-2.151898734177215  12.141
-2.1455696202531644  9.989
-2.1392405063291138  11.42
-2.132911392405063  3.087
-1.981012658227848  1.803
-1.9683544303797469  10.693
-1.8354430379746836  11.235
-1.8164556962025316  5.002
-1.6012658227848102  12.914
-1.3417721518987342  1.254
-1.3101265822784811  11.913
-1.2468354430379747  4.106
-1.139240506329114  11.787
-0.9746835443037974  3.949
-0.8860759493670886  14.094
-0.879746835443038  13.702
-0.8734177215189873  11.931
-0.8734177215189873  4.304
-0.7531645569620253  11.628
-0.6139240506329114  12.948
-0.6012658227848101  12.479
-0.3670886075949367  2.089
-0.2721518987341772  3.138
-0.22784810126582278  14.712
-0.189873417721519  8.905
-0.08227848101265822  8.856
0.18354430379746836  2.111
0.23417721518987342  10.992
0.5759493670886076  3.545
0.8227848101265823  2.475
0.8670886075949367  13.759
0.9050632911392406  9.241
0.9177215189873418  5.34
1.0126582278481013  13.655
1.018987341772152  4.171
1.1518987341772151  9.941
1.5  14.297
1.5759493670886076  3.617
1.7151898734177216  6.039
1.9620253164556962  4.902
2.050632911392405  12.62
2.3860759493670884  6.79
2.3987341772151898  10.653
2.3987341772151898  10.878
2.5632911392405062  7.952
2.6645569620253164  3.397
2.9240506329113924  6.33
3.0  11.117
3.1139240506329116  14.388
3.1962025316455698  3.446
3.240506329113924  9.922
3.3227848101265822  13.655
3.5569620253164556  2.475
3.7658227848101267  5.534
3.7721518987341773  11.079
4.056962025316456  10.567
4.367088607594937  11.608
4.417721518987341  13.433
4.487341772151899  5.532
4.7215189873417724  5.807
4.734177215189874  9.416
5.082278481012659  7.593
5.170886075949367  11.977
5.177215189873418  9.599
5.189873417721519  13.12
5.291139240506329  15.788
5.430379746835443  16.655
5.651898734177215  16.241
6.113924050632911  17.902
6.329113924050633  9.004
6.367088607594937  6.497
6.379746835443038  12.145
6.449367088607595  5.621
6.632911392405063  5.955
6.905063291139241  10.741
6.9113924050632916  7.838
6.943037974683544  8.968
6.962025316455696  14.801
7.493670886075949  11.953
7.594936708860759  5.435
7.993670886075949  15.588
8.721518987341772  10.975
8.822784810126583  12.247
8.962025316455696  11.872
8.987341772151899  10.661
9.189873417721518  15.328
9.253164556962025  6.672
9.360759493670885  13.082
10.215189873417721  9.677
10.734177215189874  8.678
11.348101265822784  9.853
11.405063291139241  13.991
12.518987341772151  14.889
13.360759493670885  13.061
13.487341772151899  12.089
-3.3797468354430378  0.338
-3.2531645569620253  0.468
-3.0822784810126582  0.841
-3.018987341772152  1.066
-2.9177215189873418  11.243
-2.829113924050633  1.255
-2.740506329113924  2.573
-2.7151898734177213  13.524
-2.7088607594936707  12.557
-2.5949367088607596  1.36
-2.3544303797468356  2.752
-2.348101265822785  16.627
-2.3417721518987342  6.743
-2.2088607594936707  2.856
-2.2025316455696204  2.084
-2.1645569620253164  3.969
-2.151898734177215  9.129
-1.8924050632911393  1.567
-1.7341772151898733  4.06
-1.5  3.755
-1.3924050632911393  4.207
-1.379746835443038  10.036
-1.2151898734177216  5.628
-1.2088607594936709  3.099
-1.1708860759493671  5.604
-1.0822784810126582  8.99
-1.0759493670886076  10.87
-0.5949367088607594  1.829
-0.47468354430379744  15.08
-0.4620253164556962  14.535
-0.37341772151898733  12.296
-0.15822784810126583  2.268
0.0379746835443038  11.835
0.20253164556962025  17.504
0.379746835443038  15.717
0.5443037974683544  5.544
0.5632911392405063  6.461
0.5949367088607594  13.677
0.5949367088607594  2.745
0.6582278481012658  7.761
0.7341772151898734  4.045
0.8670886075949367  6.907
0.9936708860759493  2.774
1.0253164556962024  2.267
1.2025316455696202  3.859
1.2341772151898733  12.979
1.4367088607594938  15.783
1.518987341772152  13.154
1.5316455696202531  12.29
1.5696202531645569  4.62
1.6645569620253164  12.53
1.6835443037974684  8.874
1.6962025316455696  13.295
1.981012658227848  7.435
2.0253164556962027  12.809
2.2025316455696204  3.932
2.2721518987341773  5.156
2.449367088607595  9.94
2.569620253164557  12.612
2.6139240506329116  13.872
2.721518987341772  3.591
2.7278481012658227  4.215
2.867088607594937  6.83
2.8734177215189876  12.639
2.949367088607595  5.871
3.0443037974683542  10.272
3.2721518987341773  7.771
3.5253164556962027  13.888
3.537974683544304  12.496
3.689873417721519  8.994
3.9430379746835444  14.591
3.9556962025316458  16.571
3.9873417721518987  12.087
4.170886075949367  13.134
4.2405063291139244  4.695
4.284810126582278  10.276
4.556962025316456  17.791
4.905063291139241  14.108
4.987341772151899  13.34
5.1455696202531644  4.871
5.430379746835443  9.46
5.518987341772152  14.045
5.886075949367089  6.664
6.0886075949367084  9.079
6.120253164556962  7.621
6.177215189873418  4.788
6.3544303797468356  12.386
6.7974683544303796  8.928
6.905063291139241  7.125
6.993670886075949  12.089
7.1075949367088604  7.536
7.89873417721519  14.515
8.360759493670885  11.136
8.835443037974683  7.534
9.449367088607595  12.885
10.569620253164556  7.036
13.126582278481013  7.703
14.158227848101266  11.864
14.39240506329114  14.991
14.50632911392405  14.845
14.582278481012658  15.942
15.949367088607595  8.556
16.443037974683545  10.419
18.4873417721519  12.494
-3.1392405063291138  1.224
-2.8227848101265822  2.552
-2.7468354430379747  2.992
-2.740506329113924  2.022
-2.7151898734177213  11.251
-2.6645569620253164  12.119
-2.518987341772152  13.811
-2.481012658227848  11.904
-2.411392405063291  11.761
-2.2974683544303796  11.376
-2.1202531645569622  12.465
-1.860759493670886  5.062
-1.8291139240506329  11.232
-1.8037974683544304  15.989
-1.7721518987341771  2.347
-1.7721518987341771  3.397
-1.7341772151898733  12.843
-1.6645569620253164  10.776
-1.5759493670886076  12.53
-1.3734177215189873  9.01
-1.2468354430379747  12.858
-1.0822784810126582  4.626
-1.0253164556962024  12.283
-0.8544303797468354  10.873
-0.8291139240506329  4.717
-0.689873417721519  3.176
-0.5886075949367089  3.484
-0.5506329113924051  12.695
-0.5189873417721519  5.649
-0.5  3.548
-0.04430379746835443  10.619
0.0379746835443038  8.289
0.0759493670886076  13.765
0.20253164556962025  14.387
0.6012658227848101  10.521
0.620253164556962  4.593
0.9683544303797469  10.147
1.0316455696202531  9.006
1.2278481012658229  14.142
1.3037974683544304  13.272
1.4113924050632911  2.916
1.5  3.023
1.5063291139240507  15.421
1.5759493670886076  13.812
1.7088607594936709  2.488
1.7151898734177216  2.61
1.7911392405063291  7.697
1.8291139240506329  4.282
1.8481012658227849  6.129
2.1455696202531644  10.134
2.1772151898734178  3.538
2.189873417721519  9.624
2.367088607594937  5.001
2.411392405063291  8.425
2.4430379746835444  3.54
2.4936708860759493  12.298
2.651898734177215  14.93
2.670886075949367  11.657
2.7848101265822787  10.878
2.8227848101265822  13.561
2.8734177215189876  3.383
2.9240506329113924  8.953
3.2721518987341773  2.934
3.4873417721518987  10.641
3.588607594936709  3.305
3.6645569620253164  7.495
3.740506329113924  9.876
3.981012658227848  13.031
4.025316455696203  7.413
4.19620253164557  12.686
4.227848101265823  7.103
4.4113924050632916  3.67
4.7974683544303796  8.003
4.860759493670886  11.13
4.8924050632911396  10.182
4.955696202531645  10.248
5.056962025316456  4.829
5.132911392405063  3.301
5.506329113924051  4.62
5.6455696202531644  7.423
5.715189873417722  5.221
5.734177215189874  16.569
5.8544303797468356  11.745
6.113924050632911  6.297
6.158227848101266  8.066
6.2405063291139244  6.663
6.417721518987341  10.522
6.613924050632911  13.29
7.322784810126582  14.842
7.474683544303797  10.74
7.575949367088608  13.229
7.765822784810126  12.751
8.386075949367088  13.011
8.424050632911392  12.719
8.784810126582279  15.37
8.791139240506329  11.198
9.0  16.187
9.367088607594937  11.618
9.49367088607595  15.296
9.50632911392405  14.272
10.240506329113924  13.022
10.335443037974683  15.221
10.449367088607595  15.505
10.455696202531646  13.141
10.49367088607595  12.371
11.664556962025317  9.516
12.481012658227849  10.959
12.69620253164557  15.794
13.379746835443038  16.147
14.41139240506329  14.105
16.670886075949365  9.776
16.89873417721519  15.346
-3.2911392405063293  0.575
-2.8607594936708862  13.175
-2.8544303797468356  12.418
-2.829113924050633  4.705
-2.7974683544303796  4.646
-2.778481012658228  6.639
-2.7721518987341773  0.443
-2.7278481012658227  1.534
-2.4936708860759493  2.915
-2.4556962025316458  1.491
-2.3227848101265822  12.408
-2.259493670886076  3.876
-2.240506329113924  0.73
-2.2151898734177213  2.2
-2.1645569620253164  11.555
-2.132911392405063  9.247
-2.069620253164557  3.04
-2.0253164556962027  12.265
-2.0126582278481013  3.491
-1.9683544303797469  1.412
-1.9240506329113924  12.723
-1.9050632911392404  11.208
-1.9050632911392404  11.625
-1.8481012658227849  1.429
-1.7215189873417722  4.474
-1.6772151898734178  1.86
-1.5316455696202531  12.749
-1.4303797468354431  4.137
-1.2151898734177216  11.796
-0.6518987341772152  11.808
-0.4177215189873418  1.84
-0.012658227848101266  6.858
0.11392405063291139  12.515
0.1962025316455696  11.84
0.22784810126582278  13.45
0.2721518987341772  10.993
0.45569620253164556  16.778
0.5189873417721519  4.154
0.6075949367088608  5.439
0.8164556962025317  11.165
0.8734177215189873  11.445
0.9367088607594937  12.194
1.2784810126582278  4.646
1.4177215189873418  8.121
1.518987341772152  11.712
1.5379746835443038  6.003
1.6455696202531647  4.297
1.7721518987341771  11.992
2.278481012658228  12.369
2.2848101265822787  12.243
2.2974683544303796  13.269
2.3227848101265822  7.243
2.4240506329113924  12.64
2.449367088607595  12.017
2.4873417721518987  15.923
2.5316455696202533  7.461
2.829113924050633  3.077
2.8417721518987342  12.541
2.9240506329113924  12.828
2.9873417721518987  8.292
3.037974683544304  3.383
3.1772151898734178  5.155
3.278481012658228  17.606
3.310126582278481  4.155
3.5632911392405062  8.65
3.607594936708861  5.713
3.981012658227848  8.53
4.082278481012659  14.472
4.272151898734177  12.79
4.310126582278481  3.795
4.329113924050633  10.81
4.3544303797468356  11.125
4.917721518987341  8.86
4.930379746835443  11.072
5.031645569620253  6.822
5.177215189873418  11.786
5.360759493670886  9.14
5.487341772151899  8.91
5.753164556962025  7.673
5.930379746835443  15.58
5.993670886075949  5.533
6.031645569620253  6.151
6.189873417721519  6.859
6.3164556962025316  6.562
6.436708860759493  6.135
6.544303797468355  9.974
6.6645569620253164  16.652
7.2784810126582276  12.922
7.575949367088608  9.406
7.677215189873418  5.486
7.962025316455696  12.654
9.19620253164557  16.239
9.259493670886076  13.623
9.462025316455696  12.769
9.632911392405063  12.578
9.854430379746836  10.834
9.873417721518987  17.813
10.132911392405063  15.56
10.322784810126583  16.65
11.544303797468354  5.917
13.031645569620252  8.197
13.468354430379748  16.417
15.417721518987342  9.397
15.481012658227849  10.243
-3.2848101265822787  0.741
-3.0759493670886076  0.94
-3.0316455696202533  1.594
-2.7658227848101267  10.431
-2.740506329113924  11.235
-2.7341772151898733  9.181
-2.5569620253164556  0.792
-2.4430379746835444  11.323
-2.4367088607594938  0.966
-2.3860759493670884  10.951
-2.3544303797468356  4.089
-2.2974683544303796  8.672
-2.2341772151898733  9.695
-2.1962025316455698  0.938
-2.1582278481012658  6.652
-1.9050632911392404  2.021
-1.860759493670886  10.382
-1.7721518987341771  5.245
-1.5316455696202531  2.749
-1.518987341772152  12.805
-1.3670886075949367  3.397
-0.9177215189873418  11.166
-0.7784810126582279  10.315
-0.7215189873417721  2.457
-0.6835443037974683  12.365
-0.5253164556962026  11.445
-0.44936708860759494  2.089
-0.15822784810126583  3.119
-0.08227848101265822  11.337
-0.006329113924050633  13.51
0.18354430379746836  14.924
0.3291139240506329  6.475
0.34810126582278483  12.313
0.569620253164557  11.475
0.6392405063291139  11.214
1.0443037974683544  2.875
1.120253164556962  8.019
1.2025316455696202  13.007
1.2468354430379747  11.793
1.518987341772152  11.323
1.6012658227848102  8.83
1.6455696202531647  6.323
1.9620253164556962  15.245
1.9873417721518987  2.335
2.221518987341772  2.343
2.3164556962025316  9.251
2.4430379746835444  5.178
2.550632911392405  3.309
2.6835443037974684  7.096
2.892405063291139  10.888
2.9177215189873418  6.734
3.088607594936709  12.926
3.3227848101265822  5.598
3.329113924050633  11.345
3.5126582278481013  14.814
3.6202531645569622  11.944
3.6582278481012658  11.697
3.7531645569620253  7.373
3.848101265822785  11.234
3.9683544303797467  11.862
4.018987341772152  15.207
4.10126582278481  11.64
4.158227848101266  11.682
4.158227848101266  8.602
4.170886075949367  11.452
4.430379746835443  13.066
4.493670886075949  5.353
4.506329113924051  7.309
4.69620253164557  11.234
4.8734177215189876  13.346
5.018987341772152  7.226
5.158227848101266  4.76
5.8354430379746836  13.703
6.012658227848101  13.748
6.094936708860759  7.979
6.544303797468355  7.42
6.746835443037975  13.477
6.753164556962025  11.002
6.784810126582278  14.337
6.886075949367089  10.539
6.949367088607595  13.876
7.215189873417722  14.763
7.436708860759493  12.931
7.525316455696203  13.379
7.6075949367088604  11.734
7.949367088607595  4.972
8.221518987341772  10.991
8.436708860759493  10.014
8.455696202531646  7.049
8.689873417721518  12.318
9.044303797468354  12.641
9.050632911392405  12.204
9.10759493670886  11.175
9.360759493670885  7.455
9.89240506329114  12.467
9.968354430379748  12.898
10.367088607594937  8.788
10.689873417721518  13.514
10.689873417721518  7.967
10.70253164556962  14.632
11.069620253164556  16.937
11.677215189873417  7.643
15.341772151898734  6.492
16.335443037974684  9.219
-2.9746835443037973  0.821
-2.8734177215189876  3.769
-2.7721518987341773  1.553
-2.7531645569620253  3.49
-2.6392405063291138  12.023
-2.518987341772152  3.103
-2.5126582278481013  9.913
-2.3417721518987342  12.691
-1.981012658227848  4.308
-1.8544303797468353  14.012
-1.8291139240506329  13.484
-1.8227848101265822  1.648
-1.7215189873417722  5.155
-1.5379746835443038  12.618
-1.3164556962025316  1.497
-1.2341772151898733  2.351
-1.1835443037974684  5.215
-1.1708860759493671  14.598
-0.9810126582278481  2.295
-0.9556962025316456  13.381
-0.8860759493670886  1.844
-0.810126582278481  10.722
-0.7848101265822784  9.19
-0.5822784810126582  9.821
-0.5569620253164557  9.049
-0.3987341772151899  3.199
0.25316455696202533  11.269
0.41139240506329117  10.128
0.4240506329113924  13.437
0.47468354430379744  15.608
0.5126582278481012  10.611
0.9873417721518988  4.731
1.018987341772152  5.049
1.1582278481012658  12.485
1.2025316455696202  3.526
1.2531645569620253  3.666
1.3164556962025316  10.66
1.3354430379746836  8.687
1.6898734177215189  4.766
1.8417721518987342  14.229
1.860759493670886  6.421
2.0063291139240507  11.628
2.132911392405063  16.414
2.2088607594936707  7.935
2.259493670886076  11.737
2.3227848101265822  8.795
2.329113924050633  8.179
2.6455696202531644  3.234
2.6962025316455698  7.249
3.0949367088607596  13.132
3.1012658227848102  4.19
3.2151898734177213  11.712
3.6265822784810124  16.386
3.7531645569620253  8.919
3.759493670886076  3.429
3.892405063291139  16.14
3.8987341772151898  9.172
3.9873417721518987  3.947
4.113924050632911  12.268
4.234177215189874  16.11
4.525316455696203  9.45
4.772151898734177  10.666
5.2594936708860756  15.321
5.30379746835443  11.886
5.348101265822785  12.025
5.39873417721519  9.014
5.405063291139241  10.752
5.582278481012659  11.183
5.6455696202531644  4.947
5.651898734177215  7.784
5.658227848101266  4.407
5.715189873417722  5.052
5.867088607594937  4.957
5.867088607594937  8.585
5.968354430379747  10.086
6.094936708860759  16.449
6.177215189873418  8.639
6.253164556962025  12.019
6.265822784810126  4.627
6.2974683544303796  12.369
7.132911392405063  15.155
7.550632911392405  12.274
7.677215189873418  13.423
7.8164556962025316  12.534
8.044303797468354  14.565
8.208860759493671  4.728
8.259493670886076  10.575
8.30379746835443  15.184
8.443037974683545  15.914
8.575949367088608  6.834
8.651898734177216  11.283
8.80379746835443  7.953
9.30379746835443  14.839
9.525316455696203  4.909
9.835443037974683  16.315
9.886075949367088  12.202
9.930379746835444  7.649
10.58860759493671  8.342
10.632911392405063  9.784
11.094936708860759  8.743
11.468354430379748  12.757
11.613924050632912  16.124
14.113924050632912  13.943
15.91139240506329  11.051
-3.310126582278481  0.349
-3.037974683544304  14.025
-2.9430379746835444  11.48
-2.8417721518987342  10.675
-2.4556962025316458  2.407
-2.3987341772151898  3.287
-2.2974683544303796  4.117
-2.1455696202531644  13.55
-2.132911392405063  3.532
-1.9620253164556962  3.308
-1.9050632911392404  5.903
-1.8227848101265822  12.329
-1.6835443037974684  13.506
-1.6518987341772151  1.416
-1.4493670886075949  10.217
-1.3544303797468353  1.015
-1.3291139240506329  11.764
-1.0696202531645569  12.216
-0.9746835443037974  14.318
-0.759493670886076  9.592
-0.6835443037974683  9.105
-0.6392405063291139  5.263
-0.6139240506329114  12.071
-0.5  2.398
-0.4810126582278481  9.361
-0.37341772151898733  2.572
-0.3670886075949367  5.656
-0.34810126582278483  5.589
-0.056962025316455694  11.406
0.0949367088607595  11.001
0.10759493670886076  4.564
0.12025316455696203  4.072
0.25316455696202533  12.666
0.2911392405063291  2.647
0.6265822784810127  11.931
0.6455696202531646  16.419
0.7088607594936709  11.173
0.8227848101265823  11.382
0.8734177215189873  12.404
0.8987341772151899  9.04
0.9050632911392406  12.034
1.0253164556962024  3.57
1.3860759493670887  11.004
1.4556962025316456  13.509
1.5759493670886076  13.584
1.5949367088607596  3.53
1.7088607594936709  2.92
1.7531645569620253  12.427
1.8417721518987342  8.085
1.9240506329113924  7.032
2.0569620253164556  8.359
2.449367088607595  8.723
2.4556962025316458  16.17
2.5253164556962027  11.292
2.6202531645569622  13.37
2.6202531645569622  9.274
2.721518987341772  5.351
2.7278481012658227  14.464
2.930379746835443  8.671
3.0253164556962027  10.013
3.0443037974683542  8.641
3.1392405063291138  12.886
3.259493670886076  16.266
3.3164556962025316  7.367
3.3417721518987342  11.702
3.670886075949367  9.271
3.892405063291139  12.127
3.8987341772151898  6.342
3.981012658227848  4.626
4.1835443037974684  9.249
4.310126582278481  6.767
4.430379746835443  11.085
4.7025316455696204  8.17
5.405063291139241  11.483
5.474683544303797  3.589
5.6455696202531644  6.045
5.841772151898734  8.734
5.879746835443038  5.491
5.89873417721519  6.902
5.949367088607595  12.791
6.139240506329114  16.28
6.550632911392405  14.241
6.708860759493671  11.021
7.0  15.745
7.018987341772152  6.373
7.025316455696203  10.883
7.208860759493671  7.852
7.2405063291139244  10.681
7.2594936708860756  13.996
7.60126582278481  14.147
8.132911392405063  10.718
8.183544303797468  10.114
8.512658227848101  14.198
8.531645569620252  14.941
9.025316455696203  17.042
9.708860759493671  5.833
10.759493670886076  10.058
11.056962025316455  9.539
11.360759493670885  11.108
11.924050632911392  13.537
12.740506329113924  6.436
12.924050632911392  8.343
13.943037974683545  16.11
14.291139240506329  10.616
-2.9556962025316458  10.38
-2.9556962025316458  1.311
-2.9430379746835444  12.296
-2.892405063291139  11.804
-2.8860759493670884  3.913
-2.7911392405063293  4.516
-2.5822784810126582  12.03
-2.5569620253164556  2.085
-2.5253164556962027  5.59
-2.189873417721519  1.124
-2.1772151898734178  1.406
-2.0126582278481013  9.702
-1.9367088607594938  10.927
-1.4050632911392404  10.994
-1.3481012658227849  8.476
-1.1455696202531647  10.396
-0.9430379746835443  13.234
-0.930379746835443  4.05
-0.8607594936708861  10.663
-0.7025316455696202  11.665
-0.6392405063291139  9.18
-0.6265822784810127  10.598
-0.4936708860759494  9.383
-0.44936708860759494  11.33
-0.2721518987341772  13.602
-0.189873417721519  16.862
-0.10759493670886076  9.258
-0.10126582278481013  12.136
-0.0759493670886076  4.477
0.10759493670886076  6.118
0.18354430379746836  14.504
0.34810126582278483  13.34
0.6835443037974683  11.397
0.7151898734177216  10.74
0.9177215189873418  9.269
1.1139240506329113  13.794
1.240506329113924  2.698
1.2721518987341771  12.823
1.3291139240506329  10.24
1.3734177215189873  8.74
1.481012658227848  5.763
1.4873417721518987  14.308
1.4936708860759493  12.71
1.6455696202531647  3.173
1.7341772151898733  5.213
1.9240506329113924  7.461
2.1392405063291138  11.244
2.151898734177215  11.543
2.2341772151898733  10.676
2.3227848101265822  11.386
2.3354430379746836  17.363
2.5  10.415
2.6582278481012658  7.015
3.018987341772152  11.885
3.088607594936709  13.373
3.1265822784810124  11.601
3.132911392405063  10.521
3.3544303797468356  10.422
4.094936708860759  4.668
4.158227848101266  13.087
4.215189873417722  15.967
4.544303797468355  4.797
4.981012658227848  13.05
5.094936708860759  7.301
5.1645569620253164  8.131
5.1835443037974684  8.76
5.310126582278481  10.55
5.341772151898734  11.7
5.417721518987341  15.131
5.518987341772152  9.206
5.7594936708860756  8.473
5.822784810126582  7.221
5.8354430379746836  4.519
6.082278481012659  17.307
6.4113924050632916  11.998
6.481012658227848  11.616
6.493670886075949  8.272
6.550632911392405  6.844
7.031645569620253  8.975
7.1075949367088604  15.101
7.1265822784810124  13.697
7.19620253164557  11.33
7.2594936708860756  15.966
7.6075949367088604  4.499
7.772151898734177  12.98
8.151898734177216  10.807
8.183544303797468  9.637
8.715189873417721  7.232
8.784810126582279  14.394
8.936708860759493  11.253
9.272151898734178  12.611
9.835443037974683  5.732
10.234177215189874  8.772
10.632911392405063  12.834
10.70253164556962  14.585
10.829113924050633  13.507
11.012658227848101  16.634
12.278481012658228  13.074
12.424050632911392  13.537
13.063291139240507  11.592
13.151898734177216  14.562
17.069620253164558  13.759
17.11392405063291  14.024
24.227848101265824  13.544
-3.050632911392405  1.777
-2.8987341772151898  11.545
-2.810126582278481  3.392
-2.537974683544304  5.634
-2.5126582278481013  10.685
-2.5063291139240507  1.687
-2.2468354430379747  2.864
-2.2468354430379747  6.11
-2.0949367088607596  10.355
-2.0949367088607596  6.188
-2.0316455696202533  3.99
-1.9177215189873418  15.719
-1.9177215189873418  3.891
-1.7911392405063291  11.219
-1.7848101265822784  2.896
-1.7658227848101267  4.418
-1.7341772151898733  1.277
-1.6518987341772151  4.093
-1.6075949367088607  1.113
-1.4493670886075949  3.161
-1.3924050632911393  11.257
-1.0506329113924051  1.8
-1.0379746835443038  11.978
-0.9493670886075949  11.697
-0.7278481012658228  2.288
-0.5189873417721519  11.783
-0.25949367088607594  5.738
-0.2088607594936709  12.207
-0.14556962025316456  13.945
-0.0949367088607595  3.686
0.0379746835443038  9.316
0.24050632911392406  5.026
0.3987341772151899  11.436
0.4873417721518987  11.203
0.6329113924050633  7.123
0.6392405063291139  10.973
0.8987341772151899  12.285
0.9493670886075949  7.389
1.2088607594936709  2.883
1.3227848101265822  12.085
1.3291139240506329  8.714
1.3670886075949367  12.102
1.4177215189873418  14.122
1.7151898734177216  3.721
1.7721518987341771  8.012
2.0949367088607596  9.356
2.1012658227848102  14.068
2.151898734177215  7.255
2.411392405063291  9.68
2.6202531645569622  2.989
2.759493670886076  5.794
2.7721518987341773  4.218
3.0569620253164556  3.211
3.1455696202531644  13.828
3.2278481012658227  5.388
3.3164556962025316  12.797
3.569620253164557  12.884
3.6645569620253164  12.673
3.930379746835443  12.364
3.9936708860759493  8.922
4.075949367088608  16.085
4.3544303797468356  9.487
4.405063291139241  8.601
4.563291139240507  10.706
4.575949367088608  14.193
4.594936708860759  14.328
4.670886075949367  12.083
4.746835443037975  8.339
4.7594936708860756  9.33
4.829113924050633  7.756
4.867088607594937  9.122
5.265822784810126  9.57
5.30379746835443  3.735
5.341772151898734  6.659
5.348101265822785  12.861
5.367088607594937  4.158
5.405063291139241  15.109
5.436708860759493  8.173
5.531645569620253  13.47
5.620253164556962  9.155
6.006329113924051  10.547
6.689873417721519  8.634
6.708860759493671  15.272
6.886075949367089  6.534
7.632911392405063  15.116
7.670886075949367  16.174
7.924050632911392  8.884
7.993670886075949  11.728
8.310126582278482  11.092
8.594936708860759  7.954
8.835443037974683  8.083
8.841772151898734  4.488
8.99367088607595  11.638
9.449367088607595  12.711
9.981012658227849  13.621
11.753164556962025  12.004
11.759493670886076  13.524
11.936708860759493  8.782
12.20253164556962  17.121
12.322784810126583  15.48
12.80379746835443  9.798
15.556962025316455  16.792
16.936708860759495  9.453
17.759493670886076  9.28
