# Supplementary material for: Single-chain dimers from de novo immunoglobulins as robust scaffolds for multiple binding loops
Source: Nat Commun. 2023 Sep 23;14:5939. doi: 10.1038/s41467-023-41717-5 (PMC10517939; doi:10.1038/s41467-023-41717-5)
Supplement: Supplementary file 6 — Source data [file 41467_2023_41717_MOESM6_ESM.zip › MD/nvt_equil.mdp]

title		= OPLS Lysozyme NVT equilibration 
define		= -DPOSRES	; position restrain the protein
; Run parameters
integrator	= md		; leap-frog integrator
nsteps		= 250000		; 2 * 250000 = 500 ps
dt		    = 0.002		; 2 fs
; Output control
nstxout		= 50000		; save coordinates every 1.0 ps
nstvout		= 50000		; save velocities every 1.0 ps
nstenergy	= 50000		; save energies every 1.0 ps
nstlog		= 50000		; update log file every 1.0 ps
; Bond parameters
continuation	        = no		; first dynamics run
constraint_algorithm    = lincs	    ; holonomic constraints 
constraints	            = all-bonds	; all bonds (even heavy atom-H bonds) constrained
lincs_iter	            = 1		    ; accuracy of LINCS
lincs_order	            = 4		    ; also related to accuracy
; Neighborsearching
cutoff-scheme   = Verlet
ns_type		    = grid		; search neighboring grid cells
nstlist		    = 10		; 20 fs, largely irrelevant with Verlet
rcoulomb	    = 1.0		; short-range electrostatic cutoff (in nm)
rvdw		    = 1.0		; short-range van der Waals cutoff (in nm)
; Electrostatics
coulombtype	    = PME	; Particle Mesh Ewald for long-range electrostatics
pme_order	    = 4		; cubic interpolation
fourierspacing	= 0.12	; grid spacing for FFT
; Temperature coupling is on
tcoupl		= V-rescale	            ; modified Berendsen thermostat
tc-grps		= Protein Non-Protein	; two coupling groups - more accurate
tau_t		= 0.1	  0.1           ; time constant, in ps
ref_t		= 298 	  298           ; reference temperature, one for each group, in K
; Pressure coupling is off
pcoupl		= no 		; no pressure coupling in NVT
; Periodic boundary conditions
pbc		= xyz		    ; 3-D PBC
; Dispersion correction
DispCorr	= EnerPres	; account for cut-off vdW scheme
; Velocity generation
gen_vel		= no		; assign velocities from Maxwell distribution
;gen_temp	= 300		; temperature for Maxwell distribution
;gen_seed	= -1		; generate a random seed
