# Supplementary material for: Single-chain dimers from de novo immunoglobulins as robust scaffolds for multiple binding loops
Source: Nat Commun. 2023 Sep 23;14:5939. doi: 10.1038/s41467-023-41717-5 (PMC10517939; doi:10.1038/s41467-023-41717-5)
Supplement: Supplementary file 6 — Source data [file 41467_2023_41717_MOESM6_ESM.zip › MD/minim.mdp]

title           = energy_minimization
cpp             = /lib/cpp
define          = -DPOSRES
;;;;;;;;;;;;;;;;;
; RUN CONTROL
;;;;;;;;;;;;;;;;;
;integrator     = cg            ;conjugate gradient algorithm for energy minimization
integrator      = steep         ;steepest descent algorithm for energy minimization
tinit           = 0             ;starting time for your run [DEFAULT = 0 ps, only makes sense for integrators md, sd and bd]
nsteps          = 15000          ;maximum number of steps to integrate [DEFAULT = 0 steps]
;nsteps          = 1000
comm_mode       = Linear        ;remove center of mass translation and rotation [DEFAULT = Linear]
nstcomm         = 1             ;frequency for center of mass motion removal [DEFAULT = 1 step]
;;;;;;;;;;;;;;;;;;;;;
; ENERGY MINIMIZATION
;;;;;;;;;;;;;;;;;;;;;
emtol           = 100           ;the minimization is converged when the maximum force is smaller than this value [DEFAULT = 100 kJ mol−1 nm−1]
emstep          = 0.1          ;the maximum step size in nm [DEFAULT = 0.01 nm]
;nstcgsteep      = 500           ;frequency of performing 1 steepest descent step while doing conjugate gradient energy minimization [DEFAULT = 1000]
;;;;;;;;;;;;;;;;;
; OUTPUT CONTROL
;;;;;;;;;;;;;;;;;
nstxout         = 1000         ;frequency to write coordinates to output trajectory file, the last coordinates are always written [DEFAULT = 100 steps]
nstvout         = 1000         ;frequency to write velocities to output trajectory, the last velocities are always written [DEFAULT = 100 steps]
nstfout         = 1000         ;frequency to write forces to output trajectory [DEFAULT = 0 steps]
nstlog          = 1000         ;frequency to write energies to log file, the last energies are always written [DEFAULT = 100 steps]
nstenergy       = 1000         ;frequency to write energies to energy file, the last energies are always written [DEFAULT = 100 steps]
nstxtcout       = 1000         ;frequency to write coordinates to xtc trajectory [DEFAULT = 0 steps]
xtc_grps        = System        ;group(s) to write to xtc trajectory [DEFAULT the whole system is written (if nstxtcout is larger than zero)]
energygrps      = System        ;group(s) to write to energy file [DEFAULT the whole system is written]
;;;;;;;;;;;;;;;;;;;;
; NEIGHBOR SEARCHING
;;;;;;;;;;;;;;;;;;;;
nstlist         = 10            ;Frequency to update the neighbor list (and the long-range forces, when using twin-range cut-off’s).
                                ;When this is 0, the neighbor list is made only once [DEFAULT = 10 steps]
ns_type         = grid          ;Make a grid in the box and only check atoms in neighboring grid cells when
                                ;constructing a new neighbor list every nstlist steps.
                                ;In large systems grid search is much faster than simple search.
pbc             = xyz           ;Use periodic boundary conditions in all directions.
rlist           = 1.0           ;cut-off distance for the short-range neighbor list [DEFAULT = 1 nm]
;;;;;;;;;;;;;;;;;;;;;;;
; ELECTROSTATIC AND VdW
;;;;;;;;;;;;;;;;;;;;;;;
coulombtype     = PME           ;Fast Particle-Mesh Ewald electrostatics
rcoulomb        = 1.0           ;distance for the Coulomb cut-off [DEFAULT = 1.0 nm]
vdwtype         = cut-off       ;Twin range cut-off’s with neighbor list cut-off rlist and VdW cut-off rvdw, where rvdw > rlist
rvdw            = 1.0           ;distance for the LJ or Buckingham cut-off [DEFAULT = 1.0 nm]
fourierspacing  = 0.12          ;The maximum grid spacing for the FFT grid when using PPPM or PME [DEFAULT = 0.12 nm]
fourier_nx      = 0             ;
fourier_ny      = 0             ;Highest magnitude of wave vectors in reciprocal space when using Ewald, grid size when using PPPM or PME. [DEFAULT = 0]
fourier_nz      = 0             ;
pme_order       = 4             ;Interpolation order for PME. 4 equals cubic interpolation.
ewald_rtol      = 1e-5          ;The relative strength of the Ewald-shifted direct potential at the cutoff is given by ewald_rtol. 
                                ;Decreasing this will give a more accurate direct sum, but then you need more wave vectors for the reciprocal sum.
;optimize_fft    = yes           ;Calculate the optimal FFT plan for the grid at startup
;;;;;;;;;;;;;;;;;
; BONDS
;;;;;;;;;;;;;;;;;
constraints      = none
