# Supplementary material for: Single-chain dimers from de novo immunoglobulins as robust scaffolds for multiple binding loops
Source: Nat Commun. 2023 Sep 23;14:5939. doi: 10.1038/s41467-023-41717-5 (PMC10517939; doi:10.1038/s41467-023-41717-5)
Supplement: Supplementary file 6 — Source data [file 41467_2023_41717_MOESM6_ESM.zip › MD/inputs/input_fig4f_CA.pdb]

HEADER                                            27-APR-22   XXXX              
EXPDTA    THEORETICAL MODEL                                                     
REMARK 220                                                                      
REMARK 220 EXPERIMENTAL DETAILS                                                 
REMARK 220  EXPERIMENT TYPE                : THEORETICAL MODELLING              
REMARK 220  DATE OF DATA COLLECTION        : 27-APR-22                          
REMARK 220                                                                      
REMARK 220 REMARK: MODEL GENERATED BY ROSETTA                                   
REMARK 220  VERSION 2020.37+release.3ba1aaa                                     
HETNAM      CA B 153  CA                                                        
ATOM      1  N   GLY A   1      23.170  52.425  65.138  1.00  0.00           N  
ATOM      2  CA  GLY A   1      24.298  52.375  66.106  1.00  0.00           C  
ATOM      3  C   GLY A   1      23.901  51.666  67.396  1.00  0.00           C  
ATOM      4  O   GLY A   1      22.739  51.312  67.527  1.00  0.00           O  
ATOM      5 1H   GLY A   1      23.464  52.895  64.306  1.00  0.00           H  
ATOM      6 2H   GLY A   1      22.883  51.494  64.911  1.00  0.00           H  
ATOM      7 3H   GLY A   1      22.402  52.920  65.546  1.00  0.00           H  
ATOM      8 1HA  GLY A   1      25.144  51.857  65.652  1.00  0.00           H  
ATOM      9 2HA  GLY A   1      24.627  53.388  66.334  1.00  0.00           H  
ATOM     10  N   ARG A   2      24.838  51.428  68.332  1.00  0.00           N  
ATOM     11  CA  ARG A   2      24.583  50.714  69.603  1.00  0.00           C  
ATOM     12  C   ARG A   2      25.248  51.405  70.794  1.00  0.00           C  
ATOM     13  O   ARG A   2      26.439  51.706  70.741  1.00  0.00           O  
ATOM     14  CB  ARG A   2      25.047  49.248  69.476  1.00  0.00           C  
ATOM     15  CG  ARG A   2      24.959  48.440  70.786  1.00  0.00           C  
ATOM     16  CD  ARG A   2      25.453  47.007  70.569  1.00  0.00           C  
ATOM     17  NE  ARG A   2      25.531  46.263  71.841  1.00  0.00           N  
ATOM     18  CZ  ARG A   2      24.950  45.112  72.133  1.00  0.00           C  
ATOM     19  NH1 ARG A   2      24.183  44.457  71.315  1.00  0.00           N  
ATOM     20  NH2 ARG A   2      25.131  44.578  73.309  1.00  0.00           N  
ATOM     21  H   ARG A   2      25.788  51.737  68.179  1.00  0.00           H  
ATOM     22  HA  ARG A   2      23.507  50.695  69.779  1.00  0.00           H  
ATOM     23 1HB  ARG A   2      24.434  48.756  68.721  1.00  0.00           H  
ATOM     24 2HB  ARG A   2      26.081  49.236  69.130  1.00  0.00           H  
ATOM     25 1HG  ARG A   2      25.590  48.901  71.546  1.00  0.00           H  
ATOM     26 2HG  ARG A   2      23.929  48.423  71.145  1.00  0.00           H  
ATOM     27 1HD  ARG A   2      24.805  46.508  69.847  1.00  0.00           H  
ATOM     28 2HD  ARG A   2      26.453  47.047  70.136  1.00  0.00           H  
ATOM     29  HE  ARG A   2      26.166  46.650  72.526  1.00  0.00           H  
ATOM     30 1HH1 ARG A   2      23.789  44.966  70.537  1.00  0.00           H  
ATOM     31 2HH1 ARG A   2      23.653  43.640  71.581  1.00  0.00           H  
ATOM     32 1HH2 ARG A   2      25.728  45.048  73.974  1.00  0.00           H  
ATOM     33 2HH2 ARG A   2      24.615  43.745  73.554  1.00  0.00           H  
ATOM     34  N   VAL A   3      24.498  51.585  71.880  1.00  0.00           N  
ATOM     35  CA  VAL A   3      24.995  52.072  73.179  1.00  0.00           C  
ATOM     36  C   VAL A   3      24.530  51.150  74.290  1.00  0.00           C  
ATOM     37  O   VAL A   3      23.380  50.714  74.322  1.00  0.00           O  
ATOM     38  CB  VAL A   3      24.547  53.517  73.451  1.00  0.00           C  
ATOM     39  CG1 VAL A   3      24.927  54.061  74.839  1.00  0.00           C  
ATOM     40  CG2 VAL A   3      25.178  54.450  72.421  1.00  0.00           C  
ATOM     41  H   VAL A   3      23.525  51.319  71.822  1.00  0.00           H  
ATOM     42  HA  VAL A   3      26.085  52.088  73.149  1.00  0.00           H  
ATOM     43  HB  VAL A   3      23.462  53.567  73.352  1.00  0.00           H  
ATOM     44 1HG1 VAL A   3      24.669  55.118  74.902  1.00  0.00           H  
ATOM     45 2HG1 VAL A   3      25.996  53.942  75.013  1.00  0.00           H  
ATOM     46 3HG1 VAL A   3      24.373  53.533  75.616  1.00  0.00           H  
ATOM     47 1HG2 VAL A   3      26.185  54.739  72.721  1.00  0.00           H  
ATOM     48 2HG2 VAL A   3      25.237  53.976  71.441  1.00  0.00           H  
ATOM     49 3HG2 VAL A   3      24.537  55.326  72.329  1.00  0.00           H  
ATOM     50  N   GLU A   4      25.420  50.874  75.231  1.00  0.00           N  
ATOM     51  CA  GLU A   4      25.121  50.107  76.431  1.00  0.00           C  
ATOM     52  C   GLU A   4      25.238  50.992  77.675  1.00  0.00           C  
ATOM     53  O   GLU A   4      26.236  51.686  77.866  1.00  0.00           O  
ATOM     54  CB  GLU A   4      26.056  48.898  76.484  1.00  0.00           C  
ATOM     55  CG  GLU A   4      25.669  47.891  77.572  1.00  0.00           C  
ATOM     56  CD  GLU A   4      26.693  46.753  77.716  1.00  0.00           C  
ATOM     57  OE1 GLU A   4      26.391  45.795  78.457  1.00  0.00           O  
ATOM     58  OE2 GLU A   4      27.799  46.837  77.149  1.00  0.00           O  
ATOM     59  H   GLU A   4      26.346  51.266  75.143  1.00  0.00           H  
ATOM     60  HA  GLU A   4      24.096  49.742  76.362  1.00  0.00           H  
ATOM     61 1HB  GLU A   4      27.066  49.260  76.675  1.00  0.00           H  
ATOM     62 2HB  GLU A   4      26.039  48.387  75.521  1.00  0.00           H  
ATOM     63 1HG  GLU A   4      24.689  47.476  77.336  1.00  0.00           H  
ATOM     64 2HG  GLU A   4      25.591  48.415  78.525  1.00  0.00           H  
ATOM     65  N   VAL A   5      24.228  50.919  78.540  1.00  0.00           N  
ATOM     66  CA  VAL A   5      24.187  51.514  79.875  1.00  0.00           C  
ATOM     67  C   VAL A   5      24.104  50.376  80.888  1.00  0.00           C  
ATOM     68  O   VAL A   5      23.076  49.707  81.006  1.00  0.00           O  
ATOM     69  CB  VAL A   5      22.993  52.479  80.026  1.00  0.00           C  
ATOM     70  CG1 VAL A   5      23.035  53.171  81.393  1.00  0.00           C  
ATOM     71  CG2 VAL A   5      22.964  53.551  78.929  1.00  0.00           C  
ATOM     72  H   VAL A   5      23.432  50.357  78.276  1.00  0.00           H  
ATOM     73  HA  VAL A   5      25.096  52.099  80.021  1.00  0.00           H  
ATOM     74  HB  VAL A   5      22.062  51.916  79.958  1.00  0.00           H  
ATOM     75 1HG1 VAL A   5      22.220  53.890  81.468  1.00  0.00           H  
ATOM     76 2HG1 VAL A   5      23.984  53.693  81.519  1.00  0.00           H  
ATOM     77 3HG1 VAL A   5      22.914  52.440  82.192  1.00  0.00           H  
ATOM     78 1HG2 VAL A   5      22.149  54.253  79.112  1.00  0.00           H  
ATOM     79 2HG2 VAL A   5      23.910  54.093  78.903  1.00  0.00           H  
ATOM     80 3HG2 VAL A   5      22.796  53.087  77.957  1.00  0.00           H  
ATOM     81  N   ARG A   6      25.191  50.136  81.619  1.00  0.00           N  
ATOM     82  CA  ARG A   6      25.266  49.161  82.715  1.00  0.00           C  
ATOM     83  C   ARG A   6      25.275  49.906  84.037  1.00  0.00           C  
ATOM     84  O   ARG A   6      26.151  50.735  84.266  1.00  0.00           O  
ATOM     85  CB  ARG A   6      26.526  48.295  82.561  1.00  0.00           C  
ATOM     86  CG  ARG A   6      26.371  47.217  81.482  1.00  0.00           C  
ATOM     87  CD  ARG A   6      27.678  46.445  81.246  1.00  0.00           C  
ATOM     88  NE  ARG A   6      28.631  47.217  80.427  1.00  0.00           N  
ATOM     89  CZ  ARG A   6      29.929  47.030  80.285  1.00  0.00           C  
ATOM     90  NH1 ARG A   6      30.577  46.072  80.887  1.00  0.00           N  
ATOM     91  NH2 ARG A   6      30.603  47.833  79.521  1.00  0.00           N  
ATOM     92  H   ARG A   6      25.996  50.723  81.458  1.00  0.00           H  
ATOM     93  HA  ARG A   6      24.394  48.508  82.659  1.00  0.00           H  
ATOM     94 1HB  ARG A   6      27.366  48.939  82.304  1.00  0.00           H  
ATOM     95 2HB  ARG A   6      26.741  47.803  83.510  1.00  0.00           H  
ATOM     96 1HG  ARG A   6      26.041  47.670  80.548  1.00  0.00           H  
ATOM     97 2HG  ARG A   6      25.606  46.511  81.807  1.00  0.00           H  
ATOM     98 1HD  ARG A   6      28.119  46.186  82.209  1.00  0.00           H  
ATOM     99 2HD  ARG A   6      27.436  45.524  80.718  1.00  0.00           H  
ATOM    100  HE  ARG A   6      28.221  47.865  79.770  1.00  0.00           H  
ATOM    101 1HH1 ARG A   6      31.561  45.991  80.677  1.00  0.00           H  
ATOM    102 2HH1 ARG A   6      30.041  45.358  81.359  1.00  0.00           H  
ATOM    103 1HH2 ARG A   6      31.606  47.810  79.406  1.00  0.00           H  
ATOM    104 2HH2 ARG A   6      30.118  48.524  78.965  1.00  0.00           H  
ATOM    105  N   VAL A   7      24.324  49.603  84.907  1.00  0.00           N  
ATOM    106  CA  VAL A   7      24.231  50.216  86.233  1.00  0.00           C  
ATOM    107  C   VAL A   7      24.633  49.189  87.283  1.00  0.00           C  
ATOM    108  O   VAL A   7      24.332  48.007  87.142  1.00  0.00           O  
ATOM    109  CB  VAL A   7      22.827  50.790  86.479  1.00  0.00           C  
ATOM    110  CG1 VAL A   7      22.756  51.582  87.788  1.00  0.00           C  
ATOM    111  CG2 VAL A   7      22.372  51.713  85.340  1.00  0.00           C  
ATOM    112  H   VAL A   7      23.638  48.899  84.671  1.00  0.00           H  
ATOM    113  HA  VAL A   7      24.906  51.072  86.267  1.00  0.00           H  
ATOM    114  HB  VAL A   7      22.122  49.961  86.538  1.00  0.00           H  
ATOM    115 1HG1 VAL A   7      21.772  52.039  87.894  1.00  0.00           H  
ATOM    116 2HG1 VAL A   7      23.513  52.365  87.792  1.00  0.00           H  
ATOM    117 3HG1 VAL A   7      22.912  50.922  88.641  1.00  0.00           H  
ATOM    118 1HG2 VAL A   7      23.074  52.538  85.222  1.00  0.00           H  
ATOM    119 2HG2 VAL A   7      22.304  51.157  84.405  1.00  0.00           H  
ATOM    120 3HG2 VAL A   7      21.380  52.102  85.564  1.00  0.00           H  
ATOM    121  N   GLU A   8      25.324  49.628  88.327  1.00  0.00           N  
ATOM    122  CA  GLU A   8      25.637  48.825  89.504  1.00  0.00           C  
ATOM    123  C   GLU A   8      25.399  49.649  90.771  1.00  0.00           C  
ATOM    124  O   GLU A   8      25.984  50.720  90.938  1.00  0.00           O  
ATOM    125  CB  GLU A   8      27.077  48.296  89.408  1.00  0.00           C  
ATOM    126  CG  GLU A   8      27.473  47.486  90.652  1.00  0.00           C  
ATOM    127  CD  GLU A   8      28.803  46.736  90.506  1.00  0.00           C  
ATOM    128  OE1 GLU A   8      29.144  45.981  91.442  1.00  0.00           O  
ATOM    129  OE2 GLU A   8      29.417  46.719  89.418  1.00  0.00           O  
ATOM    130  H   GLU A   8      25.616  50.594  88.335  1.00  0.00           H  
ATOM    131  HA  GLU A   8      24.978  47.957  89.517  1.00  0.00           H  
ATOM    132 1HB  GLU A   8      27.140  47.654  88.529  1.00  0.00           H  
ATOM    133 2HB  GLU A   8      27.771  49.126  89.285  1.00  0.00           H  
ATOM    134 1HG  GLU A   8      27.540  48.156  91.508  1.00  0.00           H  
ATOM    135 2HG  GLU A   8      26.688  46.756  90.853  1.00  0.00           H  
ATOM    136  N   PHE A   9      24.558  49.139  91.668  1.00  0.00           N  
ATOM    137  CA  PHE A   9      24.308  49.726  92.983  1.00  0.00           C  
ATOM    138  C   PHE A   9      25.129  48.999  94.054  1.00  0.00           C  
ATOM    139  O   PHE A   9      25.061  47.775  94.176  1.00  0.00           O  
ATOM    140  CB  PHE A   9      22.805  49.699  93.292  1.00  0.00           C  
ATOM    141  CG  PHE A   9      21.941  50.404  92.260  1.00  0.00           C  
ATOM    142  CD1 PHE A   9      21.808  51.803  92.269  1.00  0.00           C  
ATOM    143  CD2 PHE A   9      21.274  49.661  91.270  1.00  0.00           C  
ATOM    144  CE1 PHE A   9      21.013  52.428  91.290  1.00  0.00           C  
ATOM    145  CE2 PHE A   9      20.453  50.283  90.320  1.00  0.00           C  
ATOM    146  CZ  PHE A   9      20.322  51.676  90.331  1.00  0.00           C  
ATOM    147  H   PHE A   9      24.086  48.274  91.446  1.00  0.00           H  
ATOM    148  HA  PHE A   9      24.611  50.774  92.958  1.00  0.00           H  
ATOM    149 1HB  PHE A   9      22.642  50.175  94.260  1.00  0.00           H  
ATOM    150 2HB  PHE A   9      22.479  48.663  93.380  1.00  0.00           H  
ATOM    151  HD1 PHE A   9      22.323  52.395  93.010  1.00  0.00           H  
ATOM    152  HD2 PHE A   9      21.382  48.586  91.234  1.00  0.00           H  
ATOM    153  HE1 PHE A   9      20.939  53.506  91.250  1.00  0.00           H  
ATOM    154  HE2 PHE A   9      19.924  49.686  89.592  1.00  0.00           H  
ATOM    155  HZ  PHE A   9      19.702  52.172  89.598  1.00  0.00           H  
ATOM    156  N   GLU A  10      25.892  49.753  94.844  1.00  0.00           N  
ATOM    157  CA  GLU A  10      26.729  49.248  95.936  1.00  0.00           C  
ATOM    158  C   GLU A  10      26.612  50.189  97.143  1.00  0.00           C  
ATOM    159  O   GLU A  10      27.350  51.165  97.266  1.00  0.00           O  
ATOM    160  CB  GLU A  10      28.185  49.078  95.453  1.00  0.00           C  
ATOM    161  CG  GLU A  10      29.046  48.321  96.481  1.00  0.00           C  
ATOM    162  CD  GLU A  10      30.542  48.232  96.116  1.00  0.00           C  
ATOM    163  OE1 GLU A  10      31.295  47.631  96.910  1.00  0.00           O  
ATOM    164  OE2 GLU A  10      30.980  48.790  95.076  1.00  0.00           O  
ATOM    165  H   GLU A  10      25.889  50.752  94.692  1.00  0.00           H  
ATOM    166  HA  GLU A  10      26.370  48.257  96.216  1.00  0.00           H  
ATOM    167 1HB  GLU A  10      28.185  48.511  94.522  1.00  0.00           H  
ATOM    168 2HB  GLU A  10      28.618  50.059  95.253  1.00  0.00           H  
ATOM    169 1HG  GLU A  10      28.644  47.314  96.591  1.00  0.00           H  
ATOM    170 2HG  GLU A  10      28.960  48.817  97.448  1.00  0.00           H  
ATOM    171  N   GLY A  11      25.652  49.911  98.031  1.00  0.00           N  
ATOM    172  CA  GLY A  11      25.428  50.699  99.246  1.00  0.00           C  
ATOM    173  C   GLY A  11      25.053  52.153  98.952  1.00  0.00           C  
ATOM    174  O   GLY A  11      23.954  52.434  98.480  1.00  0.00           O  
ATOM    175  H   GLY A  11      25.020  49.150  97.832  1.00  0.00           H  
ATOM    176 1HA  GLY A  11      24.632  50.242  99.834  1.00  0.00           H  
ATOM    177 2HA  GLY A  11      26.328  50.685  99.859  1.00  0.00           H  
ATOM    178  N   ASP A  12      25.972  53.070  99.246  1.00  0.00           N  
ATOM    179  CA  ASP A  12      25.830  54.514  99.051  1.00  0.00           C  
ATOM    180  C   ASP A  12      26.242  54.982  97.644  1.00  0.00           C  
ATOM    181  O   ASP A  12      26.247  56.184  97.370  1.00  0.00           O  
ATOM    182  CB  ASP A  12      26.621  55.247 100.150  1.00  0.00           C  
ATOM    183  CG  ASP A  12      28.149  55.132 100.024  1.00  0.00           C  
ATOM    184  OD1 ASP A  12      28.647  54.107  99.500  1.00  0.00           O  
ATOM    185  OD2 ASP A  12      28.847  56.071 100.465  1.00  0.00           O  
ATOM    186  H   ASP A  12      26.898  52.763  99.509  1.00  0.00           H  
ATOM    187  HA  ASP A  12      24.780  54.779  99.176  1.00  0.00           H  
ATOM    188 1HB  ASP A  12      26.317  54.860 101.124  1.00  0.00           H  
ATOM    189 2HB  ASP A  12      26.358  56.305 100.124  1.00  0.00           H  
ATOM    190  N   LYS A  13      26.583  54.052  96.741  1.00  0.00           N  
ATOM    191  CA  LYS A  13      27.070  54.352  95.390  1.00  0.00           C  
ATOM    192  C   LYS A  13      26.210  53.741  94.297  1.00  0.00           C  
ATOM    193  O   LYS A  13      25.774  52.595  94.382  1.00  0.00           O  
ATOM    194  CB  LYS A  13      28.525  53.894  95.242  1.00  0.00           C  
ATOM    195  CG  LYS A  13      29.451  54.762  96.096  1.00  0.00           C  
ATOM    196  CD  LYS A  13      30.852  54.162  96.170  1.00  0.00           C  
ATOM    197  CE  LYS A  13      31.613  54.934  97.244  1.00  0.00           C  
ATOM    198  NZ  LYS A  13      32.932  54.321  97.510  1.00  0.00           N  
ATOM    199  H   LYS A  13      26.606  53.091  97.050  1.00  0.00           H  
ATOM    200  HA  LYS A  13      27.042  55.432  95.244  1.00  0.00           H  
ATOM    201 1HB  LYS A  13      28.601  52.850  95.545  1.00  0.00           H  
ATOM    202 2HB  LYS A  13      28.833  53.977  94.199  1.00  0.00           H  
ATOM    203 1HG  LYS A  13      29.052  54.840  97.107  1.00  0.00           H  
ATOM    204 2HG  LYS A  13      29.502  55.765  95.670  1.00  0.00           H  
ATOM    205 1HD  LYS A  13      31.342  54.245  95.201  1.00  0.00           H  
ATOM    206 2HD  LYS A  13      30.771  53.114  96.462  1.00  0.00           H  
ATOM    207 1HE  LYS A  13      31.712  55.973  96.930  1.00  0.00           H  
ATOM    208 2HE  LYS A  13      31.008  54.920  98.150  1.00  0.00           H  
ATOM    209 1HZ  LYS A  13      32.780  53.373  97.828  1.00  0.00           H  
ATOM    210 2HZ  LYS A  13      33.504  54.320  96.678  1.00  0.00           H  
ATOM    211 3HZ  LYS A  13      33.390  54.824  98.255  1.00  0.00           H  
ATOM    212  N   MET A  14      26.089  54.488  93.206  1.00  0.00           N  
ATOM    213  CA  MET A  14      25.634  53.989  91.913  1.00  0.00           C  
ATOM    214  C   MET A  14      26.739  54.219  90.882  1.00  0.00           C  
ATOM    215  O   MET A  14      27.102  55.364  90.601  1.00  0.00           O  
ATOM    216  CB  MET A  14      24.322  54.674  91.519  1.00  0.00           C  
ATOM    217  CG  MET A  14      23.780  54.106  90.202  1.00  0.00           C  
ATOM    218  SD  MET A  14      22.365  54.998  89.501  1.00  0.00           S  
ATOM    219  CE  MET A  14      23.237  56.474  88.965  1.00  0.00           C  
ATOM    220  H   MET A  14      26.477  55.420  93.242  1.00  0.00           H  
ATOM    221  HA  MET A  14      25.446  52.919  92.002  1.00  0.00           H  
ATOM    222 1HB  MET A  14      24.491  55.746  91.415  1.00  0.00           H  
ATOM    223 2HB  MET A  14      23.579  54.513  92.300  1.00  0.00           H  
ATOM    224 1HG  MET A  14      24.570  54.104  89.450  1.00  0.00           H  
ATOM    225 2HG  MET A  14      23.491  53.069  90.369  1.00  0.00           H  
ATOM    226 1HE  MET A  14      23.389  57.126  89.826  1.00  0.00           H  
ATOM    227 2HE  MET A  14      22.658  56.970  88.186  1.00  0.00           H  
ATOM    228 3HE  MET A  14      24.212  56.203  88.559  1.00  0.00           H  
ATOM    229  N   ARG A  15      27.263  53.141  90.298  1.00  0.00           N  
ATOM    230  CA  ARG A  15      28.176  53.197  89.151  1.00  0.00           C  
ATOM    231  C   ARG A  15      27.388  53.010  87.863  1.00  0.00           C  
ATOM    232  O   ARG A  15      26.550  52.117  87.767  1.00  0.00           O  
ATOM    233  CB  ARG A  15      29.301  52.158  89.264  1.00  0.00           C  
ATOM    234  CG  ARG A  15      30.159  52.326  90.526  1.00  0.00           C  
ATOM    235  CD  ARG A  15      31.422  51.460  90.428  1.00  0.00           C  
ATOM    236  NE  ARG A  15      32.191  51.463  91.691  1.00  0.00           N  
ATOM    237  CZ  ARG A  15      32.140  50.537  92.636  1.00  0.00           C  
ATOM    238  NH1 ARG A  15      31.488  49.425  92.504  1.00  0.00           N  
ATOM    239  NH2 ARG A  15      32.717  50.687  93.789  1.00  0.00           N  
ATOM    240  H   ARG A  15      26.887  52.240  90.556  1.00  0.00           H  
ATOM    241  HA  ARG A  15      28.663  54.172  89.144  1.00  0.00           H  
ATOM    242 1HB  ARG A  15      28.873  51.156  89.257  1.00  0.00           H  
ATOM    243 2HB  ARG A  15      29.943  52.261  88.390  1.00  0.00           H  
ATOM    244 1HG  ARG A  15      29.578  52.027  91.398  1.00  0.00           H  
ATOM    245 2HG  ARG A  15      30.450  53.372  90.637  1.00  0.00           H  
ATOM    246 1HD  ARG A  15      32.053  51.855  89.631  1.00  0.00           H  
ATOM    247 2HD  ARG A  15      31.141  50.444  90.149  1.00  0.00           H  
ATOM    248  HE  ARG A  15      32.786  52.266  91.836  1.00  0.00           H  
ATOM    249 1HH1 ARG A  15      31.296  48.906  93.350  1.00  0.00           H  
ATOM    250 2HH1 ARG A  15      30.970  49.212  91.664  1.00  0.00           H  
ATOM    251 1HH2 ARG A  15      33.291  51.492  93.999  1.00  0.00           H  
ATOM    252 2HH2 ARG A  15      32.440  50.006  94.482  1.00  0.00           H  
ATOM    253  N   VAL A  16      27.675  53.837  86.869  1.00  0.00           N  
ATOM    254  CA  VAL A  16      27.112  53.761  85.522  1.00  0.00           C  
ATOM    255  C   VAL A  16      28.270  53.589  84.557  1.00  0.00           C  
ATOM    256  O   VAL A  16      29.101  54.483  84.424  1.00  0.00           O  
ATOM    257  CB  VAL A  16      26.285  55.013  85.170  1.00  0.00           C  
ATOM    258  CG1 VAL A  16      25.610  54.838  83.804  1.00  0.00           C  
ATOM    259  CG2 VAL A  16      25.201  55.279  86.218  1.00  0.00           C  
ATOM    260  H   VAL A  16      28.359  54.559  87.043  1.00  0.00           H  
ATOM    261  HA  VAL A  16      26.432  52.910  85.479  1.00  0.00           H  
ATOM    262  HB  VAL A  16      26.937  55.885  85.130  1.00  0.00           H  
ATOM    263 1HG1 VAL A  16      26.361  54.716  83.024  1.00  0.00           H  
ATOM    264 2HG1 VAL A  16      25.015  55.719  83.563  1.00  0.00           H  
ATOM    265 3HG1 VAL A  16      24.962  53.961  83.817  1.00  0.00           H  
ATOM    266 1HG2 VAL A  16      24.535  54.420  86.301  1.00  0.00           H  
ATOM    267 2HG2 VAL A  16      24.630  56.166  85.942  1.00  0.00           H  
ATOM    268 3HG2 VAL A  16      25.672  55.466  87.182  1.00  0.00           H  
ATOM    269  N   ARG A  17      28.331  52.442  83.887  1.00  0.00           N  
ATOM    270  CA  ARG A  17      29.261  52.185  82.788  1.00  0.00           C  
ATOM    271  C   ARG A  17      28.537  52.363  81.470  1.00  0.00           C  
ATOM    272  O   ARG A  17      27.508  51.733  81.228  1.00  0.00           O  
ATOM    273  CB  ARG A  17      29.879  50.791  82.891  1.00  0.00           C  
ATOM    274  CG  ARG A  17      30.823  50.707  84.085  1.00  0.00           C  
ATOM    275  CD  ARG A  17      31.444  49.316  84.159  1.00  0.00           C  
ATOM    276  NE  ARG A  17      32.288  49.256  85.346  1.00  0.00           N  
ATOM    277  CZ  ARG A  17      32.956  48.249  85.845  1.00  0.00           C  
ATOM    278  NH1 ARG A  17      32.972  47.075  85.278  1.00  0.00           N  
ATOM    279  NH2 ARG A  17      33.636  48.471  86.928  1.00  0.00           N  
ATOM    280  H   ARG A  17      27.595  51.768  84.048  1.00  0.00           H  
ATOM    281  HA  ARG A  17      30.084  52.897  82.858  1.00  0.00           H  
ATOM    282 1HB  ARG A  17      29.090  50.047  83.001  1.00  0.00           H  
ATOM    283 2HB  ARG A  17      30.442  50.583  81.982  1.00  0.00           H  
ATOM    284 1HG  ARG A  17      30.275  50.906  85.007  1.00  0.00           H  
ATOM    285 2HG  ARG A  17      31.615  51.448  83.973  1.00  0.00           H  
ATOM    286 1HD  ARG A  17      30.653  48.569  84.225  1.00  0.00           H  
ATOM    287 2HD  ARG A  17      32.043  49.145  83.266  1.00  0.00           H  
ATOM    288  HE  ARG A  17      32.467  50.135  85.811  1.00  0.00           H  
ATOM    289 1HH1 ARG A  17      33.548  46.339  85.660  1.00  0.00           H  
ATOM    290 2HH1 ARG A  17      32.542  47.008  84.367  1.00  0.00           H  
ATOM    291 1HH2 ARG A  17      34.194  47.762  87.381  1.00  0.00           H  
ATOM    292 2HH2 ARG A  17      33.668  49.437  87.220  1.00  0.00           H  
ATOM    293  N   LEU A  18      29.099  53.212  80.632  1.00  0.00           N  
ATOM    294  CA  LEU A  18      28.624  53.517  79.299  1.00  0.00           C  
ATOM    295  C   LEU A  18      29.597  52.919  78.298  1.00  0.00           C  
ATOM    296  O   LEU A  18      30.803  53.074  78.461  1.00  0.00           O  
ATOM    297  CB  LEU A  18      28.537  55.037  79.122  1.00  0.00           C  
ATOM    298  CG  LEU A  18      27.662  55.763  80.155  1.00  0.00           C  
ATOM    299  CD1 LEU A  18      27.787  57.266  79.928  1.00  0.00           C  
ATOM    300  CD2 LEU A  18      26.195  55.349  80.037  1.00  0.00           C  
ATOM    301  H   LEU A  18      29.963  53.652  80.915  1.00  0.00           H  
ATOM    302  HA  LEU A  18      27.636  53.074  79.173  1.00  0.00           H  
ATOM    303 1HB  LEU A  18      28.141  55.236  78.126  1.00  0.00           H  
ATOM    304 2HB  LEU A  18      29.544  55.448  79.175  1.00  0.00           H  
ATOM    305  HG  LEU A  18      28.007  55.548  81.167  1.00  0.00           H  
ATOM    306 1HD1 LEU A  18      27.124  57.810  80.600  1.00  0.00           H  
ATOM    307 2HD1 LEU A  18      27.530  57.512  78.897  1.00  0.00           H  
ATOM    308 3HD1 LEU A  18      28.815  57.576  80.117  1.00  0.00           H  
ATOM    309 1HD2 LEU A  18      26.092  54.290  80.271  1.00  0.00           H  
ATOM    310 2HD2 LEU A  18      25.592  55.920  80.744  1.00  0.00           H  
ATOM    311 3HD2 LEU A  18      25.841  55.529  79.023  1.00  0.00           H  
ATOM    312  N   ARG A  19      29.086  52.270  77.258  1.00  0.00           N  
ATOM    313  CA  ARG A  19      29.893  51.797  76.131  1.00  0.00           C  
ATOM    314  C   ARG A  19      29.224  52.207  74.829  1.00  0.00           C  
ATOM    315  O   ARG A  19      28.029  51.970  74.660  1.00  0.00           O  
ATOM    316  CB  ARG A  19      30.093  50.285  76.262  1.00  0.00           C  
ATOM    317  CG  ARG A  19      30.894  49.694  75.103  1.00  0.00           C  
ATOM    318  CD  ARG A  19      31.015  48.185  75.300  1.00  0.00           C  
ATOM    319  NE  ARG A  19      31.615  47.596  74.104  1.00  0.00           N  
ATOM    320  CZ  ARG A  19      32.789  47.031  73.974  1.00  0.00           C  
ATOM    321  NH1 ARG A  19      33.554  46.745  74.996  1.00  0.00           N  
ATOM    322  NH2 ARG A  19      33.196  46.781  72.766  1.00  0.00           N  
ATOM    323  H   ARG A  19      28.083  52.154  77.216  1.00  0.00           H  
ATOM    324  HA  ARG A  19      30.881  52.252  76.199  1.00  0.00           H  
ATOM    325 1HB  ARG A  19      29.118  49.798  76.296  1.00  0.00           H  
ATOM    326 2HB  ARG A  19      30.619  50.080  77.194  1.00  0.00           H  
ATOM    327 1HG  ARG A  19      31.885  50.145  75.067  1.00  0.00           H  
ATOM    328 2HG  ARG A  19      30.377  49.883  74.161  1.00  0.00           H  
ATOM    329 1HD  ARG A  19      31.604  47.983  76.195  1.00  0.00           H  
ATOM    330 2HD  ARG A  19      30.021  47.760  75.432  1.00  0.00           H  
ATOM    331  HE  ARG A  19      31.112  47.766  73.244  1.00  0.00           H  
ATOM    332 1HH1 ARG A  19      33.257  47.077  75.902  1.00  0.00           H  
ATOM    333 2HH1 ARG A  19      34.498  46.416  74.851  1.00  0.00           H  
ATOM    334 1HH2 ARG A  19      34.135  46.470  72.565  1.00  0.00           H  
ATOM    335 2HH2 ARG A  19      32.610  47.183  72.048  1.00  0.00           H  
ATOM    336  N   ASN A  20      29.986  52.820  73.930  1.00  0.00           N  
ATOM    337  CA  ASN A  20      29.500  53.232  72.618  1.00  0.00           C  
ATOM    338  C   ASN A  20      30.115  52.346  71.531  1.00  0.00           C  
ATOM    339  O   ASN A  20      31.268  52.525  71.151  1.00  0.00           O  
ATOM    340  CB  ASN A  20      29.803  54.724  72.423  1.00  0.00           C  
ATOM    341  CG  ASN A  20      29.338  55.257  71.084  1.00  0.00           C  
ATOM    342  OD1 ASN A  20      28.682  54.585  70.305  1.00  0.00           O  
ATOM    343  ND2 ASN A  20      29.635  56.493  70.780  1.00  0.00           N  
ATOM    344  H   ASN A  20      30.961  52.971  74.146  1.00  0.00           H  
ATOM    345  HA  ASN A  20      28.418  53.094  72.591  1.00  0.00           H  
ATOM    346 1HB  ASN A  20      29.312  55.304  73.205  1.00  0.00           H  
ATOM    347 2HB  ASN A  20      30.880  54.871  72.491  1.00  0.00           H  
ATOM    348 1HD2 ASN A  20      29.339  56.857  69.885  1.00  0.00           H  
ATOM    349 2HD2 ASN A  20      30.089  57.082  71.463  1.00  0.00           H  
ATOM    350  N   ASP A  21      29.326  51.414  71.003  1.00  0.00           N  
ATOM    351  CA  ASP A  21      29.703  50.557  69.875  1.00  0.00           C  
ATOM    352  C   ASP A  21      29.170  51.114  68.531  1.00  0.00           C  
ATOM    353  O   ASP A  21      29.095  50.400  67.533  1.00  0.00           O  
ATOM    354  CB  ASP A  21      29.257  49.107  70.143  1.00  0.00           C  
ATOM    355  CG  ASP A  21      29.933  48.440  71.352  1.00  0.00           C  
ATOM    356  OD1 ASP A  21      31.182  48.322  71.401  1.00  0.00           O  
ATOM    357  OD2 ASP A  21      29.203  47.952  72.243  1.00  0.00           O  
ATOM    358  H   ASP A  21      28.363  51.373  71.308  1.00  0.00           H  
ATOM    359  HA  ASP A  21      30.791  50.522  69.815  1.00  0.00           H  
ATOM    360 1HB  ASP A  21      28.176  49.095  70.283  1.00  0.00           H  
ATOM    361 2HB  ASP A  21      29.481  48.498  69.267  1.00  0.00           H  
ATOM    362  N   SER A  22      28.761  52.389  68.484  1.00  0.00           N  
ATOM    363  CA  SER A  22      28.396  53.084  67.243  1.00  0.00           C  
ATOM    364  C   SER A  22      29.604  53.751  66.572  1.00  0.00           C  
ATOM    365  O   SER A  22      30.688  53.853  67.139  1.00  0.00           O  
ATOM    366  CB  SER A  22      27.252  54.077  67.490  1.00  0.00           C  
ATOM    367  OG  SER A  22      27.715  55.296  68.008  1.00  0.00           O  
ATOM    368  H   SER A  22      28.846  52.941  69.324  1.00  0.00           H  
ATOM    369  HA  SER A  22      27.991  52.353  66.542  1.00  0.00           H  
ATOM    370 1HB  SER A  22      26.756  54.282  66.541  1.00  0.00           H  
ATOM    371 2HB  SER A  22      26.523  53.644  68.175  1.00  0.00           H  
ATOM    372  HG  SER A  22      28.080  55.118  68.877  1.00  0.00           H  
ATOM    373  N   SER A  23      29.417  54.231  65.340  1.00  0.00           N  
ATOM    374  CA  SER A  23      30.452  54.918  64.556  1.00  0.00           C  
ATOM    375  C   SER A  23      30.542  56.425  64.820  1.00  0.00           C  
ATOM    376  O   SER A  23      31.355  57.103  64.195  1.00  0.00           O  
ATOM    377  CB  SER A  23      30.198  54.688  63.079  1.00  0.00           C  
ATOM    378  OG  SER A  23      28.988  55.270  62.681  1.00  0.00           O  
ATOM    379  H   SER A  23      28.514  54.125  64.899  1.00  0.00           H  
ATOM    380  HA  SER A  23      31.423  54.499  64.824  1.00  0.00           H  
ATOM    381 1HB  SER A  23      31.017  55.112  62.499  1.00  0.00           H  
ATOM    382 2HB  SER A  23      30.175  53.618  62.877  1.00  0.00           H  
ATOM    383  HG  SER A  23      29.155  56.214  62.620  1.00  0.00           H  
ATOM    384  N   THR A  24      29.704  56.976  65.702  1.00  0.00           N  
ATOM    385  CA  THR A  24      29.660  58.412  66.020  1.00  0.00           C  
ATOM    386  C   THR A  24      29.686  58.642  67.527  1.00  0.00           C  
ATOM    387  O   THR A  24      29.244  57.770  68.274  1.00  0.00           O  
ATOM    388  CB  THR A  24      28.409  59.079  65.420  1.00  0.00           C  
ATOM    389  OG1 THR A  24      27.232  58.526  66.025  1.00  0.00           O  
ATOM    390  CG2 THR A  24      28.355  58.857  63.917  1.00  0.00           C  
ATOM    391  H   THR A  24      29.090  56.372  66.231  1.00  0.00           H  
ATOM    392  HA  THR A  24      30.541  58.889  65.589  1.00  0.00           H  
ATOM    393  HB  THR A  24      28.435  60.151  65.622  1.00  0.00           H  
ATOM    394  HG1 THR A  24      27.256  58.683  66.972  1.00  0.00           H  
ATOM    395 1HG2 THR A  24      27.463  59.336  63.510  1.00  0.00           H  
ATOM    396 2HG2 THR A  24      29.241  59.286  63.453  1.00  0.00           H  
ATOM    397 3HG2 THR A  24      28.318  57.788  63.707  1.00  0.00           H  
ATOM    398  N   PRO A  25      30.160  59.804  68.009  1.00  0.00           N  
ATOM    399  CA  PRO A  25      29.998  60.168  69.409  1.00  0.00           C  
ATOM    400  C   PRO A  25      28.525  60.148  69.827  1.00  0.00           C  
ATOM    401  O   PRO A  25      27.636  60.474  69.036  1.00  0.00           O  
ATOM    402  CB  PRO A  25      30.582  61.583  69.461  1.00  0.00           C  
ATOM    403  CG  PRO A  25      31.507  61.639  68.294  1.00  0.00           C  
ATOM    404  CD  PRO A  25      30.806  60.849  67.221  1.00  0.00           C  
ATOM    405  HA  PRO A  25      30.582  59.474  70.032  1.00  0.00           H  
ATOM    406 1HB  PRO A  25      29.774  62.326  69.402  1.00  0.00           H  
ATOM    407 2HB  PRO A  25      31.096  61.742  70.420  1.00  0.00           H  
ATOM    408 1HG  PRO A  25      31.685  62.685  68.001  1.00  0.00           H  
ATOM    409 2HG  PRO A  25      32.486  61.214  68.562  1.00  0.00           H  
ATOM    410 1HD  PRO A  25      30.084  61.495  66.702  1.00  0.00           H  
ATOM    411 2HD  PRO A  25      31.548  60.449  66.514  1.00  0.00           H  
ATOM    412  N   VAL A  26      28.296  59.768  71.078  1.00  0.00           N  
ATOM    413  CA  VAL A  26      26.982  59.756  71.723  1.00  0.00           C  
ATOM    414  C   VAL A  26      27.080  60.607  72.976  1.00  0.00           C  
ATOM    415  O   VAL A  26      28.044  60.489  73.731  1.00  0.00           O  
ATOM    416  CB  VAL A  26      26.547  58.324  72.088  1.00  0.00           C  
ATOM    417  CG1 VAL A  26      27.494  57.725  73.116  1.00  0.00           C  
ATOM    418  CG2 VAL A  26      25.119  58.335  72.613  1.00  0.00           C  
ATOM    419  H   VAL A  26      29.083  59.504  71.652  1.00  0.00           H  
ATOM    420  HA  VAL A  26      26.250  60.167  71.026  1.00  0.00           H  
ATOM    421  HB  VAL A  26      26.603  57.699  71.196  1.00  0.00           H  
ATOM    422 1HG1 VAL A  26      27.172  56.713  73.362  1.00  0.00           H  
ATOM    423 2HG1 VAL A  26      28.504  57.694  72.706  1.00  0.00           H  
ATOM    424 3HG1 VAL A  26      27.487  58.337  74.018  1.00  0.00           H  
ATOM    425 1HG2 VAL A  26      24.817  57.320  72.868  1.00  0.00           H  
ATOM    426 2HG2 VAL A  26      25.062  58.965  73.500  1.00  0.00           H  
ATOM    427 3HG2 VAL A  26      24.452  58.729  71.844  1.00  0.00           H  
ATOM    428  N   GLU A  27      26.086  61.450  73.211  1.00  0.00           N  
ATOM    429  CA  GLU A  27      25.947  62.194  74.454  1.00  0.00           C  
ATOM    430  C   GLU A  27      24.956  61.471  75.369  1.00  0.00           C  
ATOM    431  O   GLU A  27      23.857  61.099  74.962  1.00  0.00           O  
ATOM    432  CB  GLU A  27      25.477  63.624  74.180  1.00  0.00           C  
ATOM    433  CG  GLU A  27      26.506  64.501  73.480  1.00  0.00           C  
ATOM    434  CD  GLU A  27      26.086  65.942  73.394  1.00  0.00           C  
ATOM    435  OE1 GLU A  27      24.991  66.247  73.803  1.00  0.00           O  
ATOM    436  OE2 GLU A  27      26.861  66.739  72.920  1.00  0.00           O  
ATOM    437  H   GLU A  27      25.287  61.441  72.593  1.00  0.00           H  
ATOM    438  HA  GLU A  27      26.920  62.237  74.942  1.00  0.00           H  
ATOM    439 1HB  GLU A  27      24.581  63.601  73.560  1.00  0.00           H  
ATOM    440 2HB  GLU A  27      25.212  64.106  75.122  1.00  0.00           H  
ATOM    441 1HG  GLU A  27      27.449  64.441  74.024  1.00  0.00           H  
ATOM    442 2HG  GLU A  27      26.672  64.116  72.475  1.00  0.00           H  
ATOM    443  N   VAL A  28      25.361  61.217  76.611  1.00  0.00           N  
ATOM    444  CA  VAL A  28      24.522  60.572  77.619  1.00  0.00           C  
ATOM    445  C   VAL A  28      24.308  61.535  78.774  1.00  0.00           C  
ATOM    446  O   VAL A  28      25.241  61.874  79.505  1.00  0.00           O  
ATOM    447  CB  VAL A  28      25.097  59.224  78.088  1.00  0.00           C  
ATOM    448  CG1 VAL A  28      24.104  58.537  79.037  1.00  0.00           C  
ATOM    449  CG2 VAL A  28      25.359  58.276  76.909  1.00  0.00           C  
ATOM    450  H   VAL A  28      26.302  61.479  76.868  1.00  0.00           H  
ATOM    451  HA  VAL A  28      23.566  60.317  77.161  1.00  0.00           H  
ATOM    452  HB  VAL A  28      26.036  59.392  78.617  1.00  0.00           H  
ATOM    453 1HG1 VAL A  28      24.491  57.562  79.336  1.00  0.00           H  
ATOM    454 2HG1 VAL A  28      23.960  59.140  79.934  1.00  0.00           H  
ATOM    455 3HG1 VAL A  28      23.145  58.404  78.538  1.00  0.00           H  
ATOM    456 1HG2 VAL A  28      25.680  57.300  77.270  1.00  0.00           H  
ATOM    457 2HG2 VAL A  28      24.451  58.164  76.316  1.00  0.00           H  
ATOM    458 3HG2 VAL A  28      26.146  58.682  76.275  1.00  0.00           H  
ATOM    459  N   HIS A  29      23.058  61.945  78.969  1.00  0.00           N  
ATOM    460  CA  HIS A  29      22.629  62.711  80.131  1.00  0.00           C  
ATOM    461  C   HIS A  29      22.095  61.766  81.196  1.00  0.00           C  
ATOM    462  O   HIS A  29      21.104  61.068  80.993  1.00  0.00           O  
ATOM    463  CB  HIS A  29      21.568  63.742  79.763  1.00  0.00           C  
ATOM    464  CG  HIS A  29      21.934  64.581  78.579  1.00  0.00           C  
ATOM    465  ND1 HIS A  29      22.699  65.723  78.607  1.00  0.00           N  
ATOM    466  CD2 HIS A  29      21.563  64.357  77.282  1.00  0.00           C  
ATOM    467  CE1 HIS A  29      22.750  66.202  77.352  1.00  0.00           C  
ATOM    468  NE2 HIS A  29      22.062  65.408  76.526  1.00  0.00           N  
ATOM    469  H   HIS A  29      22.380  61.702  78.262  1.00  0.00           H  
ATOM    470  HA  HIS A  29      23.479  63.255  80.542  1.00  0.00           H  
ATOM    471 1HB  HIS A  29      20.628  63.234  79.545  1.00  0.00           H  
ATOM    472 2HB  HIS A  29      21.394  64.403  80.611  1.00  0.00           H  
ATOM    473  HD2 HIS A  29      20.956  63.529  76.917  1.00  0.00           H  
ATOM    474  HE1 HIS A  29      23.272  67.105  77.036  1.00  0.00           H  
ATOM    475  HE2 HIS A  29      21.934  65.554  75.535  1.00  0.00           H  
ATOM    476  N   ILE A  30      22.733  61.772  82.356  1.00  0.00           N  
ATOM    477  CA  ILE A  30      22.371  60.953  83.501  1.00  0.00           C  
ATOM    478  C   ILE A  30      21.796  61.874  84.571  1.00  0.00           C  
ATOM    479  O   ILE A  30      22.447  62.841  84.972  1.00  0.00           O  
ATOM    480  CB  ILE A  30      23.585  60.162  84.024  1.00  0.00           C  
ATOM    481  CG1 ILE A  30      24.370  59.444  82.901  1.00  0.00           C  
ATOM    482  CG2 ILE A  30      23.078  59.165  85.083  1.00  0.00           C  
ATOM    483  CD1 ILE A  30      25.680  58.817  83.389  1.00  0.00           C  
ATOM    484  H   ILE A  30      23.527  62.389  82.449  1.00  0.00           H  
ATOM    485  HA  ILE A  30      21.622  60.228  83.185  1.00  0.00           H  
ATOM    486  HB  ILE A  30      24.268  60.868  84.497  1.00  0.00           H  
ATOM    487 1HG1 ILE A  30      24.648  60.158  82.127  1.00  0.00           H  
ATOM    488 2HG1 ILE A  30      23.747  58.674  82.444  1.00  0.00           H  
ATOM    489 1HG2 ILE A  30      22.612  59.700  85.911  1.00  0.00           H  
ATOM    490 2HG2 ILE A  30      22.340  58.495  84.643  1.00  0.00           H  
ATOM    491 3HG2 ILE A  30      23.897  58.575  85.496  1.00  0.00           H  
ATOM    492 1HD1 ILE A  30      26.230  58.418  82.536  1.00  0.00           H  
ATOM    493 2HD1 ILE A  30      25.486  58.000  84.084  1.00  0.00           H  
ATOM    494 3HD1 ILE A  30      26.293  59.574  83.880  1.00  0.00           H  
ATOM    495  N   LYS A  31      20.594  61.572  85.057  1.00  0.00           N  
ATOM    496  CA  LYS A  31      19.969  62.264  86.187  1.00  0.00           C  
ATOM    497  C   LYS A  31      19.687  61.277  87.311  1.00  0.00           C  
ATOM    498  O   LYS A  31      19.107  60.219  87.079  1.00  0.00           O  
ATOM    499  CB  LYS A  31      18.715  63.004  85.713  1.00  0.00           C  
ATOM    500  CG  LYS A  31      18.007  63.725  86.867  1.00  0.00           C  
ATOM    501  CD  LYS A  31      16.678  64.323  86.406  1.00  0.00           C  
ATOM    502  CE  LYS A  31      15.984  64.923  87.632  1.00  0.00           C  
ATOM    503  NZ  LYS A  31      14.570  65.257  87.346  1.00  0.00           N  
ATOM    504  H   LYS A  31      20.125  60.767  84.669  1.00  0.00           H  
ATOM    505  HA  LYS A  31      20.663  63.021  86.556  1.00  0.00           H  
ATOM    506 1HB  LYS A  31      18.998  63.732  84.951  1.00  0.00           H  
ATOM    507 2HB  LYS A  31      18.031  62.286  85.260  1.00  0.00           H  
ATOM    508 1HG  LYS A  31      17.790  63.015  87.666  1.00  0.00           H  
ATOM    509 2HG  LYS A  31      18.652  64.509  87.263  1.00  0.00           H  
ATOM    510 1HD  LYS A  31      16.853  65.084  85.647  1.00  0.00           H  
ATOM    511 2HD  LYS A  31      16.064  63.527  85.986  1.00  0.00           H  
ATOM    512 1HE  LYS A  31      16.027  64.190  88.437  1.00  0.00           H  
ATOM    513 2HE  LYS A  31      16.538  65.795  87.980  1.00  0.00           H  
ATOM    514 1HZ  LYS A  31      14.130  65.610  88.183  1.00  0.00           H  
ATOM    515 2HZ  LYS A  31      14.489  65.932  86.598  1.00  0.00           H  
ATOM    516 3HZ  LYS A  31      14.084  64.416  87.068  1.00  0.00           H  
ATOM    517  N   VAL A  32      20.072  61.651  88.527  1.00  0.00           N  
ATOM    518  CA  VAL A  32      19.955  60.833  89.738  1.00  0.00           C  
ATOM    519  C   VAL A  32      19.545  61.743  90.888  1.00  0.00           C  
ATOM    520  O   VAL A  32      20.343  62.541  91.382  1.00  0.00           O  
ATOM    521  CB  VAL A  32      21.295  60.157  90.056  1.00  0.00           C  
ATOM    522  CG1 VAL A  32      21.139  59.175  91.212  1.00  0.00           C  
ATOM    523  CG2 VAL A  32      21.849  59.392  88.857  1.00  0.00           C  
ATOM    524  H   VAL A  32      20.542  62.540  88.618  1.00  0.00           H  
ATOM    525  HA  VAL A  32      19.201  60.066  89.566  1.00  0.00           H  
ATOM    526  HB  VAL A  32      22.031  60.912  90.330  1.00  0.00           H  
ATOM    527 1HG1 VAL A  32      22.110  58.717  91.400  1.00  0.00           H  
ATOM    528 2HG1 VAL A  32      20.409  58.407  90.957  1.00  0.00           H  
ATOM    529 3HG1 VAL A  32      20.824  59.695  92.116  1.00  0.00           H  
ATOM    530 1HG2 VAL A  32      22.842  59.027  89.119  1.00  0.00           H  
ATOM    531 2HG2 VAL A  32      21.176  58.585  88.569  1.00  0.00           H  
ATOM    532 3HG2 VAL A  32      22.005  60.067  88.014  1.00  0.00           H  
ATOM    533  N   GLY A  33      18.271  61.684  91.282  1.00  0.00           N  
ATOM    534  CA  GLY A  33      17.686  62.711  92.145  1.00  0.00           C  
ATOM    535  C   GLY A  33      17.842  64.103  91.517  1.00  0.00           C  
ATOM    536  O   GLY A  33      17.349  64.348  90.410  1.00  0.00           O  
ATOM    537  H   GLY A  33      17.665  60.989  90.870  1.00  0.00           H  
ATOM    538 1HA  GLY A  33      16.630  62.492  92.306  1.00  0.00           H  
ATOM    539 2HA  GLY A  33      18.171  62.687  93.120  1.00  0.00           H  
ATOM    540  N   ASP A  34      18.558  64.989  92.211  1.00  0.00           N  
ATOM    541  CA  ASP A  34      18.864  66.351  91.750  1.00  0.00           C  
ATOM    542  C   ASP A  34      20.202  66.461  91.002  1.00  0.00           C  
ATOM    543  O   ASP A  34      20.442  67.457  90.315  1.00  0.00           O  
ATOM    544  CB  ASP A  34      18.851  67.310  92.947  1.00  0.00           C  
ATOM    545  CG  ASP A  34      17.501  67.317  93.663  1.00  0.00           C  
ATOM    546  OD1 ASP A  34      16.469  67.388  92.956  1.00  0.00           O  
ATOM    547  OD2 ASP A  34      17.528  67.214  94.909  1.00  0.00           O  
ATOM    548  H   ASP A  34      18.901  64.720  93.121  1.00  0.00           H  
ATOM    549  HA  ASP A  34      18.088  66.662  91.051  1.00  0.00           H  
ATOM    550 1HB  ASP A  34      19.637  67.020  93.642  1.00  0.00           H  
ATOM    551 2HB  ASP A  34      19.062  68.321  92.597  1.00  0.00           H  
ATOM    552  N   GLU A  35      21.077  65.453  91.102  1.00  0.00           N  
ATOM    553  CA  GLU A  35      22.360  65.461  90.399  1.00  0.00           C  
ATOM    554  C   GLU A  35      22.152  65.130  88.918  1.00  0.00           C  
ATOM    555  O   GLU A  35      21.399  64.222  88.555  1.00  0.00           O  
ATOM    556  CB  GLU A  35      23.392  64.534  91.073  1.00  0.00           C  
ATOM    557  CG  GLU A  35      24.810  64.755  90.497  1.00  0.00           C  
ATOM    558  CD  GLU A  35      25.931  63.957  91.192  1.00  0.00           C  
ATOM    559  OE1 GLU A  35      27.046  63.880  90.605  1.00  0.00           O  
ATOM    560  OE2 GLU A  35      25.691  63.430  92.299  1.00  0.00           O  
ATOM    561  H   GLU A  35      20.785  64.590  91.539  1.00  0.00           H  
ATOM    562  HA  GLU A  35      22.792  66.459  90.478  1.00  0.00           H  
ATOM    563 1HB  GLU A  35      23.098  63.494  90.933  1.00  0.00           H  
ATOM    564 2HB  GLU A  35      23.405  64.756  92.140  1.00  0.00           H  
ATOM    565 1HG  GLU A  35      25.047  65.817  90.566  1.00  0.00           H  
ATOM    566 2HG  GLU A  35      24.802  64.490  89.440  1.00  0.00           H  
ATOM    567  N   LYS A  36      22.838  65.880  88.052  1.00  0.00           N  
ATOM    568  CA  LYS A  36      22.847  65.674  86.604  1.00  0.00           C  
ATOM    569  C   LYS A  36      24.281  65.642  86.104  1.00  0.00           C  
ATOM    570  O   LYS A  36      25.069  66.513  86.467  1.00  0.00           O  
ATOM    571  CB  LYS A  36      22.073  66.782  85.884  1.00  0.00           C  
ATOM    572  CG  LYS A  36      20.586  66.816  86.255  1.00  0.00           C  
ATOM    573  CD  LYS A  36      19.916  67.979  85.521  1.00  0.00           C  
ATOM    574  CE  LYS A  36      18.462  68.125  85.967  1.00  0.00           C  
ATOM    575  NZ  LYS A  36      17.842  69.312  85.329  1.00  0.00           N  
ATOM    576  H   LYS A  36      23.459  66.585  88.422  1.00  0.00           H  
ATOM    577  HA  LYS A  36      22.378  64.714  86.389  1.00  0.00           H  
ATOM    578 1HB  LYS A  36      22.161  66.624  84.809  1.00  0.00           H  
ATOM    579 2HB  LYS A  36      22.528  67.741  86.126  1.00  0.00           H  
ATOM    580 1HG  LYS A  36      20.116  65.876  85.966  1.00  0.00           H  
ATOM    581 2HG  LYS A  36      20.474  66.962  87.330  1.00  0.00           H  
ATOM    582 1HD  LYS A  36      19.962  67.799  84.447  1.00  0.00           H  
ATOM    583 2HD  LYS A  36      20.457  68.896  85.752  1.00  0.00           H  
ATOM    584 1HE  LYS A  36      18.449  68.226  87.053  1.00  0.00           H  
ATOM    585 2HE  LYS A  36      17.925  67.214  85.702  1.00  0.00           H  
ATOM    586 1HZ  LYS A  36      18.364  70.140  85.574  1.00  0.00           H  
ATOM    587 2HZ  LYS A  36      17.859  69.221  84.324  1.00  0.00           H  
ATOM    588 3HZ  LYS A  36      16.888  69.439  85.638  1.00  0.00           H  
ATOM    589  N   ARG A  37      24.599  64.684  85.238  1.00  0.00           N  
ATOM    590  CA  ARG A  37      25.875  64.611  84.518  1.00  0.00           C  
ATOM    591  C   ARG A  37      25.628  64.410  83.035  1.00  0.00           C  
ATOM    592  O   ARG A  37      24.730  63.667  82.664  1.00  0.00           O  
ATOM    593  CB  ARG A  37      26.764  63.494  85.083  1.00  0.00           C  
ATOM    594  CG  ARG A  37      27.078  63.721  86.570  1.00  0.00           C  
ATOM    595  CD  ARG A  37      28.549  63.491  86.884  1.00  0.00           C  
ATOM    596  NE  ARG A  37      28.770  63.632  88.326  1.00  0.00           N  
ATOM    597  CZ  ARG A  37      29.916  63.717  88.953  1.00  0.00           C  
ATOM    598  NH1 ARG A  37      31.065  63.722  88.328  1.00  0.00           N  
ATOM    599  NH2 ARG A  37      29.876  63.795  90.247  1.00  0.00           N  
ATOM    600  H   ARG A  37      23.882  64.015  84.995  1.00  0.00           H  
ATOM    601  HA  ARG A  37      26.413  65.548  84.670  1.00  0.00           H  
ATOM    602 1HB  ARG A  37      27.690  63.471  84.509  1.00  0.00           H  
ATOM    603 2HB  ARG A  37      26.271  62.530  84.962  1.00  0.00           H  
ATOM    604 1HG  ARG A  37      26.846  64.745  86.864  1.00  0.00           H  
ATOM    605 2HG  ARG A  37      26.467  63.047  87.171  1.00  0.00           H  
ATOM    606 1HD  ARG A  37      29.143  64.226  86.340  1.00  0.00           H  
ATOM    607 2HD  ARG A  37      28.835  62.489  86.566  1.00  0.00           H  
ATOM    608  HE  ARG A  37      27.966  63.636  88.937  1.00  0.00           H  
ATOM    609 1HH1 ARG A  37      31.925  63.788  88.855  1.00  0.00           H  
ATOM    610 2HH1 ARG A  37      31.065  63.631  87.323  1.00  0.00           H  
ATOM    611 1HH2 ARG A  37      28.952  63.786  90.654  1.00  0.00           H  
ATOM    612 2HH2 ARG A  37      30.701  63.742  90.827  1.00  0.00           H  
ATOM    613  N   THR A  38      26.449  65.043  82.214  1.00  0.00           N  
ATOM    614  CA  THR A  38      26.502  64.807  80.771  1.00  0.00           C  
ATOM    615  C   THR A  38      27.850  64.182  80.454  1.00  0.00           C  
ATOM    616  O   THR A  38      28.874  64.662  80.940  1.00  0.00           O  
ATOM    617  CB  THR A  38      26.312  66.106  79.984  1.00  0.00           C  
ATOM    618  OG1 THR A  38      25.054  66.688  80.262  1.00  0.00           O  
ATOM    619  CG2 THR A  38      26.337  65.878  78.481  1.00  0.00           C  
ATOM    620  H   THR A  38      27.185  65.616  82.603  1.00  0.00           H  
ATOM    621  HA  THR A  38      25.698  64.122  80.503  1.00  0.00           H  
ATOM    622  HB  THR A  38      27.097  66.814  80.250  1.00  0.00           H  
ATOM    623  HG1 THR A  38      24.442  66.188  79.717  1.00  0.00           H  
ATOM    624 1HG2 THR A  38      27.317  65.525  78.157  1.00  0.00           H  
ATOM    625 2HG2 THR A  38      25.579  65.146  78.201  1.00  0.00           H  
ATOM    626 3HG2 THR A  38      26.139  66.815  77.961  1.00  0.00           H  
ATOM    627  N   VAL A  39      27.844  63.112  79.667  1.00  0.00           N  
ATOM    628  CA  VAL A  39      29.051  62.408  79.238  1.00  0.00           C  
ATOM    629  C   VAL A  39      28.995  62.206  77.738  1.00  0.00           C  
ATOM    630  O   VAL A  39      28.070  61.575  77.235  1.00  0.00           O  
ATOM    631  CB  VAL A  39      29.189  61.054  79.953  1.00  0.00           C  
ATOM    632  CG1 VAL A  39      30.471  60.320  79.543  1.00  0.00           C  
ATOM    633  CG2 VAL A  39      29.236  61.259  81.468  1.00  0.00           C  
ATOM    634  H   VAL A  39      26.958  62.747  79.347  1.00  0.00           H  
ATOM    635  HA  VAL A  39      29.919  63.014  79.504  1.00  0.00           H  
ATOM    636  HB  VAL A  39      28.335  60.419  79.716  1.00  0.00           H  
ATOM    637 1HG1 VAL A  39      30.526  59.362  80.059  1.00  0.00           H  
ATOM    638 2HG1 VAL A  39      30.469  60.115  78.473  1.00  0.00           H  
ATOM    639 3HG1 VAL A  39      31.348  60.919  79.787  1.00  0.00           H  
ATOM    640 1HG2 VAL A  39      28.246  61.509  81.845  1.00  0.00           H  
ATOM    641 2HG2 VAL A  39      29.942  62.051  81.718  1.00  0.00           H  
ATOM    642 3HG2 VAL A  39      29.578  60.329  81.924  1.00  0.00           H  
ATOM    643  N   THR A  40      30.000  62.701  77.028  1.00  0.00           N  
ATOM    644  CA  THR A  40      30.244  62.297  75.644  1.00  0.00           C  
ATOM    645  C   THR A  40      31.030  60.992  75.655  1.00  0.00           C  
ATOM    646  O   THR A  40      32.079  60.914  76.288  1.00  0.00           O  
ATOM    647  CB  THR A  40      31.010  63.375  74.856  1.00  0.00           C  
ATOM    648  OG1 THR A  40      30.246  64.588  74.832  1.00  0.00           O  
ATOM    649  CG2 THR A  40      31.267  62.912  73.430  1.00  0.00           C  
ATOM    650  H   THR A  40      30.712  63.252  77.484  1.00  0.00           H  
ATOM    651  HA  THR A  40      29.282  62.143  75.154  1.00  0.00           H  
ATOM    652  HB  THR A  40      31.964  63.573  75.344  1.00  0.00           H  
ATOM    653  HG1 THR A  40      29.400  64.423  74.407  1.00  0.00           H  
ATOM    654 1HG2 THR A  40      31.810  63.687  72.889  1.00  0.00           H  
ATOM    655 2HG2 THR A  40      31.858  61.996  73.446  1.00  0.00           H  
ATOM    656 3HG2 THR A  40      30.317  62.722  72.933  1.00  0.00           H  
ATOM    657  N   VAL A  41      30.526  59.976  74.960  1.00  0.00           N  
ATOM    658  CA  VAL A  41      31.177  58.675  74.792  1.00  0.00           C  
ATOM    659  C   VAL A  41      31.548  58.536  73.321  1.00  0.00           C  
ATOM    660  O   VAL A  41      30.672  58.483  72.452  1.00  0.00           O  
ATOM    661  CB  VAL A  41      30.257  57.528  75.255  1.00  0.00           C  
ATOM    662  CG1 VAL A  41      31.019  56.198  75.306  1.00  0.00           C  
ATOM    663  CG2 VAL A  41      29.676  57.769  76.654  1.00  0.00           C  
ATOM    664  H   VAL A  41      29.639  60.114  74.500  1.00  0.00           H  
ATOM    665  HA  VAL A  41      32.066  58.648  75.424  1.00  0.00           H  
ATOM    666  HB  VAL A  41      29.425  57.430  74.558  1.00  0.00           H  
ATOM    667 1HG1 VAL A  41      31.501  56.001  74.348  1.00  0.00           H  
ATOM    668 2HG1 VAL A  41      31.792  56.233  76.074  1.00  0.00           H  
ATOM    669 3HG1 VAL A  41      30.332  55.382  75.529  1.00  0.00           H  
ATOM    670 1HG2 VAL A  41      29.066  56.912  76.941  1.00  0.00           H  
ATOM    671 2HG2 VAL A  41      29.038  58.653  76.655  1.00  0.00           H  
ATOM    672 3HG2 VAL A  41      30.484  57.901  77.373  1.00  0.00           H  
ATOM    673  N   ASN A  42      32.840  58.518  73.012  1.00  0.00           N  
ATOM    674  CA  ASN A  42      33.331  58.407  71.641  1.00  0.00           C  
ATOM    675  C   ASN A  42      33.171  56.977  71.094  1.00  0.00           C  
ATOM    676  O   ASN A  42      33.001  56.033  71.867  1.00  0.00           O  
ATOM    677  CB  ASN A  42      34.786  58.890  71.582  1.00  0.00           C  
ATOM    678  CG  ASN A  42      34.888  60.356  71.932  1.00  0.00           C  
ATOM    679  OD1 ASN A  42      34.422  61.218  71.203  1.00  0.00           O  
ATOM    680  ND2 ASN A  42      35.462  60.666  73.068  1.00  0.00           N  
ATOM    681  H   ASN A  42      33.522  58.528  73.757  1.00  0.00           H  
ATOM    682  HA  ASN A  42      32.731  59.058  71.005  1.00  0.00           H  
ATOM    683 1HB  ASN A  42      35.195  58.760  70.580  1.00  0.00           H  
ATOM    684 2HB  ASN A  42      35.396  58.298  72.265  1.00  0.00           H  
ATOM    685 1HD2 ASN A  42      35.576  59.929  73.750  1.00  0.00           H  
ATOM    686 2HD2 ASN A  42      35.426  61.632  73.358  1.00  0.00           H  
ATOM    687  N   PRO A  43      33.224  56.785  69.765  1.00  0.00           N  
ATOM    688  CA  PRO A  43      33.193  55.455  69.158  1.00  0.00           C  
ATOM    689  C   PRO A  43      34.232  54.499  69.760  1.00  0.00           C  
ATOM    690  O   PRO A  43      35.420  54.818  69.808  1.00  0.00           O  
ATOM    691  CB  PRO A  43      33.466  55.693  67.669  1.00  0.00           C  
ATOM    692  CG  PRO A  43      32.873  57.078  67.448  1.00  0.00           C  
ATOM    693  CD  PRO A  43      33.256  57.808  68.729  1.00  0.00           C  
ATOM    694  HA  PRO A  43      32.186  55.026  69.278  1.00  0.00           H  
ATOM    695 1HB  PRO A  43      32.995  54.939  67.038  1.00  0.00           H  
ATOM    696 2HB  PRO A  43      34.538  55.729  67.477  1.00  0.00           H  
ATOM    697 1HG  PRO A  43      33.277  57.563  66.559  1.00  0.00           H  
ATOM    698 2HG  PRO A  43      31.789  56.986  67.393  1.00  0.00           H  
ATOM    699 1HD  PRO A  43      32.546  58.612  68.927  1.00  0.00           H  
ATOM    700 2HD  PRO A  43      34.267  58.205  68.633  1.00  0.00           H  
ATOM    701  N   GLY A  44      33.786  53.323  70.200  1.00  0.00           N  
ATOM    702  CA  GLY A  44      34.614  52.292  70.829  1.00  0.00           C  
ATOM    703  C   GLY A  44      35.010  52.574  72.283  1.00  0.00           C  
ATOM    704  O   GLY A  44      35.704  51.755  72.886  1.00  0.00           O  
ATOM    705  H   GLY A  44      32.788  53.164  70.210  1.00  0.00           H  
ATOM    706 1HA  GLY A  44      34.087  51.339  70.809  1.00  0.00           H  
ATOM    707 2HA  GLY A  44      35.532  52.163  70.257  1.00  0.00           H  
ATOM    708  N   GLU A  45      34.591  53.706  72.852  1.00  0.00           N  
ATOM    709  CA  GLU A  45      34.936  54.104  74.214  1.00  0.00           C  
ATOM    710  C   GLU A  45      34.039  53.415  75.253  1.00  0.00           C  
ATOM    711  O   GLU A  45      32.847  53.171  75.030  1.00  0.00           O  
ATOM    712  CB  GLU A  45      34.902  55.638  74.326  1.00  0.00           C  
ATOM    713  CG  GLU A  45      35.581  56.177  75.595  1.00  0.00           C  
ATOM    714  CD  GLU A  45      35.612  57.716  75.669  1.00  0.00           C  
ATOM    715  OE1 GLU A  45      36.316  58.231  76.562  1.00  0.00           O  
ATOM    716  OE2 GLU A  45      34.973  58.389  74.822  1.00  0.00           O  
ATOM    717  H   GLU A  45      33.997  54.329  72.324  1.00  0.00           H  
ATOM    718  HA  GLU A  45      35.965  53.803  74.412  1.00  0.00           H  
ATOM    719 1HB  GLU A  45      35.421  56.058  73.464  1.00  0.00           H  
ATOM    720 2HB  GLU A  45      33.866  55.974  74.312  1.00  0.00           H  
ATOM    721 1HG  GLU A  45      35.056  55.793  76.470  1.00  0.00           H  
ATOM    722 2HG  GLU A  45      36.602  55.797  75.624  1.00  0.00           H  
ATOM    723  N   GLU A  46      34.626  53.137  76.419  1.00  0.00           N  
ATOM    724  CA  GLU A  46      33.912  52.776  77.641  1.00  0.00           C  
ATOM    725  C   GLU A  46      34.224  53.818  78.725  1.00  0.00           C  
ATOM    726  O   GLU A  46      35.390  54.069  79.031  1.00  0.00           O  
ATOM    727  CB  GLU A  46      34.250  51.331  78.062  1.00  0.00           C  
ATOM    728  CG  GLU A  46      33.418  50.861  79.268  1.00  0.00           C  
ATOM    729  CD  GLU A  46      33.555  49.355  79.558  1.00  0.00           C  
ATOM    730  OE1 GLU A  46      33.980  48.984  80.674  1.00  0.00           O  
ATOM    731  OE2 GLU A  46      33.089  48.527  78.731  1.00  0.00           O  
ATOM    732  H   GLU A  46      35.592  53.409  76.541  1.00  0.00           H  
ATOM    733  HA  GLU A  46      32.842  52.779  77.431  1.00  0.00           H  
ATOM    734 1HB  GLU A  46      34.041  50.673  77.220  1.00  0.00           H  
ATOM    735 2HB  GLU A  46      35.310  51.254  78.305  1.00  0.00           H  
ATOM    736 1HG  GLU A  46      33.707  51.435  80.148  1.00  0.00           H  
ATOM    737 2HG  GLU A  46      32.365  51.067  79.071  1.00  0.00           H  
ATOM    738  N   VAL A  47      33.185  54.425  79.302  1.00  0.00           N  
ATOM    739  CA  VAL A  47      33.293  55.462  80.340  1.00  0.00           C  
ATOM    740  C   VAL A  47      32.533  55.020  81.584  1.00  0.00           C  
ATOM    741  O   VAL A  47      31.413  54.525  81.491  1.00  0.00           O  
ATOM    742  CB  VAL A  47      32.784  56.835  79.847  1.00  0.00           C  
ATOM    743  CG1 VAL A  47      32.978  57.912  80.927  1.00  0.00           C  
ATOM    744  CG2 VAL A  47      33.520  57.303  78.587  1.00  0.00           C  
ATOM    745  H   VAL A  47      32.259  54.128  79.026  1.00  0.00           H  
ATOM    746  HA  VAL A  47      34.348  55.602  80.581  1.00  0.00           H  
ATOM    747  HB  VAL A  47      31.721  56.766  79.615  1.00  0.00           H  
ATOM    748 1HG1 VAL A  47      32.775  58.899  80.511  1.00  0.00           H  
ATOM    749 2HG1 VAL A  47      34.008  57.899  81.285  1.00  0.00           H  
ATOM    750 3HG1 VAL A  47      32.298  57.741  81.761  1.00  0.00           H  
ATOM    751 1HG2 VAL A  47      33.173  58.291  78.284  1.00  0.00           H  
ATOM    752 2HG2 VAL A  47      33.328  56.614  77.766  1.00  0.00           H  
ATOM    753 3HG2 VAL A  47      34.594  57.346  78.766  1.00  0.00           H  
ATOM    754  N   GLU A  48      33.111  55.233  82.766  1.00  0.00           N  
ATOM    755  CA  GLU A  48      32.436  55.011  84.048  1.00  0.00           C  
ATOM    756  C   GLU A  48      32.134  56.345  84.744  1.00  0.00           C  
ATOM    757  O   GLU A  48      32.995  57.215  84.865  1.00  0.00           O  
ATOM    758  CB  GLU A  48      33.250  54.047  84.933  1.00  0.00           C  
ATOM    759  CG  GLU A  48      32.465  53.606  86.179  1.00  0.00           C  
ATOM    760  CD  GLU A  48      33.237  52.603  87.056  1.00  0.00           C  
ATOM    761  OE1 GLU A  48      33.750  53.023  88.114  1.00  0.00           O  
ATOM    762  OE2 GLU A  48      33.238  51.388  86.734  1.00  0.00           O  
ATOM    763  H   GLU A  48      34.019  55.675  82.787  1.00  0.00           H  
ATOM    764  HA  GLU A  48      31.491  54.502  83.857  1.00  0.00           H  
ATOM    765 1HB  GLU A  48      33.498  53.159  84.351  1.00  0.00           H  
ATOM    766 2HB  GLU A  48      34.178  54.530  85.240  1.00  0.00           H  
ATOM    767 1HG  GLU A  48      32.217  54.485  86.776  1.00  0.00           H  
ATOM    768 2HG  GLU A  48      31.524  53.156  85.864  1.00  0.00           H  
ATOM    769  N   VAL A  49      30.907  56.489  85.243  1.00  0.00           N  
ATOM    770  CA  VAL A  49      30.463  57.598  86.093  1.00  0.00           C  
ATOM    771  C   VAL A  49      29.996  57.023  87.419  1.00  0.00           C  
ATOM    772  O   VAL A  49      29.214  56.078  87.443  1.00  0.00           O  
ATOM    773  CB  VAL A  49      29.318  58.399  85.451  1.00  0.00           C  
ATOM    774  CG1 VAL A  49      29.047  59.695  86.230  1.00  0.00           C  
ATOM    775  CG2 VAL A  49      29.617  58.789  84.007  1.00  0.00           C  
ATOM    776  H   VAL A  49      30.243  55.749  85.068  1.00  0.00           H  
ATOM    777  HA  VAL A  49      31.304  58.276  86.244  1.00  0.00           H  
ATOM    778  HB  VAL A  49      28.409  57.798  85.453  1.00  0.00           H  
ATOM    779 1HG1 VAL A  49      28.738  59.468  87.251  1.00  0.00           H  
ATOM    780 2HG1 VAL A  49      29.945  60.312  86.251  1.00  0.00           H  
ATOM    781 3HG1 VAL A  49      28.239  60.247  85.751  1.00  0.00           H  
ATOM    782 1HG2 VAL A  49      29.742  57.899  83.389  1.00  0.00           H  
ATOM    783 2HG2 VAL A  49      30.522  59.395  83.955  1.00  0.00           H  
ATOM    784 3HG2 VAL A  49      28.760  59.342  83.621  1.00  0.00           H  
ATOM    785  N   THR A  50      30.438  57.600  88.532  1.00  0.00           N  
ATOM    786  CA  THR A  50      29.971  57.208  89.867  1.00  0.00           C  
ATOM    787  C   THR A  50      29.193  58.346  90.512  1.00  0.00           C  
ATOM    788  O   THR A  50      29.642  59.493  90.505  1.00  0.00           O  
ATOM    789  CB  THR A  50      31.132  56.751  90.758  1.00  0.00           C  
ATOM    790  OG1 THR A  50      31.757  55.618  90.200  1.00  0.00           O  
ATOM    791  CG2 THR A  50      30.675  56.315  92.151  1.00  0.00           C  
ATOM    792  H   THR A  50      31.042  58.406  88.459  1.00  0.00           H  
ATOM    793  HA  THR A  50      29.308  56.349  89.763  1.00  0.00           H  
ATOM    794  HB  THR A  50      31.862  57.555  90.853  1.00  0.00           H  
ATOM    795  HG1 THR A  50      32.680  55.809  90.018  1.00  0.00           H  
ATOM    796 1HG2 THR A  50      31.517  55.879  92.691  1.00  0.00           H  
ATOM    797 2HG2 THR A  50      30.313  57.173  92.718  1.00  0.00           H  
ATOM    798 3HG2 THR A  50      29.879  55.576  92.070  1.00  0.00           H  
ATOM    799  N   PHE A  51      28.052  58.001  91.098  1.00  0.00           N  
ATOM    800  CA  PHE A  51      27.236  58.853  91.953  1.00  0.00           C  
ATOM    801  C   PHE A  51      27.308  58.328  93.383  1.00  0.00           C  
ATOM    802  O   PHE A  51      27.317  57.113  93.588  1.00  0.00           O  
ATOM    803  CB  PHE A  51      25.786  58.850  91.460  1.00  0.00           C  
ATOM    804  CG  PHE A  51      25.607  59.415  90.068  1.00  0.00           C  
ATOM    805  CD1 PHE A  51      25.170  60.740  89.906  1.00  0.00           C  
ATOM    806  CD2 PHE A  51      25.885  58.621  88.938  1.00  0.00           C  
ATOM    807  CE1 PHE A  51      25.004  61.271  88.618  1.00  0.00           C  
ATOM    808  CE2 PHE A  51      25.741  59.159  87.649  1.00  0.00           C  
ATOM    809  CZ  PHE A  51      25.300  60.485  87.492  1.00  0.00           C  
ATOM    810  H   PHE A  51      27.764  57.034  91.036  1.00  0.00           H  
ATOM    811  HA  PHE A  51      27.633  59.868  91.911  1.00  0.00           H  
ATOM    812 1HB  PHE A  51      25.404  57.829  91.477  1.00  0.00           H  
ATOM    813 2HB  PHE A  51      25.183  59.437  92.154  1.00  0.00           H  
ATOM    814  HD1 PHE A  51      24.960  61.350  90.772  1.00  0.00           H  
ATOM    815  HD2 PHE A  51      26.225  57.604  89.060  1.00  0.00           H  
ATOM    816  HE1 PHE A  51      24.649  62.284  88.497  1.00  0.00           H  
ATOM    817  HE2 PHE A  51      25.973  58.556  86.784  1.00  0.00           H  
ATOM    818  HZ  PHE A  51      25.185  60.903  86.502  1.00  0.00           H  
ATOM    819  N   SER A  52      27.310  59.236  94.356  1.00  0.00           N  
ATOM    820  CA  SER A  52      27.291  58.895  95.780  1.00  0.00           C  
ATOM    821  C   SER A  52      26.152  59.624  96.479  1.00  0.00           C  
ATOM    822  O   SER A  52      25.932  60.813  96.242  1.00  0.00           O  
ATOM    823  CB  SER A  52      28.613  59.240  96.471  1.00  0.00           C  
ATOM    824  OG  SER A  52      29.718  58.591  95.867  1.00  0.00           O  
ATOM    825  H   SER A  52      27.242  60.214  94.113  1.00  0.00           H  
ATOM    826  HA  SER A  52      27.136  57.820  95.876  1.00  0.00           H  
ATOM    827 1HB  SER A  52      28.549  58.931  97.514  1.00  0.00           H  
ATOM    828 2HB  SER A  52      28.767  60.318  96.434  1.00  0.00           H  
ATOM    829  HG  SER A  52      30.124  58.041  96.541  1.00  0.00           H  
ATOM    830  N   ALA A  53      25.441  58.935  97.364  1.00  0.00           N  
ATOM    831  CA  ALA A  53      24.345  59.505  98.128  1.00  0.00           C  
ATOM    832  C   ALA A  53      24.300  58.920  99.540  1.00  0.00           C  
ATOM    833  O   ALA A  53      24.263  57.710  99.715  1.00  0.00           O  
ATOM    834  CB  ALA A  53      23.031  59.242  97.384  1.00  0.00           C  
ATOM    835  H   ALA A  53      25.663  57.963  97.521  1.00  0.00           H  
ATOM    836  HA  ALA A  53      24.516  60.578  98.215  1.00  0.00           H  
ATOM    837 1HB  ALA A  53      22.194  59.612  97.976  1.00  0.00           H  
ATOM    838 2HB  ALA A  53      22.895  58.170  97.242  1.00  0.00           H  
ATOM    839 3HB  ALA A  53      23.046  59.730  96.409  1.00  0.00           H  
ATOM    840  N   ASN A  54      24.197  59.795 100.546  1.00  0.00           N  
ATOM    841  CA  ASN A  54      23.958  59.375 101.933  1.00  0.00           C  
ATOM    842  C   ASN A  54      22.607  58.657 102.101  1.00  0.00           C  
ATOM    843  O   ASN A  54      22.438  57.874 103.028  1.00  0.00           O  
ATOM    844  CB  ASN A  54      23.978  60.613 102.847  1.00  0.00           C  
ATOM    845  CG  ASN A  54      25.312  61.330 102.900  1.00  0.00           C  
ATOM    846  OD1 ASN A  54      26.354  60.831 102.528  1.00  0.00           O  
ATOM    847  ND2 ASN A  54      25.323  62.562 103.350  1.00  0.00           N  
ATOM    848  H   ASN A  54      24.370  60.772 100.358  1.00  0.00           H  
ATOM    849  HA  ASN A  54      24.729  58.656 102.215  1.00  0.00           H  
ATOM    850 1HB  ASN A  54      23.206  61.311 102.527  1.00  0.00           H  
ATOM    851 2HB  ASN A  54      23.742  60.295 103.864  1.00  0.00           H  
ATOM    852 1HD2 ASN A  54      26.237  62.986 103.410  1.00  0.00           H  
ATOM    853 2HD2 ASN A  54      24.489  62.972 103.747  1.00  0.00           H  
ATOM    854  N   ASP A  55      21.649  58.970 101.226  1.00  0.00           N  
ATOM    855  CA  ASP A  55      20.348  58.317 101.149  1.00  0.00           C  
ATOM    856  C   ASP A  55      20.266  57.506  99.842  1.00  0.00           C  
ATOM    857  O   ASP A  55      20.133  58.107  98.766  1.00  0.00           O  
ATOM    858  CB  ASP A  55      19.234  59.368 101.251  1.00  0.00           C  
ATOM    859  CG  ASP A  55      17.839  58.747 101.133  1.00  0.00           C  
ATOM    860  OD1 ASP A  55      17.741  57.499 101.121  1.00  0.00           O  
ATOM    861  OD2 ASP A  55      16.881  59.539 101.015  1.00  0.00           O  
ATOM    862  H   ASP A  55      21.903  59.558 100.445  1.00  0.00           H  
ATOM    863  HA  ASP A  55      20.248  57.642 102.000  1.00  0.00           H  
ATOM    864 1HB  ASP A  55      19.315  59.875 102.212  1.00  0.00           H  
ATOM    865 2HB  ASP A  55      19.364  60.111 100.464  1.00  0.00           H  
ATOM    866  N   PRO A  56      20.324  56.162  99.908  1.00  0.00           N  
ATOM    867  CA  PRO A  56      20.200  55.296  98.741  1.00  0.00           C  
ATOM    868  C   PRO A  56      18.880  55.475  97.986  1.00  0.00           C  
ATOM    869  O   PRO A  56      18.829  55.188  96.793  1.00  0.00           O  
ATOM    870  CB  PRO A  56      20.334  53.863  99.269  1.00  0.00           C  
ATOM    871  CG  PRO A  56      21.104  54.028 100.577  1.00  0.00           C  
ATOM    872  CD  PRO A  56      20.604  55.370 101.096  1.00  0.00           C  
ATOM    873  HA  PRO A  56      21.038  55.491  98.056  1.00  0.00           H  
ATOM    874 1HB  PRO A  56      19.350  53.448  99.485  1.00  0.00           H  
ATOM    875 2HB  PRO A  56      20.870  53.225  98.567  1.00  0.00           H  
ATOM    876 1HG  PRO A  56      20.896  53.219 101.278  1.00  0.00           H  
ATOM    877 2HG  PRO A  56      22.171  54.092 100.366  1.00  0.00           H  
ATOM    878 1HD  PRO A  56      21.375  55.826 101.718  1.00  0.00           H  
ATOM    879 2HD  PRO A  56      19.685  55.233 101.665  1.00  0.00           H  
ATOM    880  N   HIS A  57      17.821  56.010  98.612  1.00  0.00           N  
ATOM    881  CA  HIS A  57      16.564  56.294  97.916  1.00  0.00           C  
ATOM    882  C   HIS A  57      16.718  57.329  96.794  1.00  0.00           C  
ATOM    883  O   HIS A  57      15.897  57.360  95.875  1.00  0.00           O  
ATOM    884  CB  HIS A  57      15.488  56.740  98.911  1.00  0.00           C  
ATOM    885  CG  HIS A  57      15.120  55.679  99.913  1.00  0.00           C  
ATOM    886  ND1 HIS A  57      14.673  54.417  99.607  1.00  0.00           N  
ATOM    887  CD2 HIS A  57      15.151  55.780 101.278  1.00  0.00           C  
ATOM    888  CE1 HIS A  57      14.421  53.774 100.759  1.00  0.00           C  
ATOM    889  NE2 HIS A  57      14.689  54.565 101.806  1.00  0.00           N  
ATOM    890  H   HIS A  57      17.895  56.289  99.579  1.00  0.00           H  
ATOM    891  HA  HIS A  57      16.195  55.383  97.445  1.00  0.00           H  
ATOM    892 1HB  HIS A  57      14.585  56.995  98.357  1.00  0.00           H  
ATOM    893 2HB  HIS A  57      15.815  57.642  99.430  1.00  0.00           H  
ATOM    894  HD1 HIS A  57      14.682  54.007  98.684  1.00  0.00           H  
ATOM    895  HD2 HIS A  57      15.465  56.648 101.839  1.00  0.00           H  
ATOM    896  HE1 HIS A  57      14.095  52.748 100.841  1.00  0.00           H  
ATOM    897  N   LYS A  58      17.801  58.126  96.783  1.00  0.00           N  
ATOM    898  CA  LYS A  58      18.147  58.988  95.636  1.00  0.00           C  
ATOM    899  C   LYS A  58      18.374  58.200  94.345  1.00  0.00           C  
ATOM    900  O   LYS A  58      18.186  58.739  93.255  1.00  0.00           O  
ATOM    901  CB  LYS A  58      19.401  59.814  95.942  1.00  0.00           C  
ATOM    902  CG  LYS A  58      19.143  60.870  97.023  1.00  0.00           C  
ATOM    903  CD  LYS A  58      20.254  61.922  96.994  1.00  0.00           C  
ATOM    904  CE  LYS A  58      20.016  62.964  98.085  1.00  0.00           C  
ATOM    905  NZ  LYS A  58      20.987  64.078  97.968  1.00  0.00           N  
ATOM    906  H   LYS A  58      18.449  58.052  97.555  1.00  0.00           H  
ATOM    907  HA  LYS A  58      17.314  59.667  95.450  1.00  0.00           H  
ATOM    908 1HB  LYS A  58      19.699  60.321  95.024  1.00  0.00           H  
ATOM    909 2HB  LYS A  58      20.216  59.157  96.245  1.00  0.00           H  
ATOM    910 1HG  LYS A  58      18.190  61.363  96.830  1.00  0.00           H  
ATOM    911 2HG  LYS A  58      19.100  60.396  98.004  1.00  0.00           H  
ATOM    912 1HD  LYS A  58      20.250  62.408  96.018  1.00  0.00           H  
ATOM    913 2HD  LYS A  58      21.222  61.443  97.144  1.00  0.00           H  
ATOM    914 1HE  LYS A  58      18.999  63.341  97.988  1.00  0.00           H  
ATOM    915 2HE  LYS A  58      20.097  62.474  99.055  1.00  0.00           H  
ATOM    916 1HZ  LYS A  58      20.845  64.564  97.095  1.00  0.00           H  
ATOM    917 2HZ  LYS A  58      21.935  63.729  97.988  1.00  0.00           H  
ATOM    918 3HZ  LYS A  58      20.854  64.742  98.718  1.00  0.00           H  
ATOM    919  N   PHE A  59      18.739  56.928  94.466  1.00  0.00           N  
ATOM    920  CA  PHE A  59      18.947  56.011  93.355  1.00  0.00           C  
ATOM    921  C   PHE A  59      17.669  55.313  92.885  1.00  0.00           C  
ATOM    922  O   PHE A  59      17.727  54.544  91.935  1.00  0.00           O  
ATOM    923  CB  PHE A  59      20.018  54.996  93.763  1.00  0.00           C  
ATOM    924  CG  PHE A  59      21.361  55.575  94.166  1.00  0.00           C  
ATOM    925  CD1 PHE A  59      21.916  56.661  93.467  1.00  0.00           C  
ATOM    926  CD2 PHE A  59      22.068  55.016  95.242  1.00  0.00           C  
ATOM    927  CE1 PHE A  59      23.147  57.216  93.858  1.00  0.00           C  
ATOM    928  CE2 PHE A  59      23.307  55.553  95.624  1.00  0.00           C  
ATOM    929  CZ  PHE A  59      23.848  56.654  94.937  1.00  0.00           C  
ATOM    930  H   PHE A  59      18.869  56.550  95.393  1.00  0.00           H  
ATOM    931  HA  PHE A  59      19.325  56.580  92.503  1.00  0.00           H  
ATOM    932 1HB  PHE A  59      19.631  54.380  94.574  1.00  0.00           H  
ATOM    933 2HB  PHE A  59      20.178  54.317  92.925  1.00  0.00           H  
ATOM    934  HD1 PHE A  59      21.391  57.059  92.612  1.00  0.00           H  
ATOM    935  HD2 PHE A  59      21.659  54.177  95.785  1.00  0.00           H  
ATOM    936  HE1 PHE A  59      23.562  58.057  93.324  1.00  0.00           H  
ATOM    937  HE2 PHE A  59      23.837  55.120  96.460  1.00  0.00           H  
ATOM    938  HZ  PHE A  59      24.804  57.057  95.239  1.00  0.00           H  
ATOM    939  N   ASN A  60      16.506  55.595  93.484  1.00  0.00           N  
ATOM    940  CA  ASN A  60      15.260  54.920  93.114  1.00  0.00           C  
ATOM    941  C   ASN A  60      14.716  55.338  91.740  1.00  0.00           C  
ATOM    942  O   ASN A  60      13.822  54.672  91.221  1.00  0.00           O  
ATOM    943  CB  ASN A  60      14.192  55.135  94.197  1.00  0.00           C  
ATOM    944  CG  ASN A  60      14.418  54.289  95.436  1.00  0.00           C  
ATOM    945  OD1 ASN A  60      15.357  53.529  95.569  1.00  0.00           O  
ATOM    946  ND2 ASN A  60      13.518  54.357  96.386  1.00  0.00           N  
ATOM    947  H   ASN A  60      16.507  56.184  94.304  1.00  0.00           H  
ATOM    948  HA  ASN A  60      15.455  53.849  93.040  1.00  0.00           H  
ATOM    949 1HB  ASN A  60      14.133  56.187  94.474  1.00  0.00           H  
ATOM    950 2HB  ASN A  60      13.223  54.836  93.798  1.00  0.00           H  
ATOM    951 1HD2 ASN A  60      12.697  54.933  96.262  1.00  0.00           H  
ATOM    952 2HD2 ASN A  60      13.548  53.601  97.055  1.00  0.00           H  
ATOM    953  N   ARG A  61      15.190  56.459  91.178  1.00  0.00           N  
ATOM    954  CA  ARG A  61      14.659  57.028  89.929  1.00  0.00           C  
ATOM    955  C   ARG A  61      15.737  57.544  88.967  1.00  0.00           C  
ATOM    956  O   ARG A  61      15.714  58.733  88.632  1.00  0.00           O  
ATOM    957  CB  ARG A  61      13.589  58.092  90.228  1.00  0.00           C  
ATOM    958  CG  ARG A  61      12.399  57.539  91.018  1.00  0.00           C  
ATOM    959  CD  ARG A  61      11.362  58.637  91.240  1.00  0.00           C  
ATOM    960  NE  ARG A  61      10.259  58.134  92.074  1.00  0.00           N  
ATOM    961  CZ  ARG A  61       8.982  58.441  91.955  1.00  0.00           C  
ATOM    962  NH1 ARG A  61       8.542  59.356  91.144  1.00  0.00           N  
ATOM    963  NH2 ARG A  61       8.086  57.802  92.635  1.00  0.00           N  
ATOM    964  H   ARG A  61      15.939  56.937  91.658  1.00  0.00           H  
ATOM    965  HA  ARG A  61      14.112  56.247  89.399  1.00  0.00           H  
ATOM    966 1HB  ARG A  61      14.044  58.910  90.786  1.00  0.00           H  
ATOM    967 2HB  ARG A  61      13.213  58.481  89.281  1.00  0.00           H  
ATOM    968 1HG  ARG A  61      12.731  57.180  91.991  1.00  0.00           H  
ATOM    969 2HG  ARG A  61      11.947  56.716  90.464  1.00  0.00           H  
ATOM    970 1HD  ARG A  61      11.834  59.482  91.741  1.00  0.00           H  
ATOM    971 2HD  ARG A  61      10.994  58.960  90.266  1.00  0.00           H  
ATOM    972  HE  ARG A  61      10.466  57.343  92.666  1.00  0.00           H  
ATOM    973 1HH1 ARG A  61       7.539  59.461  91.086  1.00  0.00           H  
ATOM    974 2HH1 ARG A  61       9.185  59.821  90.519  1.00  0.00           H  
ATOM    975 1HH2 ARG A  61       8.414  57.196  93.374  1.00  0.00           H  
ATOM    976 2HH2 ARG A  61       7.509  57.256  92.013  1.00  0.00           H  
ATOM    977  N   PRO A  62      16.721  56.723  88.561  1.00  0.00           N  
ATOM    978  CA  PRO A  62      17.725  57.169  87.619  1.00  0.00           C  
ATOM    979  C   PRO A  62      17.092  57.324  86.236  1.00  0.00           C  
ATOM    980  O   PRO A  62      16.218  56.557  85.821  1.00  0.00           O  
ATOM    981  CB  PRO A  62      18.836  56.123  87.661  1.00  0.00           C  
ATOM    982  CG  PRO A  62      18.072  54.836  87.952  1.00  0.00           C  
ATOM    983  CD  PRO A  62      16.887  55.299  88.810  1.00  0.00           C  
ATOM    984  HA  PRO A  62      18.159  58.116  87.973  1.00  0.00           H  
ATOM    985 1HB  PRO A  62      19.388  56.072  86.721  1.00  0.00           H  
ATOM    986 2HB  PRO A  62      19.510  56.342  88.489  1.00  0.00           H  
ATOM    987 1HG  PRO A  62      18.694  54.116  88.483  1.00  0.00           H  
ATOM    988 2HG  PRO A  62      17.725  54.413  87.009  1.00  0.00           H  
ATOM    989 1HD  PRO A  62      17.135  55.158  89.862  1.00  0.00           H  
ATOM    990 2HD  PRO A  62      15.980  54.745  88.570  1.00  0.00           H  
ATOM    991  N   GLN A  63      17.553  58.337  85.523  1.00  0.00           N  
ATOM    992  CA  GLN A  63      17.153  58.617  84.157  1.00  0.00           C  
ATOM    993  C   GLN A  63      18.401  58.733  83.289  1.00  0.00           C  
ATOM    994  O   GLN A  63      19.363  59.403  83.667  1.00  0.00           O  
ATOM    995  CB  GLN A  63      16.278  59.876  84.145  1.00  0.00           C  
ATOM    996  CG  GLN A  63      15.999  60.395  82.730  1.00  0.00           C  
ATOM    997  CD  GLN A  63      15.254  61.720  82.723  1.00  0.00           C  
ATOM    998  OE1 GLN A  63      14.540  62.100  83.647  1.00  0.00           O  
ATOM    999  NE2 GLN A  63      15.420  62.476  81.664  1.00  0.00           N  
ATOM   1000  H   GLN A  63      18.252  58.936  85.938  1.00  0.00           H  
ATOM   1001  HA  GLN A  63      16.541  57.788  83.799  1.00  0.00           H  
ATOM   1002 1HB  GLN A  63      16.780  60.660  84.712  1.00  0.00           H  
ATOM   1003 2HB  GLN A  63      15.332  59.652  84.638  1.00  0.00           H  
ATOM   1004 1HG  GLN A  63      16.940  60.553  82.204  1.00  0.00           H  
ATOM   1005 2HG  GLN A  63      15.421  59.658  82.172  1.00  0.00           H  
ATOM   1006 1HE2 GLN A  63      16.010  62.099  80.936  1.00  0.00           H  
ATOM   1007 2HE2 GLN A  63      14.522  62.803  81.337  1.00  0.00           H  
ATOM   1008  N   PHE A  64      18.343  58.120  82.113  1.00  0.00           N  
ATOM   1009  CA  PHE A  64      19.377  58.170  81.090  1.00  0.00           C  
ATOM   1010  C   PHE A  64      18.752  58.692  79.800  1.00  0.00           C  
ATOM   1011  O   PHE A  64      17.825  58.081  79.277  1.00  0.00           O  
ATOM   1012  CB  PHE A  64      19.991  56.772  80.901  1.00  0.00           C  
ATOM   1013  CG  PHE A  64      20.351  56.074  82.199  1.00  0.00           C  
ATOM   1014  CD1 PHE A  64      21.568  56.365  82.837  1.00  0.00           C  
ATOM   1015  CD2 PHE A  64      19.451  55.168  82.793  1.00  0.00           C  
ATOM   1016  CE1 PHE A  64      21.882  55.764  84.068  1.00  0.00           C  
ATOM   1017  CE2 PHE A  64      19.764  54.567  84.025  1.00  0.00           C  
ATOM   1018  CZ  PHE A  64      20.978  54.871  84.665  1.00  0.00           C  
ATOM   1019  H   PHE A  64      17.517  57.580  81.897  1.00  0.00           H  
ATOM   1020  HA  PHE A  64      20.164  58.848  81.426  1.00  0.00           H  
ATOM   1021 1HB  PHE A  64      20.884  56.863  80.283  1.00  0.00           H  
ATOM   1022 2HB  PHE A  64      19.288  56.142  80.356  1.00  0.00           H  
ATOM   1023  HD1 PHE A  64      22.260  57.057  82.378  1.00  0.00           H  
ATOM   1024  HD2 PHE A  64      18.508  54.951  82.315  1.00  0.00           H  
ATOM   1025  HE1 PHE A  64      22.815  55.997  84.560  1.00  0.00           H  
ATOM   1026  HE2 PHE A  64      19.065  53.884  84.483  1.00  0.00           H  
ATOM   1027  HZ  PHE A  64      21.213  54.427  85.621  1.00  0.00           H  
ATOM   1028  N   THR A  65      19.244  59.811  79.282  1.00  0.00           N  
ATOM   1029  CA  THR A  65      18.891  60.306  77.948  1.00  0.00           C  
ATOM   1030  C   THR A  65      20.100  60.105  77.051  1.00  0.00           C  
ATOM   1031  O   THR A  65      21.160  60.660  77.331  1.00  0.00           O  
ATOM   1032  CB  THR A  65      18.474  61.781  77.968  1.00  0.00           C  
ATOM   1033  OG1 THR A  65      17.496  62.052  78.956  1.00  0.00           O  
ATOM   1034  CG2 THR A  65      17.878  62.225  76.636  1.00  0.00           C  
ATOM   1035  H   THR A  65      19.980  60.290  79.781  1.00  0.00           H  
ATOM   1036  HA  THR A  65      18.044  59.729  77.578  1.00  0.00           H  
ATOM   1037  HB  THR A  65      19.351  62.397  78.169  1.00  0.00           H  
ATOM   1038  HG1 THR A  65      16.749  61.496  78.721  1.00  0.00           H  
ATOM   1039 1HG2 THR A  65      18.592  62.057  75.830  1.00  0.00           H  
ATOM   1040 2HG2 THR A  65      16.969  61.662  76.426  1.00  0.00           H  
ATOM   1041 3HG2 THR A  65      17.656  63.292  76.666  1.00  0.00           H  
ATOM   1042  N   ILE A  66      19.953  59.288  76.015  1.00  0.00           N  
ATOM   1043  CA  ILE A  66      20.994  58.941  75.054  1.00  0.00           C  
ATOM   1044  C   ILE A  66      20.696  59.705  73.768  1.00  0.00           C  
ATOM   1045  O   ILE A  66      19.643  59.493  73.167  1.00  0.00           O  
ATOM   1046  CB  ILE A  66      21.046  57.427  74.781  1.00  0.00           C  
ATOM   1047  CG1 ILE A  66      21.182  56.652  76.095  1.00  0.00           C  
ATOM   1048  CG2 ILE A  66      22.195  57.094  73.842  1.00  0.00           C  
ATOM   1049  CD1 ILE A  66      19.861  56.360  76.772  1.00  0.00           C  
ATOM   1050  H   ILE A  66      19.035  58.907  75.838  1.00  0.00           H  
ATOM   1051  HA  ILE A  66      21.957  59.240  75.465  1.00  0.00           H  
ATOM   1052  HB  ILE A  66      20.110  57.107  74.323  1.00  0.00           H  
ATOM   1053 1HG1 ILE A  66      21.686  55.705  75.908  1.00  0.00           H  
ATOM   1054 2HG1 ILE A  66      21.801  57.220  76.790  1.00  0.00           H  
ATOM   1055 1HG2 ILE A  66      22.217  56.020  73.661  1.00  0.00           H  
ATOM   1056 2HG2 ILE A  66      22.056  57.618  72.897  1.00  0.00           H  
ATOM   1057 3HG2 ILE A  66      23.137  57.405  74.295  1.00  0.00           H  
ATOM   1058 1HD1 ILE A  66      20.040  55.810  77.696  1.00  0.00           H  
ATOM   1059 2HD1 ILE A  66      19.355  57.298  77.001  1.00  0.00           H  
ATOM   1060 3HD1 ILE A  66      19.238  55.763  76.109  1.00  0.00           H  
ATOM   1061  N   GLU A  67      21.611  60.574  73.356  1.00  0.00           N  
ATOM   1062  CA  GLU A  67      21.503  61.401  72.156  1.00  0.00           C  
ATOM   1063  C   GLU A  67      22.654  61.098  71.189  1.00  0.00           C  
ATOM   1064  O   GLU A  67      23.807  60.967  71.601  1.00  0.00           O  
ATOM   1065  CB  GLU A  67      21.505  62.886  72.528  1.00  0.00           C  
ATOM   1066  CG  GLU A  67      20.262  63.348  73.274  1.00  0.00           C  
ATOM   1067  CD  GLU A  67      20.261  64.826  73.549  1.00  0.00           C  
ATOM   1068  OE1 GLU A  67      21.315  65.417  73.526  1.00  0.00           O  
ATOM   1069  OE2 GLU A  67      19.205  65.366  73.782  1.00  0.00           O  
ATOM   1070  H   GLU A  67      22.440  60.711  73.917  1.00  0.00           H  
ATOM   1071  HA  GLU A  67      20.561  61.167  71.658  1.00  0.00           H  
ATOM   1072 1HB  GLU A  67      22.371  63.103  73.153  1.00  0.00           H  
ATOM   1073 2HB  GLU A  67      21.595  63.487  71.623  1.00  0.00           H  
ATOM   1074 1HG  GLU A  67      19.381  63.101  72.682  1.00  0.00           H  
ATOM   1075 2HG  GLU A  67      20.195  62.808  74.217  1.00  0.00           H  
ATOM   1076  N   TRP A  68      22.328  60.988  69.905  1.00  0.00           N  
ATOM   1077  CA  TRP A  68      23.326  60.702  68.883  1.00  0.00           C  
ATOM   1078  C   TRP A  68      23.451  61.856  67.896  1.00  0.00           C  
ATOM   1079  O   TRP A  68      22.457  62.310  67.329  1.00  0.00           O  
ATOM   1080  CB  TRP A  68      22.968  59.419  68.131  1.00  0.00           C  
ATOM   1081  CG  TRP A  68      22.857  58.216  69.018  1.00  0.00           C  
ATOM   1082  CD1 TRP A  68      23.875  57.406  69.423  1.00  0.00           C  
ATOM   1083  CD2 TRP A  68      21.654  57.678  69.617  1.00  0.00           C  
ATOM   1084  NE1 TRP A  68      23.392  56.406  70.229  1.00  0.00           N  
ATOM   1085  CE2 TRP A  68      22.034  56.557  70.360  1.00  0.00           C  
ATOM   1086  CE3 TRP A  68      20.305  58.053  69.584  1.00  0.00           C  
ATOM   1087  CZ2 TRP A  68      21.114  55.799  71.067  1.00  0.00           C  
ATOM   1088  CZ3 TRP A  68      19.383  57.294  70.294  1.00  0.00           C  
ATOM   1089  CH2 TRP A  68      19.778  56.196  71.017  1.00  0.00           C  
ATOM   1090  H   TRP A  68      21.363  61.106  69.631  1.00  0.00           H  
ATOM   1091  HA  TRP A  68      24.291  60.579  69.376  1.00  0.00           H  
ATOM   1092 1HB  TRP A  68      22.016  59.554  67.616  1.00  0.00           H  
ATOM   1093 2HB  TRP A  68      23.724  59.217  67.372  1.00  0.00           H  
ATOM   1094  HD1 TRP A  68      24.920  57.535  69.148  1.00  0.00           H  
ATOM   1095  HE1 TRP A  68      23.943  55.676  70.657  1.00  0.00           H  
ATOM   1096  HE3 TRP A  68      19.986  58.925  69.013  1.00  0.00           H  
ATOM   1097  HZ2 TRP A  68      21.408  54.923  71.647  1.00  0.00           H  
ATOM   1098  HZ3 TRP A  68      18.334  57.591  70.262  1.00  0.00           H  
ATOM   1099  HH2 TRP A  68      19.029  55.623  71.563  1.00  0.00           H  
ATOM   1100  N   LYS A  69      24.678  62.326  67.696  1.00  0.00           N  
ATOM   1101  CA  LYS A  69      24.962  63.302  66.650  1.00  0.00           C  
ATOM   1102  C   LYS A  69      25.434  62.620  65.374  1.00  0.00           C  
ATOM   1103  O   LYS A  69      26.610  62.694  65.016  1.00  0.00           O  
ATOM   1104  CB  LYS A  69      26.010  64.309  67.128  1.00  0.00           C  
ATOM   1105  CG  LYS A  69      25.549  65.203  68.270  1.00  0.00           C  
ATOM   1106  CD  LYS A  69      26.657  66.145  68.717  1.00  0.00           C  
ATOM   1107  CE  LYS A  69      26.194  67.049  69.850  1.00  0.00           C  
ATOM   1108  NZ  LYS A  69      27.288  67.930  70.342  1.00  0.00           N  
ATOM   1109  H   LYS A  69      25.432  62.000  68.282  1.00  0.00           H  
ATOM   1110  HA  LYS A  69      24.038  63.834  66.423  1.00  0.00           H  
ATOM   1111 1HB  LYS A  69      26.902  63.775  67.460  1.00  0.00           H  
ATOM   1112 2HB  LYS A  69      26.304  64.950  66.297  1.00  0.00           H  
ATOM   1113 1HG  LYS A  69      24.692  65.794  67.945  1.00  0.00           H  
ATOM   1114 2HG  LYS A  69      25.245  64.587  69.115  1.00  0.00           H  
ATOM   1115 1HD  LYS A  69      27.515  65.562  69.055  1.00  0.00           H  
ATOM   1116 2HD  LYS A  69      26.970  66.764  67.876  1.00  0.00           H  
ATOM   1117 1HE  LYS A  69      25.371  67.671  69.504  1.00  0.00           H  
ATOM   1118 2HE  LYS A  69      25.836  66.438  70.679  1.00  0.00           H  
ATOM   1119 1HZ  LYS A  69      26.941  68.511  71.092  1.00  0.00           H  
ATOM   1120 2HZ  LYS A  69      28.051  67.361  70.683  1.00  0.00           H  
ATOM   1121 3HZ  LYS A  69      27.616  68.515  69.587  1.00  0.00           H  
ATOM   1122  N   ASP A  70      24.502  61.992  64.656  1.00  0.00           N  
ATOM   1123  CA  ASP A  70      24.853  61.255  63.450  1.00  0.00           C  
ATOM   1124  C   ASP A  70      24.339  61.962  62.202  1.00  0.00           C  
ATOM   1125  O   ASP A  70      23.157  61.871  61.869  1.00  0.00           O  
ATOM   1126  CB  ASP A  70      24.290  59.833  63.507  1.00  0.00           C  
ATOM   1127  CG  ASP A  70      24.802  58.946  62.380  1.00  0.00           C  
ATOM   1128  OD1 ASP A  70      25.598  59.412  61.599  1.00  0.00           O  
ATOM   1129  OD2 ASP A  70      24.394  57.812  62.311  1.00  0.00           O  
ATOM   1130  H   ASP A  70      23.547  61.975  64.984  1.00  0.00           H  
ATOM   1131  HA  ASP A  70      25.941  61.195  63.384  1.00  0.00           H  
ATOM   1132 1HB  ASP A  70      24.555  59.374  64.459  1.00  0.00           H  
ATOM   1133 2HB  ASP A  70      23.201  59.870  63.452  1.00  0.00           H  
ATOM   1134  N   ASP A  71      25.231  62.667  61.517  1.00  0.00           N  
ATOM   1135  CA  ASP A  71      24.884  63.330  60.228  1.00  0.00           C  
ATOM   1136  C   ASP A  71      24.232  62.308  59.295  1.00  0.00           C  
ATOM   1137  O   ASP A  71      24.877  61.403  58.804  1.00  0.00           O  
ATOM   1138  CB  ASP A  71      26.160  63.881  59.582  1.00  0.00           C  
ATOM   1139  CG  ASP A  71      25.862  64.329  58.152  1.00  0.00           C  
ATOM   1140  OD1 ASP A  71      24.712  64.620  57.869  1.00  0.00           O  
ATOM   1141  OD2 ASP A  71      26.790  64.375  57.361  1.00  0.00           O  
ATOM   1142  H   ASP A  71      26.171  62.757  61.879  1.00  0.00           H  
ATOM   1143  HA  ASP A  71      24.183  64.139  60.432  1.00  0.00           H  
ATOM   1144 1HB  ASP A  71      26.518  64.724  60.157  1.00  0.00           H  
ATOM   1145 2HB  ASP A  71      26.916  63.111  59.566  1.00  0.00           H  
ATOM   1146  N   LYS A  72      22.955  62.438  59.052  1.00  0.00           N  
ATOM   1147  CA  LYS A  72      22.304  61.568  58.029  1.00  0.00           C  
ATOM   1148  C   LYS A  72      22.087  62.356  56.736  1.00  0.00           C  
ATOM   1149  O   LYS A  72      21.336  61.950  55.871  1.00  0.00           O  
ATOM   1150  CB  LYS A  72      20.970  61.018  58.536  1.00  0.00           C  
ATOM   1151  CG  LYS A  72      21.086  60.104  59.750  1.00  0.00           C  
ATOM   1152  CD  LYS A  72      21.834  58.824  59.407  1.00  0.00           C  
ATOM   1153  CE  LYS A  72      21.835  57.853  60.578  1.00  0.00           C  
ATOM   1154  NZ  LYS A  72      22.633  56.631  60.287  1.00  0.00           N  
ATOM   1155  H   LYS A  72      22.424  63.104  59.543  1.00  0.00           H  
ATOM   1156  HA  LYS A  72      22.964  60.725  57.821  1.00  0.00           H  
ATOM   1157 1HB  LYS A  72      20.313  61.846  58.803  1.00  0.00           H  
ATOM   1158 2HB  LYS A  72      20.481  60.457  57.741  1.00  0.00           H  
ATOM   1159 1HG  LYS A  72      21.619  60.624  60.547  1.00  0.00           H  
ATOM   1160 2HG  LYS A  72      20.090  59.848  60.109  1.00  0.00           H  
ATOM   1161 1HD  LYS A  72      21.362  58.345  58.549  1.00  0.00           H  
ATOM   1162 2HD  LYS A  72      22.865  59.065  59.146  1.00  0.00           H  
ATOM   1163 1HE  LYS A  72      22.250  58.344  61.457  1.00  0.00           H  
ATOM   1164 2HE  LYS A  72      20.810  57.556  60.805  1.00  0.00           H  
ATOM   1165 1HZ  LYS A  72      22.607  56.014  61.087  1.00  0.00           H  
ATOM   1166 2HZ  LYS A  72      22.244  56.158  59.484  1.00  0.00           H  
ATOM   1167 3HZ  LYS A  72      23.589  56.892  60.094  1.00  0.00           H  
ATOM   1168  N   ASP A  73      22.741  63.474  56.592  1.00  0.00           N  
ATOM   1169  CA  ASP A  73      22.573  64.281  55.351  1.00  0.00           C  
ATOM   1170  C   ASP A  73      23.916  64.383  54.626  1.00  0.00           C  
ATOM   1171  O   ASP A  73      23.999  64.881  53.520  1.00  0.00           O  
ATOM   1172  CB  ASP A  73      22.083  65.684  55.715  1.00  0.00           C  
ATOM   1173  CG  ASP A  73      21.643  66.414  54.446  1.00  0.00           C  
ATOM   1174  OD1 ASP A  73      21.139  65.755  53.552  1.00  0.00           O  
ATOM   1175  OD2 ASP A  73      21.819  67.621  54.389  1.00  0.00           O  
ATOM   1176  H   ASP A  73      23.343  63.781  57.299  1.00  0.00           H  
ATOM   1177  HA  ASP A  73      21.849  63.780  54.708  1.00  0.00           H  
ATOM   1178 1HB  ASP A  73      21.248  65.609  56.399  1.00  0.00           H  
ATOM   1179 2HB  ASP A  73      22.884  66.233  56.186  1.00  0.00           H  
ATOM   1180  N   GLY A  74      24.970  63.917  55.239  1.00  0.00           N  
ATOM   1181  CA  GLY A  74      26.305  63.989  54.582  1.00  0.00           C  
ATOM   1182  C   GLY A  74      26.727  65.454  54.454  1.00  0.00           C  
ATOM   1183  O   GLY A  74      27.420  65.832  53.531  1.00  0.00           O  
ATOM   1184  H   GLY A  74      24.883  63.520  56.131  1.00  0.00           H  
ATOM   1185 1HA  GLY A  74      27.031  63.429  55.172  1.00  0.00           H  
ATOM   1186 2HA  GLY A  74      26.254  63.517  53.602  1.00  0.00           H  
ATOM   1187  N   ASP A  75      26.315  66.280  55.376  1.00  0.00           N  
ATOM   1188  CA  ASP A  75      26.689  67.719  55.310  1.00  0.00           C  
ATOM   1189  C   ASP A  75      27.638  68.054  56.464  1.00  0.00           C  
ATOM   1190  O   ASP A  75      28.592  68.790  56.302  1.00  0.00           O  
ATOM   1191  CB  ASP A  75      25.427  68.580  55.414  1.00  0.00           C  
ATOM   1192  CG  ASP A  75      24.876  68.509  56.839  1.00  0.00           C  
ATOM   1193  OD1 ASP A  75      24.224  67.526  57.154  1.00  0.00           O  
ATOM   1194  OD2 ASP A  75      25.113  69.439  57.591  1.00  0.00           O  
ATOM   1195  H   ASP A  75      25.757  65.953  56.114  1.00  0.00           H  
ATOM   1196  HA  ASP A  75      27.194  67.902  54.361  1.00  0.00           H  
ATOM   1197 1HB  ASP A  75      25.669  69.604  55.171  1.00  0.00           H  
ATOM   1198 2HB  ASP A  75      24.683  68.211  54.724  1.00  0.00           H  
ATOM   1199  N   GLY A  76      27.384  67.522  57.628  1.00  0.00           N  
ATOM   1200  CA  GLY A  76      28.273  67.812  58.791  1.00  0.00           C  
ATOM   1201  C   GLY A  76      27.449  68.398  59.937  1.00  0.00           C  
ATOM   1202  O   GLY A  76      27.980  68.814  60.947  1.00  0.00           O  
ATOM   1203  H   GLY A  76      26.610  66.931  57.739  1.00  0.00           H  
ATOM   1204 1HA  GLY A  76      28.767  66.893  59.108  1.00  0.00           H  
ATOM   1205 2HA  GLY A  76      29.054  68.508  58.487  1.00  0.00           H  
ATOM   1206  N   TYR A  77      26.153  68.437  59.789  1.00  0.00           N  
ATOM   1207  CA  TYR A  77      25.295  68.998  60.871  1.00  0.00           C  
ATOM   1208  C   TYR A  77      24.060  68.112  61.044  1.00  0.00           C  
ATOM   1209  O   TYR A  77      23.535  67.576  60.088  1.00  0.00           O  
ATOM   1210  CB  TYR A  77      24.851  70.411  60.490  1.00  0.00           C  
ATOM   1211  CG  TYR A  77      25.989  71.380  60.712  1.00  0.00           C  
ATOM   1212  CD1 TYR A  77      27.129  71.320  59.900  1.00  0.00           C  
ATOM   1213  CD2 TYR A  77      25.901  72.342  61.724  1.00  0.00           C  
ATOM   1214  CE1 TYR A  77      28.180  72.221  60.104  1.00  0.00           C  
ATOM   1215  CE2 TYR A  77      26.953  73.243  61.928  1.00  0.00           C  
ATOM   1216  CZ  TYR A  77      28.092  73.182  61.116  1.00  0.00           C  
ATOM   1217  OH  TYR A  77      29.128  74.071  61.315  1.00  0.00           O  
ATOM   1218  H   TYR A  77      25.744  68.098  58.968  1.00  0.00           H  
ATOM   1219  HA  TYR A  77      25.866  68.998  61.800  1.00  0.00           H  
ATOM   1220 1HB  TYR A  77      24.562  70.429  59.450  1.00  0.00           H  
ATOM   1221 2HB  TYR A  77      24.011  70.701  61.102  1.00  0.00           H  
ATOM   1222  HD1 TYR A  77      27.197  70.577  59.119  1.00  0.00           H  
ATOM   1223  HD2 TYR A  77      25.022  72.390  62.349  1.00  0.00           H  
ATOM   1224  HE1 TYR A  77      29.060  72.173  59.478  1.00  0.00           H  
ATOM   1225  HE2 TYR A  77      26.885  73.986  62.709  1.00  0.00           H  
ATOM   1226  HH  TYR A  77      29.814  73.878  60.672  1.00  0.00           H  
ATOM   1227  N   ILE A  78      23.588  67.962  62.251  1.00  0.00           N  
ATOM   1228  CA  ILE A  78      22.382  67.117  62.485  1.00  0.00           C  
ATOM   1229  C   ILE A  78      21.225  68.015  62.932  1.00  0.00           C  
ATOM   1230  O   ILE A  78      21.347  68.776  63.871  1.00  0.00           O  
ATOM   1231  CB  ILE A  78      22.637  66.032  63.547  1.00  0.00           C  
ATOM   1232  CG1 ILE A  78      23.894  65.230  63.200  1.00  0.00           C  
ATOM   1233  CG2 ILE A  78      21.432  65.113  63.668  1.00  0.00           C  
ATOM   1234  CD1 ILE A  78      25.168  65.818  63.762  1.00  0.00           C  
ATOM   1235  H   ILE A  78      24.025  68.408  63.007  1.00  0.00           H  
ATOM   1236  HA  ILE A  78      22.122  66.618  61.551  1.00  0.00           H  
ATOM   1237  HB  ILE A  78      22.821  66.505  64.512  1.00  0.00           H  
ATOM   1238 1HG1 ILE A  78      23.792  64.213  63.578  1.00  0.00           H  
ATOM   1239 2HG1 ILE A  78      23.997  65.167  62.117  1.00  0.00           H  
ATOM   1240 1HG2 ILE A  78      21.629  64.352  64.423  1.00  0.00           H  
ATOM   1241 2HG2 ILE A  78      20.559  65.695  63.960  1.00  0.00           H  
ATOM   1242 3HG2 ILE A  78      21.243  64.631  62.709  1.00  0.00           H  
ATOM   1243 1HD1 ILE A  78      26.015  65.195  63.474  1.00  0.00           H  
ATOM   1244 2HD1 ILE A  78      25.308  66.825  63.369  1.00  0.00           H  
ATOM   1245 3HD1 ILE A  78      25.102  65.859  64.849  1.00  0.00           H  
ATOM   1246  N   SER A  79      20.107  67.936  62.265  1.00  0.00           N  
ATOM   1247  CA  SER A  79      18.948  68.790  62.653  1.00  0.00           C  
ATOM   1248  C   SER A  79      18.147  68.101  63.761  1.00  0.00           C  
ATOM   1249  O   SER A  79      18.459  67.002  64.174  1.00  0.00           O  
ATOM   1250  CB  SER A  79      18.052  69.059  61.460  1.00  0.00           C  
ATOM   1251  OG  SER A  79      18.751  69.726  60.446  1.00  0.00           O  
ATOM   1252  H   SER A  79      20.031  67.318  61.508  1.00  0.00           H  
ATOM   1253  HA  SER A  79      19.329  69.744  63.021  1.00  0.00           H  
ATOM   1254 1HB  SER A  79      17.663  68.115  61.077  1.00  0.00           H  
ATOM   1255 2HB  SER A  79      17.200  69.660  61.775  1.00  0.00           H  
ATOM   1256  HG  SER A  79      19.383  69.093  60.099  1.00  0.00           H  
ATOM   1257  N   ALA A  80      17.121  68.744  64.247  1.00  0.00           N  
ATOM   1258  CA  ALA A  80      16.299  68.135  65.331  1.00  0.00           C  
ATOM   1259  C   ALA A  80      15.805  66.754  64.892  1.00  0.00           C  
ATOM   1260  O   ALA A  80      16.310  65.737  65.326  1.00  0.00           O  
ATOM   1261  CB  ALA A  80      15.097  69.034  65.626  1.00  0.00           C  
ATOM   1262  H   ALA A  80      16.890  69.633  63.901  1.00  0.00           H  
ATOM   1263  HA  ALA A  80      16.932  68.019  66.212  1.00  0.00           H  
ATOM   1264 1HB  ALA A  80      15.238  69.991  65.146  1.00  0.00           H  
ATOM   1265 2HB  ALA A  80      14.199  68.571  65.247  1.00  0.00           H  
ATOM   1266 3HB  ALA A  80      15.008  69.176  66.693  1.00  0.00           H  
ATOM   1267  N   ALA A  81      14.818  66.707  64.038  1.00  0.00           N  
ATOM   1268  CA  ALA A  81      14.295  65.391  63.579  1.00  0.00           C  
ATOM   1269  C   ALA A  81      15.451  64.550  63.037  1.00  0.00           C  
ATOM   1270  O   ALA A  81      15.363  63.341  62.945  1.00  0.00           O  
ATOM   1271  CB  ALA A  81      13.259  65.607  62.474  1.00  0.00           C  
ATOM   1272  H   ALA A  81      14.424  67.538  63.701  1.00  0.00           H  
ATOM   1273  HA  ALA A  81      13.853  64.884  64.436  1.00  0.00           H  
ATOM   1274 1HB  ALA A  81      13.281  66.641  62.157  1.00  0.00           H  
ATOM   1275 2HB  ALA A  81      13.489  64.969  61.634  1.00  0.00           H  
ATOM   1276 3HB  ALA A  81      12.276  65.369  62.851  1.00  0.00           H  
ATOM   1277  N   GLU A  82      16.535  65.181  62.682  1.00  0.00           N  
ATOM   1278  CA  GLU A  82      17.701  64.421  62.153  1.00  0.00           C  
ATOM   1279  C   GLU A  82      18.446  63.776  63.322  1.00  0.00           C  
ATOM   1280  O   GLU A  82      19.166  62.812  63.157  1.00  0.00           O  
ATOM   1281  CB  GLU A  82      18.636  65.379  61.415  1.00  0.00           C  
ATOM   1282  CG  GLU A  82      19.319  64.646  60.262  1.00  0.00           C  
ATOM   1283  CD  GLU A  82      20.033  65.659  59.364  1.00  0.00           C  
ATOM   1284  OE1 GLU A  82      20.550  66.631  59.894  1.00  0.00           O  
ATOM   1285  OE2 GLU A  82      20.053  65.447  58.160  1.00  0.00           O  
ATOM   1286  H   GLU A  82      16.584  66.155  62.769  1.00  0.00           H  
ATOM   1287  HA  GLU A  82      17.332  63.647  61.480  1.00  0.00           H  
ATOM   1288 1HB  GLU A  82      18.066  66.211  61.028  1.00  0.00           H  
ATOM   1289 2HB  GLU A  82      19.386  65.746  62.101  1.00  0.00           H  
ATOM   1290 1HG  GLU A  82      20.039  63.945  60.659  1.00  0.00           H  
ATOM   1291 2HG  GLU A  82      18.578  64.115  59.684  1.00  0.00           H  
ATOM   1292  N   LYS A  83      18.224  64.279  64.533  1.00  0.00           N  
ATOM   1293  CA  LYS A  83      18.998  63.882  65.701  1.00  0.00           C  
ATOM   1294  C   LYS A  83      18.306  62.760  66.465  1.00  0.00           C  
ATOM   1295  O   LYS A  83      17.094  62.798  66.680  1.00  0.00           O  
ATOM   1296  CB  LYS A  83      19.231  65.080  66.623  1.00  0.00           C  
ATOM   1297  CG  LYS A  83      20.002  64.756  67.895  1.00  0.00           C  
ATOM   1298  CD  LYS A  83      20.212  65.998  68.746  1.00  0.00           C  
ATOM   1299  CE  LYS A  83      20.767  65.643  70.118  1.00  0.00           C  
ATOM   1300  NZ  LYS A  83      20.904  66.842  70.990  1.00  0.00           N  
ATOM   1301  H   LYS A  83      17.484  64.958  64.639  1.00  0.00           H  
ATOM   1302  HA  LYS A  83      19.962  63.506  65.358  1.00  0.00           H  
ATOM   1303 1HB  LYS A  83      19.782  65.852  66.084  1.00  0.00           H  
ATOM   1304 2HB  LYS A  83      18.270  65.506  66.914  1.00  0.00           H  
ATOM   1305 1HG  LYS A  83      19.451  64.015  68.476  1.00  0.00           H  
ATOM   1306 2HG  LYS A  83      20.974  64.337  67.633  1.00  0.00           H  
ATOM   1307 1HD  LYS A  83      20.909  66.671  68.245  1.00  0.00           H  
ATOM   1308 2HD  LYS A  83      19.262  66.517  68.873  1.00  0.00           H  
ATOM   1309 1HE  LYS A  83      20.105  64.929  70.604  1.00  0.00           H  
ATOM   1310 2HE  LYS A  83      21.747  65.179  70.005  1.00  0.00           H  
ATOM   1311 1HZ  LYS A  83      21.275  66.564  71.888  1.00  0.00           H  
ATOM   1312 2HZ  LYS A  83      21.532  67.504  70.557  1.00  0.00           H  
ATOM   1313 3HZ  LYS A  83      19.998  67.270  71.119  1.00  0.00           H  
ATOM   1314  N   GLY A  84      19.083  61.762  66.875  1.00  0.00           N  
ATOM   1315  CA  GLY A  84      18.537  60.604  67.573  1.00  0.00           C  
ATOM   1316  C   GLY A  84      18.509  60.834  69.079  1.00  0.00           C  
ATOM   1317  O   GLY A  84      19.474  61.328  69.660  1.00  0.00           O  
ATOM   1318  H   GLY A  84      20.076  61.807  66.696  1.00  0.00           H  
ATOM   1319 1HA  GLY A  84      17.529  60.404  67.213  1.00  0.00           H  
ATOM   1320 2HA  GLY A  84      19.141  59.727  67.347  1.00  0.00           H  
ATOM   1321  N   ARG A  85      17.395  60.472  69.706  1.00  0.00           N  
ATOM   1322  CA  ARG A  85      17.254  60.596  71.154  1.00  0.00           C  
ATOM   1323  C   ARG A  85      16.354  59.503  71.712  1.00  0.00           C  
ATOM   1324  O   ARG A  85      15.204  59.368  71.293  1.00  0.00           O  
ATOM   1325  CB  ARG A  85      16.725  61.998  71.473  1.00  0.00           C  
ATOM   1326  CG  ARG A  85      16.457  62.204  72.967  1.00  0.00           C  
ATOM   1327  CD  ARG A  85      16.140  63.675  73.201  1.00  0.00           C  
ATOM   1328  NE  ARG A  85      15.555  63.883  74.533  1.00  0.00           N  
ATOM   1329  CZ  ARG A  85      15.675  64.973  75.258  1.00  0.00           C  
ATOM   1330  NH1 ARG A  85      16.446  65.959  74.907  1.00  0.00           N  
ATOM   1331  NH2 ARG A  85      15.007  65.082  76.373  1.00  0.00           N  
ATOM   1332  H   ARG A  85      16.625  60.101  69.167  1.00  0.00           H  
ATOM   1333  HA  ARG A  85      18.241  60.499  71.607  1.00  0.00           H  
ATOM   1334 1HB  ARG A  85      17.457  62.733  71.136  1.00  0.00           H  
ATOM   1335 2HB  ARG A  85      15.800  62.163  70.920  1.00  0.00           H  
ATOM   1336 1HG  ARG A  85      17.329  61.913  73.556  1.00  0.00           H  
ATOM   1337 2HG  ARG A  85      15.600  61.607  73.274  1.00  0.00           H  
ATOM   1338 1HD  ARG A  85      17.053  64.253  73.057  1.00  0.00           H  
ATOM   1339 2HD  ARG A  85      15.415  64.000  72.454  1.00  0.00           H  
ATOM   1340  HE  ARG A  85      14.851  63.212  74.807  1.00  0.00           H  
ATOM   1341 1HH1 ARG A  85      16.611  66.755  75.507  1.00  0.00           H  
ATOM   1342 2HH1 ARG A  85      17.234  65.704  74.329  1.00  0.00           H  
ATOM   1343 1HH2 ARG A  85      14.388  64.326  76.630  1.00  0.00           H  
ATOM   1344 2HH2 ARG A  85      15.047  65.946  76.897  1.00  0.00           H  
ATOM   1345  N   VAL A  86      16.855  58.779  72.707  1.00  0.00           N  
ATOM   1346  CA  VAL A  86      16.071  57.839  73.517  1.00  0.00           C  
ATOM   1347  C   VAL A  86      16.245  58.156  74.987  1.00  0.00           C  
ATOM   1348  O   VAL A  86      17.350  58.393  75.468  1.00  0.00           O  
ATOM   1349  CB  VAL A  86      16.510  56.386  73.251  1.00  0.00           C  
ATOM   1350  CG1 VAL A  86      15.851  55.441  74.244  1.00  0.00           C  
ATOM   1351  CG2 VAL A  86      16.162  55.995  71.822  1.00  0.00           C  
ATOM   1352  H   VAL A  86      17.810  58.961  72.981  1.00  0.00           H  
ATOM   1353  HA  VAL A  86      15.021  57.938  73.242  1.00  0.00           H  
ATOM   1354  HB  VAL A  86      17.586  56.309  73.398  1.00  0.00           H  
ATOM   1355 1HG1 VAL A  86      16.173  54.419  74.042  1.00  0.00           H  
ATOM   1356 2HG1 VAL A  86      16.143  55.719  75.258  1.00  0.00           H  
ATOM   1357 3HG1 VAL A  86      14.768  55.506  74.147  1.00  0.00           H  
ATOM   1358 1HG2 VAL A  86      16.476  54.966  71.642  1.00  0.00           H  
ATOM   1359 2HG2 VAL A  86      15.086  56.078  71.674  1.00  0.00           H  
ATOM   1360 3HG2 VAL A  86      16.677  56.658  71.128  1.00  0.00           H  
ATOM   1361  N   GLU A  87      15.140  58.131  75.714  1.00  0.00           N  
ATOM   1362  CA  GLU A  87      15.116  58.305  77.156  1.00  0.00           C  
ATOM   1363  C   GLU A  87      14.723  56.997  77.844  1.00  0.00           C  
ATOM   1364  O   GLU A  87      13.730  56.363  77.489  1.00  0.00           O  
ATOM   1365  CB  GLU A  87      14.179  59.463  77.493  1.00  0.00           C  
ATOM   1366  CG  GLU A  87      14.280  59.903  78.955  1.00  0.00           C  
ATOM   1367  CD  GLU A  87      13.357  61.090  79.251  1.00  0.00           C  
ATOM   1368  OE1 GLU A  87      13.251  61.509  80.424  1.00  0.00           O  
ATOM   1369  OE2 GLU A  87      12.664  61.613  78.357  1.00  0.00           O  
ATOM   1370  H   GLU A  87      14.268  57.915  75.251  1.00  0.00           H  
ATOM   1371  HA  GLU A  87      16.116  58.584  77.487  1.00  0.00           H  
ATOM   1372 1HB  GLU A  87      14.441  60.313  76.861  1.00  0.00           H  
ATOM   1373 2HB  GLU A  87      13.152  59.167  77.276  1.00  0.00           H  
ATOM   1374 1HG  GLU A  87      15.309  60.186  79.173  1.00  0.00           H  
ATOM   1375 2HG  GLU A  87      14.014  59.069  79.604  1.00  0.00           H  
ATOM   1376  N   VAL A  88      15.498  56.620  78.858  1.00  0.00           N  
ATOM   1377  CA  VAL A  88      15.264  55.490  79.757  1.00  0.00           C  
ATOM   1378  C   VAL A  88      15.044  56.051  81.157  1.00  0.00           C  
ATOM   1379  O   VAL A  88      15.976  56.559  81.782  1.00  0.00           O  
ATOM   1380  CB  VAL A  88      16.450  54.504  79.741  1.00  0.00           C  
ATOM   1381  CG1 VAL A  88      16.150  53.269  80.600  1.00  0.00           C  
ATOM   1382  CG2 VAL A  88      16.803  54.037  78.323  1.00  0.00           C  
ATOM   1383  H   VAL A  88      16.318  57.180  79.042  1.00  0.00           H  
ATOM   1384  HA  VAL A  88      14.382  54.949  79.410  1.00  0.00           H  
ATOM   1385  HB  VAL A  88      17.332  54.995  80.153  1.00  0.00           H  
ATOM   1386 1HG1 VAL A  88      15.949  53.558  81.632  1.00  0.00           H  
ATOM   1387 2HG1 VAL A  88      15.289  52.735  80.199  1.00  0.00           H  
ATOM   1388 3HG1 VAL A  88      17.013  52.603  80.598  1.00  0.00           H  
ATOM   1389 1HG2 VAL A  88      15.921  53.623  77.832  1.00  0.00           H  
ATOM   1390 2HG2 VAL A  88      17.587  53.281  78.360  1.00  0.00           H  
ATOM   1391 3HG2 VAL A  88      17.169  54.879  77.735  1.00  0.00           H  
ATOM   1392  N   ARG A  89      13.815  55.968  81.664  1.00  0.00           N  
ATOM   1393  CA  ARG A  89      13.469  56.336  83.044  1.00  0.00           C  
ATOM   1394  C   ARG A  89      13.221  55.066  83.835  1.00  0.00           C  
ATOM   1395  O   ARG A  89      12.367  54.266  83.455  1.00  0.00           O  
ATOM   1396  CB  ARG A  89      12.229  57.239  83.087  1.00  0.00           C  
ATOM   1397  CG  ARG A  89      12.344  58.520  82.253  1.00  0.00           C  
ATOM   1398  CD  ARG A  89      11.003  59.261  82.281  1.00  0.00           C  
ATOM   1399  NE  ARG A  89      10.995  60.394  81.343  1.00  0.00           N  
ATOM   1400  CZ  ARG A  89      10.128  60.670  80.383  1.00  0.00           C  
ATOM   1401  NH1 ARG A  89       9.070  59.937  80.144  1.00  0.00           N  
ATOM   1402  NH2 ARG A  89      10.321  61.700  79.621  1.00  0.00           N  
ATOM   1403  H   ARG A  89      13.103  55.542  81.089  1.00  0.00           H  
ATOM   1404  HA  ARG A  89      14.302  56.894  83.473  1.00  0.00           H  
ATOM   1405 1HB  ARG A  89      12.031  57.510  84.124  1.00  0.00           H  
ATOM   1406 2HB  ARG A  89      11.378  56.666  82.721  1.00  0.00           H  
ATOM   1407 1HG  ARG A  89      12.574  58.261  81.219  1.00  0.00           H  
ATOM   1408 2HG  ARG A  89      13.130  59.160  82.654  1.00  0.00           H  
ATOM   1409 1HD  ARG A  89      10.213  58.556  82.021  1.00  0.00           H  
ATOM   1410 2HD  ARG A  89      10.820  59.626  83.291  1.00  0.00           H  
ATOM   1411  HE  ARG A  89      11.833  60.954  81.300  1.00  0.00           H  
ATOM   1412 1HH1 ARG A  89       8.476  60.056  79.336  1.00  0.00           H  
ATOM   1413 2HH1 ARG A  89       8.924  59.079  80.656  1.00  0.00           H  
ATOM   1414 1HH2 ARG A  89      11.288  61.956  79.481  1.00  0.00           H  
ATOM   1415 2HH2 ARG A  89       9.725  61.814  78.813  1.00  0.00           H  
ATOM   1416  N   VAL A  90      13.938  54.889  84.932  1.00  0.00           N  
ATOM   1417  CA  VAL A  90      13.775  53.728  85.808  1.00  0.00           C  
ATOM   1418  C   VAL A  90      13.089  54.175  87.091  1.00  0.00           C  
ATOM   1419  O   VAL A  90      13.338  55.274  87.574  1.00  0.00           O  
ATOM   1420  CB  VAL A  90      15.121  53.037  86.074  1.00  0.00           C  
ATOM   1421  CG1 VAL A  90      14.935  51.696  86.789  1.00  0.00           C  
ATOM   1422  CG2 VAL A  90      15.903  52.776  84.777  1.00  0.00           C  
ATOM   1423  H   VAL A  90      14.619  55.586  85.201  1.00  0.00           H  
ATOM   1424  HA  VAL A  90      13.163  52.987  85.291  1.00  0.00           H  
ATOM   1425  HB  VAL A  90      15.723  53.686  86.709  1.00  0.00           H  
ATOM   1426 1HG1 VAL A  90      15.897  51.192  86.894  1.00  0.00           H  
ATOM   1427 2HG1 VAL A  90      14.259  51.057  86.219  1.00  0.00           H  
ATOM   1428 3HG1 VAL A  90      14.529  51.850  87.788  1.00  0.00           H  
ATOM   1429 1HG2 VAL A  90      15.314  52.160  84.099  1.00  0.00           H  
ATOM   1430 2HG2 VAL A  90      16.155  53.717  84.288  1.00  0.00           H  
ATOM   1431 3HG2 VAL A  90      16.840  52.272  85.014  1.00  0.00           H  
ATOM   1432  N   GLU A  91      12.222  53.337  87.641  1.00  0.00           N  
ATOM   1433  CA  GLU A  91      11.616  53.523  88.955  1.00  0.00           C  
ATOM   1434  C   GLU A  91      11.668  52.200  89.723  1.00  0.00           C  
ATOM   1435  O   GLU A  91      11.135  51.187  89.265  1.00  0.00           O  
ATOM   1436  CB  GLU A  91      10.185  54.059  88.801  1.00  0.00           C  
ATOM   1437  CG  GLU A  91       9.515  54.364  90.150  1.00  0.00           C  
ATOM   1438  CD  GLU A  91       8.127  55.010  89.988  1.00  0.00           C  
ATOM   1439  OE1 GLU A  91       7.782  55.868  90.838  1.00  0.00           O  
ATOM   1440  OE2 GLU A  91       7.410  54.671  89.021  1.00  0.00           O  
ATOM   1441  H   GLU A  91      11.989  52.492  87.138  1.00  0.00           H  
ATOM   1442  HA  GLU A  91      12.187  54.278  89.496  1.00  0.00           H  
ATOM   1443 1HB  GLU A  91       9.587  53.327  88.256  1.00  0.00           H  
ATOM   1444 2HB  GLU A  91      10.221  54.979  88.218  1.00  0.00           H  
ATOM   1445 1HG  GLU A  91      10.162  55.034  90.716  1.00  0.00           H  
ATOM   1446 2HG  GLU A  91       9.409  53.439  90.717  1.00  0.00           H  
ATOM   1447  N   PHE A  92      12.310  52.214  90.890  1.00  0.00           N  
ATOM   1448  CA  PHE A  92      12.340  51.091  91.823  1.00  0.00           C  
ATOM   1449  C   PHE A  92      11.292  51.303  92.923  1.00  0.00           C  
ATOM   1450  O   PHE A  92      11.305  52.323  93.618  1.00  0.00           O  
ATOM   1451  CB  PHE A  92      13.753  50.919  92.398  1.00  0.00           C  
ATOM   1452  CG  PHE A  92      14.833  50.701  91.353  1.00  0.00           C  
ATOM   1453  CD1 PHE A  92      15.035  49.432  90.783  1.00  0.00           C  
ATOM   1454  CD2 PHE A  92      15.642  51.775  90.939  1.00  0.00           C  
ATOM   1455  CE1 PHE A  92      16.039  49.261  89.811  1.00  0.00           C  
ATOM   1456  CE2 PHE A  92      16.657  51.595  89.991  1.00  0.00           C  
ATOM   1457  CZ  PHE A  92      16.858  50.330  89.426  1.00  0.00           C  
ATOM   1458  H   PHE A  92      12.767  53.069  91.174  1.00  0.00           H  
ATOM   1459  HA  PHE A  92      12.102  50.179  91.274  1.00  0.00           H  
ATOM   1460 1HB  PHE A  92      13.749  50.063  93.073  1.00  0.00           H  
ATOM   1461 2HB  PHE A  92      14.005  51.799  92.990  1.00  0.00           H  
ATOM   1462  HD1 PHE A  92      14.419  48.597  91.081  1.00  0.00           H  
ATOM   1463  HD2 PHE A  92      15.495  52.760  91.357  1.00  0.00           H  
ATOM   1464  HE1 PHE A  92      16.185  48.304  89.332  1.00  0.00           H  
ATOM   1465  HE2 PHE A  92      17.284  52.428  89.710  1.00  0.00           H  
ATOM   1466  HZ  PHE A  92      17.634  50.182  88.689  1.00  0.00           H  
ATOM   1467  N   GLU A  93      10.391  50.338  93.090  1.00  0.00           N  
ATOM   1468  CA  GLU A  93       9.317  50.358  94.088  1.00  0.00           C  
ATOM   1469  C   GLU A  93       9.176  48.964  94.716  1.00  0.00           C  
ATOM   1470  O   GLU A  93       8.504  48.086  94.174  1.00  0.00           O  
ATOM   1471  CB  GLU A  93       8.006  50.844  93.440  1.00  0.00           C  
ATOM   1472  CG  GLU A  93       6.902  51.074  94.490  1.00  0.00           C  
ATOM   1473  CD  GLU A  93       5.527  51.432  93.891  1.00  0.00           C  
ATOM   1474  OE1 GLU A  93       4.639  51.818  94.679  1.00  0.00           O  
ATOM   1475  OE2 GLU A  93       5.319  51.287  92.658  1.00  0.00           O  
ATOM   1476  H   GLU A  93      10.447  49.525  92.493  1.00  0.00           H  
ATOM   1477  HA  GLU A  93       9.581  51.075  94.866  1.00  0.00           H  
ATOM   1478 1HB  GLU A  93       7.674  50.112  92.704  1.00  0.00           H  
ATOM   1479 2HB  GLU A  93       8.190  51.787  92.925  1.00  0.00           H  
ATOM   1480 1HG  GLU A  93       7.225  51.874  95.157  1.00  0.00           H  
ATOM   1481 2HG  GLU A  93       6.786  50.171  95.090  1.00  0.00           H  
ATOM   1482  N   GLY A  94       9.830  48.747  95.860  1.00  0.00           N  
ATOM   1483  CA  GLY A  94       9.775  47.477  96.587  1.00  0.00           C  
ATOM   1484  C   GLY A  94      10.326  46.306  95.771  1.00  0.00           C  
ATOM   1485  O   GLY A  94      11.523  46.232  95.511  1.00  0.00           O  
ATOM   1486  H   GLY A  94      10.435  49.475  96.215  1.00  0.00           H  
ATOM   1487 1HA  GLY A  94      10.344  47.562  97.513  1.00  0.00           H  
ATOM   1488 2HA  GLY A  94       8.743  47.261  96.864  1.00  0.00           H  
ATOM   1489  N   ASP A  95       9.440  45.392  95.380  1.00  0.00           N  
ATOM   1490  CA  ASP A  95       9.731  44.192  94.590  1.00  0.00           C  
ATOM   1491  C   ASP A  95       9.616  44.419  93.071  1.00  0.00           C  
ATOM   1492  O   ASP A  95       9.714  43.469  92.286  1.00  0.00           O  
ATOM   1493  CB  ASP A  95       8.819  43.051  95.074  1.00  0.00           C  
ATOM   1494  CG  ASP A  95       7.330  43.238  94.743  1.00  0.00           C  
ATOM   1495  OD1 ASP A  95       6.877  44.397  94.582  1.00  0.00           O  
ATOM   1496  OD2 ASP A  95       6.621  42.213  94.657  1.00  0.00           O  
ATOM   1497  H   ASP A  95       8.457  45.568  95.535  1.00  0.00           H  
ATOM   1498  HA  ASP A  95      10.760  43.890  94.786  1.00  0.00           H  
ATOM   1499 1HB  ASP A  95       8.930  42.940  96.152  1.00  0.00           H  
ATOM   1500 2HB  ASP A  95       9.148  42.120  94.613  1.00  0.00           H  
ATOM   1501  N   LYS A  96       9.422  45.671  92.632  1.00  0.00           N  
ATOM   1502  CA  LYS A  96       9.242  46.039  91.222  1.00  0.00           C  
ATOM   1503  C   LYS A  96      10.284  47.031  90.731  1.00  0.00           C  
ATOM   1504  O   LYS A  96      10.649  47.983  91.418  1.00  0.00           O  
ATOM   1505  CB  LYS A  96       7.828  46.589  90.992  1.00  0.00           C  
ATOM   1506  CG  LYS A  96       6.786  45.488  91.200  1.00  0.00           C  
ATOM   1507  CD  LYS A  96       5.361  46.031  91.125  1.00  0.00           C  
ATOM   1508  CE  LYS A  96       4.440  44.898  91.576  1.00  0.00           C  
ATOM   1509  NZ  LYS A  96       3.035  45.347  91.677  1.00  0.00           N  
ATOM   1510  H   LYS A  96       9.305  46.394  93.326  1.00  0.00           H  
ATOM   1511  HA  LYS A  96       9.351  45.140  90.613  1.00  0.00           H  
ATOM   1512 1HB  LYS A  96       7.644  47.413  91.683  1.00  0.00           H  
ATOM   1513 2HB  LYS A  96       7.743  46.964  89.972  1.00  0.00           H  
ATOM   1514 1HG  LYS A  96       6.930  45.036  92.180  1.00  0.00           H  
ATOM   1515 2HG  LYS A  96       6.923  44.716  90.442  1.00  0.00           H  
ATOM   1516 1HD  LYS A  96       5.268  46.877  91.806  1.00  0.00           H  
ATOM   1517 2HD  LYS A  96       5.135  46.340  90.105  1.00  0.00           H  
ATOM   1518 1HE  LYS A  96       4.791  44.554  92.550  1.00  0.00           H  
ATOM   1519 2HE  LYS A  96       4.538  44.061  90.884  1.00  0.00           H  
ATOM   1520 1HZ  LYS A  96       2.472  44.589  92.036  1.00  0.00           H  
ATOM   1521 2HZ  LYS A  96       2.986  46.111  92.335  1.00  0.00           H  
ATOM   1522 3HZ  LYS A  96       2.687  45.638  90.775  1.00  0.00           H  
ATOM   1523  N   MET A  97      10.663  46.850  89.470  1.00  0.00           N  
ATOM   1524  CA  MET A  97      11.366  47.850  88.676  1.00  0.00           C  
ATOM   1525  C   MET A  97      10.532  48.162  87.434  1.00  0.00           C  
ATOM   1526  O   MET A  97      10.272  47.270  86.621  1.00  0.00           O  
ATOM   1527  CB  MET A  97      12.772  47.350  88.320  1.00  0.00           C  
ATOM   1528  CG  MET A  97      13.564  48.418  87.556  1.00  0.00           C  
ATOM   1529  SD  MET A  97      15.147  47.860  86.870  1.00  0.00           S  
ATOM   1530  CE  MET A  97      14.516  46.811  85.556  1.00  0.00           C  
ATOM   1531  H   MET A  97      10.306  46.035  88.991  1.00  0.00           H  
ATOM   1532  HA  MET A  97      11.469  48.756  89.274  1.00  0.00           H  
ATOM   1533 1HB  MET A  97      12.689  46.448  87.712  1.00  0.00           H  
ATOM   1534 2HB  MET A  97      13.310  47.105  89.236  1.00  0.00           H  
ATOM   1535 1HG  MET A  97      13.752  49.252  88.232  1.00  0.00           H  
ATOM   1536 2HG  MET A  97      12.964  48.800  86.730  1.00  0.00           H  
ATOM   1537 1HE  MET A  97      14.173  45.872  85.990  1.00  0.00           H  
ATOM   1538 2HE  MET A  97      15.299  46.645  84.817  1.00  0.00           H  
ATOM   1539 3HE  MET A  97      13.671  47.297  85.069  1.00  0.00           H  
ATOM   1540  N   ARG A  98      10.126  49.423  87.273  1.00  0.00           N  
ATOM   1541  CA  ARG A  98       9.487  49.926  86.052  1.00  0.00           C  
ATOM   1542  C   ARG A  98      10.515  50.663  85.210  1.00  0.00           C  
ATOM   1543  O   ARG A  98      11.281  51.471  85.726  1.00  0.00           O  
ATOM   1544  CB  ARG A  98       8.284  50.827  86.363  1.00  0.00           C  
ATOM   1545  CG  ARG A  98       7.204  50.121  87.190  1.00  0.00           C  
ATOM   1546  CD  ARG A  98       5.923  50.966  87.229  1.00  0.00           C  
ATOM   1547  NE  ARG A  98       4.943  50.421  88.190  1.00  0.00           N  
ATOM   1548  CZ  ARG A  98       4.880  50.732  89.474  1.00  0.00           C  
ATOM   1549  NH1 ARG A  98       5.618  51.652  90.014  1.00  0.00           N  
ATOM   1550  NH2 ARG A  98       4.071  50.137  90.300  1.00  0.00           N  
ATOM   1551  H   ARG A  98      10.401  50.098  87.972  1.00  0.00           H  
ATOM   1552  HA  ARG A  98       9.094  49.077  85.492  1.00  0.00           H  
ATOM   1553 1HB  ARG A  98       8.621  51.715  86.899  1.00  0.00           H  
ATOM   1554 2HB  ARG A  98       7.846  51.149  85.417  1.00  0.00           H  
ATOM   1555 1HG  ARG A  98       7.573  49.972  88.205  1.00  0.00           H  
ATOM   1556 2HG  ARG A  98       6.977  49.149  86.750  1.00  0.00           H  
ATOM   1557 1HD  ARG A  98       5.481  50.974  86.232  1.00  0.00           H  
ATOM   1558 2HD  ARG A  98       6.175  51.995  87.484  1.00  0.00           H  
ATOM   1559  HE  ARG A  98       4.295  49.740  87.821  1.00  0.00           H  
ATOM   1560 1HH1 ARG A  98       6.213  52.258  89.467  1.00  0.00           H  
ATOM   1561 2HH1 ARG A  98       5.593  51.755  91.019  1.00  0.00           H  
ATOM   1562 1HH2 ARG A  98       3.348  49.508  89.980  1.00  0.00           H  
ATOM   1563 2HH2 ARG A  98       4.179  50.425  91.261  1.00  0.00           H  
ATOM   1564  N   VAL A  99      10.522  50.388  83.915  1.00  0.00           N  
ATOM   1565  CA  VAL A  99      11.382  51.035  82.926  1.00  0.00           C  
ATOM   1566  C   VAL A  99      10.476  51.668  81.887  1.00  0.00           C  
ATOM   1567  O   VAL A  99       9.807  50.958  81.141  1.00  0.00           O  
ATOM   1568  CB  VAL A  99      12.354  50.035  82.272  1.00  0.00           C  
ATOM   1569  CG1 VAL A  99      13.323  50.763  81.335  1.00  0.00           C  
ATOM   1570  CG2 VAL A  99      13.177  49.279  83.320  1.00  0.00           C  
ATOM   1571  H   VAL A  99       9.886  49.678  83.579  1.00  0.00           H  
ATOM   1572  HA  VAL A  99      11.988  51.786  83.434  1.00  0.00           H  
ATOM   1573  HB  VAL A  99      11.792  49.300  81.696  1.00  0.00           H  
ATOM   1574 1HG1 VAL A  99      14.013  50.052  80.882  1.00  0.00           H  
ATOM   1575 2HG1 VAL A  99      13.891  51.510  81.891  1.00  0.00           H  
ATOM   1576 3HG1 VAL A  99      12.772  51.257  80.535  1.00  0.00           H  
ATOM   1577 1HG2 VAL A  99      13.788  49.974  83.894  1.00  0.00           H  
ATOM   1578 2HG2 VAL A  99      13.814  48.545  82.826  1.00  0.00           H  
ATOM   1579 3HG2 VAL A  99      12.508  48.744  83.994  1.00  0.00           H  
ATOM   1580  N   ARG A 100      10.442  52.998  81.840  1.00  0.00           N  
ATOM   1581  CA  ARG A 100       9.775  53.749  80.774  1.00  0.00           C  
ATOM   1582  C   ARG A 100      10.798  54.142  79.730  1.00  0.00           C  
ATOM   1583  O   ARG A 100      11.821  54.745  80.054  1.00  0.00           O  
ATOM   1584  CB  ARG A 100       9.032  54.971  81.313  1.00  0.00           C  
ATOM   1585  CG  ARG A 100       7.867  54.553  82.203  1.00  0.00           C  
ATOM   1586  CD  ARG A 100       7.131  55.785  82.718  1.00  0.00           C  
ATOM   1587  NE  ARG A 100       6.065  55.347  83.616  1.00  0.00           N  
ATOM   1588  CZ  ARG A 100       5.368  56.044  84.474  1.00  0.00           C  
ATOM   1589  NH1 ARG A 100       5.493  57.338  84.586  1.00  0.00           N  
ATOM   1590  NH2 ARG A 100       4.522  55.398  85.216  1.00  0.00           N  
ATOM   1591  H   ARG A 100      11.048  53.505  82.471  1.00  0.00           H  
ATOM   1592  HA  ARG A 100       9.012  53.111  80.327  1.00  0.00           H  
ATOM   1593 1HB  ARG A 100       9.719  55.601  81.880  1.00  0.00           H  
ATOM   1594 2HB  ARG A 100       8.643  55.546  80.472  1.00  0.00           H  
ATOM   1595 1HG  ARG A 100       7.177  53.938  81.627  1.00  0.00           H  
ATOM   1596 2HG  ARG A 100       8.236  53.978  83.052  1.00  0.00           H  
ATOM   1597 1HD  ARG A 100       7.833  56.426  83.252  1.00  0.00           H  
ATOM   1598 2HD  ARG A 100       6.706  56.328  81.874  1.00  0.00           H  
ATOM   1599  HE  ARG A 100       5.810  54.372  83.559  1.00  0.00           H  
ATOM   1600 1HH1 ARG A 100       6.055  57.803  83.886  1.00  0.00           H  
ATOM   1601 2HH1 ARG A 100       4.911  57.847  85.236  1.00  0.00           H  
ATOM   1602 1HH2 ARG A 100       4.435  54.413  85.013  1.00  0.00           H  
ATOM   1603 2HH2 ARG A 100       4.017  55.831  85.977  1.00  0.00           H  
ATOM   1604  N   LEU A 101      10.500  53.795  78.493  1.00  0.00           N  
ATOM   1605  CA  LEU A 101      11.304  54.063  77.318  1.00  0.00           C  
ATOM   1606  C   LEU A 101      10.551  55.055  76.450  1.00  0.00           C  
ATOM   1607  O   LEU A 101       9.392  54.810  76.133  1.00  0.00           O  
ATOM   1608  CB  LEU A 101      11.525  52.759  76.543  1.00  0.00           C  
ATOM   1609  CG  LEU A 101      12.188  51.628  77.339  1.00  0.00           C  
ATOM   1610  CD1 LEU A 101      12.199  50.380  76.462  1.00  0.00           C  
ATOM   1611  CD2 LEU A 101      13.616  51.994  77.742  1.00  0.00           C  
ATOM   1612  H   LEU A 101       9.620  53.325  78.333  1.00  0.00           H  
ATOM   1613  HA  LEU A 101      12.255  54.488  77.639  1.00  0.00           H  
ATOM   1614 1HB  LEU A 101      12.142  52.986  75.674  1.00  0.00           H  
ATOM   1615 2HB  LEU A 101      10.559  52.402  76.186  1.00  0.00           H  
ATOM   1616  HG  LEU A 101      11.614  51.402  78.238  1.00  0.00           H  
ATOM   1617 1HD1 LEU A 101      12.647  50.610  75.494  1.00  0.00           H  
ATOM   1618 2HD1 LEU A 101      11.177  50.038  76.300  1.00  0.00           H  
ATOM   1619 3HD1 LEU A 101      12.773  49.583  76.935  1.00  0.00           H  
ATOM   1620 1HD2 LEU A 101      14.190  52.266  76.857  1.00  0.00           H  
ATOM   1621 2HD2 LEU A 101      13.594  52.838  78.431  1.00  0.00           H  
ATOM   1622 3HD2 LEU A 101      14.088  51.149  78.243  1.00  0.00           H  
ATOM   1623  N   ARG A 102      11.201  56.136  76.041  1.00  0.00           N  
ATOM   1624  CA  ARG A 102      10.639  57.095  75.090  1.00  0.00           C  
ATOM   1625  C   ARG A 102      11.606  57.286  73.937  1.00  0.00           C  
ATOM   1626  O   ARG A 102      12.786  57.545  74.169  1.00  0.00           O  
ATOM   1627  CB  ARG A 102      10.317  58.393  75.833  1.00  0.00           C  
ATOM   1628  CG  ARG A 102       9.785  59.476  74.897  1.00  0.00           C  
ATOM   1629  CD  ARG A 102       9.485  60.723  75.721  1.00  0.00           C  
ATOM   1630  NE  ARG A 102       9.203  61.839  74.823  1.00  0.00           N  
ATOM   1631  CZ  ARG A 102       8.134  62.589  74.747  1.00  0.00           C  
ATOM   1632  NH1 ARG A 102       7.159  62.510  75.614  1.00  0.00           N  
ATOM   1633  NH2 ARG A 102       8.063  63.416  73.749  1.00  0.00           N  
ATOM   1634  H   ARG A 102      12.147  56.276  76.364  1.00  0.00           H  
ATOM   1635  HA  ARG A 102       9.695  56.700  74.717  1.00  0.00           H  
ATOM   1636 1HB  ARG A 102       9.569  58.184  76.598  1.00  0.00           H  
ATOM   1637 2HB  ARG A 102      11.220  58.758  76.321  1.00  0.00           H  
ATOM   1638 1HG  ARG A 102       8.878  59.130  74.400  1.00  0.00           H  
ATOM   1639 2HG  ARG A 102      10.539  59.721  74.148  1.00  0.00           H  
ATOM   1640 1HD  ARG A 102       8.649  60.512  76.388  1.00  0.00           H  
ATOM   1641 2HD  ARG A 102      10.365  60.972  76.314  1.00  0.00           H  
ATOM   1642  HE  ARG A 102       9.888  61.997  74.098  1.00  0.00           H  
ATOM   1643 1HH1 ARG A 102       7.176  61.720  76.241  1.00  0.00           H  
ATOM   1644 2HH1 ARG A 102       6.303  63.023  75.457  1.00  0.00           H  
ATOM   1645 1HH2 ARG A 102       7.225  63.934  73.526  1.00  0.00           H  
ATOM   1646 2HH2 ARG A 102       8.809  63.307  73.077  1.00  0.00           H  
ATOM   1647  N   ASN A 103      11.107  57.163  72.715  1.00  0.00           N  
ATOM   1648  CA  ASN A 103      11.890  57.389  71.509  1.00  0.00           C  
ATOM   1649  C   ASN A 103      11.479  58.713  70.858  1.00  0.00           C  
ATOM   1650  O   ASN A 103      10.425  58.807  70.238  1.00  0.00           O  
ATOM   1651  CB  ASN A 103      11.731  56.232  70.540  1.00  0.00           C  
ATOM   1652  CG  ASN A 103      12.589  56.383  69.314  1.00  0.00           C  
ATOM   1653  OD1 ASN A 103      13.397  57.314  69.218  1.00  0.00           O  
ATOM   1654  ND2 ASN A 103      12.429  55.486  68.375  1.00  0.00           N  
ATOM   1655  H   ASN A 103      10.123  56.961  72.610  1.00  0.00           H  
ATOM   1656  HA  ASN A 103      12.941  57.465  71.789  1.00  0.00           H  
ATOM   1657 1HB  ASN A 103      11.994  55.300  71.040  1.00  0.00           H  
ATOM   1658 2HB  ASN A 103      10.688  56.156  70.232  1.00  0.00           H  
ATOM   1659 1HD2 ASN A 103      12.973  55.537  67.537  1.00  0.00           H  
ATOM   1660 2HD2 ASN A 103      11.764  54.751  68.495  1.00  0.00           H  
ATOM   1661  N   ASP A 104      12.329  59.728  70.987  1.00  0.00           N  
ATOM   1662  CA  ASP A 104      12.142  61.032  70.343  1.00  0.00           C  
ATOM   1663  C   ASP A 104      12.891  61.127  68.995  1.00  0.00           C  
ATOM   1664  O   ASP A 104      12.941  62.196  68.388  1.00  0.00           O  
ATOM   1665  CB  ASP A 104      12.614  62.152  71.274  1.00  0.00           C  
ATOM   1666  CG  ASP A 104      11.720  62.322  72.495  1.00  0.00           C  
ATOM   1667  OD1 ASP A 104      10.522  62.278  72.341  1.00  0.00           O  
ATOM   1668  OD2 ASP A 104      12.243  62.494  73.569  1.00  0.00           O  
ATOM   1669  H   ASP A 104      13.221  59.558  71.429  1.00  0.00           H  
ATOM   1670  HA  ASP A 104      11.080  61.167  70.138  1.00  0.00           H  
ATOM   1671 1HB  ASP A 104      13.629  61.941  71.611  1.00  0.00           H  
ATOM   1672 2HB  ASP A 104      12.639  63.094  70.727  1.00  0.00           H  
ATOM   1673  N   SER A 105      13.486  60.028  68.513  1.00  0.00           N  
ATOM   1674  CA  SER A 105      14.122  59.971  67.194  1.00  0.00           C  
ATOM   1675  C   SER A 105      13.109  59.751  66.062  1.00  0.00           C  
ATOM   1676  O   SER A 105      11.932  59.467  66.281  1.00  0.00           O  
ATOM   1677  CB  SER A 105      15.234  58.916  67.165  1.00  0.00           C  
ATOM   1678  OG  SER A 105      14.735  57.620  66.975  1.00  0.00           O  
ATOM   1679  H   SER A 105      13.381  59.165  69.027  1.00  0.00           H  
ATOM   1680  HA  SER A 105      14.619  60.924  67.007  1.00  0.00           H  
ATOM   1681 1HB  SER A 105      15.806  58.951  68.092  1.00  0.00           H  
ATOM   1682 2HB  SER A 105      15.899  59.141  66.330  1.00  0.00           H  
ATOM   1683  HG  SER A 105      14.242  57.371  67.760  1.00  0.00           H  
ATOM   1684  N   SER A 106      13.580  59.872  64.820  1.00  0.00           N  
ATOM   1685  CA  SER A 106      12.779  59.671  63.607  1.00  0.00           C  
ATOM   1686  C   SER A 106      12.717  58.217  63.127  1.00  0.00           C  
ATOM   1687  O   SER A 106      12.003  57.928  62.164  1.00  0.00           O  
ATOM   1688  CB  SER A 106      13.332  60.537  62.491  1.00  0.00           C  
ATOM   1689  OG  SER A 106      13.180  61.898  62.790  1.00  0.00           O  
ATOM   1690  H   SER A 106      14.559  60.085  64.688  1.00  0.00           H  
ATOM   1691  HA  SER A 106      11.751  59.970  63.817  1.00  0.00           H  
ATOM   1692 1HB  SER A 106      14.387  60.310  62.344  1.00  0.00           H  
ATOM   1693 2HB  SER A 106      12.814  60.306  61.561  1.00  0.00           H  
ATOM   1694  HG  SER A 106      14.066  62.267  62.799  1.00  0.00           H  
ATOM   1695  N   THR A 107      13.435  57.295  63.773  1.00  0.00           N  
ATOM   1696  CA  THR A 107      13.475  55.872  63.410  1.00  0.00           C  
ATOM   1697  C   THR A 107      13.129  54.982  64.604  1.00  0.00           C  
ATOM   1698  O   THR A 107      13.285  55.397  65.751  1.00  0.00           O  
ATOM   1699  CB  THR A 107      14.858  55.477  62.861  1.00  0.00           C  
ATOM   1700  OG1 THR A 107      15.853  55.676  63.874  1.00  0.00           O  
ATOM   1701  CG2 THR A 107      15.207  56.318  61.642  1.00  0.00           C  
ATOM   1702  H   THR A 107      13.970  57.566  64.586  1.00  0.00           H  
ATOM   1703  HA  THR A 107      12.734  55.692  62.632  1.00  0.00           H  
ATOM   1704  HB  THR A 107      14.852  54.425  62.579  1.00  0.00           H  
ATOM   1705  HG1 THR A 107      15.628  55.154  64.649  1.00  0.00           H  
ATOM   1706 1HG2 THR A 107      16.189  56.025  61.267  1.00  0.00           H  
ATOM   1707 2HG2 THR A 107      14.460  56.160  60.865  1.00  0.00           H  
ATOM   1708 3HG2 THR A 107      15.225  57.371  61.919  1.00  0.00           H  
ATOM   1709  N   PRO A 108      12.613  53.761  64.381  1.00  0.00           N  
ATOM   1710  CA  PRO A 108      12.446  52.797  65.461  1.00  0.00           C  
ATOM   1711  C   PRO A 108      13.784  52.484  66.130  1.00  0.00           C  
ATOM   1712  O   PRO A 108      14.820  52.415  65.464  1.00  0.00           O  
ATOM   1713  CB  PRO A 108      11.825  51.548  64.831  1.00  0.00           C  
ATOM   1714  CG  PRO A 108      11.173  52.081  63.556  1.00  0.00           C  
ATOM   1715  CD  PRO A 108      12.106  53.215  63.134  1.00  0.00           C  
ATOM   1716  HA  PRO A 108      11.730  53.196  66.195  1.00  0.00           H  
ATOM   1717 1HB  PRO A 108      12.602  50.833  64.564  1.00  0.00           H  
ATOM   1718 2HB  PRO A 108      11.092  51.088  65.493  1.00  0.00           H  
ATOM   1719 1HG  PRO A 108      11.100  51.311  62.787  1.00  0.00           H  
ATOM   1720 2HG  PRO A 108      10.187  52.482  63.789  1.00  0.00           H  
ATOM   1721 1HD  PRO A 108      12.936  52.816  62.550  1.00  0.00           H  
ATOM   1722 2HD  PRO A 108      11.547  53.953  62.560  1.00  0.00           H  
ATOM   1723  N   VAL A 109      13.738  52.268  67.441  1.00  0.00           N  
ATOM   1724  CA  VAL A 109      14.906  51.903  68.245  1.00  0.00           C  
ATOM   1725  C   VAL A 109      14.583  50.620  68.995  1.00  0.00           C  
ATOM   1726  O   VAL A 109      13.499  50.483  69.563  1.00  0.00           O  
ATOM   1727  CB  VAL A 109      15.269  53.019  69.243  1.00  0.00           C  
ATOM   1728  CG1 VAL A 109      14.188  53.155  70.306  1.00  0.00           C  
ATOM   1729  CG2 VAL A 109      16.618  52.727  69.879  1.00  0.00           C  
ATOM   1730  H   VAL A 109      12.853  52.353  67.920  1.00  0.00           H  
ATOM   1731  HA  VAL A 109      15.755  51.755  67.576  1.00  0.00           H  
ATOM   1732  HB  VAL A 109      15.315  53.970  68.710  1.00  0.00           H  
ATOM   1733 1HG1 VAL A 109      14.461  53.947  71.002  1.00  0.00           H  
ATOM   1734 2HG1 VAL A 109      13.238  53.399  69.831  1.00  0.00           H  
ATOM   1735 3HG1 VAL A 109      14.092  52.214  70.848  1.00  0.00           H  
ATOM   1736 1HG2 VAL A 109      16.868  53.520  70.583  1.00  0.00           H  
ATOM   1737 2HG2 VAL A 109      16.573  51.774  70.407  1.00  0.00           H  
ATOM   1738 3HG2 VAL A 109      17.383  52.676  69.104  1.00  0.00           H  
ATOM   1739  N   GLU A 110      15.502  49.667  68.986  1.00  0.00           N  
ATOM   1740  CA  GLU A 110      15.393  48.442  69.764  1.00  0.00           C  
ATOM   1741  C   GLU A 110      16.091  48.633  71.111  1.00  0.00           C  
ATOM   1742  O   GLU A 110      17.225  49.107  71.192  1.00  0.00           O  
ATOM   1743  CB  GLU A 110      15.915  47.248  68.952  1.00  0.00           C  
ATOM   1744  CG  GLU A 110      15.602  45.919  69.649  1.00  0.00           C  
ATOM   1745  CD  GLU A 110      15.655  44.733  68.674  1.00  0.00           C  
ATOM   1746  OE1 GLU A 110      16.615  43.939  68.732  1.00  0.00           O  
ATOM   1747  OE2 GLU A 110      14.662  44.569  67.931  1.00  0.00           O  
ATOM   1748  H   GLU A 110      16.395  49.855  68.552  1.00  0.00           H  
ATOM   1749  HA  GLU A 110      14.336  48.233  69.935  1.00  0.00           H  
ATOM   1750 1HB  GLU A 110      16.989  47.340  68.792  1.00  0.00           H  
ATOM   1751 2HB  GLU A 110      15.417  47.261  67.983  1.00  0.00           H  
ATOM   1752 1HG  GLU A 110      14.598  45.972  70.073  1.00  0.00           H  
ATOM   1753 2HG  GLU A 110      16.294  45.776  70.478  1.00  0.00           H  
ATOM   1754  N   VAL A 111      15.394  48.298  72.194  1.00  0.00           N  
ATOM   1755  CA  VAL A 111      15.933  48.373  73.548  1.00  0.00           C  
ATOM   1756  C   VAL A 111      15.921  46.983  74.163  1.00  0.00           C  
ATOM   1757  O   VAL A 111      14.864  46.386  74.382  1.00  0.00           O  
ATOM   1758  CB  VAL A 111      15.194  49.402  74.419  1.00  0.00           C  
ATOM   1759  CG1 VAL A 111      15.900  49.530  75.778  1.00  0.00           C  
ATOM   1760  CG2 VAL A 111      15.170  50.792  73.766  1.00  0.00           C  
ATOM   1761  H   VAL A 111      14.444  47.976  72.071  1.00  0.00           H  
ATOM   1762  HA  VAL A 111      16.955  48.750  73.493  1.00  0.00           H  
ATOM   1763  HB  VAL A 111      14.168  49.071  74.579  1.00  0.00           H  
ATOM   1764 1HG1 VAL A 111      16.944  49.804  75.631  1.00  0.00           H  
ATOM   1765 2HG1 VAL A 111      15.846  48.587  76.323  1.00  0.00           H  
ATOM   1766 3HG1 VAL A 111      15.412  50.301  76.376  1.00  0.00           H  
ATOM   1767 1HG2 VAL A 111      14.712  51.519  74.436  1.00  0.00           H  
ATOM   1768 2HG2 VAL A 111      14.585  50.760  72.847  1.00  0.00           H  
ATOM   1769 3HG2 VAL A 111      16.185  51.109  73.523  1.00  0.00           H  
ATOM   1770  N   HIS A 112      17.108  46.480  74.493  1.00  0.00           N  
ATOM   1771  CA  HIS A 112      17.284  45.258  75.265  1.00  0.00           C  
ATOM   1772  C   HIS A 112      17.526  45.608  76.726  1.00  0.00           C  
ATOM   1773  O   HIS A 112      18.451  46.347  77.063  1.00  0.00           O  
ATOM   1774  CB  HIS A 112      18.416  44.384  74.727  1.00  0.00           C  
ATOM   1775  CG  HIS A 112      18.423  44.237  73.235  1.00  0.00           C  
ATOM   1776  ND1 HIS A 112      17.831  43.237  72.492  1.00  0.00           N  
ATOM   1777  CD2 HIS A 112      19.067  45.071  72.365  1.00  0.00           C  
ATOM   1778  CE1 HIS A 112      18.128  43.464  71.203  1.00  0.00           C  
ATOM   1779  NE2 HIS A 112      18.896  44.553  71.094  1.00  0.00           N  
ATOM   1780  H   HIS A 112      17.924  46.987  74.181  1.00  0.00           H  
ATOM   1781  HA  HIS A 112      16.381  44.652  75.198  1.00  0.00           H  
ATOM   1782 1HB  HIS A 112      19.375  44.805  75.028  1.00  0.00           H  
ATOM   1783 2HB  HIS A 112      18.344  43.388  75.163  1.00  0.00           H  
ATOM   1784  HD2 HIS A 112      19.642  45.959  72.629  1.00  0.00           H  
ATOM   1785  HE1 HIS A 112      17.799  42.860  70.357  1.00  0.00           H  
ATOM   1786  HE2 HIS A 112      19.279  44.922  70.235  1.00  0.00           H  
ATOM   1787  N   ILE A 113      16.713  45.041  77.605  1.00  0.00           N  
ATOM   1788  CA  ILE A 113      16.786  45.249  79.043  1.00  0.00           C  
ATOM   1789  C   ILE A 113      17.159  43.918  79.684  1.00  0.00           C  
ATOM   1790  O   ILE A 113      16.491  42.909  79.447  1.00  0.00           O  
ATOM   1791  CB  ILE A 113      15.459  45.799  79.600  1.00  0.00           C  
ATOM   1792  CG1 ILE A 113      14.907  46.993  78.784  1.00  0.00           C  
ATOM   1793  CG2 ILE A 113      15.689  46.183  81.074  1.00  0.00           C  
ATOM   1794  CD1 ILE A 113      13.485  47.383  79.197  1.00  0.00           C  
ATOM   1795  H   ILE A 113      15.994  44.424  77.254  1.00  0.00           H  
ATOM   1796  HA  ILE A 113      17.553  45.995  79.246  1.00  0.00           H  
ATOM   1797  HB  ILE A 113      14.718  45.002  79.548  1.00  0.00           H  
ATOM   1798 1HG1 ILE A 113      15.568  47.854  78.886  1.00  0.00           H  
ATOM   1799 2HG1 ILE A 113      14.854  46.731  77.727  1.00  0.00           H  
ATOM   1800 1HG2 ILE A 113      15.963  45.305  81.657  1.00  0.00           H  
ATOM   1801 2HG2 ILE A 113      14.786  46.602  81.520  1.00  0.00           H  
ATOM   1802 3HG2 ILE A 113      16.492  46.916  81.149  1.00  0.00           H  
ATOM   1803 1HD1 ILE A 113      13.463  47.765  80.218  1.00  0.00           H  
ATOM   1804 2HD1 ILE A 113      12.831  46.514  79.119  1.00  0.00           H  
ATOM   1805 3HD1 ILE A 113      13.114  48.163  78.534  1.00  0.00           H  
ATOM   1806  N   LYS A 114      18.205  43.909  80.508  1.00  0.00           N  
ATOM   1807  CA  LYS A 114      18.616  42.745  81.297  1.00  0.00           C  
ATOM   1808  C   LYS A 114      18.599  43.085  82.782  1.00  0.00           C  
ATOM   1809  O   LYS A 114      19.145  44.104  83.197  1.00  0.00           O  
ATOM   1810  CB  LYS A 114      19.979  42.243  80.809  1.00  0.00           C  
ATOM   1811  CG  LYS A 114      20.465  41.029  81.615  1.00  0.00           C  
ATOM   1812  CD  LYS A 114      21.884  40.631  81.208  1.00  0.00           C  
ATOM   1813  CE  LYS A 114      22.329  39.483  82.117  1.00  0.00           C  
ATOM   1814  NZ  LYS A 114      23.782  39.221  81.997  1.00  0.00           N  
ATOM   1815  H   LYS A 114      18.694  44.781  80.647  1.00  0.00           H  
ATOM   1816  HA  LYS A 114      17.906  41.937  81.119  1.00  0.00           H  
ATOM   1817 1HB  LYS A 114      19.901  41.969  79.758  1.00  0.00           H  
ATOM   1818 2HB  LYS A 114      20.707  43.050  80.898  1.00  0.00           H  
ATOM   1819 1HG  LYS A 114      19.785  40.191  81.462  1.00  0.00           H  
ATOM   1820 2HG  LYS A 114      20.482  41.276  82.676  1.00  0.00           H  
ATOM   1821 1HD  LYS A 114      22.541  41.490  81.347  1.00  0.00           H  
ATOM   1822 2HD  LYS A 114      21.904  40.328  80.161  1.00  0.00           H  
ATOM   1823 1HE  LYS A 114      21.742  38.592  81.899  1.00  0.00           H  
ATOM   1824 2HE  LYS A 114      22.099  39.760  83.146  1.00  0.00           H  
ATOM   1825 1HZ  LYS A 114      24.046  38.489  82.641  1.00  0.00           H  
ATOM   1826 2HZ  LYS A 114      24.040  38.965  81.054  1.00  0.00           H  
ATOM   1827 3HZ  LYS A 114      24.288  40.057  82.249  1.00  0.00           H  
ATOM   1828  N   VAL A 115      17.995  42.201  83.572  1.00  0.00           N  
ATOM   1829  CA  VAL A 115      17.824  42.338  85.022  1.00  0.00           C  
ATOM   1830  C   VAL A 115      18.069  40.979  85.663  1.00  0.00           C  
ATOM   1831  O   VAL A 115      17.239  40.074  85.568  1.00  0.00           O  
ATOM   1832  CB  VAL A 115      16.405  42.821  85.348  1.00  0.00           C  
ATOM   1833  CG1 VAL A 115      16.246  43.053  86.849  1.00  0.00           C  
ATOM   1834  CG2 VAL A 115      16.070  44.125  84.631  1.00  0.00           C  
ATOM   1835  H   VAL A 115      17.575  41.393  83.137  1.00  0.00           H  
ATOM   1836  HA  VAL A 115      18.545  43.070  85.387  1.00  0.00           H  
ATOM   1837  HB  VAL A 115      15.682  42.072  85.027  1.00  0.00           H  
ATOM   1838 1HG1 VAL A 115      16.954  43.809  87.190  1.00  0.00           H  
ATOM   1839 2HG1 VAL A 115      16.406  42.129  87.403  1.00  0.00           H  
ATOM   1840 3HG1 VAL A 115      15.223  43.384  87.031  1.00  0.00           H  
ATOM   1841 1HG2 VAL A 115      16.154  44.006  83.550  1.00  0.00           H  
ATOM   1842 2HG2 VAL A 115      16.726  44.927  84.970  1.00  0.00           H  
ATOM   1843 3HG2 VAL A 115      15.021  44.350  84.826  1.00  0.00           H  
ATOM   1844  N   GLY A 116      19.241  40.803  86.275  1.00  0.00           N  
ATOM   1845  CA  GLY A 116      19.710  39.472  86.667  1.00  0.00           C  
ATOM   1846  C   GLY A 116      19.752  38.535  85.454  1.00  0.00           C  
ATOM   1847  O   GLY A 116      20.465  38.805  84.482  1.00  0.00           O  
ATOM   1848  H   GLY A 116      19.877  41.585  86.349  1.00  0.00           H  
ATOM   1849 1HA  GLY A 116      20.703  39.553  87.112  1.00  0.00           H  
ATOM   1850 2HA  GLY A 116      19.048  39.064  87.430  1.00  0.00           H  
ATOM   1851  N   ASP A 117      18.959  37.464  85.502  1.00  0.00           N  
ATOM   1852  CA  ASP A 117      18.831  36.481  84.418  1.00  0.00           C  
ATOM   1853  C   ASP A 117      17.682  36.787  83.444  1.00  0.00           C  
ATOM   1854  O   ASP A 117      17.647  36.236  82.342  1.00  0.00           O  
ATOM   1855  CB  ASP A 117      18.658  35.082  85.020  1.00  0.00           C  
ATOM   1856  CG  ASP A 117      19.820  34.703  85.937  1.00  0.00           C  
ATOM   1857  OD1 ASP A 117      20.982  34.944  85.532  1.00  0.00           O  
ATOM   1858  OD2 ASP A 117      19.521  34.214  87.049  1.00  0.00           O  
ATOM   1859  H   ASP A 117      18.430  37.296  86.346  1.00  0.00           H  
ATOM   1860  HA  ASP A 117      19.750  36.491  83.832  1.00  0.00           H  
ATOM   1861 1HB  ASP A 117      18.598  34.351  84.213  1.00  0.00           H  
ATOM   1862 2HB  ASP A 117      17.722  35.048  85.578  1.00  0.00           H  
ATOM   1863  N   GLU A 118      16.746  37.669  83.817  1.00  0.00           N  
ATOM   1864  CA  GLU A 118      15.629  38.040  82.949  1.00  0.00           C  
ATOM   1865  C   GLU A 118      16.103  39.016  81.868  1.00  0.00           C  
ATOM   1866  O   GLU A 118      16.851  39.963  82.129  1.00  0.00           O  
ATOM   1867  CB  GLU A 118      14.438  38.589  83.758  1.00  0.00           C  
ATOM   1868  CG  GLU A 118      13.162  38.691  82.895  1.00  0.00           C  
ATOM   1869  CD  GLU A 118      11.912  39.177  83.657  1.00  0.00           C  
ATOM   1870  OE1 GLU A 118      10.955  39.640  82.980  1.00  0.00           O  
ATOM   1871  OE2 GLU A 118      11.903  39.115  84.904  1.00  0.00           O  
ATOM   1872  H   GLU A 118      16.892  38.215  84.654  1.00  0.00           H  
ATOM   1873  HA  GLU A 118      15.252  37.137  82.466  1.00  0.00           H  
ATOM   1874 1HB  GLU A 118      14.246  37.908  84.589  1.00  0.00           H  
ATOM   1875 2HB  GLU A 118      14.690  39.571  84.157  1.00  0.00           H  
ATOM   1876 1HG  GLU A 118      13.354  39.376  82.069  1.00  0.00           H  
ATOM   1877 2HG  GLU A 118      12.954  37.711  82.465  1.00  0.00           H  
ATOM   1878  N   LYS A 119      15.649  38.785  80.633  1.00  0.00           N  
ATOM   1879  CA  LYS A 119      15.909  39.646  79.480  1.00  0.00           C  
ATOM   1880  C   LYS A 119      14.598  39.978  78.787  1.00  0.00           C  
ATOM   1881  O   LYS A 119      13.772  39.093  78.580  1.00  0.00           O  
ATOM   1882  CB  LYS A 119      16.865  38.971  78.492  1.00  0.00           C  
ATOM   1883  CG  LYS A 119      18.253  38.701  79.085  1.00  0.00           C  
ATOM   1884  CD  LYS A 119      19.120  38.007  78.033  1.00  0.00           C  
ATOM   1885  CE  LYS A 119      20.469  37.603  78.626  1.00  0.00           C  
ATOM   1886  NZ  LYS A 119      21.273  36.859  77.625  1.00  0.00           N  
ATOM   1887  H   LYS A 119      15.008  38.017  80.498  1.00  0.00           H  
ATOM   1888  HA  LYS A 119      16.365  40.571  79.834  1.00  0.00           H  
ATOM   1889 1HB  LYS A 119      16.976  39.616  77.620  1.00  0.00           H  
ATOM   1890 2HB  LYS A 119      16.423  38.029  78.165  1.00  0.00           H  
ATOM   1891 1HG  LYS A 119      18.165  38.055  79.959  1.00  0.00           H  
ATOM   1892 2HG  LYS A 119      18.713  39.644  79.379  1.00  0.00           H  
ATOM   1893 1HD  LYS A 119      18.600  37.115  77.685  1.00  0.00           H  
ATOM   1894 2HD  LYS A 119      19.269  38.682  77.191  1.00  0.00           H  
ATOM   1895 1HE  LYS A 119      20.284  36.984  79.503  1.00  0.00           H  
ATOM   1896 2HE  LYS A 119      20.989  38.506  78.947  1.00  0.00           H  
ATOM   1897 1HZ  LYS A 119      22.157  36.558  78.011  1.00  0.00           H  
ATOM   1898 2HZ  LYS A 119      21.441  37.431  76.810  1.00  0.00           H  
ATOM   1899 3HZ  LYS A 119      20.765  36.039  77.325  1.00  0.00           H  
ATOM   1900  N   ARG A 120      14.437  41.235  78.383  1.00  0.00           N  
ATOM   1901  CA  ARG A 120      13.338  41.688  77.526  1.00  0.00           C  
ATOM   1902  C   ARG A 120      13.879  42.526  76.384  1.00  0.00           C  
ATOM   1903  O   ARG A 120      14.897  43.196  76.528  1.00  0.00           O  
ATOM   1904  CB  ARG A 120      12.280  42.442  78.343  1.00  0.00           C  
ATOM   1905  CG  ARG A 120      11.621  41.504  79.364  1.00  0.00           C  
ATOM   1906  CD  ARG A 120      10.384  42.158  79.966  1.00  0.00           C  
ATOM   1907  NE  ARG A 120       9.799  41.313  81.011  1.00  0.00           N  
ATOM   1908  CZ  ARG A 120       8.653  41.508  81.619  1.00  0.00           C  
ATOM   1909  NH1 ARG A 120       7.765  42.370  81.203  1.00  0.00           N  
ATOM   1910  NH2 ARG A 120       8.426  40.828  82.696  1.00  0.00           N  
ATOM   1911  H   ARG A 120      15.168  41.894  78.604  1.00  0.00           H  
ATOM   1912  HA  ARG A 120      12.830  40.812  77.122  1.00  0.00           H  
ATOM   1913 1HB  ARG A 120      11.517  42.819  77.661  1.00  0.00           H  
ATOM   1914 2HB  ARG A 120      12.737  43.289  78.855  1.00  0.00           H  
ATOM   1915 1HG  ARG A 120      12.327  41.270  80.160  1.00  0.00           H  
ATOM   1916 2HG  ARG A 120      11.320  40.579  78.874  1.00  0.00           H  
ATOM   1917 1HD  ARG A 120       9.657  42.349  79.177  1.00  0.00           H  
ATOM   1918 2HD  ARG A 120      10.689  43.098  80.425  1.00  0.00           H  
ATOM   1919  HE  ARG A 120      10.400  40.656  81.486  1.00  0.00           H  
ATOM   1920 1HH1 ARG A 120       6.964  42.560  81.790  1.00  0.00           H  
ATOM   1921 2HH1 ARG A 120       7.950  42.890  80.357  1.00  0.00           H  
ATOM   1922 1HH2 ARG A 120       9.201  40.266  83.019  1.00  0.00           H  
ATOM   1923 2HH2 ARG A 120       7.697  41.108  83.337  1.00  0.00           H  
ATOM   1924  N   THR A 121      13.202  42.475  75.251  1.00  0.00           N  
ATOM   1925  CA  THR A 121      13.518  43.283  74.075  1.00  0.00           C  
ATOM   1926  C   THR A 121      12.240  43.944  73.606  1.00  0.00           C  
ATOM   1927  O   THR A 121      11.189  43.304  73.581  1.00  0.00           O  
ATOM   1928  CB  THR A 121      14.184  42.450  72.977  1.00  0.00           C  
ATOM   1929  OG1 THR A 121      15.377  41.927  73.529  1.00  0.00           O  
ATOM   1930  CG2 THR A 121      14.551  43.285  71.754  1.00  0.00           C  
ATOM   1931  H   THR A 121      12.353  41.928  75.204  1.00  0.00           H  
ATOM   1932  HA  THR A 121      14.247  44.041  74.363  1.00  0.00           H  
ATOM   1933  HB  THR A 121      13.531  41.631  72.675  1.00  0.00           H  
ATOM   1934  HG1 THR A 121      16.086  42.269  72.979  1.00  0.00           H  
ATOM   1935 1HG2 THR A 121      13.652  43.623  71.237  1.00  0.00           H  
ATOM   1936 2HG2 THR A 121      15.142  44.153  72.045  1.00  0.00           H  
ATOM   1937 3HG2 THR A 121      15.127  42.683  71.052  1.00  0.00           H  
ATOM   1938  N   VAL A 122      12.332  45.236  73.320  1.00  0.00           N  
ATOM   1939  CA  VAL A 122      11.199  46.074  72.946  1.00  0.00           C  
ATOM   1940  C   VAL A 122      11.637  46.980  71.810  1.00  0.00           C  
ATOM   1941  O   VAL A 122      12.643  47.676  71.930  1.00  0.00           O  
ATOM   1942  CB  VAL A 122      10.721  46.913  74.143  1.00  0.00           C  
ATOM   1943  CG1 VAL A 122       9.497  47.759  73.790  1.00  0.00           C  
ATOM   1944  CG2 VAL A 122      10.336  46.032  75.339  1.00  0.00           C  
ATOM   1945  H   VAL A 122      13.230  45.693  73.390  1.00  0.00           H  
ATOM   1946  HA  VAL A 122      10.380  45.427  72.628  1.00  0.00           H  
ATOM   1947  HB  VAL A 122      11.521  47.583  74.460  1.00  0.00           H  
ATOM   1948 1HG1 VAL A 122       9.717  48.430  72.960  1.00  0.00           H  
ATOM   1949 2HG1 VAL A 122       8.648  47.127  73.529  1.00  0.00           H  
ATOM   1950 3HG1 VAL A 122       9.251  48.385  74.648  1.00  0.00           H  
ATOM   1951 1HG2 VAL A 122      11.227  45.576  75.773  1.00  0.00           H  
ATOM   1952 2HG2 VAL A 122       9.641  45.257  75.018  1.00  0.00           H  
ATOM   1953 3HG2 VAL A 122       9.851  46.650  76.094  1.00  0.00           H  
ATOM   1954  N   THR A 123      10.871  46.995  70.729  1.00  0.00           N  
ATOM   1955  CA  THR A 123      10.979  48.037  69.709  1.00  0.00           C  
ATOM   1956  C   THR A 123      10.140  49.228  70.151  1.00  0.00           C  
ATOM   1957  O   THR A 123       8.961  49.066  70.456  1.00  0.00           O  
ATOM   1958  CB  THR A 123      10.509  47.525  68.346  1.00  0.00           C  
ATOM   1959  OG1 THR A 123      11.161  46.318  68.013  1.00  0.00           O  
ATOM   1960  CG2 THR A 123      10.757  48.540  67.233  1.00  0.00           C  
ATOM   1961  H   THR A 123      10.082  46.367  70.665  1.00  0.00           H  
ATOM   1962  HA  THR A 123      12.026  48.333  69.627  1.00  0.00           H  
ATOM   1963  HB  THR A 123       9.439  47.317  68.392  1.00  0.00           H  
ATOM   1964  HG1 THR A 123      12.043  46.493  67.673  1.00  0.00           H  
ATOM   1965 1HG2 THR A 123      10.604  48.066  66.264  1.00  0.00           H  
ATOM   1966 2HG2 THR A 123      10.054  49.368  67.328  1.00  0.00           H  
ATOM   1967 3HG2 THR A 123      11.776  48.922  67.291  1.00  0.00           H  
ATOM   1968  N   VAL A 124      10.743  50.413  70.190  1.00  0.00           N  
ATOM   1969  CA  VAL A 124      10.073  51.677  70.508  1.00  0.00           C  
ATOM   1970  C   VAL A 124      10.035  52.506  69.231  1.00  0.00           C  
ATOM   1971  O   VAL A 124      11.076  52.932  68.721  1.00  0.00           O  
ATOM   1972  CB  VAL A 124      10.785  52.418  71.656  1.00  0.00           C  
ATOM   1973  CG1 VAL A 124       9.936  53.594  72.153  1.00  0.00           C  
ATOM   1974  CG2 VAL A 124      11.054  51.506  72.862  1.00  0.00           C  
ATOM   1975  H   VAL A 124      11.724  50.458  69.956  1.00  0.00           H  
ATOM   1976  HA  VAL A 124       9.066  51.455  70.862  1.00  0.00           H  
ATOM   1977  HB  VAL A 124      11.744  52.799  71.304  1.00  0.00           H  
ATOM   1978 1HG1 VAL A 124      10.483  54.164  72.905  1.00  0.00           H  
ATOM   1979 2HG1 VAL A 124       9.007  53.230  72.592  1.00  0.00           H  
ATOM   1980 3HG1 VAL A 124       9.683  54.257  71.326  1.00  0.00           H  
ATOM   1981 1HG2 VAL A 124      11.739  50.705  72.586  1.00  0.00           H  
ATOM   1982 2HG2 VAL A 124      11.516  52.087  73.661  1.00  0.00           H  
ATOM   1983 3HG2 VAL A 124      10.118  51.074  73.219  1.00  0.00           H  
ATOM   1984  N   ASN A 125       8.847  52.703  68.669  1.00  0.00           N  
ATOM   1985  CA  ASN A 125       8.662  53.448  67.427  1.00  0.00           C  
ATOM   1986  C   ASN A 125       8.879  54.958  67.631  1.00  0.00           C  
ATOM   1987  O   ASN A 125       8.843  55.440  68.765  1.00  0.00           O  
ATOM   1988  CB  ASN A 125       7.271  53.139  66.859  1.00  0.00           C  
ATOM   1989  CG  ASN A 125       7.144  51.680  66.477  1.00  0.00           C  
ATOM   1990  OD1 ASN A 125       7.780  51.209  65.546  1.00  0.00           O  
ATOM   1991  ND2 ASN A 125       6.353  50.929  67.201  1.00  0.00           N  
ATOM   1992  H   ASN A 125       8.022  52.366  69.145  1.00  0.00           H  
ATOM   1993  HA  ASN A 125       9.413  53.115  66.709  1.00  0.00           H  
ATOM   1994 1HB  ASN A 125       7.080  53.731  65.964  1.00  0.00           H  
ATOM   1995 2HB  ASN A 125       6.510  53.401  67.593  1.00  0.00           H  
ATOM   1996 1HD2 ASN A 125       6.080  51.279  68.108  1.00  0.00           H  
ATOM   1997 2HD2 ASN A 125       6.365  49.935  67.021  1.00  0.00           H  
ATOM   1998  N   PRO A 126       9.102  55.732  66.553  1.00  0.00           N  
ATOM   1999  CA  PRO A 126       9.211  57.188  66.636  1.00  0.00           C  
ATOM   2000  C   PRO A 126       8.025  57.826  67.369  1.00  0.00           C  
ATOM   2001  O   PRO A 126       6.870  57.592  67.012  1.00  0.00           O  
ATOM   2002  CB  PRO A 126       9.247  57.603  65.162  1.00  0.00           C  
ATOM   2003  CG  PRO A 126       9.848  56.431  64.465  1.00  0.00           C  
ATOM   2004  CD  PRO A 126       9.254  55.236  65.164  1.00  0.00           C  
ATOM   2005  HA  PRO A 126      10.149  57.451  67.146  1.00  0.00           H  
ATOM   2006 1HB  PRO A 126       8.230  57.834  64.811  1.00  0.00           H  
ATOM   2007 2HB  PRO A 126       9.843  58.520  65.044  1.00  0.00           H  
ATOM   2008 1HG  PRO A 126       9.604  56.459  63.393  1.00  0.00           H  
ATOM   2009 2HG  PRO A 126      10.944  56.464  64.542  1.00  0.00           H  
ATOM   2010 1HD  PRO A 126       8.285  54.986  64.704  1.00  0.00           H  
ATOM   2011 2HD  PRO A 126       9.948  54.386  65.093  1.00  0.00           H  
ATOM   2012  N   GLY A 127       8.310  58.640  68.385  1.00  0.00           N  
ATOM   2013  CA  GLY A 127       7.312  59.313  69.223  1.00  0.00           C  
ATOM   2014  C   GLY A 127       6.591  58.409  70.229  1.00  0.00           C  
ATOM   2015  O   GLY A 127       5.729  58.896  70.963  1.00  0.00           O  
ATOM   2016  H   GLY A 127       9.272  58.722  68.680  1.00  0.00           H  
ATOM   2017 1HA  GLY A 127       7.789  60.117  69.784  1.00  0.00           H  
ATOM   2018 2HA  GLY A 127       6.554  59.771  68.588  1.00  0.00           H  
ATOM   2019  N   GLU A 128       6.915  57.116  70.279  1.00  0.00           N  
ATOM   2020  CA  GLU A 128       6.300  56.160  71.196  1.00  0.00           C  
ATOM   2021  C   GLU A 128       6.923  56.242  72.598  1.00  0.00           C  
ATOM   2022  O   GLU A 128       8.124  56.485  72.766  1.00  0.00           O  
ATOM   2023  CB  GLU A 128       6.378  54.743  70.599  1.00  0.00           C  
ATOM   2024  CG  GLU A 128       5.489  53.723  71.323  1.00  0.00           C  
ATOM   2025  CD  GLU A 128       5.500  52.328  70.668  1.00  0.00           C  
ATOM   2026  OE1 GLU A 128       4.614  51.521  71.014  1.00  0.00           O  
ATOM   2027  OE2 GLU A 128       6.365  52.067  69.797  1.00  0.00           O  
ATOM   2028  H   GLU A 128       7.654  56.775  69.680  1.00  0.00           H  
ATOM   2029  HA  GLU A 128       5.240  56.400  71.287  1.00  0.00           H  
ATOM   2030 1HB  GLU A 128       7.412  54.399  70.639  1.00  0.00           H  
ATOM   2031 2HB  GLU A 128       6.063  54.791  69.557  1.00  0.00           H  
ATOM   2032 1HG  GLU A 128       4.468  54.107  71.336  1.00  0.00           H  
ATOM   2033 2HG  GLU A 128       5.823  53.629  72.356  1.00  0.00           H  
ATOM   2034  N   GLU A 129       6.093  55.998  73.615  1.00  0.00           N  
ATOM   2035  CA  GLU A 129       6.530  55.716  74.981  1.00  0.00           C  
ATOM   2036  C   GLU A 129       6.029  54.320  75.387  1.00  0.00           C  
ATOM   2037  O   GLU A 129       4.832  54.043  75.320  1.00  0.00           O  
ATOM   2038  CB  GLU A 129       6.100  56.846  75.946  1.00  0.00           C  
ATOM   2039  CG  GLU A 129       6.734  56.698  77.344  1.00  0.00           C  
ATOM   2040  CD  GLU A 129       6.564  57.923  78.274  1.00  0.00           C  
ATOM   2041  OE1 GLU A 129       6.087  57.733  79.418  1.00  0.00           O  
ATOM   2042  OE2 GLU A 129       7.045  59.039  77.938  1.00  0.00           O  
ATOM   2043  H   GLU A 129       5.134  55.763  73.401  1.00  0.00           H  
ATOM   2044  HA  GLU A 129       7.620  55.733  75.005  1.00  0.00           H  
ATOM   2045 1HB  GLU A 129       6.423  57.796  75.523  1.00  0.00           H  
ATOM   2046 2HB  GLU A 129       5.015  56.861  76.040  1.00  0.00           H  
ATOM   2047 1HG  GLU A 129       6.320  55.810  77.824  1.00  0.00           H  
ATOM   2048 2HG  GLU A 129       7.804  56.530  77.222  1.00  0.00           H  
ATOM   2049  N   VAL A 130       6.943  53.437  75.800  1.00  0.00           N  
ATOM   2050  CA  VAL A 130       6.655  52.059  76.224  1.00  0.00           C  
ATOM   2051  C   VAL A 130       7.100  51.858  77.667  1.00  0.00           C  
ATOM   2052  O   VAL A 130       8.181  52.292  78.058  1.00  0.00           O  
ATOM   2053  CB  VAL A 130       7.312  51.010  75.299  1.00  0.00           C  
ATOM   2054  CG1 VAL A 130       6.926  49.588  75.740  1.00  0.00           C  
ATOM   2055  CG2 VAL A 130       6.879  51.179  73.840  1.00  0.00           C  
ATOM   2056  H   VAL A 130       7.900  53.756  75.862  1.00  0.00           H  
ATOM   2057  HA  VAL A 130       5.580  51.890  76.144  1.00  0.00           H  
ATOM   2058  HB  VAL A 130       8.396  51.109  75.348  1.00  0.00           H  
ATOM   2059 1HG1 VAL A 130       5.852  49.535  75.923  1.00  0.00           H  
ATOM   2060 2HG1 VAL A 130       7.156  48.872  74.952  1.00  0.00           H  
ATOM   2061 3HG1 VAL A 130       7.468  49.310  76.643  1.00  0.00           H  
ATOM   2062 1HG2 VAL A 130       5.795  51.108  73.751  1.00  0.00           H  
ATOM   2063 2HG2 VAL A 130       7.338  50.415  73.211  1.00  0.00           H  
ATOM   2064 3HG2 VAL A 130       7.196  52.153  73.467  1.00  0.00           H  
ATOM   2065  N   GLU A 131       6.297  51.159  78.469  1.00  0.00           N  
ATOM   2066  CA  GLU A 131       6.664  50.760  79.829  1.00  0.00           C  
ATOM   2067  C   GLU A 131       6.916  49.250  79.909  1.00  0.00           C  
ATOM   2068  O   GLU A 131       6.117  48.435  79.448  1.00  0.00           O  
ATOM   2069  CB  GLU A 131       5.610  51.243  80.841  1.00  0.00           C  
ATOM   2070  CG  GLU A 131       6.083  51.053  82.293  1.00  0.00           C  
ATOM   2071  CD  GLU A 131       5.069  51.573  83.326  1.00  0.00           C  
ATOM   2072  OE1 GLU A 131       4.338  50.736  83.895  1.00  0.00           O  
ATOM   2073  OE2 GLU A 131       5.079  52.796  83.625  1.00  0.00           O  
ATOM   2074  H   GLU A 131       5.433  50.797  78.090  1.00  0.00           H  
ATOM   2075  HA  GLU A 131       7.586  51.274  80.103  1.00  0.00           H  
ATOM   2076 1HB  GLU A 131       5.422  52.304  80.677  1.00  0.00           H  
ATOM   2077 2HB  GLU A 131       4.679  50.697  80.687  1.00  0.00           H  
ATOM   2078 1HG  GLU A 131       6.263  49.993  82.475  1.00  0.00           H  
ATOM   2079 2HG  GLU A 131       7.033  51.570  82.429  1.00  0.00           H  
ATOM   2080  N   VAL A 132       8.023  48.869  80.545  1.00  0.00           N  
ATOM   2081  CA  VAL A 132       8.380  47.486  80.856  1.00  0.00           C  
ATOM   2082  C   VAL A 132       8.496  47.343  82.366  1.00  0.00           C  
ATOM   2083  O   VAL A 132       9.239  48.079  83.009  1.00  0.00           O  
ATOM   2084  CB  VAL A 132       9.696  47.072  80.177  1.00  0.00           C  
ATOM   2085  CG1 VAL A 132       9.931  45.567  80.354  1.00  0.00           C  
ATOM   2086  CG2 VAL A 132       9.686  47.363  78.676  1.00  0.00           C  
ATOM   2087  H   VAL A 132       8.650  49.595  80.861  1.00  0.00           H  
ATOM   2088  HA  VAL A 132       7.598  46.832  80.472  1.00  0.00           H  
ATOM   2089  HB  VAL A 132      10.530  47.611  80.627  1.00  0.00           H  
ATOM   2090 1HG1 VAL A 132       9.108  45.011  79.904  1.00  0.00           H  
ATOM   2091 2HG1 VAL A 132      10.864  45.292  79.865  1.00  0.00           H  
ATOM   2092 3HG1 VAL A 132      10.011  45.316  81.412  1.00  0.00           H  
ATOM   2093 1HG2 VAL A 132       9.620  48.436  78.501  1.00  0.00           H  
ATOM   2094 2HG2 VAL A 132      10.615  47.011  78.225  1.00  0.00           H  
ATOM   2095 3HG2 VAL A 132       8.833  46.874  78.204  1.00  0.00           H  
ATOM   2096  N   THR A 133       7.784  46.377  82.942  1.00  0.00           N  
ATOM   2097  CA  THR A 133       7.854  46.088  84.381  1.00  0.00           C  
ATOM   2098  C   THR A 133       8.511  44.738  84.634  1.00  0.00           C  
ATOM   2099  O   THR A 133       8.132  43.730  84.030  1.00  0.00           O  
ATOM   2100  CB  THR A 133       6.470  46.167  85.038  1.00  0.00           C  
ATOM   2101  OG1 THR A 133       5.961  47.476  84.943  1.00  0.00           O  
ATOM   2102  CG2 THR A 133       6.511  45.862  86.537  1.00  0.00           C  
ATOM   2103  H   THR A 133       7.192  45.800  82.364  1.00  0.00           H  
ATOM   2104  HA  THR A 133       8.461  46.858  84.859  1.00  0.00           H  
ATOM   2105  HB  THR A 133       5.786  45.474  84.547  1.00  0.00           H  
ATOM   2106  HG1 THR A 133       5.588  47.634  84.073  1.00  0.00           H  
ATOM   2107 1HG2 THR A 133       6.742  44.810  86.704  1.00  0.00           H  
ATOM   2108 2HG2 THR A 133       7.264  46.482  87.024  1.00  0.00           H  
ATOM   2109 3HG2 THR A 133       5.536  46.072  86.976  1.00  0.00           H  
ATOM   2110  N   PHE A 134       9.451  44.731  85.574  1.00  0.00           N  
ATOM   2111  CA  PHE A 134      10.081  43.550  86.153  1.00  0.00           C  
ATOM   2112  C   PHE A 134       9.613  43.382  87.598  1.00  0.00           C  
ATOM   2113  O   PHE A 134       9.345  44.366  88.294  1.00  0.00           O  
ATOM   2114  CB  PHE A 134      11.605  43.686  86.085  1.00  0.00           C  
ATOM   2115  CG  PHE A 134      12.149  43.772  84.676  1.00  0.00           C  
ATOM   2116  CD1 PHE A 134      12.655  42.617  84.053  1.00  0.00           C  
ATOM   2117  CD2 PHE A 134      12.134  44.996  83.980  1.00  0.00           C  
ATOM   2118  CE1 PHE A 134      13.148  42.685  82.740  1.00  0.00           C  
ATOM   2119  CE2 PHE A 134      12.616  45.062  82.663  1.00  0.00           C  
ATOM   2120  CZ  PHE A 134      13.124  43.906  82.045  1.00  0.00           C  
ATOM   2121  H   PHE A 134       9.689  45.614  86.001  1.00  0.00           H  
ATOM   2122  HA  PHE A 134       9.781  42.677  85.572  1.00  0.00           H  
ATOM   2123 1HB  PHE A 134      12.052  42.823  86.578  1.00  0.00           H  
ATOM   2124 2HB  PHE A 134      11.909  44.575  86.636  1.00  0.00           H  
ATOM   2125  HD1 PHE A 134      12.666  41.676  84.583  1.00  0.00           H  
ATOM   2126  HD2 PHE A 134      11.739  45.883  84.452  1.00  0.00           H  
ATOM   2127  HE1 PHE A 134      13.547  41.798  82.270  1.00  0.00           H  
ATOM   2128  HE2 PHE A 134      12.588  45.999  82.127  1.00  0.00           H  
ATOM   2129  HZ  PHE A 134      13.499  43.951  81.033  1.00  0.00           H  
ATOM   2130  N   SER A 135       9.524  42.138  88.060  1.00  0.00           N  
ATOM   2131  CA  SER A 135       9.178  41.815  89.447  1.00  0.00           C  
ATOM   2132  C   SER A 135      10.115  40.741  89.976  1.00  0.00           C  
ATOM   2133  O   SER A 135      10.421  39.780  89.271  1.00  0.00           O  
ATOM   2134  CB  SER A 135       7.716  41.378  89.577  1.00  0.00           C  
ATOM   2135  OG  SER A 135       6.870  42.391  89.060  1.00  0.00           O  
ATOM   2136  H   SER A 135       9.793  41.368  87.465  1.00  0.00           H  
ATOM   2137  HA  SER A 135       9.289  42.718  90.050  1.00  0.00           H  
ATOM   2138 1HB  SER A 135       7.484  41.216  90.630  1.00  0.00           H  
ATOM   2139 2HB  SER A 135       7.555  40.450  89.029  1.00  0.00           H  
ATOM   2140  HG  SER A 135       7.389  43.199  89.056  1.00  0.00           H  
ATOM   2141  N   ALA A 136      10.582  40.903  91.209  1.00  0.00           N  
ATOM   2142  CA  ALA A 136      11.508  39.974  91.835  1.00  0.00           C  
ATOM   2143  C   ALA A 136      11.222  39.852  93.332  1.00  0.00           C  
ATOM   2144  O   ALA A 136      11.207  40.847  94.044  1.00  0.00           O  
ATOM   2145  CB  ALA A 136      12.943  40.457  91.588  1.00  0.00           C  
ATOM   2146  H   ALA A 136      10.300  41.711  91.744  1.00  0.00           H  
ATOM   2147  HA  ALA A 136      11.362  38.993  91.382  1.00  0.00           H  
ATOM   2148 1HB  ALA A 136      13.643  39.794  92.095  1.00  0.00           H  
ATOM   2149 2HB  ALA A 136      13.071  41.461  91.993  1.00  0.00           H  
ATOM   2150 3HB  ALA A 136      13.155  40.474  90.519  1.00  0.00           H  
ATOM   2151  N   ASN A 137      11.098  38.614  93.819  1.00  0.00           N  
ATOM   2152  CA  ASN A 137      10.975  38.341  95.258  1.00  0.00           C  
ATOM   2153  C   ASN A 137      12.202  38.820  96.054  1.00  0.00           C  
ATOM   2154  O   ASN A 137      12.095  39.093  97.245  1.00  0.00           O  
ATOM   2155  CB  ASN A 137      10.807  36.826  95.470  1.00  0.00           C  
ATOM   2156  CG  ASN A 137       9.546  36.248  94.860  1.00  0.00           C  
ATOM   2157  OD1 ASN A 137       8.561  36.910  94.613  1.00  0.00           O  
ATOM   2158  ND2 ASN A 137       9.539  34.968  94.570  1.00  0.00           N  
ATOM   2159  H   ASN A 137      10.993  37.846  93.171  1.00  0.00           H  
ATOM   2160  HA  ASN A 137      10.120  38.898  95.644  1.00  0.00           H  
ATOM   2161 1HB  ASN A 137      10.768  36.629  96.541  1.00  0.00           H  
ATOM   2162 2HB  ASN A 137      11.677  36.308  95.065  1.00  0.00           H  
ATOM   2163 1HD2 ASN A 137      10.308  34.373  94.844  1.00  0.00           H  
ATOM   2164 2HD2 ASN A 137       8.663  34.619  94.207  1.00  0.00           H  
ATOM   2165  N   ASP A 138      13.360  38.882  95.395  1.00  0.00           N  
ATOM   2166  CA  ASP A 138      14.591  39.455  95.929  1.00  0.00           C  
ATOM   2167  C   ASP A 138      14.905  40.763  95.180  1.00  0.00           C  
ATOM   2168  O   ASP A 138      15.330  40.707  94.016  1.00  0.00           O  
ATOM   2169  CB  ASP A 138      15.730  38.433  95.817  1.00  0.00           C  
ATOM   2170  CG  ASP A 138      17.064  38.983  96.333  1.00  0.00           C  
ATOM   2171  OD1 ASP A 138      17.077  40.111  96.876  1.00  0.00           O  
ATOM   2172  OD2 ASP A 138      18.074  38.277  96.134  1.00  0.00           O  
ATOM   2173  H   ASP A 138      13.339  38.717  94.400  1.00  0.00           H  
ATOM   2174  HA  ASP A 138      14.442  39.671  96.987  1.00  0.00           H  
ATOM   2175 1HB  ASP A 138      15.468  37.548  96.398  1.00  0.00           H  
ATOM   2176 2HB  ASP A 138      15.845  38.130  94.777  1.00  0.00           H  
ATOM   2177  N   PRO A 139      14.723  41.934  95.819  1.00  0.00           N  
ATOM   2178  CA  PRO A 139      15.036  43.229  95.222  1.00  0.00           C  
ATOM   2179  C   PRO A 139      16.507  43.377  94.815  1.00  0.00           C  
ATOM   2180  O   PRO A 139      16.804  44.165  93.921  1.00  0.00           O  
ATOM   2181  CB  PRO A 139      14.658  44.276  96.276  1.00  0.00           C  
ATOM   2182  CG  PRO A 139      13.616  43.564  97.136  1.00  0.00           C  
ATOM   2183  CD  PRO A 139      14.099  42.119  97.119  1.00  0.00           C  
ATOM   2184  HA  PRO A 139      14.401  43.383  94.337  1.00  0.00           H  
ATOM   2185 1HB  PRO A 139      14.252  45.177  95.818  1.00  0.00           H  
ATOM   2186 2HB  PRO A 139      15.522  44.518  96.893  1.00  0.00           H  
ATOM   2187 1HG  PRO A 139      13.577  43.969  98.148  1.00  0.00           H  
ATOM   2188 2HG  PRO A 139      12.639  43.629  96.656  1.00  0.00           H  
ATOM   2189 1HD  PRO A 139      13.248  41.452  97.261  1.00  0.00           H  
ATOM   2190 2HD  PRO A 139      14.840  41.962  97.902  1.00  0.00           H  
ATOM   2191  N   HIS A 140      17.435  42.598  95.386  1.00  0.00           N  
ATOM   2192  CA  HIS A 140      18.843  42.636  94.980  1.00  0.00           C  
ATOM   2193  C   HIS A 140      19.061  42.200  93.524  1.00  0.00           C  
ATOM   2194  O   HIS A 140      20.088  42.543  92.931  1.00  0.00           O  
ATOM   2195  CB  HIS A 140      19.696  41.790  95.931  1.00  0.00           C  
ATOM   2196  CG  HIS A 140      19.698  42.298  97.349  1.00  0.00           C  
ATOM   2197  ND1 HIS A 140      20.034  43.571  97.746  1.00  0.00           N  
ATOM   2198  CD2 HIS A 140      19.383  41.587  98.475  1.00  0.00           C  
ATOM   2199  CE1 HIS A 140      19.946  43.622  99.085  1.00  0.00           C  
ATOM   2200  NE2 HIS A 140      19.559  42.437  99.578  1.00  0.00           N  
ATOM   2201  H   HIS A 140      17.165  41.912  96.075  1.00  0.00           H  
ATOM   2202  HA  HIS A 140      19.216  43.657  95.054  1.00  0.00           H  
ATOM   2203 1HB  HIS A 140      19.355  40.756  95.910  1.00  0.00           H  
ATOM   2204 2HB  HIS A 140      20.727  41.800  95.577  1.00  0.00           H  
ATOM   2205  HD1 HIS A 140      20.145  44.367  97.133  1.00  0.00           H  
ATOM   2206  HD2 HIS A 140      19.062  40.557  98.502  1.00  0.00           H  
ATOM   2207  HE1 HIS A 140      20.107  44.505  99.686  1.00  0.00           H  
ATOM   2208  N   LYS A 141      18.086  41.530  92.887  1.00  0.00           N  
ATOM   2209  CA  LYS A 141      18.110  41.281  91.433  1.00  0.00           C  
ATOM   2210  C   LYS A 141      18.149  42.567  90.605  1.00  0.00           C  
ATOM   2211  O   LYS A 141      18.646  42.556  89.479  1.00  0.00           O  
ATOM   2212  CB  LYS A 141      16.894  40.452  91.007  1.00  0.00           C  
ATOM   2213  CG  LYS A 141      16.967  39.012  91.527  1.00  0.00           C  
ATOM   2214  CD  LYS A 141      16.011  38.124  90.726  1.00  0.00           C  
ATOM   2215  CE  LYS A 141      16.082  36.686  91.238  1.00  0.00           C  
ATOM   2216  NZ  LYS A 141      15.338  35.769  90.342  1.00  0.00           N  
ATOM   2217  H   LYS A 141      17.265  41.276  93.417  1.00  0.00           H  
ATOM   2218  HA  LYS A 141      19.015  40.725  91.191  1.00  0.00           H  
ATOM   2219 1HB  LYS A 141      15.976  40.928  91.350  1.00  0.00           H  
ATOM   2220 2HB  LYS A 141      16.874  40.427  89.917  1.00  0.00           H  
ATOM   2221 1HG  LYS A 141      16.707  38.986  92.585  1.00  0.00           H  
ATOM   2222 2HG  LYS A 141      17.982  38.632  91.403  1.00  0.00           H  
ATOM   2223 1HD  LYS A 141      14.992  38.501  90.816  1.00  0.00           H  
ATOM   2224 2HD  LYS A 141      16.305  38.152  89.678  1.00  0.00           H  
ATOM   2225 1HE  LYS A 141      17.130  36.390  91.290  1.00  0.00           H  
ATOM   2226 2HE  LYS A 141      15.679  36.657  92.250  1.00  0.00           H  
ATOM   2227 1HZ  LYS A 141      15.396  34.819  90.681  1.00  0.00           H  
ATOM   2228 2HZ  LYS A 141      14.369  36.045  90.272  1.00  0.00           H  
ATOM   2229 3HZ  LYS A 141      15.742  35.791  89.416  1.00  0.00           H  
ATOM   2230  N   PHE A 142      17.666  43.672  91.164  1.00  0.00           N  
ATOM   2231  CA  PHE A 142      17.683  44.988  90.543  1.00  0.00           C  
ATOM   2232  C   PHE A 142      19.001  45.744  90.741  1.00  0.00           C  
ATOM   2233  O   PHE A 142      19.126  46.852  90.235  1.00  0.00           O  
ATOM   2234  CB  PHE A 142      16.494  45.792  91.075  1.00  0.00           C  
ATOM   2235  CG  PHE A 142      15.127  45.178  90.837  1.00  0.00           C  
ATOM   2236  CD1 PHE A 142      14.803  44.597  89.599  1.00  0.00           C  
ATOM   2237  CD2 PHE A 142      14.169  45.192  91.862  1.00  0.00           C  
ATOM   2238  CE1 PHE A 142      13.555  43.980  89.401  1.00  0.00           C  
ATOM   2239  CE2 PHE A 142      12.912  44.603  91.659  1.00  0.00           C  
ATOM   2240  CZ  PHE A 142      12.604  43.989  90.434  1.00  0.00           C  
ATOM   2241  H   PHE A 142      17.275  43.611  92.093  1.00  0.00           H  
ATOM   2242  HA  PHE A 142      17.550  44.865  89.467  1.00  0.00           H  
ATOM   2243 1HB  PHE A 142      16.635  45.963  92.142  1.00  0.00           H  
ATOM   2244 2HB  PHE A 142      16.507  46.776  90.607  1.00  0.00           H  
ATOM   2245  HD1 PHE A 142      15.518  44.645  88.791  1.00  0.00           H  
ATOM   2246  HD2 PHE A 142      14.400  45.644  92.816  1.00  0.00           H  
ATOM   2247  HE1 PHE A 142      13.321  43.514  88.455  1.00  0.00           H  
ATOM   2248  HE2 PHE A 142      12.191  44.609  92.463  1.00  0.00           H  
ATOM   2249  HZ  PHE A 142      11.636  43.532  90.293  1.00  0.00           H  
ATOM   2250  N   ASN A 143      20.003  45.166  91.416  1.00  0.00           N  
ATOM   2251  CA  ASN A 143      21.267  45.856  91.691  1.00  0.00           C  
ATOM   2252  C   ASN A 143      22.136  46.082  90.443  1.00  0.00           C  
ATOM   2253  O   ASN A 143      23.068  46.883  90.491  1.00  0.00           O  
ATOM   2254  CB  ASN A 143      22.077  45.095  92.750  1.00  0.00           C  
ATOM   2255  CG  ASN A 143      21.550  45.259  94.164  1.00  0.00           C  
ATOM   2256  OD1 ASN A 143      20.587  45.945  94.448  1.00  0.00           O  
ATOM   2257  ND2 ASN A 143      22.203  44.637  95.117  1.00  0.00           N  
ATOM   2258  H   ASN A 143      19.836  44.281  91.873  1.00  0.00           H  
ATOM   2259  HA  ASN A 143      21.041  46.852  92.074  1.00  0.00           H  
ATOM   2260 1HB  ASN A 143      23.095  45.486  92.761  1.00  0.00           H  
ATOM   2261 2HB  ASN A 143      22.128  44.036  92.499  1.00  0.00           H  
ATOM   2262 1HD2 ASN A 143      23.026  44.096  94.895  1.00  0.00           H  
ATOM   2263 2HD2 ASN A 143      21.938  44.857  96.065  1.00  0.00           H  
ATOM   2264  N   ARG A 144      21.890  45.341  89.351  1.00  0.00           N  
ATOM   2265  CA  ARG A 144      22.710  45.381  88.128  1.00  0.00           C  
ATOM   2266  C   ARG A 144      21.878  45.421  86.836  1.00  0.00           C  
ATOM   2267  O   ARG A 144      21.998  44.500  86.022  1.00  0.00           O  
ATOM   2268  CB  ARG A 144      23.734  44.232  88.125  1.00  0.00           C  
ATOM   2269  CG  ARG A 144      24.739  44.295  89.284  1.00  0.00           C  
ATOM   2270  CD  ARG A 144      25.690  43.095  89.197  1.00  0.00           C  
ATOM   2271  NE  ARG A 144      26.627  43.059  90.334  1.00  0.00           N  
ATOM   2272  CZ  ARG A 144      27.886  43.451  90.357  1.00  0.00           C  
ATOM   2273  NH1 ARG A 144      28.502  43.944  89.324  1.00  0.00           N  
ATOM   2274  NH2 ARG A 144      28.551  43.392  91.463  1.00  0.00           N  
ATOM   2275  H   ARG A 144      21.095  44.721  89.388  1.00  0.00           H  
ATOM   2276  HA  ARG A 144      23.316  46.286  88.148  1.00  0.00           H  
ATOM   2277 1HB  ARG A 144      23.199  43.283  88.167  1.00  0.00           H  
ATOM   2278 2HB  ARG A 144      24.296  44.269  87.193  1.00  0.00           H  
ATOM   2279 1HG  ARG A 144      24.215  44.253  90.238  1.00  0.00           H  
ATOM   2280 2HG  ARG A 144      25.308  45.223  89.227  1.00  0.00           H  
ATOM   2281 1HD  ARG A 144      25.096  42.181  89.210  1.00  0.00           H  
ATOM   2282 2HD  ARG A 144      26.230  43.129  88.252  1.00  0.00           H  
ATOM   2283  HE  ARG A 144      26.281  42.732  91.225  1.00  0.00           H  
ATOM   2284 1HH1 ARG A 144      27.953  44.128  88.496  1.00  0.00           H  
ATOM   2285 2HH1 ARG A 144      29.213  44.633  89.524  1.00  0.00           H  
ATOM   2286 1HH2 ARG A 144      28.525  44.297  91.911  1.00  0.00           H  
ATOM   2287 2HH2 ARG A 144      29.541  43.241  91.332  1.00  0.00           H  
ATOM   2288  N   PRO A 145      20.987  46.409  86.642  1.00  0.00           N  
ATOM   2289  CA  PRO A 145      20.215  46.502  85.419  1.00  0.00           C  
ATOM   2290  C   PRO A 145      21.118  46.975  84.277  1.00  0.00           C  
ATOM   2291  O   PRO A 145      22.030  47.788  84.450  1.00  0.00           O  
ATOM   2292  CB  PRO A 145      19.068  47.461  85.721  1.00  0.00           C  
ATOM   2293  CG  PRO A 145      19.684  48.424  86.731  1.00  0.00           C  
ATOM   2294  CD  PRO A 145      20.754  47.594  87.454  1.00  0.00           C  
ATOM   2295  HA  PRO A 145      19.768  45.522  85.198  1.00  0.00           H  
ATOM   2296 1HB  PRO A 145      18.714  47.976  84.827  1.00  0.00           H  
ATOM   2297 2HB  PRO A 145      18.253  46.913  86.194  1.00  0.00           H  
ATOM   2298 1HG  PRO A 145      18.932  48.793  87.428  1.00  0.00           H  
ATOM   2299 2HG  PRO A 145      20.137  49.256  86.192  1.00  0.00           H  
ATOM   2300 1HD  PRO A 145      20.384  47.295  88.435  1.00  0.00           H  
ATOM   2301 2HD  PRO A 145      21.674  48.163  87.584  1.00  0.00           H  
ATOM   2302  N   GLN A 146      20.845  46.453  83.091  1.00  0.00           N  
ATOM   2303  CA  GLN A 146      21.543  46.802  81.868  1.00  0.00           C  
ATOM   2304  C   GLN A 146      20.524  47.166  80.793  1.00  0.00           C  
ATOM   2305  O   GLN A 146      19.546  46.446  80.589  1.00  0.00           O  
ATOM   2306  CB  GLN A 146      22.457  45.637  81.470  1.00  0.00           C  
ATOM   2307  CG  GLN A 146      23.034  45.768  80.053  1.00  0.00           C  
ATOM   2308  CD  GLN A 146      23.884  44.571  79.647  1.00  0.00           C  
ATOM   2309  OE1 GLN A 146      24.346  43.771  80.454  1.00  0.00           O  
ATOM   2310  NE2 GLN A 146      24.103  44.409  78.363  1.00  0.00           N  
ATOM   2311  H   GLN A 146      20.103  45.769  83.029  1.00  0.00           H  
ATOM   2312  HA  GLN A 146      22.177  47.666  82.066  1.00  0.00           H  
ATOM   2313 1HB  GLN A 146      21.890  44.708  81.529  1.00  0.00           H  
ATOM   2314 2HB  GLN A 146      23.275  45.576  82.188  1.00  0.00           H  
ATOM   2315 1HG  GLN A 146      23.642  46.670  79.987  1.00  0.00           H  
ATOM   2316 2HG  GLN A 146      22.221  45.851  79.333  1.00  0.00           H  
ATOM   2317 1HE2 GLN A 146      25.096  44.318  78.206  1.00  0.00           H  
ATOM   2318 2HE2 GLN A 146      23.650  45.062  77.740  1.00  0.00           H  
ATOM   2319  N   PHE A 147      20.806  48.250  80.081  1.00  0.00           N  
ATOM   2320  CA  PHE A 147      20.035  48.729  78.944  1.00  0.00           C  
ATOM   2321  C   PHE A 147      20.959  48.788  77.732  1.00  0.00           C  
ATOM   2322  O   PHE A 147      22.029  49.389  77.786  1.00  0.00           O  
ATOM   2323  CB  PHE A 147      19.420  50.100  79.265  1.00  0.00           C  
ATOM   2324  CG  PHE A 147      18.757  50.161  80.628  1.00  0.00           C  
ATOM   2325  CD1 PHE A 147      17.461  49.646  80.800  1.00  0.00           C  
ATOM   2326  CD2 PHE A 147      19.459  50.672  81.737  1.00  0.00           C  
ATOM   2327  CE1 PHE A 147      16.873  49.631  82.075  1.00  0.00           C  
ATOM   2328  CE2 PHE A 147      18.868  50.660  83.013  1.00  0.00           C  
ATOM   2329  CZ  PHE A 147      17.577  50.131  83.183  1.00  0.00           C  
ATOM   2330  H   PHE A 147      21.622  48.787  80.336  1.00  0.00           H  
ATOM   2331  HA  PHE A 147      19.218  48.030  78.760  1.00  0.00           H  
ATOM   2332 1HB  PHE A 147      18.685  50.344  78.498  1.00  0.00           H  
ATOM   2333 2HB  PHE A 147      20.197  50.862  79.221  1.00  0.00           H  
ATOM   2334  HD1 PHE A 147      16.922  49.258  79.948  1.00  0.00           H  
ATOM   2335  HD2 PHE A 147      20.460  51.057  81.613  1.00  0.00           H  
ATOM   2336  HE1 PHE A 147      15.880  49.228  82.206  1.00  0.00           H  
ATOM   2337  HE2 PHE A 147      19.413  51.047  83.861  1.00  0.00           H  
ATOM   2338  HZ  PHE A 147      17.126  50.104  84.164  1.00  0.00           H  
ATOM   2339  N   THR A 148      20.569  48.153  76.638  1.00  0.00           N  
ATOM   2340  CA  THR A 148      21.262  48.248  75.354  1.00  0.00           C  
ATOM   2341  C   THR A 148      20.300  48.859  74.357  1.00  0.00           C  
ATOM   2342  O   THR A 148      19.222  48.314  74.147  1.00  0.00           O  
ATOM   2343  CB  THR A 148      21.762  46.876  74.897  1.00  0.00           C  
ATOM   2344  OG1 THR A 148      22.656  46.344  75.861  1.00  0.00           O  
ATOM   2345  CG2 THR A 148      22.513  46.957  73.575  1.00  0.00           C  
ATOM   2346  H   THR A 148      19.705  47.631  76.664  1.00  0.00           H  
ATOM   2347  HA  THR A 148      22.136  48.889  75.479  1.00  0.00           H  
ATOM   2348  HB  THR A 148      20.914  46.203  74.777  1.00  0.00           H  
ATOM   2349  HG1 THR A 148      23.377  46.974  75.921  1.00  0.00           H  
ATOM   2350 1HG2 THR A 148      23.447  47.507  73.693  1.00  0.00           H  
ATOM   2351 2HG2 THR A 148      21.904  47.442  72.812  1.00  0.00           H  
ATOM   2352 3HG2 THR A 148      22.703  45.940  73.233  1.00  0.00           H  
ATOM   2353  N   ILE A 149      20.683  49.998  73.792  1.00  0.00           N  
ATOM   2354  CA  ILE A 149      19.890  50.780  72.853  1.00  0.00           C  
ATOM   2355  C   ILE A 149      20.532  50.623  71.477  1.00  0.00           C  
ATOM   2356  O   ILE A 149      21.707  50.957  71.308  1.00  0.00           O  
ATOM   2357  CB  ILE A 149      19.826  52.265  73.253  1.00  0.00           C  
ATOM   2358  CG1 ILE A 149      19.394  52.407  74.714  1.00  0.00           C  
ATOM   2359  CG2 ILE A 149      18.874  53.021  72.338  1.00  0.00           C  
ATOM   2360  CD1 ILE A 149      20.543  52.375  75.696  1.00  0.00           C  
ATOM   2361  H   ILE A 149      21.611  50.342  73.991  1.00  0.00           H  
ATOM   2362  HA  ILE A 149      18.873  50.389  72.849  1.00  0.00           H  
ATOM   2363  HB  ILE A 149      20.818  52.707  73.173  1.00  0.00           H  
ATOM   2364 1HG1 ILE A 149      18.858  53.346  74.847  1.00  0.00           H  
ATOM   2365 2HG1 ILE A 149      18.706  51.601  74.970  1.00  0.00           H  
ATOM   2366 1HG2 ILE A 149      18.841  54.069  72.635  1.00  0.00           H  
ATOM   2367 2HG2 ILE A 149      19.224  52.948  71.309  1.00  0.00           H  
ATOM   2368 3HG2 ILE A 149      17.876  52.590  72.414  1.00  0.00           H  
ATOM   2369 1HD1 ILE A 149      20.158  52.480  76.711  1.00  0.00           H  
ATOM   2370 2HD1 ILE A 149      21.073  51.426  75.606  1.00  0.00           H  
ATOM   2371 3HD1 ILE A 149      21.227  53.195  75.482  1.00  0.00           H  
ATOM   2372  N   GLU A 150      19.767  50.121  70.513  1.00  0.00           N  
ATOM   2373  CA  GLU A 150      20.196  49.884  69.137  1.00  0.00           C  
ATOM   2374  C   GLU A 150      19.288  50.611  68.148  1.00  0.00           C  
ATOM   2375  O   GLU A 150      18.069  50.484  68.181  1.00  0.00           O  
ATOM   2376  CB  GLU A 150      20.229  48.389  68.798  1.00  0.00           C  
ATOM   2377  CG  GLU A 150      21.176  47.613  69.716  1.00  0.00           C  
ATOM   2378  CD  GLU A 150      21.522  46.214  69.194  1.00  0.00           C  
ATOM   2379  OE1 GLU A 150      22.556  45.693  69.675  1.00  0.00           O  
ATOM   2380  OE2 GLU A 150      20.853  45.694  68.282  1.00  0.00           O  
ATOM   2381  H   GLU A 150      18.826  49.830  70.737  1.00  0.00           H  
ATOM   2382  HA  GLU A 150      21.209  50.270  69.018  1.00  0.00           H  
ATOM   2383 1HB  GLU A 150      20.574  48.291  67.769  1.00  0.00           H  
ATOM   2384 2HB  GLU A 150      19.226  47.969  68.878  1.00  0.00           H  
ATOM   2385 1HG  GLU A 150      20.733  47.532  70.709  1.00  0.00           H  
ATOM   2386 2HG  GLU A 150      22.100  48.185  69.807  1.00  0.00           H  
ATOM   2387  N   TRP A 151      19.892  51.365  67.240  1.00  0.00           N  
ATOM   2388  CA  TRP A 151      19.206  52.055  66.149  1.00  0.00           C  
ATOM   2389  C   TRP A 151      19.848  51.700  64.805  1.00  0.00           C  
ATOM   2390  O   TRP A 151      20.913  51.077  64.765  1.00  0.00           O  
ATOM   2391  CB  TRP A 151      19.248  53.569  66.361  1.00  0.00           C  
ATOM   2392  CG  TRP A 151      20.581  54.072  66.829  1.00  0.00           C  
ATOM   2393  CD1 TRP A 151      21.191  53.783  68.012  1.00  0.00           C  
ATOM   2394  CD2 TRP A 151      21.480  54.957  66.120  1.00  0.00           C  
ATOM   2395  NE1 TRP A 151      22.402  54.425  68.090  1.00  0.00           N  
ATOM   2396  CE2 TRP A 151      22.596  55.148  66.939  1.00  0.00           C  
ATOM   2397  CE3 TRP A 151      21.428  55.594  64.873  1.00  0.00           C  
ATOM   2398  CZ2 TRP A 151      23.657  55.952  66.557  1.00  0.00           C  
ATOM   2399  CZ3 TRP A 151      22.494  56.400  64.490  1.00  0.00           C  
ATOM   2400  CH2 TRP A 151      23.580  56.574  65.311  1.00  0.00           C  
ATOM   2401  H   TRP A 151      20.902  51.376  67.241  1.00  0.00           H  
ATOM   2402  HA  TRP A 151      18.165  51.734  66.138  1.00  0.00           H  
ATOM   2403 1HB  TRP A 151      19.000  54.074  65.429  1.00  0.00           H  
ATOM   2404 2HB  TRP A 151      18.497  53.854  67.098  1.00  0.00           H  
ATOM   2405  HD1 TRP A 151      20.779  53.135  68.785  1.00  0.00           H  
ATOM   2406  HE1 TRP A 151      23.045  54.377  68.867  1.00  0.00           H  
ATOM   2407  HE3 TRP A 151      20.570  55.457  64.216  1.00  0.00           H  
ATOM   2408  HZ2 TRP A 151      24.528  56.103  67.196  1.00  0.00           H  
ATOM   2409  HZ3 TRP A 151      22.445  56.893  63.518  1.00  0.00           H  
ATOM   2410  HH2 TRP A 151      24.398  57.212  64.978  1.00  0.00           H  
ATOM   2411  N   GLY A 152      19.201  52.117  63.714  1.00  0.00           N  
ATOM   2412  CA  GLY A 152      19.729  51.995  62.349  1.00  0.00           C  
ATOM   2413  C   GLY A 152      21.070  52.682  62.106  1.00  0.00           C  
ATOM   2414  O   GLY A 152      21.551  53.450  62.974  1.00  0.00           O  
ATOM   2415  OXT GLY A 152      21.668  52.487  61.084  1.00  0.00           O  
ATOM   2416  H   GLY A 152      18.324  52.600  63.845  1.00  0.00           H  
ATOM   2417 1HA  GLY A 152      19.849  50.940  62.098  1.00  0.00           H  
ATOM   2418 2HA  GLY A 152      19.013  52.414  61.643  1.00  0.00           H  
TER                                                                             
HETATM 2420 CA    CA B 153      22.218  66.830  58.214  1.00  0.00          CA  
TER                                                                             
# All scores below are weighted scores, not raw scores.
#BEGIN_POSE_ENERGIES_TABLE cut-69_L1-2_L2-1_62_1_CA.pdb
label fa_atr fa_rep fa_sol fa_intra_rep fa_intra_sol_xover4 lk_ball_wtd fa_elec pro_close hbond_sr_bb hbond_lr_bb hbond_bb_sc hbond_sc dslf_fa13 omega fa_dun p_aa_pp yhh_planarity ref rama_prepro total
weights 1 0.55 1 0.005 1 1 1 1.25 1 1 1 1 1.25 0.4 0.7 0.6 0.625 1 0.45 NA
pose -814.557 108.858 527.754 1.31388 28.7466 2.05041 -362.256 13.0022 -17.0465 -84.277 -14.9884 -29.002 0 34.1785 287.893 -33.4129 0 0.04025 4.14647 -347.556
GLY:NtermProteinFull_1 -4.37993 0.99435 5.86528 0.00016 0 0.15078 -4.2595 0 0 0 0 0 0 0.02039 0 0 0 0.79816 0 -0.81031
ARG_2 -6.75593 0.89331 6.07576 0.01225 0.27158 0.23059 -3.73254 0 0 0 0 -0.20022 0 0.28963 4.18861 -0.16704 0 -0.09474 -0.01331 0.99795
VAL_3 -6.87237 0.80171 1.64629 0.0122 0.03736 0.19447 -2.402 0 0 0 0 0 0 0.08841 0.23466 -0.67705 0 2.64269 -0.14066 -4.43431
GLU_4 -6.94673 0.68915 6.84418 0.00601 0.29948 0.16643 -4.36898 0 0 0 0 -0.05964 0 0.47511 3.17088 0.30565 0 -2.72453 -0.03106 -2.17405
VAL_5 -6.69164 0.38279 1.10396 0.01061 0.0465 0.13154 -2.20128 0 0 0 0 0 0 0.49998 0.34881 -0.45971 0 2.64269 0.11271 -4.07303
ARG_6 -7.06306 0.51002 7.23466 0.00864 0.38536 -0.3816 -4.5687 0 0 0 0 -0.22594 0 0.01196 3.27844 0.21031 0 -0.09474 0.10682 -0.58784
VAL_7 -6.89776 1.0721 0.86412 0.01043 0.03196 0.01211 -1.37949 0 0 0 0 0 0 0.33659 1.14562 -0.44394 0 2.64269 0.06959 -2.53597
GLU_8 -5.75053 0.68632 6.08796 0.00646 0.2731 0.19516 -4.88265 0 0 0 0 -0.12246 0 0.26859 2.79824 0.10278 0 -2.72453 0.24007 -2.82149
PHE_9 -7.4268 1.56657 1.45009 0.01791 0.27196 0.07835 -1.1544 0 0 0 0 0 0 -0.0301 2.70837 -0.14169 0 1.21829 0.21535 -1.22611
GLU_10 -3.01155 0.07883 4.23351 0.00611 0.40208 0.64204 -3.23655 0 0 0 0 -0.65965 0 0.15327 3.09592 0.21785 0 -2.72453 0.98695 0.18426
GLY_11 -1.36059 0.06858 1.45967 4e-05 0 -0.15149 0.14682 0 0 0 0 0 0 -0.25117 0 -1.2557 0 0.79816 1.4781 0.93242
ASP_12 -3.85949 0.34421 4.1132 0.0037 0.67436 0.05081 -1.9654 0 0 0 0 0 0 0.00583 3.07316 -0.39339 0 -2.14574 0.09437 -0.00439
LYS_13 -5.97122 0.34504 5.12983 0.0111 0.15932 -0.13589 -2.34147 0 0 0 0 0 0 1.28664 1.89307 0.09318 0 -0.71458 -0.4001 -0.64509
MET_14 -9.57719 1.95457 1.94797 0.01009 0.0619 0.10248 -2.15297 0 0 0 0 0 0 0.97302 1.58894 0.23614 0 1.65735 0.42273 -2.77498
ARG_15 -6.22623 0.31446 6.25994 0.01063 0.27776 0.52961 -5.0251 0 0 0 0 -0.65965 0 0.07454 3.48184 0.01683 0 -0.09474 0.4288 -0.61131
VAL_16 -7.34243 0.58666 1.07341 0.01154 0.04419 0.07665 -2.13245 0 0 0 0 0 0 0.86263 0.48289 -0.60287 0 2.64269 -0.11222 -4.40929
ARG_17 -6.03028 0.2914 5.57452 0.00936 0.19933 0.31467 -4.34213 0 0 0 0 -1.06487 0 0.01183 2.04911 0.12462 0 -0.09474 -0.02174 -2.97891
LEU_18 -7.46823 0.83775 0.86857 0.01294 0.06424 0.2276 -2.24643 0 0 0 0 0 0 0.30978 0.44066 -0.27078 0 1.66147 -0.00982 -5.57225
ARG_19 -6.15292 0.40532 6.35916 0.01252 0.28494 0.78011 -5.62319 0 0 0 0 -0.91515 0 0.00219 3.52929 -0.09205 0 -0.09474 -0.04486 -1.5494
ASN_20 -8.6932 0.65265 7.37896 0.00704 0.56016 0.01992 -3.77493 0 0 0 -1.24266 -0.87514 0 0.61766 1.76014 -0.3129 0 -1.34026 0.03745 -5.20511
ASP_21 -3.85937 0.13975 5.16735 0.00293 0.2862 0.30147 -4.27491 0 0 0 0 -0.91515 0 0.37621 3.16396 -0.47464 0 -2.14574 -0.21426 -2.4462
SER_22 -4.68872 0.28769 5.34593 0.00163 0.06102 0.00652 -0.62167 0 0 0 -1.03821 -0.87514 0 -0.01571 1.2646 -0.38528 0 -0.28969 -0.35759 -1.30463
SER_23 -1.75985 0.12996 1.25096 0.00226 0.06452 -0.23056 0.01404 0 0 0 0 0 0 -0.06445 0.25543 -0.19253 0 -0.28969 -0.36476 -1.18467
THR_24 -4.91461 0.7403 4.7661 0.00662 0.09131 -0.19752 -0.56879 0.0584 0 0 -1.05746 0 0 0.31038 0.06039 -0.27726 0 1.15175 -0.45348 -0.28389
PRO_25 -4.00442 0.442 1.96141 0.00298 0.07624 -0.1854 -0.99671 0.22528 0 0 0 0 0 0.03018 0.18843 -1.11109 0 -1.64321 -0.49711 -5.51141
VAL_26 -8.08883 2.20445 1.71526 0.02609 0.06889 -0.18331 -2.27364 0 0 0 0 0 0 0.42951 1.74336 -0.7635 0 2.64269 -0.45023 -2.92925
GLU_27 -5.58191 0.35377 5.45607 0.00575 0.26402 -0.35162 -3.78628 0 0 0 0 0 0 -0.01523 3.16092 0.21219 0 -2.72453 -0.12187 -3.12871
VAL_28 -7.13364 0.36698 1.35436 0.01119 0.04344 0.03769 -1.85849 0 0 0 0 0 0 0.84498 0.57913 -0.6116 0 2.64269 -0.04885 -3.77212
HIS_29 -6.3501 0.50796 5.20948 0.00556 0.45114 0.15982 -3.75939 0 0 0 0 -0.98092 0 -0.01544 2.93515 -0.05523 0 -0.30065 -0.01092 -2.20354
ILE_30 -7.61185 0.84574 0.80284 0.01786 0.07077 0.14283 -2.39329 0 0 0 0 0 0 0.4126 2.09115 -0.76282 0 2.30374 -0.16754 -4.24798
LYS_31 -5.8306 0.70764 4.40441 0.01168 0.16256 -0.06428 -2.98244 0 0 0 0 0 0 0.03148 1.87772 0.28794 0 -0.71458 -0.2218 -2.33026
VAL_32 -6.29699 1.50467 1.20778 0.01321 0.0481 -0.08357 -1.97495 0 0 0 0 0 0 1.1905 0.61211 0.19066 0 2.64269 0.4189 -0.52689
GLY_33 -1.91256 0.17643 2.18327 2e-05 0 -0.26812 -0.2923 0 0 0 0 0 0 0.07318 0 -1.27109 0 0.79816 0.55702 0.04401
ASP_34 -1.41487 0.02075 1.62911 0.00366 0.31409 -0.18776 -0.1287 0 0 0 0 0 0 0.0887 2.16737 -0.22026 0 -2.14574 0.05966 0.18601
GLU_35 -4.76084 0.25542 5.18226 0.00548 0.19767 0.17598 -3.80624 0 0 0 0 -0.99077 0 0.01536 2.88962 -0.01246 0 -2.72453 -0.24152 -3.81456
LYS_36 -3.37171 0.40911 2.26655 0.00832 0.14493 -0.13985 -0.23918 0 0 0 0 0 0 0.31683 1.27355 0.14258 0 -0.71458 -0.13404 -0.03749
ARG_37 -5.0014 0.46373 4.50491 0.01019 0.18373 0.47434 -3.98873 0 0 0 0 -0.99077 0 0.33755 6.27761 -0.16044 0 -0.09474 -0.08379 1.93219
THR_38 -3.0193 0.16596 1.6634 0.00526 0.0514 -0.19519 -0.94081 0 0 0 0 -0.61219 0 -0.03455 0.0397 -0.19681 0 1.15175 -0.05171 -1.97309
VAL_39 -5.34199 0.64154 1.16931 0.01189 0.04382 0.06284 -1.64441 0 0 0 0 0 0 2.14415 0.11604 -0.60272 0 2.64269 -0.07218 -0.82902
THR_40 -3.35605 0.15437 1.47986 0.00814 0.05607 -0.39124 -0.39178 0 0 0 0 0 0 0.09259 0.02831 0.05433 0 1.15175 -0.10373 -1.21738
VAL_41 -8.39585 1.45893 1.72036 0.01084 0.04098 0.08261 -2.50913 0 0 0 0 0 0 0.00176 1.69802 -0.5476 0 2.64269 -0.06609 -3.86247
ASN_42 -5.24422 0.50258 5.00938 0.00409 0.23732 0.22895 -2.89265 0.32478 0 0 -0.77663 -0.64103 0 0.01923 2.43578 0.20914 0 -1.34026 0.1356 -1.78793
PRO_43 -5.02221 0.79096 2.44857 0.00312 0.06892 -0.37494 -0.51802 0.7313 0 0 0 0 0 -0.07919 0.07208 -0.71666 0 -1.64321 0.22014 -4.01916
GLY_44 -1.46716 0.02442 1.83759 9e-05 0 0.04561 -1.31543 0 0 0 0 0 0 -0.13749 0 -1.33342 0 0.79816 -0.29027 -1.83791
GLU_45 -5.84385 0.45133 5.66835 0.00478 0.20245 0.23712 -3.81554 0 0 0 -0.77663 -0.64103 0 0.80012 3.45517 -0.0494 0 -2.72453 -0.4466 -3.47825
GLU_46 -3.85579 0.4436 3.60894 0.00439 0.20166 -0.10707 -2.31221 0 0 0 0 -0.22594 0 -0.05924 3.42886 0.33218 0 -2.72453 0.00824 -1.2569
VAL_47 -5.19205 0.35762 1.93756 0.01018 0.03638 0.04822 -1.93818 0 0 0 0 0 0 0.30246 0.35979 -0.74623 0 2.64269 0.00776 -2.17381
GLU_48 -4.30887 0.29649 3.70429 0.0049 0.20525 -0.02363 -2.61233 0 0 0 0 -1.06487 0 0.37062 3.66068 0.28065 0 -2.72453 -0.06577 -2.27711
VAL_49 -5.5076 0.67114 1.52176 0.01106 0.03712 0.08 -1.81091 0 0 0 0 0 0 0.11858 1.57711 -0.79388 0 2.64269 -0.10692 -1.55984
THR_50 -3.69085 0.17707 1.8226 0.00475 0.05056 -0.39529 -0.48459 0 0 0 0 0 0 0.54642 0.06684 -0.20931 0 1.15175 -0.14289 -1.10295
PHE_51 -9.38997 0.87159 1.65434 0.02025 0.25067 -0.1113 -2.16265 0 0 0 0 0 0 0.00753 1.67046 -0.29103 0 1.21829 -0.0873 -6.34912
SER_52 -2.25755 0.16985 1.61516 0.00114 0.02504 -0.16661 -0.64003 0 0 0 0 0 0 -0.01833 0.74718 0.27957 0 -0.28969 -0.04929 -0.58355
ALA_53 -4.01044 0.3883 1.70387 0.00133 0 -0.18717 -0.44907 0 0 0 0 0 0 0.3695 0 0.04876 0 1.32468 0.38284 -0.42739
ASN_54 -1.14823 0.04881 0.80167 0.00384 0.25076 -0.0814 0.13989 0 0 0 0 0 0 0.3361 1.69011 0.04038 0 -1.34026 0.2421 0.98377
ASP_55 -4.52404 0.68797 4.89129 0.00659 0.64793 -0.05044 -2.40445 0.11435 0 0 -0.47047 0 0 0.23989 2.22037 -0.40553 0 -2.14574 -0.15067 -1.34295
PRO_56 -4.06519 0.49882 2.76661 0.0025 0.03882 0.0066 -0.91515 0.75503 0 0 0 0 0 0.17835 0.37298 -0.51766 0 -1.64321 -0.26252 -2.78402
HIS_D_57 -4.39125 0.54033 4.66302 0.00414 0.41774 -0.14414 -2.55785 0 0 0 -0.47047 0 0 0.97633 2.649 0.0468 0 -0.30065 -0.27455 1.15844
LYS_58 -4.39193 0.38561 3.06932 0.00827 0.13603 -0.16926 -0.95725 0 0 0 0 0 0 0.03798 2.47461 -0.03169 0 -0.71458 -0.38333 -0.53622
PHE_59 -9.59384 1.62818 2.49019 0.02282 0.27897 -0.20076 -1.1057 0 0 0 0 0 0 -0.05201 3.4314 0.03859 0 1.21829 -0.46516 -2.30902
ASN_60 -5.7481 0.77194 4.70267 0.00495 0.28987 -0.00069 -1.86458 0 0 0 0 0 0 0.08538 2.47608 0.04996 0 -1.34026 -0.28132 -0.85408
ARG_61 -3.82912 0.81241 4.05103 0.01248 0.25051 0.03807 -1.9172 0.66391 0 0 0 -0.11903 0 0.09796 2.94947 -0.21708 0 -0.09474 0.03876 2.73744
PRO_62 -6.04962 0.89025 2.36207 0.00363 0.12502 -0.02526 -1.76717 2.02175 0 0 0 0 0 -0.00711 0.74098 -0.60835 0 -1.64321 0.02801 -3.929
GLN_63 -6.52443 0.50338 5.63723 0.00956 0.21199 0.32667 -3.40905 0 0 0 0 -0.02774 0 0.03486 3.79793 0.16786 0 -1.45095 -0.07489 -0.79757
PHE_64 -8.94388 0.68802 1.15254 0.01948 0.3454 0.08824 -2.51695 0 0 0 0 0 0 0.99405 3.31652 -0.12784 0 1.21829 0.09989 -3.66623
THR_65 -6.58018 0.60372 4.26898 0.00485 0.05563 -0.12954 -2.48966 0 0 0 0 -0.02753 0 -0.05533 1.54226 0.13373 0 1.15175 0.18968 -1.33166
ILE_66 -8.69517 0.94081 0.99093 0.03174 0.12227 -0.15802 -2.37834 0 0 0 0 0 0 -0.01611 2.96527 -0.68288 0 2.30374 -0.09307 -4.66882
GLU_67 -7.77536 0.9065 7.61135 0.00546 0.26735 0.19916 -5.75974 0 0 0 0 -1.07547 0 -0.02627 2.87615 0.21672 0 -2.72453 -0.13941 -5.41809
TRP_68 -11.4621 2.9752 2.62858 0.01923 0.53437 -0.4076 -1.64611 0 0 0 0 0 0 0.5074 3.22942 0.13505 0 2.26099 0.38336 -0.84222
LYS_69 -3.28591 0.46303 2.77897 0.00913 0.17219 -0.62842 -1.54127 0 0 0 0 0 0 0.01401 0.90607 0.16644 0 -0.71458 0.64172 -1.01861
ASP_70 -5.03191 0.85039 5.53245 0.00671 0.6208 -0.5163 -1.46315 0 0 0 0 0 0 0.47314 2.04816 -0.53562 0 -2.14574 0.33636 0.1753
ASP_71 -5.81515 1.22209 8.67749 0.01083 0.74622 -0.10073 -5.04458 0 0 0 -0.37307 0 0 0.42277 4.3928 -0.83902 0 -2.14574 0.40584 1.55975
LYS_72 -3.78829 0.43724 5.53725 0.01399 0.30366 -0.40792 -1.89008 0 0 0 0 0 0 -0.05393 1.26916 0.07868 0 -0.71458 0.34256 1.12774
ASP_73 -3.45455 1.53618 5.05647 0.007 0.91833 0.17375 -0.63793 0 0 0 -0.37307 0 0 0.01016 3.95251 0.22919 0 -2.14574 0.08403 5.35632
GLY_74 -1.77262 0.55962 2.83215 8e-05 0 0.19709 -0.75316 0 0 0 0 0 0 -0.13249 0 -0.85923 0 0.79816 -0.14511 0.7245
ASP_75 -4.44604 1.55928 7.80253 0.00628 0.60399 0.12599 -6.7037 0 0 0 0 0 0 0.04807 5.84144 0.23649 0 -2.14574 0.05369 2.9823
GLY_76 -2.30058 1.73752 2.38321 4e-05 0 -0.45204 0.11641 0 0 0 0 0 0 -0.12792 0 -1.5161 0 0.79816 0.58175 1.22046
TYR_77 -3.83654 2.2453 4.31826 0.02611 0.21967 0.04483 -3.8864 0 0 0 0 0 0 0.02335 4.62898 -0.17469 0 0.58223 0.16443 4.35553
ILE_78 -6.91832 2.38861 1.77015 0.02819 0.11553 -0.25807 -0.43565 0 0 0 0 0 0 -0.04594 2.84284 -0.7725 0 2.30374 -0.30423 0.71433
SER_79 -3.9593 1.84319 4.58873 0.00115 0.02021 -0.02577 -0.47296 0 0 0 -0.9313 0 0 -0.02288 1.61475 -0.40885 0 -0.28969 -0.21478 1.74252
ALA_80 -2.43733 1.44006 2.62962 0.00316 0 0.04485 0.34692 0 0 0 0 0 0 -0.02311 0 0.15647 0 1.32468 1.49622 4.98154
ALA_81 -2.07128 0.38232 2.03454 0.00326 0 -0.03063 -0.62939 0 0 0 -0.63033 0 0 -0.1463 0 -0.22348 0 1.32468 1.53906 1.55246
GLU_82 -6.65987 3.78948 7.27183 0.00758 0.32826 -0.12093 -9.64478 0 0 0 -0.9313 0 0 0.20786 6.32214 -0.1608 0 -2.72453 -0.16981 -2.48488
LYS_83 -5.93678 1.2217 6.38198 0.00994 0.14789 -0.26604 -3.27621 0 0 0 0 -0.23484 0 0.04131 1.58921 0.11108 0 -0.71458 -0.28091 -1.20626
GLY_84 -3.5057 1.25689 2.50212 3e-05 0 0.1218 -1.01157 0 0 0 0 0 0 -0.02549 0 0.87652 0 0.79816 0.51044 1.5232
ARG_85 -7.09183 0.52025 5.62074 0.01326 0.26864 0.3617 -3.18316 0 0 0 0 -0.47189 0 0.68936 2.68529 -0.13401 0 -0.09474 0.75152 -0.06485
VAL_86 -7.11389 1.72194 1.49127 0.01837 0.04317 0.07827 -2.42812 0 0 0 0 0 0 0.06577 0.44684 -0.73938 0 2.64269 0.0359 -3.73718
GLU_87 -7.21099 0.98867 7.47319 0.0055 0.26205 0.63959 -5.8892 0 0 0 0 -0.37076 0 0.21394 2.97453 0.30877 0 -2.72453 -0.05622 -3.38548
VAL_88 -6.76867 0.39655 1.16538 0.01068 0.04615 0.16691 -2.20277 0 0 0 0 0 0 0.61169 0.37931 -0.49765 0 2.64269 0.08201 -3.96772
ARG_89 -6.73264 0.71548 7.15925 0.0116 0.25494 0.37729 -5.53179 0 0 0 0 -0.7305 0 0.01164 4.56635 0.21107 0 -0.09474 0.06889 0.28684
VAL_90 -6.9995 1.0829 0.80185 0.01058 0.03147 0.03203 -1.41179 0 0 0 0 0 0 0.3648 1.63744 -0.42237 0 2.64269 0.06919 -2.1607
GLU_91 -5.45198 0.38865 5.41245 0.0054 0.29059 0.37266 -4.25263 0 0 0 0 -0.11903 0 0.40359 3.20019 0.14859 0 -2.72453 0.27486 -2.05119
PHE_92 -7.54108 1.44312 1.4951 0.01776 0.26707 0.0473 -1.28657 0 0 0 0 0 0 -0.04292 2.67114 -0.14807 0 1.21829 0.25621 -1.60266
GLU_93 -3.00447 0.07609 4.17011 0.00653 0.40941 0.67635 -3.31476 0 0 0 0 -0.67087 0 0.13046 3.08332 0.23579 0 -2.72453 0.8667 -0.05987
GLY_94 -1.37559 0.05849 1.43796 4e-05 0 -0.10829 0.15839 0 0 0 0 0 0 -0.24909 0 -1.26648 0 0.79816 1.25957 0.71318
ASP_95 -3.84202 0.37488 3.92429 0.00382 0.68095 0.02543 -1.7515 0 0 0 0 0 0 -0.03467 2.65725 -0.41202 0 -2.14574 0.00208 -0.51726
LYS_96 -5.80723 0.27804 5.07905 0.01089 0.15272 -0.1139 -2.32154 0 0 0 0 0 0 1.17716 1.42663 0.09191 0 -0.71458 -0.40781 -1.14864
MET_97 -9.44131 1.90316 1.88469 0.00961 0.05488 0.06526 -1.98682 0 0 0 0 0 0 0.79926 1.61676 0.25713 0 1.65735 0.37472 -2.80531
ARG_98 -6.32047 0.28067 6.46666 0.01096 0.32664 0.57758 -5.27309 0 0 0 0 -0.67087 0 0.00146 3.31726 0.05181 0 -0.09474 0.40691 -0.91923
VAL_99 -7.46682 0.62401 1.06166 0.01187 0.04549 0.10303 -2.06148 0 0 0 0 0 0 0.9582 0.44451 -0.54092 0 2.64269 -0.0366 -4.21436
ARG_100 -5.80762 0.29232 5.28635 0.00951 0.20126 0.41159 -4.21856 0 0 0 0 -0.9901 0 -0.04327 2.12602 0.06972 0 -0.09474 -0.00253 -2.76005
LEU_101 -7.47401 0.90342 0.98049 0.01303 0.0705 0.21611 -2.27082 0 0 0 0 0 0 0.27699 0.63898 -0.24199 0 1.66147 0.00623 -5.21961
ARG_102 -6.33888 0.34539 6.34021 0.01295 0.27626 0.65143 -5.271 0 0 0 0 -1.15126 0 0.04198 4.15074 0.0035 0 -0.09474 0.00753 -1.02589
ASN_103 -8.66449 0.44975 7.46611 0.0092 0.54812 -0.02703 -3.62588 0 0 0 -1.08101 -0.85338 0 0.47167 1.74639 -0.30643 0 -1.34026 0.02128 -5.18597
ASP_104 -3.92832 0.11878 5.22382 0.00444 0.33196 0.23791 -3.83401 0 0 0 0 -1.15126 0 0.22915 2.27028 -0.36108 0 -2.14574 -0.36454 -3.36861
SER_105 -4.54611 0.42815 5.35232 0.00162 0.06041 0.04264 -0.83606 0 0 0 -0.88297 -0.85338 0 -0.02307 1.01709 -0.474 0 -0.28969 -0.55902 -1.56208
SER_106 -2.28194 0.11154 1.97352 0.00221 0.03059 -0.0985 -0.83422 0 0 0 -0.63033 0 0 -0.05074 0.87086 -0.23093 0 -0.28969 -0.47529 -1.90293
THR_107 -3.58098 0.59761 3.73073 0.00617 0.085 -0.05037 -0.52407 1.76036 0 0 -0.80479 0 0 0.20353 0.02521 -0.29061 0 1.15175 -0.46047 1.84908
PRO_108 -3.93419 0.42525 1.59598 0.00294 0.07593 -0.18073 -0.60194 2.18108 0 0 0 0 0 -0.04661 0.22398 -1.0197 0 -1.64321 -0.55285 -3.47406
VAL_109 -7.31343 2.12666 1.62915 0.02721 0.06765 -0.15493 -2.21423 0 0 0 0 0 0 0.18436 2.2903 -0.76872 0 2.64269 -0.54862 -2.0319
GLU_110 -5.93441 0.5262 4.67668 0.00513 0.18742 -0.06772 -2.65531 0 0 0 0 0 0 -0.00894 4.69254 0.14217 0 -2.72453 -0.17215 -1.33291
VAL_111 -7.13401 0.4657 1.43479 0.0111 0.04211 -0.02589 -1.85612 0 0 0 0 0 0 0.82547 0.59659 -0.66102 0 2.64269 -0.12004 -3.77862
HIS_112 -7.09045 0.72748 5.73675 0.006 0.45266 0.17862 -3.74716 0 0 0 0 -0.6727 0 -0.04527 3.69679 0.04507 0 -0.30065 -0.06323 -1.0761
ILE_113 -7.52179 0.80764 0.74065 0.01779 0.0703 0.13852 -2.40031 0 0 0 0 0 0 0.2396 1.91217 -0.77396 0 2.30374 -0.15732 -4.62298
LYS_114 -5.85324 0.72915 4.42566 0.01114 0.15655 -0.06824 -3.01334 0 0 0 0 0 0 -0.00853 1.81273 0.28186 0 -0.71458 -0.19506 -2.4359
VAL_115 -6.1453 1.36022 1.22148 0.01324 0.05033 -0.10217 -1.9822 0 0 0 0 0 0 0.99014 0.16025 0.12489 0 2.64269 0.38394 -1.28248
GLY_116 -1.8733 0.25461 2.18653 2e-05 0 -0.27549 -0.3569 0 0 0 0 0 0 0.00647 0 -1.26902 0 0.79816 0.5409 0.01197
ASP_117 -1.42578 0.02106 1.64159 0.00373 0.31385 -0.18689 -0.15124 0 0 0 0 0 0 0.07099 2.23793 -0.22471 0 -2.14574 0.07841 0.2332
GLU_118 -4.75308 0.26514 5.25988 0.00536 0.20176 0.16935 -3.91399 0 0 0 0 -1.08702 0 0.01949 3.14744 -0.01135 0 -2.72453 -0.23654 -3.65808
LYS_119 -3.36886 0.32338 2.25825 0.0081 0.13983 -0.13033 -0.22534 0 0 0 0 0 0 0.37742 1.18825 0.13157 0 -0.71458 -0.15397 -0.16627
ARG_120 -6.13109 0.53822 5.53211 0.00985 0.17908 0.55757 -4.29129 0 0 0 0 -1.08702 0 0.0085 1.98298 -0.22206 0 -0.09474 -0.13101 -3.1489
THR_121 -3.64815 0.35186 2.05731 0.00456 0.04852 -0.24411 -1.13524 0 0 0 0 -0.6727 0 0.16622 0.07265 -0.15625 0 1.15175 -0.06255 -2.06612
VAL_122 -5.01949 0.55789 1.34398 0.01105 0.04066 -0.02027 -1.60988 0 0 0 0 0 0 1.52249 0.16582 -0.38207 0 2.64269 0.02329 -0.72383
THR_123 -3.26229 0.13789 1.49059 0.00433 0.05393 -0.39469 -0.37794 0 0 0 0 0 0 0.10443 0.79421 0.0343 0 1.15175 -0.02096 -0.28445
VAL_124 -8.26085 0.61794 1.77078 0.01071 0.04082 0.02238 -2.42697 0 0 0 0 0 0 -0.01538 2.02045 -0.49004 0 2.64269 -0.0459 -4.11339
ASN_125 -5.37476 0.63556 5.15086 0.00399 0.23589 0.3104 -2.95482 0.00694 0 0 -0.79562 -0.6452 0 0.01861 2.54278 0.25698 0 -1.34026 0.16498 -1.78369
PRO_126 -5.07317 0.96182 2.42418 0.00309 0.07105 -0.39073 -0.54635 0.03903 0 0 0 0 0 -0.076 0.05312 -0.69659 0 -1.64321 0.24001 -4.63375
GLY_127 -1.50346 0.02655 1.86133 9e-05 0 0.06665 -1.25308 0 0 0 0 0 0 -0.08933 0 -1.29741 0 0.79816 -0.20229 -1.59281
GLU_128 -5.94506 0.45318 5.79707 0.00486 0.20576 0.2845 -3.84458 0 0 0 -0.79562 -0.6452 0 0.83096 3.45845 -0.04842 0 -2.72453 -0.37326 -3.34189
GLU_129 -4.04128 0.41673 3.44308 0.00412 0.17987 -0.00316 -2.03045 0 0 0 0 -0.35994 0 -0.05717 3.76516 0.33205 0 -2.72453 0.01004 -1.06548
VAL_130 -5.23865 0.4532 1.92537 0.01035 0.03612 0.04532 -1.94318 0 0 0 0 0 0 0.24581 0.40821 -0.72193 0 2.64269 0.0341 -2.10258
GLU_131 -4.34204 0.27788 3.64448 0.00505 0.21199 -0.08827 -2.47666 0 0 0 0 -0.9901 0 0.21564 3.69757 0.28389 0 -2.72453 -0.04571 -2.3308
VAL_132 -5.90812 0.769 1.50566 0.01138 0.03925 0.13321 -1.64809 0 0 0 0 0 0 0.02684 1.19237 -0.77292 0 2.64269 -0.11744 -2.12617
THR_133 -4.02263 0.15276 2.58705 0.00508 0.05205 -0.47327 -0.84637 0 0 0 0 0 0 0.60616 0.11895 -0.19211 0 1.15175 -0.15885 -1.01943
PHE_134 -9.80008 0.73593 1.88709 0.0199 0.24709 -0.26144 -2.20483 0 0 0 0 0 0 0.01361 1.58129 -0.36707 0 1.21829 -0.09125 -7.02147
SER_135 -2.32566 0.1725 1.72768 0.00115 0.02488 -0.1664 -0.6113 0 0 0 0 0 0 0.04649 0.93016 0.08348 0 -0.28969 -0.05404 -0.46075
ALA_136 -3.92832 0.35557 1.71241 0.00135 0 -0.21907 -0.45418 0 0 0 0 0 0 0.26032 0 0.06619 0 1.32468 0.41015 -0.47091
ASN_137 -1.15196 0.05596 0.80575 0.00386 0.24906 -0.09844 0.09712 0 0 0 0 0 0 0.59689 1.77628 0.0662 0 -1.34026 0.28555 1.34603
ASP_138 -4.44265 0.63842 4.80024 0.00646 0.64504 -0.10062 -2.35808 0.20846 0 0 -0.46324 0 0 0.21728 2.10071 -0.42525 0 -2.14574 -0.14549 -1.46445
PRO_139 -4.20539 0.4803 2.7904 0.0025 0.03869 0.05444 -0.90426 0.88209 0 0 0 0 0 0.10261 0.38208 -0.48013 0 -1.64321 -0.28711 -2.78701
HIS_D_140 -4.35484 0.47256 4.60093 0.00418 0.41835 -0.13769 -2.56607 0 0 0 -0.46324 0 0 1.03862 2.73791 0.03407 0 -0.30065 -0.28372 1.2004
LYS_141 -4.21018 0.35645 2.9899 0.00844 0.13615 -0.20836 -0.93967 0 0 0 0 0 0 0.06729 2.78131 -0.03181 0 -0.71458 -0.36896 -0.13401
PHE_142 -9.4918 1.57446 2.41133 0.02208 0.2824 -0.16881 -1.07178 0 0 0 0 0 0 -0.043 3.44487 0.07599 0 1.21829 -0.43298 -2.17894
ASN_143 -5.57246 0.82799 4.55479 0.00463 0.28241 0.05752 -1.78055 0 0 0 0 0 0 0.03184 2.23531 0.04039 0 -1.34026 -0.24009 -0.89848
ARG_144 -4.05264 1.02062 4.80214 0.01167 0.30683 -0.07584 -2.9805 0.80664 0 0 0 -0.12246 0 0.10775 2.76354 -0.22831 0 -0.09474 -0.02813 2.23656
PRO_145 -6.03374 0.9577 2.42889 0.00353 0.12565 -0.03016 -1.72491 2.22282 0 0 0 0 0 -0.00902 0.9376 -0.54826 0 -1.64321 0.00012 -3.313
GLN_146 -6.61927 0.4509 5.58476 0.00907 0.20881 0.27019 -3.7015 0 0 0 0 -0.17032 0 0.06242 3.85589 0.15169 0 -1.45095 -0.01212 -1.36044
PHE_147 -8.74434 0.58594 1.18821 0.01944 0.35167 0.08317 -2.57145 0 0 0 0 0 0 0.41871 3.73495 -0.05643 0 1.21829 0.04565 -3.72619
THR_148 -6.69804 0.81236 4.52598 0.00604 0.05641 -0.16632 -2.62617 0 0 0 0 -0.11068 0 -0.05291 0.02372 0.01133 0 1.15175 0.11054 -2.956
ILE_149 -7.96837 1.11569 1.02515 0.02815 0.12116 -0.06854 -2.33731 0 0 0 0 0 0 -0.02998 3.08406 -0.73265 0 2.30374 -0.12248 -3.58138
GLU_150 -6.40272 0.56497 5.4968 0.00557 0.23652 0.55911 -4.22105 0 0 0 0 -0.20022 0 0.1268 3.61956 0.25161 0 -2.72453 -0.10309 -2.79064
TRP_151 -9.31585 1.73527 6.98614 0.03512 0.57261 0.35758 -2.37226 0 0 0 0 0 0 0.11193 4.41348 0.09364 0 2.26099 0.54686 5.42551
GLY:CtermProteinFull_152 -1.43017 0.17449 3.12791 9e-05 0 -0.21718 -2.73273 0 0 0 0 0 0 0 0 0 0 0.79816 0.42104 0.14161
CA_153 -0.99172 0.87456 1.23905 0 0 0.13567 -19.0504 0 0 0 0 0 0 0 0 0 0 0 0 -17.7929
#END_POSE_ENERGIES_TABLE cut-69_L1-2_L2-1_62_1_CA.pdb
