# Supplementary material for: Single-chain dimers from de novo immunoglobulins as robust scaffolds for multiple binding loops
Source: Nat Commun. 2023 Sep 23;14:5939. doi: 10.1038/s41467-023-41717-5 (PMC10517939; doi:10.1038/s41467-023-41717-5)
Supplement: Supplementary file 6 — Source data [file 41467_2023_41717_MOESM6_ESM.zip › MD/inputs/input_SuppFig15c_CA.pdb]

HETNAM      CA B  87  CA                                                        
ATOM      1  N   ARG A   1      22.939  50.738  75.683  1.00  0.00           N  
ATOM      2  CA  ARG A   1      21.498  50.560  75.858  1.00  0.00           C  
ATOM      3  C   ARG A   1      20.875  51.472  76.905  1.00  0.00           C  
ATOM      4  O   ARG A   1      21.270  51.467  78.070  1.00  0.00           O  
ATOM      5  CB  ARG A   1      21.178  49.124  76.230  1.00  0.00           C  
ATOM      6  CG  ARG A   1      19.698  48.858  76.460  1.00  0.00           C  
ATOM      7  CD  ARG A   1      19.424  47.438  76.753  1.00  0.00           C  
ATOM      8  NE  ARG A   1      18.023  47.221  77.060  1.00  0.00           N  
ATOM      9  CZ  ARG A   1      17.524  47.295  78.310  1.00  0.00           C  
ATOM     10  NH1 ARG A   1      18.335  47.577  79.301  1.00  0.00           N  
ATOM     11  NH2 ARG A   1      16.240  47.088  78.541  1.00  0.00           N  
ATOM     12 1H   ARG A   1      23.422  49.942  76.072  1.00  0.00           H  
ATOM     13 2H   ARG A   1      23.147  50.802  74.698  1.00  0.00           H  
ATOM     14 3H   ARG A   1      23.278  51.581  76.139  1.00  0.00           H  
ATOM     15  HA  ARG A   1      21.020  50.775  74.901  1.00  0.00           H  
ATOM     16 1HB  ARG A   1      21.520  48.457  75.441  1.00  0.00           H  
ATOM     17 2HB  ARG A   1      21.709  48.858  77.143  1.00  0.00           H  
ATOM     18 1HG  ARG A   1      19.351  49.451  77.310  1.00  0.00           H  
ATOM     19 2HG  ARG A   1      19.134  49.144  75.573  1.00  0.00           H  
ATOM     20 1HD  ARG A   1      19.684  46.828  75.889  1.00  0.00           H  
ATOM     21 2HD  ARG A   1      20.015  47.125  77.612  1.00  0.00           H  
ATOM     22  HE  ARG A   1      17.390  47.006  76.303  1.00  0.00           H  
ATOM     23 1HH1 ARG A   1      19.311  47.740  79.121  1.00  0.00           H  
ATOM     24 2HH1 ARG A   1      17.991  47.644  80.268  1.00  0.00           H  
ATOM     25 1HH2 ARG A   1      15.618  46.873  77.777  1.00  0.00           H  
ATOM     26 2HH2 ARG A   1      15.887  47.150  79.486  1.00  0.00           H  
ATOM     27  N   ILE A   2      19.878  52.231  76.480  1.00  0.00           N  
ATOM     28  CA  ILE A   2      19.127  53.142  77.345  1.00  0.00           C  
ATOM     29  C   ILE A   2      18.095  52.391  78.169  1.00  0.00           C  
ATOM     30  O   ILE A   2      17.428  51.491  77.653  1.00  0.00           O  
ATOM     31  CB  ILE A   2      18.484  54.259  76.521  1.00  0.00           C  
ATOM     32  CG1 ILE A   2      19.611  55.036  75.923  1.00  0.00           C  
ATOM     33  CG2 ILE A   2      17.548  55.160  77.359  1.00  0.00           C  
ATOM     34  CD1 ILE A   2      19.212  56.019  74.969  1.00  0.00           C  
ATOM     35  H   ILE A   2      19.611  52.184  75.505  1.00  0.00           H  
ATOM     36  HA  ILE A   2      19.824  53.609  78.040  1.00  0.00           H  
ATOM     37  HB  ILE A   2      17.915  53.821  75.711  1.00  0.00           H  
ATOM     38 1HG1 ILE A   2      20.164  55.528  76.712  1.00  0.00           H  
ATOM     39 2HG1 ILE A   2      20.271  54.333  75.422  1.00  0.00           H  
ATOM     40 1HG2 ILE A   2      17.134  55.931  76.721  1.00  0.00           H  
ATOM     41 2HG2 ILE A   2      16.742  54.578  77.780  1.00  0.00           H  
ATOM     42 3HG2 ILE A   2      18.105  55.622  78.165  1.00  0.00           H  
ATOM     43 1HD1 ILE A   2      20.083  56.515  74.587  1.00  0.00           H  
ATOM     44 2HD1 ILE A   2      18.673  55.563  74.163  1.00  0.00           H  
ATOM     45 3HD1 ILE A   2      18.602  56.710  75.470  1.00  0.00           H  
ATOM     46  N   GLU A   3      18.007  52.732  79.456  1.00  0.00           N  
ATOM     47  CA  GLU A   3      17.059  52.060  80.352  1.00  0.00           C  
ATOM     48  C   GLU A   3      16.338  53.042  81.271  1.00  0.00           C  
ATOM     49  O   GLU A   3      16.937  53.994  81.780  1.00  0.00           O  
ATOM     50  CB  GLU A   3      17.761  50.972  81.175  1.00  0.00           C  
ATOM     51  CG  GLU A   3      16.810  50.129  82.070  1.00  0.00           C  
ATOM     52  CD  GLU A   3      17.492  48.966  82.783  1.00  0.00           C  
ATOM     53  OE1 GLU A   3      17.950  48.060  82.120  1.00  0.00           O  
ATOM     54  OE2 GLU A   3      17.535  48.974  83.994  1.00  0.00           O  
ATOM     55  H   GLU A   3      18.598  53.497  79.790  1.00  0.00           H  
ATOM     56  HA  GLU A   3      16.307  51.569  79.745  1.00  0.00           H  
ATOM     57 1HB  GLU A   3      18.282  50.292  80.501  1.00  0.00           H  
ATOM     58 2HB  GLU A   3      18.511  51.433  81.819  1.00  0.00           H  
ATOM     59 1HG  GLU A   3      16.371  50.779  82.828  1.00  0.00           H  
ATOM     60 2HG  GLU A   3      15.999  49.746  81.451  1.00  0.00           H  
ATOM     61  N   VAL A   4      15.031  52.819  81.448  1.00  0.00           N  
ATOM     62  CA  VAL A   4      14.211  53.684  82.288  1.00  0.00           C  
ATOM     63  C   VAL A   4      13.548  52.930  83.440  1.00  0.00           C  
ATOM     64  O   VAL A   4      12.988  51.847  83.251  1.00  0.00           O  
ATOM     65  CB  VAL A   4      13.121  54.351  81.454  1.00  0.00           C  
ATOM     66  CG1 VAL A   4      12.277  55.264  82.318  1.00  0.00           C  
ATOM     67  CG2 VAL A   4      13.752  55.089  80.357  1.00  0.00           C  
ATOM     68  H   VAL A   4      14.605  52.024  80.994  1.00  0.00           H  
ATOM     69  HA  VAL A   4      14.851  54.453  82.702  1.00  0.00           H  
ATOM     70  HB  VAL A   4      12.466  53.592  81.058  1.00  0.00           H  
ATOM     71 1HG1 VAL A   4      11.515  55.705  81.711  1.00  0.00           H  
ATOM     72 2HG1 VAL A   4      11.815  54.710  83.122  1.00  0.00           H  
ATOM     73 3HG1 VAL A   4      12.899  56.042  82.743  1.00  0.00           H  
ATOM     74 1HG2 VAL A   4      12.997  55.552  79.758  1.00  0.00           H  
ATOM     75 2HG2 VAL A   4      14.380  55.816  80.769  1.00  0.00           H  
ATOM     76 3HG2 VAL A   4      14.336  54.419  79.747  1.00  0.00           H  
ATOM     77  N   ARG A   5      13.637  53.508  84.638  1.00  0.00           N  
ATOM     78  CA  ARG A   5      13.051  52.922  85.846  1.00  0.00           C  
ATOM     79  C   ARG A   5      12.229  53.950  86.618  1.00  0.00           C  
ATOM     80  O   ARG A   5      12.438  55.150  86.458  1.00  0.00           O  
ATOM     81  CB  ARG A   5      14.139  52.389  86.767  1.00  0.00           C  
ATOM     82  CG  ARG A   5      15.026  51.302  86.171  1.00  0.00           C  
ATOM     83  CD  ARG A   5      15.989  50.767  87.175  1.00  0.00           C  
ATOM     84  NE  ARG A   5      16.870  49.771  86.597  1.00  0.00           N  
ATOM     85  CZ  ARG A   5      17.714  48.979  87.283  1.00  0.00           C  
ATOM     86  NH1 ARG A   5      17.798  49.050  88.596  1.00  0.00           N  
ATOM     87  NH2 ARG A   5      18.455  48.127  86.605  1.00  0.00           N  
ATOM     88  H   ARG A   5      14.124  54.405  84.690  1.00  0.00           H  
ATOM     89  HA  ARG A   5      12.396  52.100  85.554  1.00  0.00           H  
ATOM     90 1HB  ARG A   5      14.784  53.212  87.072  1.00  0.00           H  
ATOM     91 2HB  ARG A   5      13.681  51.983  87.670  1.00  0.00           H  
ATOM     92 1HG  ARG A   5      14.406  50.480  85.810  1.00  0.00           H  
ATOM     93 2HG  ARG A   5      15.601  51.711  85.337  1.00  0.00           H  
ATOM     94 1HD  ARG A   5      16.602  51.579  87.561  1.00  0.00           H  
ATOM     95 2HD  ARG A   5      15.442  50.303  87.994  1.00  0.00           H  
ATOM     96  HE  ARG A   5      16.876  49.659  85.573  1.00  0.00           H  
ATOM     97 1HH1 ARG A   5      17.223  49.707  89.102  1.00  0.00           H  
ATOM     98 2HH1 ARG A   5      18.436  48.447  89.093  1.00  0.00           H  
ATOM     99 1HH2 ARG A   5      18.352  48.111  85.577  1.00  0.00           H  
ATOM    100 2HH2 ARG A   5      19.099  47.514  87.074  1.00  0.00           H  
ATOM    101  N   VAL A   6      11.317  53.495  87.481  1.00  0.00           N  
ATOM    102  CA  VAL A   6      10.600  54.443  88.340  1.00  0.00           C  
ATOM    103  C   VAL A   6      10.962  54.228  89.809  1.00  0.00           C  
ATOM    104  O   VAL A   6      10.852  53.120  90.340  1.00  0.00           O  
ATOM    105  CB  VAL A   6       9.081  54.354  88.146  1.00  0.00           C  
ATOM    106  CG1 VAL A   6       8.393  55.337  89.086  1.00  0.00           C  
ATOM    107  CG2 VAL A   6       8.749  54.679  86.718  1.00  0.00           C  
ATOM    108  H   VAL A   6      11.140  52.503  87.568  1.00  0.00           H  
ATOM    109  HA  VAL A   6      10.900  55.450  88.065  1.00  0.00           H  
ATOM    110  HB  VAL A   6       8.731  53.347  88.393  1.00  0.00           H  
ATOM    111 1HG1 VAL A   6       7.312  55.277  88.953  1.00  0.00           H  
ATOM    112 2HG1 VAL A   6       8.647  55.087  90.108  1.00  0.00           H  
ATOM    113 3HG1 VAL A   6       8.734  56.346  88.858  1.00  0.00           H  
ATOM    114 1HG2 VAL A   6       7.671  54.627  86.584  1.00  0.00           H  
ATOM    115 2HG2 VAL A   6       9.099  55.677  86.499  1.00  0.00           H  
ATOM    116 3HG2 VAL A   6       9.238  53.969  86.060  1.00  0.00           H  
ATOM    117  N   ASP A   7      11.437  55.298  90.437  1.00  0.00           N  
ATOM    118  CA  ASP A   7      11.900  55.315  91.815  1.00  0.00           C  
ATOM    119  C   ASP A   7      10.933  56.100  92.699  1.00  0.00           C  
ATOM    120  O   ASP A   7      10.981  57.330  92.720  1.00  0.00           O  
ATOM    121  CB  ASP A   7      13.289  55.973  91.830  1.00  0.00           C  
ATOM    122  CG  ASP A   7      14.019  56.020  93.182  1.00  0.00           C  
ATOM    123  OD1 ASP A   7      13.556  55.451  94.140  1.00  0.00           O  
ATOM    124  OD2 ASP A   7      15.067  56.655  93.216  1.00  0.00           O  
ATOM    125  H   ASP A   7      11.476  56.167  89.913  1.00  0.00           H  
ATOM    126  HA  ASP A   7      11.966  54.290  92.182  1.00  0.00           H  
ATOM    127 1HB  ASP A   7      13.929  55.445  91.122  1.00  0.00           H  
ATOM    128 2HB  ASP A   7      13.189  56.997  91.458  1.00  0.00           H  
ATOM    129  N   ASN A   8      10.022  55.408  93.386  1.00  0.00           N  
ATOM    130  CA  ASN A   8       9.024  56.071  94.234  1.00  0.00           C  
ATOM    131  C   ASN A   8       8.241  57.161  93.499  1.00  0.00           C  
ATOM    132  O   ASN A   8       7.977  58.232  94.044  1.00  0.00           O  
ATOM    133  CB  ASN A   8       9.679  56.627  95.488  1.00  0.00           C  
ATOM    134  CG  ASN A   8      10.190  55.538  96.404  1.00  0.00           C  
ATOM    135  OD1 ASN A   8       9.450  54.606  96.750  1.00  0.00           O  
ATOM    136  ND2 ASN A   8      11.437  55.627  96.788  1.00  0.00           N  
ATOM    137  H   ASN A   8      10.035  54.399  93.326  1.00  0.00           H  
ATOM    138  HA  ASN A   8       8.297  55.319  94.545  1.00  0.00           H  
ATOM    139 1HB  ASN A   8      10.512  57.278  95.219  1.00  0.00           H  
ATOM    140 2HB  ASN A   8       8.957  57.233  96.033  1.00  0.00           H  
ATOM    141 1HD2 ASN A   8      11.829  54.929  97.387  1.00  0.00           H  
ATOM    142 2HD2 ASN A   8      12.009  56.387  96.467  1.00  0.00           H  
ATOM    143  N   GLY A   9       7.871  56.877  92.258  1.00  0.00           N  
ATOM    144  CA  GLY A   9       7.108  57.807  91.438  1.00  0.00           C  
ATOM    145  C   GLY A   9       7.964  58.705  90.546  1.00  0.00           C  
ATOM    146  O   GLY A   9       7.436  59.394  89.663  1.00  0.00           O  
ATOM    147  H   GLY A   9       8.124  55.980  91.875  1.00  0.00           H  
ATOM    148 1HA  GLY A   9       6.418  57.239  90.817  1.00  0.00           H  
ATOM    149 2HA  GLY A   9       6.510  58.432  92.093  1.00  0.00           H  
ATOM    150  N   ARG A  10       9.279  58.709  90.762  1.00  0.00           N  
ATOM    151  CA  ARG A  10      10.141  59.527  89.931  1.00  0.00           C  
ATOM    152  C   ARG A  10      10.709  58.733  88.768  1.00  0.00           C  
ATOM    153  O   ARG A  10      11.317  57.677  88.943  1.00  0.00           O  
ATOM    154  CB  ARG A  10      11.253  60.147  90.752  1.00  0.00           C  
ATOM    155  CG  ARG A  10      10.743  61.115  91.799  1.00  0.00           C  
ATOM    156  CD  ARG A  10      11.814  61.849  92.476  1.00  0.00           C  
ATOM    157  NE  ARG A  10      11.281  62.812  93.434  1.00  0.00           N  
ATOM    158  CZ  ARG A  10      12.018  63.661  94.167  1.00  0.00           C  
ATOM    159  NH1 ARG A  10      13.334  63.672  94.066  1.00  0.00           N  
ATOM    160  NH2 ARG A  10      11.393  64.483  94.982  1.00  0.00           N  
ATOM    161  H   ARG A  10       9.695  58.162  91.514  1.00  0.00           H  
ATOM    162  HA  ARG A  10       9.547  60.334  89.522  1.00  0.00           H  
ATOM    163 1HB  ARG A  10      11.823  59.366  91.257  1.00  0.00           H  
ATOM    164 2HB  ARG A  10      11.935  60.686  90.094  1.00  0.00           H  
ATOM    165 1HG  ARG A  10      10.108  61.823  91.338  1.00  0.00           H  
ATOM    166 2HG  ARG A  10      10.178  60.561  92.553  1.00  0.00           H  
ATOM    167 1HD  ARG A  10      12.474  61.159  93.002  1.00  0.00           H  
ATOM    168 2HD  ARG A  10      12.378  62.398  91.731  1.00  0.00           H  
ATOM    169  HE  ARG A  10      10.258  62.879  93.557  1.00  0.00           H  
ATOM    170 1HH1 ARG A  10      13.807  63.032  93.406  1.00  0.00           H  
ATOM    171 2HH1 ARG A  10      13.879  64.313  94.615  1.00  0.00           H  
ATOM    172 1HH2 ARG A  10      10.359  64.445  95.009  1.00  0.00           H  
ATOM    173 2HH2 ARG A  10      11.904  65.139  95.547  1.00  0.00           H  
ATOM    174  N   VAL A  11      10.521  59.239  87.568  1.00  0.00           N  
ATOM    175  CA  VAL A  11      11.001  58.539  86.398  1.00  0.00           C  
ATOM    176  C   VAL A  11      12.462  58.835  86.205  1.00  0.00           C  
ATOM    177  O   VAL A  11      12.850  60.001  86.185  1.00  0.00           O  
ATOM    178  CB  VAL A  11      10.233  58.993  85.151  1.00  0.00           C  
ATOM    179  CG1 VAL A  11      10.790  58.323  83.930  1.00  0.00           C  
ATOM    180  CG2 VAL A  11       8.782  58.684  85.318  1.00  0.00           C  
ATOM    181  H   VAL A  11      10.038  60.125  87.469  1.00  0.00           H  
ATOM    182  HA  VAL A  11      10.869  57.466  86.539  1.00  0.00           H  
ATOM    183  HB  VAL A  11      10.359  60.062  85.025  1.00  0.00           H  
ATOM    184 1HG1 VAL A  11      10.239  58.671  83.070  1.00  0.00           H  
ATOM    185 2HG1 VAL A  11      11.839  58.575  83.819  1.00  0.00           H  
ATOM    186 3HG1 VAL A  11      10.686  57.245  84.028  1.00  0.00           H  
ATOM    187 1HG2 VAL A  11       8.243  59.022  84.437  1.00  0.00           H  
ATOM    188 2HG2 VAL A  11       8.643  57.623  85.438  1.00  0.00           H  
ATOM    189 3HG2 VAL A  11       8.410  59.203  86.204  1.00  0.00           H  
ATOM    190  N   ARG A  12      13.272  57.791  86.085  1.00  0.00           N  
ATOM    191  CA  ARG A  12      14.692  57.967  85.872  1.00  0.00           C  
ATOM    192  C   ARG A  12      15.093  57.413  84.523  1.00  0.00           C  
ATOM    193  O   ARG A  12      14.944  56.213  84.269  1.00  0.00           O  
ATOM    194  CB  ARG A  12      15.529  57.292  86.948  1.00  0.00           C  
ATOM    195  CG  ARG A  12      15.378  57.866  88.346  1.00  0.00           C  
ATOM    196  CD  ARG A  12      16.374  57.261  89.291  1.00  0.00           C  
ATOM    197  NE  ARG A  12      16.202  57.748  90.647  1.00  0.00           N  
ATOM    198  CZ  ARG A  12      16.628  58.931  91.088  1.00  0.00           C  
ATOM    199  NH1 ARG A  12      17.233  59.781  90.279  1.00  0.00           N  
ATOM    200  NH2 ARG A  12      16.403  59.216  92.349  1.00  0.00           N  
ATOM    201  H   ARG A  12      12.894  56.854  86.147  1.00  0.00           H  
ATOM    202  HA  ARG A  12      14.913  59.016  85.912  1.00  0.00           H  
ATOM    203 1HB  ARG A  12      15.264  56.236  86.998  1.00  0.00           H  
ATOM    204 2HB  ARG A  12      16.588  57.357  86.676  1.00  0.00           H  
ATOM    205 1HG  ARG A  12      15.536  58.949  88.313  1.00  0.00           H  
ATOM    206 2HG  ARG A  12      14.371  57.657  88.722  1.00  0.00           H  
ATOM    207 1HD  ARG A  12      16.248  56.180  89.301  1.00  0.00           H  
ATOM    208 2HD  ARG A  12      17.387  57.509  88.963  1.00  0.00           H  
ATOM    209  HE  ARG A  12      15.740  57.153  91.355  1.00  0.00           H  
ATOM    210 1HH1 ARG A  12      17.386  59.543  89.307  1.00  0.00           H  
ATOM    211 2HH1 ARG A  12      17.487  60.714  90.620  1.00  0.00           H  
ATOM    212 1HH2 ARG A  12      15.922  58.500  92.919  1.00  0.00           H  
ATOM    213 2HH2 ARG A  12      16.701  60.097  92.751  1.00  0.00           H  
ATOM    214  N   VAL A  13      15.621  58.280  83.663  1.00  0.00           N  
ATOM    215  CA  VAL A  13      16.025  57.840  82.332  1.00  0.00           C  
ATOM    216  C   VAL A  13      17.530  57.862  82.231  1.00  0.00           C  
ATOM    217  O   VAL A  13      18.141  58.929  82.317  1.00  0.00           O  
ATOM    218  CB  VAL A  13      15.429  58.764  81.247  1.00  0.00           C  
ATOM    219  CG1 VAL A  13      15.854  58.300  79.836  1.00  0.00           C  
ATOM    220  CG2 VAL A  13      13.915  58.833  81.441  1.00  0.00           C  
ATOM    221  H   VAL A  13      15.707  59.257  83.953  1.00  0.00           H  
ATOM    222  HA  VAL A  13      15.690  56.821  82.179  1.00  0.00           H  
ATOM    223  HB  VAL A  13      15.842  59.730  81.353  1.00  0.00           H  
ATOM    224 1HG1 VAL A  13      15.454  58.980  79.095  1.00  0.00           H  
ATOM    225 2HG1 VAL A  13      16.944  58.299  79.771  1.00  0.00           H  
ATOM    226 3HG1 VAL A  13      15.493  57.311  79.628  1.00  0.00           H  
ATOM    227 1HG2 VAL A  13      13.465  59.489  80.719  1.00  0.00           H  
ATOM    228 2HG2 VAL A  13      13.489  57.857  81.333  1.00  0.00           H  
ATOM    229 3HG2 VAL A  13      13.704  59.210  82.439  1.00  0.00           H  
ATOM    230  N   ARG A  14      18.136  56.685  82.071  1.00  0.00           N  
ATOM    231  CA  ARG A  14      19.589  56.594  82.052  1.00  0.00           C  
ATOM    232  C   ARG A  14      20.176  56.537  80.658  1.00  0.00           C  
ATOM    233  O   ARG A  14      19.909  55.620  79.862  1.00  0.00           O  
ATOM    234  CB  ARG A  14      20.065  55.377  82.830  1.00  0.00           C  
ATOM    235  CG  ARG A  14      21.586  55.201  82.859  1.00  0.00           C  
ATOM    236  CD  ARG A  14      22.016  54.072  83.752  1.00  0.00           C  
ATOM    237  NE  ARG A  14      21.788  54.341  85.172  1.00  0.00           N  
ATOM    238  CZ  ARG A  14      21.945  53.439  86.163  1.00  0.00           C  
ATOM    239  NH1 ARG A  14      22.336  52.208  85.900  1.00  0.00           N  
ATOM    240  NH2 ARG A  14      21.696  53.812  87.402  1.00  0.00           N  
ATOM    241  H   ARG A  14      17.590  55.824  81.992  1.00  0.00           H  
ATOM    242  HA  ARG A  14      19.991  57.484  82.527  1.00  0.00           H  
ATOM    243 1HB  ARG A  14      19.725  55.458  83.864  1.00  0.00           H  
ATOM    244 2HB  ARG A  14      19.622  54.473  82.408  1.00  0.00           H  
ATOM    245 1HG  ARG A  14      21.943  54.997  81.848  1.00  0.00           H  
ATOM    246 2HG  ARG A  14      22.045  56.127  83.224  1.00  0.00           H  
ATOM    247 1HD  ARG A  14      21.457  53.176  83.484  1.00  0.00           H  
ATOM    248 2HD  ARG A  14      23.080  53.889  83.609  1.00  0.00           H  
ATOM    249  HE  ARG A  14      21.486  55.282  85.464  1.00  0.00           H  
ATOM    250 1HH1 ARG A  14      22.523  51.931  84.947  1.00  0.00           H  
ATOM    251 2HH1 ARG A  14      22.448  51.544  86.651  1.00  0.00           H  
ATOM    252 1HH2 ARG A  14      21.384  54.783  87.562  1.00  0.00           H  
ATOM    253 2HH2 ARG A  14      21.802  53.166  88.166  1.00  0.00           H  
ATOM    254  N   ASN A  15      21.038  57.499  80.357  1.00  0.00           N  
ATOM    255  CA  ASN A  15      21.625  57.530  79.036  1.00  0.00           C  
ATOM    256  C   ASN A  15      22.793  56.570  78.933  1.00  0.00           C  
ATOM    257  O   ASN A  15      23.964  56.905  79.149  1.00  0.00           O  
ATOM    258  CB  ASN A  15      22.017  58.924  78.661  1.00  0.00           C  
ATOM    259  CG  ASN A  15      22.529  59.021  77.286  1.00  0.00           C  
ATOM    260  OD1 ASN A  15      23.035  58.048  76.680  1.00  0.00           O  
ATOM    261  ND2 ASN A  15      22.472  60.206  76.761  1.00  0.00           N  
ATOM    262  H   ASN A  15      21.274  58.232  81.035  1.00  0.00           H  
ATOM    263  HA  ASN A  15      20.871  57.199  78.321  1.00  0.00           H  
ATOM    264 1HB  ASN A  15      21.145  59.560  78.737  1.00  0.00           H  
ATOM    265 2HB  ASN A  15      22.767  59.307  79.359  1.00  0.00           H  
ATOM    266 1HD2 ASN A  15      22.865  60.355  75.833  1.00  0.00           H  
ATOM    267 2HD2 ASN A  15      22.056  60.969  77.271  1.00  0.00           H  
ATOM    268  N   GLY A  16      22.446  55.379  78.494  1.00  0.00           N  
ATOM    269  CA  GLY A  16      23.348  54.249  78.350  1.00  0.00           C  
ATOM    270  C   GLY A  16      24.072  54.207  77.000  1.00  0.00           C  
ATOM    271  O   GLY A  16      24.409  53.122  76.508  1.00  0.00           O  
ATOM    272  H   GLY A  16      21.447  55.239  78.371  1.00  0.00           H  
ATOM    273 1HA  GLY A  16      24.088  54.287  79.150  1.00  0.00           H  
ATOM    274 2HA  GLY A  16      22.789  53.331  78.495  1.00  0.00           H  
ATOM    275  N   THR A  17      24.260  55.371  76.365  1.00  0.00           N  
ATOM    276  CA  THR A  17      24.931  55.432  75.068  1.00  0.00           C  
ATOM    277  C   THR A  17      26.156  56.340  75.173  1.00  0.00           C  
ATOM    278  O   THR A  17      26.443  56.902  76.227  1.00  0.00           O  
ATOM    279  CB  THR A  17      24.043  56.027  73.967  1.00  0.00           C  
ATOM    280  OG1 THR A  17      23.948  57.437  74.162  1.00  0.00           O  
ATOM    281  CG2 THR A  17      22.666  55.437  74.048  1.00  0.00           C  
ATOM    282  H   THR A  17      23.925  56.244  76.782  1.00  0.00           H  
ATOM    283  HA  THR A  17      25.266  54.436  74.779  1.00  0.00           H  
ATOM    284  HB  THR A  17      24.470  55.822  72.988  1.00  0.00           H  
ATOM    285  HG1 THR A  17      23.551  57.643  75.036  1.00  0.00           H  
ATOM    286 1HG2 THR A  17      22.039  55.875  73.275  1.00  0.00           H  
ATOM    287 2HG2 THR A  17      22.713  54.359  73.910  1.00  0.00           H  
ATOM    288 3HG2 THR A  17      22.263  55.666  75.026  1.00  0.00           H  
ATOM    289  N   ASP A  18      26.848  56.508  74.048  1.00  0.00           N  
ATOM    290  CA  ASP A  18      28.008  57.392  73.937  1.00  0.00           C  
ATOM    291  C   ASP A  18      27.608  58.706  73.247  1.00  0.00           C  
ATOM    292  O   ASP A  18      28.447  59.408  72.664  1.00  0.00           O  
ATOM    293  CB  ASP A  18      29.118  56.707  73.139  1.00  0.00           C  
ATOM    294  CG  ASP A  18      29.672  55.463  73.839  1.00  0.00           C  
ATOM    295  OD1 ASP A  18      29.872  55.506  75.027  1.00  0.00           O  
ATOM    296  OD2 ASP A  18      29.871  54.477  73.171  1.00  0.00           O  
ATOM    297  H   ASP A  18      26.550  56.004  73.228  1.00  0.00           H  
ATOM    298  HA  ASP A  18      28.375  57.624  74.937  1.00  0.00           H  
ATOM    299 1HB  ASP A  18      28.737  56.421  72.158  1.00  0.00           H  
ATOM    300 2HB  ASP A  18      29.936  57.409  72.981  1.00  0.00           H  
ATOM    301  N   ARG A  19      26.304  58.991  73.259  1.00  0.00           N  
ATOM    302  CA  ARG A  19      25.715  60.156  72.625  1.00  0.00           C  
ATOM    303  C   ARG A  19      24.660  60.841  73.507  1.00  0.00           C  
ATOM    304  O   ARG A  19      24.120  60.201  74.405  1.00  0.00           O  
ATOM    305  CB  ARG A  19      25.027  59.713  71.367  1.00  0.00           C  
ATOM    306  CG  ARG A  19      25.909  59.144  70.255  1.00  0.00           C  
ATOM    307  CD  ARG A  19      26.727  60.211  69.621  1.00  0.00           C  
ATOM    308  NE  ARG A  19      27.489  59.722  68.492  1.00  0.00           N  
ATOM    309  CZ  ARG A  19      28.711  59.164  68.568  1.00  0.00           C  
ATOM    310  NH1 ARG A  19      29.328  59.013  69.739  1.00  0.00           N  
ATOM    311  NH2 ARG A  19      29.304  58.763  67.454  1.00  0.00           N  
ATOM    312  H   ARG A  19      25.658  58.365  73.734  1.00  0.00           H  
ATOM    313  HA  ARG A  19      26.521  60.848  72.391  1.00  0.00           H  
ATOM    314 1HB  ARG A  19      24.316  58.937  71.621  1.00  0.00           H  
ATOM    315 2HB  ARG A  19      24.462  60.539  71.005  1.00  0.00           H  
ATOM    316 1HG  ARG A  19      26.581  58.396  70.654  1.00  0.00           H  
ATOM    317 2HG  ARG A  19      25.284  58.680  69.504  1.00  0.00           H  
ATOM    318 1HD  ARG A  19      26.075  61.009  69.268  1.00  0.00           H  
ATOM    319 2HD  ARG A  19      27.425  60.612  70.355  1.00  0.00           H  
ATOM    320  HE  ARG A  19      27.062  59.820  67.552  1.00  0.00           H  
ATOM    321 1HH1 ARG A  19      28.889  59.316  70.626  1.00  0.00           H  
ATOM    322 2HH1 ARG A  19      30.245  58.595  69.770  1.00  0.00           H  
ATOM    323 1HH2 ARG A  19      28.835  58.881  66.559  1.00  0.00           H  
ATOM    324 2HH2 ARG A  19      30.219  58.346  67.491  1.00  0.00           H  
ATOM    325  N   PRO A  20      24.389  62.148  73.325  1.00  0.00           N  
ATOM    326  CA  PRO A  20      23.293  62.859  73.959  1.00  0.00           C  
ATOM    327  C   PRO A  20      21.972  62.381  73.379  1.00  0.00           C  
ATOM    328  O   PRO A  20      21.908  61.998  72.198  1.00  0.00           O  
ATOM    329  CB  PRO A  20      23.598  64.324  73.631  1.00  0.00           C  
ATOM    330  CG  PRO A  20      24.421  64.275  72.355  1.00  0.00           C  
ATOM    331  CD  PRO A  20      25.243  62.996  72.461  1.00  0.00           C  
ATOM    332  HA  PRO A  20      23.317  62.681  75.042  1.00  0.00           H  
ATOM    333 1HB  PRO A  20      22.654  64.880  73.514  1.00  0.00           H  
ATOM    334 2HB  PRO A  20      24.135  64.791  74.473  1.00  0.00           H  
ATOM    335 1HG  PRO A  20      23.755  64.280  71.480  1.00  0.00           H  
ATOM    336 2HG  PRO A  20      25.048  65.177  72.276  1.00  0.00           H  
ATOM    337 1HD  PRO A  20      25.360  62.585  71.455  1.00  0.00           H  
ATOM    338 2HD  PRO A  20      26.212  63.194  72.949  1.00  0.00           H  
ATOM    339  N   VAL A  21      20.924  62.444  74.196  1.00  0.00           N  
ATOM    340  CA  VAL A  21      19.611  62.019  73.739  1.00  0.00           C  
ATOM    341  C   VAL A  21      18.502  63.029  74.026  1.00  0.00           C  
ATOM    342  O   VAL A  21      18.591  63.848  74.950  1.00  0.00           O  
ATOM    343  CB  VAL A  21      19.232  60.717  74.453  1.00  0.00           C  
ATOM    344  CG1 VAL A  21      20.228  59.656  74.181  1.00  0.00           C  
ATOM    345  CG2 VAL A  21      19.143  60.960  75.890  1.00  0.00           C  
ATOM    346  H   VAL A  21      21.060  62.765  75.155  1.00  0.00           H  
ATOM    347  HA  VAL A  21      19.651  61.846  72.665  1.00  0.00           H  
ATOM    348  HB  VAL A  21      18.276  60.383  74.070  1.00  0.00           H  
ATOM    349 1HG1 VAL A  21      19.927  58.761  74.682  1.00  0.00           H  
ATOM    350 2HG1 VAL A  21      20.292  59.494  73.162  1.00  0.00           H  
ATOM    351 3HG1 VAL A  21      21.193  59.947  74.531  1.00  0.00           H  
ATOM    352 1HG2 VAL A  21      18.850  60.048  76.412  1.00  0.00           H  
ATOM    353 2HG2 VAL A  21      20.103  61.294  76.246  1.00  0.00           H  
ATOM    354 3HG2 VAL A  21      18.421  61.725  76.053  1.00  0.00           H  
ATOM    355  N   ARG A  22      17.423  62.916  73.253  1.00  0.00           N  
ATOM    356  CA  ARG A  22      16.199  63.671  73.488  1.00  0.00           C  
ATOM    357  C   ARG A  22      15.264  62.740  74.251  1.00  0.00           C  
ATOM    358  O   ARG A  22      15.016  61.612  73.818  1.00  0.00           O  
ATOM    359  CB  ARG A  22      15.562  64.121  72.172  1.00  0.00           C  
ATOM    360  CG  ARG A  22      16.406  65.108  71.328  1.00  0.00           C  
ATOM    361  CD  ARG A  22      15.779  65.432  69.970  1.00  0.00           C  
ATOM    362  NE  ARG A  22      14.531  66.191  70.087  1.00  0.00           N  
ATOM    363  CZ  ARG A  22      13.708  66.521  69.078  1.00  0.00           C  
ATOM    364  NH1 ARG A  22      13.958  66.201  67.831  1.00  0.00           N  
ATOM    365  NH2 ARG A  22      12.624  67.190  69.383  1.00  0.00           N  
ATOM    366  H   ARG A  22      17.437  62.239  72.493  1.00  0.00           H  
ATOM    367  HA  ARG A  22      16.414  64.545  74.105  1.00  0.00           H  
ATOM    368 1HB  ARG A  22      15.360  63.260  71.559  1.00  0.00           H  
ATOM    369 2HB  ARG A  22      14.602  64.603  72.381  1.00  0.00           H  
ATOM    370 1HG  ARG A  22      16.516  66.042  71.882  1.00  0.00           H  
ATOM    371 2HG  ARG A  22      17.391  64.674  71.148  1.00  0.00           H  
ATOM    372 1HD  ARG A  22      16.478  66.019  69.372  1.00  0.00           H  
ATOM    373 2HD  ARG A  22      15.557  64.499  69.442  1.00  0.00           H  
ATOM    374  HE  ARG A  22      14.215  66.488  71.015  1.00  0.00           H  
ATOM    375 1HH1 ARG A  22      14.822  65.701  67.576  1.00  0.00           H  
ATOM    376 2HH1 ARG A  22      13.304  66.468  67.118  1.00  0.00           H  
ATOM    377 1HH2 ARG A  22      12.469  67.410  70.379  1.00  0.00           H  
ATOM    378 2HH2 ARG A  22      11.968  67.465  68.675  1.00  0.00           H  
ATOM    379  N   VAL A  23      14.760  63.190  75.391  1.00  0.00           N  
ATOM    380  CA  VAL A  23      13.915  62.338  76.218  1.00  0.00           C  
ATOM    381  C   VAL A  23      12.546  62.909  76.471  1.00  0.00           C  
ATOM    382  O   VAL A  23      12.413  64.040  76.924  1.00  0.00           O  
ATOM    383  CB  VAL A  23      14.562  62.124  77.595  1.00  0.00           C  
ATOM    384  CG1 VAL A  23      13.669  61.273  78.453  1.00  0.00           C  
ATOM    385  CG2 VAL A  23      15.898  61.519  77.431  1.00  0.00           C  
ATOM    386  H   VAL A  23      14.985  64.129  75.708  1.00  0.00           H  
ATOM    387  HA  VAL A  23      13.796  61.374  75.723  1.00  0.00           H  
ATOM    388  HB  VAL A  23      14.675  63.080  78.093  1.00  0.00           H  
ATOM    389 1HG1 VAL A  23      14.145  61.150  79.400  1.00  0.00           H  
ATOM    390 2HG1 VAL A  23      12.708  61.757  78.592  1.00  0.00           H  
ATOM    391 3HG1 VAL A  23      13.517  60.306  77.996  1.00  0.00           H  
ATOM    392 1HG2 VAL A  23      16.355  61.380  78.401  1.00  0.00           H  
ATOM    393 2HG2 VAL A  23      15.818  60.567  76.935  1.00  0.00           H  
ATOM    394 3HG2 VAL A  23      16.491  62.196  76.842  1.00  0.00           H  
ATOM    395  N   ARG A  24      11.518  62.119  76.233  1.00  0.00           N  
ATOM    396  CA  ARG A  24      10.186  62.580  76.539  1.00  0.00           C  
ATOM    397  C   ARG A  24       9.591  61.730  77.626  1.00  0.00           C  
ATOM    398  O   ARG A  24       9.631  60.498  77.573  1.00  0.00           O  
ATOM    399  CB  ARG A  24       9.284  62.570  75.320  1.00  0.00           C  
ATOM    400  CG  ARG A  24       9.634  63.598  74.272  1.00  0.00           C  
ATOM    401  CD  ARG A  24       8.686  63.583  73.136  1.00  0.00           C  
ATOM    402  NE  ARG A  24       8.782  62.366  72.354  1.00  0.00           N  
ATOM    403  CZ  ARG A  24       9.623  62.172  71.332  1.00  0.00           C  
ATOM    404  NH1 ARG A  24      10.468  63.093  70.910  1.00  0.00           N  
ATOM    405  NH2 ARG A  24       9.593  61.015  70.724  1.00  0.00           N  
ATOM    406  H   ARG A  24      11.657  61.197  75.829  1.00  0.00           H  
ATOM    407  HA  ARG A  24      10.243  63.598  76.899  1.00  0.00           H  
ATOM    408 1HB  ARG A  24       9.326  61.602  74.852  1.00  0.00           H  
ATOM    409 2HB  ARG A  24       8.257  62.741  75.630  1.00  0.00           H  
ATOM    410 1HG  ARG A  24       9.590  64.574  74.729  1.00  0.00           H  
ATOM    411 2HG  ARG A  24      10.641  63.423  73.890  1.00  0.00           H  
ATOM    412 1HD  ARG A  24       7.670  63.670  73.510  1.00  0.00           H  
ATOM    413 2HD  ARG A  24       8.908  64.428  72.481  1.00  0.00           H  
ATOM    414  HE  ARG A  24       8.170  61.566  72.579  1.00  0.00           H  
ATOM    415 1HH1 ARG A  24      10.542  64.023  71.366  1.00  0.00           H  
ATOM    416 2HH1 ARG A  24      11.058  62.846  70.104  1.00  0.00           H  
ATOM    417 1HH2 ARG A  24       8.928  60.306  71.063  1.00  0.00           H  
ATOM    418 2HH2 ARG A  24      10.234  60.851  69.936  1.00  0.00           H  
ATOM    419  N   VAL A  25       9.039  62.400  78.621  1.00  0.00           N  
ATOM    420  CA  VAL A  25       8.399  61.690  79.707  1.00  0.00           C  
ATOM    421  C   VAL A  25       6.931  62.038  79.654  1.00  0.00           C  
ATOM    422  O   VAL A  25       6.556  63.220  79.667  1.00  0.00           O  
ATOM    423  CB  VAL A  25       8.999  62.054  81.094  1.00  0.00           C  
ATOM    424  CG1 VAL A  25       8.260  61.264  82.204  1.00  0.00           C  
ATOM    425  CG2 VAL A  25      10.521  61.755  81.117  1.00  0.00           C  
ATOM    426  H   VAL A  25       9.044  63.421  78.588  1.00  0.00           H  
ATOM    427  HA  VAL A  25       8.498  60.617  79.553  1.00  0.00           H  
ATOM    428  HB  VAL A  25       8.836  63.113  81.287  1.00  0.00           H  
ATOM    429 1HG1 VAL A  25       8.666  61.531  83.178  1.00  0.00           H  
ATOM    430 2HG1 VAL A  25       7.195  61.501  82.181  1.00  0.00           H  
ATOM    431 3HG1 VAL A  25       8.393  60.194  82.036  1.00  0.00           H  
ATOM    432 1HG2 VAL A  25      10.928  62.017  82.087  1.00  0.00           H  
ATOM    433 2HG2 VAL A  25      10.702  60.715  80.939  1.00  0.00           H  
ATOM    434 3HG2 VAL A  25      11.016  62.343  80.347  1.00  0.00           H  
ATOM    435  N   THR A  26       6.108  61.007  79.545  1.00  0.00           N  
ATOM    436  CA  THR A  26       4.677  61.164  79.448  1.00  0.00           C  
ATOM    437  C   THR A  26       3.994  60.560  80.647  1.00  0.00           C  
ATOM    438  O   THR A  26       4.338  59.460  81.084  1.00  0.00           O  
ATOM    439  CB  THR A  26       4.116  60.520  78.167  1.00  0.00           C  
ATOM    440  OG1 THR A  26       4.700  61.143  77.019  1.00  0.00           O  
ATOM    441  CG2 THR A  26       2.589  60.680  78.107  1.00  0.00           C  
ATOM    442  H   THR A  26       6.486  60.062  79.522  1.00  0.00           H  
ATOM    443  HA  THR A  26       4.460  62.217  79.423  1.00  0.00           H  
ATOM    444  HB  THR A  26       4.372  59.460  78.159  1.00  0.00           H  
ATOM    445  HG1 THR A  26       4.564  60.573  76.249  1.00  0.00           H  
ATOM    446 1HG2 THR A  26       2.214  60.222  77.195  1.00  0.00           H  
ATOM    447 2HG2 THR A  26       2.132  60.192  78.963  1.00  0.00           H  
ATOM    448 3HG2 THR A  26       2.330  61.743  78.115  1.00  0.00           H  
ATOM    449  N   ALA A  27       3.046  61.279  81.221  1.00  0.00           N  
ATOM    450  CA  ALA A  27       2.299  60.702  82.327  1.00  0.00           C  
ATOM    451  C   ALA A  27       1.000  61.456  82.544  1.00  0.00           C  
ATOM    452  O   ALA A  27       0.959  62.679  82.462  1.00  0.00           O  
ATOM    453  CB  ALA A  27       3.148  60.720  83.547  1.00  0.00           C  
ATOM    454  H   ALA A  27       2.840  62.210  80.851  1.00  0.00           H  
ATOM    455  HA  ALA A  27       2.054  59.669  82.075  1.00  0.00           H  
ATOM    456 1HB  ALA A  27       2.626  60.271  84.348  1.00  0.00           H  
ATOM    457 2HB  ALA A  27       4.068  60.178  83.383  1.00  0.00           H  
ATOM    458 3HB  ALA A  27       3.360  61.746  83.757  1.00  0.00           H  
ATOM    459  N   GLY A  28      -0.093  60.735  82.735  1.00  0.00           N  
ATOM    460  CA  GLY A  28      -1.395  61.375  82.940  1.00  0.00           C  
ATOM    461  C   GLY A  28      -1.894  62.053  81.662  1.00  0.00           C  
ATOM    462  O   GLY A  28      -2.816  62.865  81.700  1.00  0.00           O  
ATOM    463  H   GLY A  28       0.008  59.733  82.867  1.00  0.00           H  
ATOM    464 1HA  GLY A  28      -2.117  60.623  83.263  1.00  0.00           H  
ATOM    465 2HA  GLY A  28      -1.330  62.109  83.732  1.00  0.00           H  
ATOM    466  N   GLY A  29      -1.244  61.747  80.542  1.00  0.00           N  
ATOM    467  CA  GLY A  29      -1.512  62.381  79.258  1.00  0.00           C  
ATOM    468  C   GLY A  29      -0.614  63.613  79.007  1.00  0.00           C  
ATOM    469  O   GLY A  29      -0.616  64.161  77.904  1.00  0.00           O  
ATOM    470  H   GLY A  29      -0.514  61.053  80.596  1.00  0.00           H  
ATOM    471 1HA  GLY A  29      -1.359  61.653  78.461  1.00  0.00           H  
ATOM    472 2HA  GLY A  29      -2.559  62.680  79.216  1.00  0.00           H  
ATOM    473  N   GLU A  30       0.138  64.060  80.022  1.00  0.00           N  
ATOM    474  CA  GLU A  30       1.017  65.228  79.878  1.00  0.00           C  
ATOM    475  C   GLU A  30       2.384  64.802  79.365  1.00  0.00           C  
ATOM    476  O   GLU A  30       2.956  63.856  79.895  1.00  0.00           O  
ATOM    477  CB  GLU A  30       1.210  65.960  81.225  1.00  0.00           C  
ATOM    478  CG  GLU A  30       2.068  67.248  81.125  1.00  0.00           C  
ATOM    479  CD  GLU A  30       2.318  68.022  82.445  1.00  0.00           C  
ATOM    480  OE1 GLU A  30       1.989  67.560  83.529  1.00  0.00           O  
ATOM    481  OE2 GLU A  30       2.873  69.101  82.333  1.00  0.00           O  
ATOM    482  H   GLU A  30       0.126  63.575  80.917  1.00  0.00           H  
ATOM    483  HA  GLU A  30       0.576  65.915  79.156  1.00  0.00           H  
ATOM    484 1HB  GLU A  30       0.237  66.228  81.636  1.00  0.00           H  
ATOM    485 2HB  GLU A  30       1.691  65.286  81.936  1.00  0.00           H  
ATOM    486 1HG  GLU A  30       3.042  66.975  80.719  1.00  0.00           H  
ATOM    487 2HG  GLU A  30       1.595  67.918  80.409  1.00  0.00           H  
ATOM    488  N   THR A  31       2.920  65.493  78.353  1.00  0.00           N  
ATOM    489  CA  THR A  31       4.254  65.137  77.854  1.00  0.00           C  
ATOM    490  C   THR A  31       5.224  66.313  77.910  1.00  0.00           C  
ATOM    491  O   THR A  31       4.899  67.414  77.456  1.00  0.00           O  
ATOM    492  CB  THR A  31       4.205  64.629  76.393  1.00  0.00           C  
ATOM    493  OG1 THR A  31       3.371  63.472  76.304  1.00  0.00           O  
ATOM    494  CG2 THR A  31       5.621  64.247  75.916  1.00  0.00           C  
ATOM    495  H   THR A  31       2.409  66.259  77.940  1.00  0.00           H  
ATOM    496  HA  THR A  31       4.664  64.348  78.475  1.00  0.00           H  
ATOM    497  HB  THR A  31       3.801  65.407  75.751  1.00  0.00           H  
ATOM    498  HG1 THR A  31       3.849  62.702  76.661  1.00  0.00           H  
ATOM    499 1HG2 THR A  31       5.569  63.882  74.895  1.00  0.00           H  
ATOM    500 2HG2 THR A  31       6.279  65.110  75.952  1.00  0.00           H  
ATOM    501 3HG2 THR A  31       6.018  63.462  76.565  1.00  0.00           H  
ATOM    502  N   ARG A  32       6.426  66.063  78.437  1.00  0.00           N  
ATOM    503  CA  ARG A  32       7.474  67.087  78.484  1.00  0.00           C  
ATOM    504  C   ARG A  32       8.772  66.540  77.885  1.00  0.00           C  
ATOM    505  O   ARG A  32       9.045  65.341  77.990  1.00  0.00           O  
ATOM    506  CB  ARG A  32       7.717  67.550  79.914  1.00  0.00           C  
ATOM    507  CG  ARG A  32       6.518  68.233  80.595  1.00  0.00           C  
ATOM    508  CD  ARG A  32       6.874  68.787  81.937  1.00  0.00           C  
ATOM    509  NE  ARG A  32       5.717  69.364  82.618  1.00  0.00           N  
ATOM    510  CZ  ARG A  32       5.757  70.114  83.733  1.00  0.00           C  
ATOM    511  NH1 ARG A  32       6.900  70.423  84.309  1.00  0.00           N  
ATOM    512  NH2 ARG A  32       4.617  70.531  84.234  1.00  0.00           N  
ATOM    513  H   ARG A  32       6.596  65.131  78.823  1.00  0.00           H  
ATOM    514  HA  ARG A  32       7.156  67.945  77.892  1.00  0.00           H  
ATOM    515 1HB  ARG A  32       7.974  66.688  80.524  1.00  0.00           H  
ATOM    516 2HB  ARG A  32       8.566  68.236  79.943  1.00  0.00           H  
ATOM    517 1HG  ARG A  32       6.158  69.048  79.967  1.00  0.00           H  
ATOM    518 2HG  ARG A  32       5.714  67.506  80.735  1.00  0.00           H  
ATOM    519 1HD  ARG A  32       7.269  67.988  82.562  1.00  0.00           H  
ATOM    520 2HD  ARG A  32       7.627  69.564  81.823  1.00  0.00           H  
ATOM    521  HE  ARG A  32       4.778  69.167  82.247  1.00  0.00           H  
ATOM    522 1HH1 ARG A  32       7.769  70.097  83.913  1.00  0.00           H  
ATOM    523 2HH1 ARG A  32       6.905  70.988  85.146  1.00  0.00           H  
ATOM    524 1HH2 ARG A  32       3.750  70.251  83.750  1.00  0.00           H  
ATOM    525 2HH2 ARG A  32       4.592  71.092  85.066  1.00  0.00           H  
ATOM    526  N   GLU A  33       9.579  67.412  77.257  1.00  0.00           N  
ATOM    527  CA  GLU A  33      10.841  66.951  76.659  1.00  0.00           C  
ATOM    528  C   GLU A  33      12.074  67.537  77.349  1.00  0.00           C  
ATOM    529  O   GLU A  33      12.108  68.713  77.718  1.00  0.00           O  
ATOM    530  CB  GLU A  33      10.872  67.209  75.144  1.00  0.00           C  
ATOM    531  CG  GLU A  33      12.109  66.592  74.439  1.00  0.00           C  
ATOM    532  CD  GLU A  33      12.052  66.622  72.930  1.00  0.00           C  
ATOM    533  OE1 GLU A  33      11.180  65.976  72.364  1.00  0.00           O  
ATOM    534  OE2 GLU A  33      12.881  67.269  72.327  1.00  0.00           O  
ATOM    535  H   GLU A  33       9.321  68.386  77.192  1.00  0.00           H  
ATOM    536  HA  GLU A  33      10.893  65.878  76.787  1.00  0.00           H  
ATOM    537 1HB  GLU A  33       9.971  66.823  74.680  1.00  0.00           H  
ATOM    538 2HB  GLU A  33      10.896  68.282  74.964  1.00  0.00           H  
ATOM    539 1HG  GLU A  33      13.001  67.133  74.757  1.00  0.00           H  
ATOM    540 2HG  GLU A  33      12.219  65.559  74.766  1.00  0.00           H  
ATOM    541  N   TYR A  34      13.070  66.668  77.532  1.00  0.00           N  
ATOM    542  CA  TYR A  34      14.315  66.945  78.228  1.00  0.00           C  
ATOM    543  C   TYR A  34      15.540  66.533  77.396  1.00  0.00           C  
ATOM    544  O   TYR A  34      15.437  65.704  76.490  1.00  0.00           O  
ATOM    545  CB  TYR A  34      14.309  66.118  79.497  1.00  0.00           C  
ATOM    546  CG  TYR A  34      13.077  66.325  80.352  1.00  0.00           C  
ATOM    547  CD1 TYR A  34      11.941  65.550  80.093  1.00  0.00           C  
ATOM    548  CD2 TYR A  34      13.062  67.242  81.375  1.00  0.00           C  
ATOM    549  CE1 TYR A  34      10.816  65.701  80.853  1.00  0.00           C  
ATOM    550  CE2 TYR A  34      11.926  67.388  82.144  1.00  0.00           C  
ATOM    551  CZ  TYR A  34      10.808  66.624  81.884  1.00  0.00           C  
ATOM    552  OH  TYR A  34       9.685  66.777  82.658  1.00  0.00           O  
ATOM    553  H   TYR A  34      12.924  65.727  77.190  1.00  0.00           H  
ATOM    554  HA  TYR A  34      14.376  68.010  78.446  1.00  0.00           H  
ATOM    555 1HB  TYR A  34      14.361  65.078  79.225  1.00  0.00           H  
ATOM    556 2HB  TYR A  34      15.189  66.353  80.088  1.00  0.00           H  
ATOM    557  HD1 TYR A  34      11.952  64.819  79.282  1.00  0.00           H  
ATOM    558  HD2 TYR A  34      13.946  67.846  81.581  1.00  0.00           H  
ATOM    559  HE1 TYR A  34       9.936  65.096  80.646  1.00  0.00           H  
ATOM    560  HE2 TYR A  34      11.912  68.110  82.959  1.00  0.00           H  
ATOM    561  HH  TYR A  34       9.940  67.104  83.525  1.00  0.00           H  
ATOM    562  N   THR A  35      16.708  67.089  77.711  1.00  0.00           N  
ATOM    563  CA  THR A  35      17.937  66.648  77.039  1.00  0.00           C  
ATOM    564  C   THR A  35      18.873  65.994  78.052  1.00  0.00           C  
ATOM    565  O   THR A  35      19.080  66.531  79.144  1.00  0.00           O  
ATOM    566  CB  THR A  35      18.649  67.812  76.332  1.00  0.00           C  
ATOM    567  OG1 THR A  35      17.768  68.375  75.348  1.00  0.00           O  
ATOM    568  CG2 THR A  35      19.918  67.300  75.633  1.00  0.00           C  
ATOM    569  H   THR A  35      16.756  67.793  78.434  1.00  0.00           H  
ATOM    570  HA  THR A  35      17.688  65.897  76.289  1.00  0.00           H  
ATOM    571  HB  THR A  35      18.917  68.578  77.057  1.00  0.00           H  
ATOM    572  HG1 THR A  35      17.447  67.673  74.773  1.00  0.00           H  
ATOM    573 1HG2 THR A  35      20.410  68.126  75.125  1.00  0.00           H  
ATOM    574 2HG2 THR A  35      20.601  66.873  76.366  1.00  0.00           H  
ATOM    575 3HG2 THR A  35      19.645  66.534  74.904  1.00  0.00           H  
ATOM    576  N   VAL A  36      19.407  64.817  77.706  1.00  0.00           N  
ATOM    577  CA  VAL A  36      20.291  64.091  78.619  1.00  0.00           C  
ATOM    578  C   VAL A  36      21.656  63.769  77.986  1.00  0.00           C  
ATOM    579  O   VAL A  36      21.744  63.262  76.866  1.00  0.00           O  
ATOM    580  CB  VAL A  36      19.593  62.793  79.094  1.00  0.00           C  
ATOM    581  CG1 VAL A  36      20.480  62.013  80.049  1.00  0.00           C  
ATOM    582  CG2 VAL A  36      18.294  63.131  79.749  1.00  0.00           C  
ATOM    583  H   VAL A  36      19.187  64.433  76.785  1.00  0.00           H  
ATOM    584  HA  VAL A  36      20.467  64.715  79.495  1.00  0.00           H  
ATOM    585  HB  VAL A  36      19.412  62.171  78.259  1.00  0.00           H  
ATOM    586 1HG1 VAL A  36      19.975  61.095  80.361  1.00  0.00           H  
ATOM    587 2HG1 VAL A  36      21.413  61.759  79.565  1.00  0.00           H  
ATOM    588 3HG1 VAL A  36      20.686  62.618  80.929  1.00  0.00           H  
ATOM    589 1HG2 VAL A  36      17.818  62.206  80.064  1.00  0.00           H  
ATOM    590 2HG2 VAL A  36      18.491  63.765  80.616  1.00  0.00           H  
ATOM    591 3HG2 VAL A  36      17.639  63.655  79.055  1.00  0.00           H  
ATOM    592  N   ASN A  37      22.731  64.072  78.712  1.00  0.00           N  
ATOM    593  CA  ASN A  37      24.105  63.815  78.263  1.00  0.00           C  
ATOM    594  C   ASN A  37      24.489  62.356  78.535  1.00  0.00           C  
ATOM    595  O   ASN A  37      23.962  61.771  79.483  1.00  0.00           O  
ATOM    596  CB  ASN A  37      25.040  64.783  78.967  1.00  0.00           C  
ATOM    597  CG  ASN A  37      24.852  66.184  78.482  1.00  0.00           C  
ATOM    598  OD1 ASN A  37      24.764  66.420  77.270  1.00  0.00           O  
ATOM    599  ND2 ASN A  37      24.787  67.121  79.391  1.00  0.00           N  
ATOM    600  H   ASN A  37      22.588  64.495  79.622  1.00  0.00           H  
ATOM    601  HA  ASN A  37      24.146  63.991  77.189  1.00  0.00           H  
ATOM    602 1HB  ASN A  37      24.816  64.765  80.033  1.00  0.00           H  
ATOM    603 2HB  ASN A  37      26.078  64.493  78.862  1.00  0.00           H  
ATOM    604 1HD2 ASN A  37      24.662  68.076  79.118  1.00  0.00           H  
ATOM    605 2HD2 ASN A  37      24.864  66.886  80.360  1.00  0.00           H  
ATOM    606  N   PRO A  38      25.404  61.743  77.768  1.00  0.00           N  
ATOM    607  CA  PRO A  38      25.804  60.364  77.952  1.00  0.00           C  
ATOM    608  C   PRO A  38      26.369  60.163  79.334  1.00  0.00           C  
ATOM    609  O   PRO A  38      27.163  60.973  79.814  1.00  0.00           O  
ATOM    610  CB  PRO A  38      26.838  60.159  76.841  1.00  0.00           C  
ATOM    611  CG  PRO A  38      27.304  61.554  76.452  1.00  0.00           C  
ATOM    612  CD  PRO A  38      26.105  62.448  76.680  1.00  0.00           C  
ATOM    613  HA  PRO A  38      24.968  59.692  77.792  1.00  0.00           H  
ATOM    614 1HB  PRO A  38      27.650  59.509  77.201  1.00  0.00           H  
ATOM    615 2HB  PRO A  38      26.359  59.621  76.012  1.00  0.00           H  
ATOM    616 1HG  PRO A  38      28.175  61.844  77.057  1.00  0.00           H  
ATOM    617 2HG  PRO A  38      27.633  61.550  75.398  1.00  0.00           H  
ATOM    618 1HD  PRO A  38      26.453  63.435  76.963  1.00  0.00           H  
ATOM    619 2HD  PRO A  38      25.493  62.479  75.798  1.00  0.00           H  
ATOM    620  N   GLY A  39      25.950  59.080  79.981  1.00  0.00           N  
ATOM    621  CA  GLY A  39      26.402  58.758  81.321  1.00  0.00           C  
ATOM    622  C   GLY A  39      25.592  59.453  82.422  1.00  0.00           C  
ATOM    623  O   GLY A  39      25.818  59.191  83.605  1.00  0.00           O  
ATOM    624  H   GLY A  39      25.281  58.439  79.546  1.00  0.00           H  
ATOM    625 1HA  GLY A  39      26.343  57.678  81.459  1.00  0.00           H  
ATOM    626 2HA  GLY A  39      27.451  59.030  81.419  1.00  0.00           H  
ATOM    627  N   THR A  40      24.636  60.315  82.052  1.00  0.00           N  
ATOM    628  CA  THR A  40      23.851  61.022  83.060  1.00  0.00           C  
ATOM    629  C   THR A  40      22.413  60.516  83.077  1.00  0.00           C  
ATOM    630  O   THR A  40      22.024  59.672  82.255  1.00  0.00           O  
ATOM    631  CB  THR A  40      23.861  62.549  82.825  1.00  0.00           C  
ATOM    632  OG1 THR A  40      23.104  62.876  81.671  1.00  0.00           O  
ATOM    633  CG2 THR A  40      25.287  63.012  82.595  1.00  0.00           C  
ATOM    634  H   THR A  40      24.477  60.531  81.066  1.00  0.00           H  
ATOM    635  HA  THR A  40      24.283  60.830  84.041  1.00  0.00           H  
ATOM    636  HB  THR A  40      23.443  63.058  83.690  1.00  0.00           H  
ATOM    637  HG1 THR A  40      23.487  62.407  80.907  1.00  0.00           H  
ATOM    638 1HG2 THR A  40      25.298  64.086  82.427  1.00  0.00           H  
ATOM    639 2HG2 THR A  40      25.892  62.773  83.468  1.00  0.00           H  
ATOM    640 3HG2 THR A  40      25.697  62.504  81.717  1.00  0.00           H  
ATOM    641  N   GLU A  41      21.629  61.026  84.033  1.00  0.00           N  
ATOM    642  CA  GLU A  41      20.234  60.629  84.154  1.00  0.00           C  
ATOM    643  C   GLU A  41      19.273  61.807  84.244  1.00  0.00           C  
ATOM    644  O   GLU A  41      19.586  62.850  84.823  1.00  0.00           O  
ATOM    645  CB  GLU A  41      20.006  59.773  85.413  1.00  0.00           C  
ATOM    646  CG  GLU A  41      20.736  58.444  85.470  1.00  0.00           C  
ATOM    647  CD  GLU A  41      20.410  57.651  86.714  1.00  0.00           C  
ATOM    648  OE1 GLU A  41      19.645  58.123  87.528  1.00  0.00           O  
ATOM    649  OE2 GLU A  41      20.914  56.554  86.837  1.00  0.00           O  
ATOM    650  H   GLU A  41      22.008  61.705  84.675  1.00  0.00           H  
ATOM    651  HA  GLU A  41      19.974  60.051  83.274  1.00  0.00           H  
ATOM    652 1HB  GLU A  41      20.290  60.346  86.294  1.00  0.00           H  
ATOM    653 2HB  GLU A  41      18.937  59.556  85.500  1.00  0.00           H  
ATOM    654 1HG  GLU A  41      20.458  57.862  84.623  1.00  0.00           H  
ATOM    655 2HG  GLU A  41      21.810  58.618  85.420  1.00  0.00           H  
ATOM    656  N   LEU A  42      18.072  61.585  83.730  1.00  0.00           N  
ATOM    657  CA  LEU A  42      16.954  62.509  83.872  1.00  0.00           C  
ATOM    658  C   LEU A  42      16.017  62.066  84.965  1.00  0.00           C  
ATOM    659  O   LEU A  42      15.562  60.931  84.933  1.00  0.00           O  
ATOM    660  CB  LEU A  42      16.120  62.558  82.614  1.00  0.00           C  
ATOM    661  CG  LEU A  42      14.884  63.336  82.720  1.00  0.00           C  
ATOM    662  CD1 LEU A  42      15.210  64.790  82.896  1.00  0.00           C  
ATOM    663  CD2 LEU A  42      14.052  63.058  81.532  1.00  0.00           C  
ATOM    664  H   LEU A  42      17.941  60.706  83.227  1.00  0.00           H  
ATOM    665  HA  LEU A  42      17.339  63.500  84.110  1.00  0.00           H  
ATOM    666 1HB  LEU A  42      16.685  63.000  81.851  1.00  0.00           H  
ATOM    667 2HB  LEU A  42      15.857  61.577  82.339  1.00  0.00           H  
ATOM    668  HG  LEU A  42      14.349  63.019  83.592  1.00  0.00           H  
ATOM    669 1HD1 LEU A  42      14.288  65.346  83.002  1.00  0.00           H  
ATOM    670 2HD1 LEU A  42      15.811  64.922  83.791  1.00  0.00           H  
ATOM    671 3HD1 LEU A  42      15.764  65.147  82.035  1.00  0.00           H  
ATOM    672 1HD2 LEU A  42      13.125  63.599  81.612  1.00  0.00           H  
ATOM    673 2HD2 LEU A  42      14.584  63.355  80.642  1.00  0.00           H  
ATOM    674 3HD2 LEU A  42      13.845  61.995  81.499  1.00  0.00           H  
ATOM    675  N   GLU A  43      15.722  62.939  85.930  1.00  0.00           N  
ATOM    676  CA  GLU A  43      14.783  62.581  86.993  1.00  0.00           C  
ATOM    677  C   GLU A  43      13.517  63.453  86.938  1.00  0.00           C  
ATOM    678  O   GLU A  43      13.595  64.676  87.070  1.00  0.00           O  
ATOM    679  CB  GLU A  43      15.477  62.693  88.357  1.00  0.00           C  
ATOM    680  CG  GLU A  43      14.616  62.317  89.559  1.00  0.00           C  
ATOM    681  CD  GLU A  43      15.392  62.345  90.875  1.00  0.00           C  
ATOM    682  OE1 GLU A  43      16.589  62.544  90.840  1.00  0.00           O  
ATOM    683  OE2 GLU A  43      14.798  62.107  91.905  1.00  0.00           O  
ATOM    684  H   GLU A  43      16.140  63.857  85.918  1.00  0.00           H  
ATOM    685  HA  GLU A  43      14.489  61.548  86.859  1.00  0.00           H  
ATOM    686 1HB  GLU A  43      16.354  62.045  88.365  1.00  0.00           H  
ATOM    687 2HB  GLU A  43      15.825  63.714  88.504  1.00  0.00           H  
ATOM    688 1HG  GLU A  43      13.772  63.004  89.624  1.00  0.00           H  
ATOM    689 2HG  GLU A  43      14.220  61.313  89.398  1.00  0.00           H  
ATOM    690  N   VAL A  44      12.352  62.813  86.742  1.00  0.00           N  
ATOM    691  CA  VAL A  44      11.068  63.530  86.658  1.00  0.00           C  
ATOM    692  C   VAL A  44      10.024  63.023  87.651  1.00  0.00           C  
ATOM    693  O   VAL A  44       9.648  61.855  87.635  1.00  0.00           O  
ATOM    694  CB  VAL A  44      10.492  63.424  85.228  1.00  0.00           C  
ATOM    695  CG1 VAL A  44       9.141  64.112  85.143  1.00  0.00           C  
ATOM    696  CG2 VAL A  44      11.455  64.064  84.265  1.00  0.00           C  
ATOM    697  H   VAL A  44      12.380  61.800  86.623  1.00  0.00           H  
ATOM    698  HA  VAL A  44      11.255  64.582  86.869  1.00  0.00           H  
ATOM    699  HB  VAL A  44      10.352  62.382  84.969  1.00  0.00           H  
ATOM    700 1HG1 VAL A  44       8.751  64.026  84.127  1.00  0.00           H  
ATOM    701 2HG1 VAL A  44       8.445  63.639  85.839  1.00  0.00           H  
ATOM    702 3HG1 VAL A  44       9.250  65.163  85.400  1.00  0.00           H  
ATOM    703 1HG2 VAL A  44      11.065  63.993  83.261  1.00  0.00           H  
ATOM    704 2HG2 VAL A  44      11.594  65.113  84.526  1.00  0.00           H  
ATOM    705 3HG2 VAL A  44      12.386  63.556  84.322  1.00  0.00           H  
ATOM    706  N   GLU A  45       9.521  63.908  88.508  1.00  0.00           N  
ATOM    707  CA  GLU A  45       8.536  63.464  89.494  1.00  0.00           C  
ATOM    708  C   GLU A  45       7.121  63.574  88.964  1.00  0.00           C  
ATOM    709  O   GLU A  45       6.708  64.634  88.497  1.00  0.00           O  
ATOM    710  CB  GLU A  45       8.677  64.251  90.802  1.00  0.00           C  
ATOM    711  CG  GLU A  45       7.754  63.755  91.926  1.00  0.00           C  
ATOM    712  CD  GLU A  45       7.949  64.474  93.244  1.00  0.00           C  
ATOM    713  OE1 GLU A  45       7.499  65.585  93.381  1.00  0.00           O  
ATOM    714  OE2 GLU A  45       8.584  63.901  94.115  1.00  0.00           O  
ATOM    715  H   GLU A  45       9.833  64.869  88.490  1.00  0.00           H  
ATOM    716  HA  GLU A  45       8.704  62.417  89.707  1.00  0.00           H  
ATOM    717 1HB  GLU A  45       9.707  64.206  91.153  1.00  0.00           H  
ATOM    718 2HB  GLU A  45       8.440  65.298  90.620  1.00  0.00           H  
ATOM    719 1HG  GLU A  45       6.718  63.888  91.610  1.00  0.00           H  
ATOM    720 2HG  GLU A  45       7.917  62.687  92.071  1.00  0.00           H  
ATOM    721  N   LEU A  46       6.384  62.469  89.045  1.00  0.00           N  
ATOM    722  CA  LEU A  46       5.007  62.416  88.578  1.00  0.00           C  
ATOM    723  C   LEU A  46       4.004  62.384  89.729  1.00  0.00           C  
ATOM    724  O   LEU A  46       4.280  61.782  90.775  1.00  0.00           O  
ATOM    725  CB  LEU A  46       4.849  61.157  87.762  1.00  0.00           C  
ATOM    726  CG  LEU A  46       5.766  61.016  86.608  1.00  0.00           C  
ATOM    727  CD1 LEU A  46       5.450  59.698  85.974  1.00  0.00           C  
ATOM    728  CD2 LEU A  46       5.604  62.211  85.703  1.00  0.00           C  
ATOM    729  H   LEU A  46       6.800  61.608  89.406  1.00  0.00           H  
ATOM    730  HA  LEU A  46       4.807  63.292  87.960  1.00  0.00           H  
ATOM    731 1HB  LEU A  46       5.064  60.328  88.413  1.00  0.00           H  
ATOM    732 2HB  LEU A  46       3.820  61.076  87.414  1.00  0.00           H  
ATOM    733  HG  LEU A  46       6.809  60.978  86.939  1.00  0.00           H  
ATOM    734 1HD1 LEU A  46       6.083  59.540  85.115  1.00  0.00           H  
ATOM    735 2HD1 LEU A  46       5.616  58.904  86.703  1.00  0.00           H  
ATOM    736 3HD1 LEU A  46       4.428  59.684  85.674  1.00  0.00           H  
ATOM    737 1HD2 LEU A  46       6.261  62.113  84.836  1.00  0.00           H  
ATOM    738 2HD2 LEU A  46       4.593  62.283  85.389  1.00  0.00           H  
ATOM    739 3HD2 LEU A  46       5.861  63.118  86.250  1.00  0.00           H  
ATOM    740  N   SER A  47       2.819  62.986  89.545  1.00  0.00           N  
ATOM    741  CA  SER A  47       1.829  62.868  90.620  1.00  0.00           C  
ATOM    742  C   SER A  47       1.364  61.413  90.640  1.00  0.00           C  
ATOM    743  O   SER A  47       1.379  60.792  89.579  1.00  0.00           O  
ATOM    744  CB  SER A  47       0.629  63.770  90.377  1.00  0.00           C  
ATOM    745  OG  SER A  47      -0.174  63.317  89.312  1.00  0.00           O  
ATOM    746  H   SER A  47       2.616  63.505  88.680  1.00  0.00           H  
ATOM    747  HA  SER A  47       2.309  63.144  91.554  1.00  0.00           H  
ATOM    748 1HB  SER A  47       0.029  63.857  91.272  1.00  0.00           H  
ATOM    749 2HB  SER A  47       0.994  64.769  90.141  1.00  0.00           H  
ATOM    750  HG  SER A  47      -0.822  64.022  89.161  1.00  0.00           H  
ATOM    751  N   PRO A  48       0.850  60.871  91.766  1.00  0.00           N  
ATOM    752  CA  PRO A  48       0.285  59.530  91.886  1.00  0.00           C  
ATOM    753  C   PRO A  48      -0.729  59.211  90.798  1.00  0.00           C  
ATOM    754  O   PRO A  48      -0.853  58.065  90.371  1.00  0.00           O  
ATOM    755  CB  PRO A  48      -0.369  59.582  93.267  1.00  0.00           C  
ATOM    756  CG  PRO A  48       0.487  60.553  94.043  1.00  0.00           C  
ATOM    757  CD  PRO A  48       0.865  61.624  93.044  1.00  0.00           C  
ATOM    758  HA  PRO A  48       1.095  58.791  91.878  1.00  0.00           H  
ATOM    759 1HB  PRO A  48      -1.417  59.907  93.174  1.00  0.00           H  
ATOM    760 2HB  PRO A  48      -0.384  58.575  93.710  1.00  0.00           H  
ATOM    761 1HG  PRO A  48      -0.076  60.951  94.902  1.00  0.00           H  
ATOM    762 2HG  PRO A  48       1.366  60.032  94.453  1.00  0.00           H  
ATOM    763 1HD  PRO A  48       0.121  62.425  93.051  1.00  0.00           H  
ATOM    764 2HD  PRO A  48       1.873  61.973  93.295  1.00  0.00           H  
ATOM    765  N   GLU A  49      -1.465  60.221  90.337  1.00  0.00           N  
ATOM    766  CA  GLU A  49      -2.426  59.977  89.284  1.00  0.00           C  
ATOM    767  C   GLU A  49      -1.697  59.861  87.951  1.00  0.00           C  
ATOM    768  O   GLU A  49      -1.953  58.945  87.169  1.00  0.00           O  
ATOM    769  CB  GLU A  49      -3.467  61.096  89.237  1.00  0.00           C  
ATOM    770  CG  GLU A  49      -4.391  61.140  90.457  1.00  0.00           C  
ATOM    771  CD  GLU A  49      -5.399  62.270  90.410  1.00  0.00           C  
ATOM    772  OE1 GLU A  49      -5.337  63.063  89.500  1.00  0.00           O  
ATOM    773  OE2 GLU A  49      -6.229  62.334  91.287  1.00  0.00           O  
ATOM    774  H   GLU A  49      -1.352  61.153  90.705  1.00  0.00           H  
ATOM    775  HA  GLU A  49      -2.932  59.032  89.481  1.00  0.00           H  
ATOM    776 1HB  GLU A  49      -2.959  62.059  89.163  1.00  0.00           H  
ATOM    777 2HB  GLU A  49      -4.084  60.981  88.347  1.00  0.00           H  
ATOM    778 1HG  GLU A  49      -4.925  60.192  90.525  1.00  0.00           H  
ATOM    779 2HG  GLU A  49      -3.776  61.243  91.351  1.00  0.00           H  
ATOM    780  N   GLN A  50      -0.719  60.743  87.713  1.00  0.00           N  
ATOM    781  CA  GLN A  50       0.014  60.723  86.447  1.00  0.00           C  
ATOM    782  C   GLN A  50       0.779  59.424  86.256  1.00  0.00           C  
ATOM    783  O   GLN A  50       0.820  58.862  85.142  1.00  0.00           O  
ATOM    784  CB  GLN A  50       0.976  61.913  86.358  1.00  0.00           C  
ATOM    785  CG  GLN A  50       0.327  63.235  86.158  1.00  0.00           C  
ATOM    786  CD  GLN A  50       1.310  64.365  86.108  1.00  0.00           C  
ATOM    787  OE1 GLN A  50       2.226  64.520  86.959  1.00  0.00           O  
ATOM    788  NE2 GLN A  50       1.102  65.180  85.053  1.00  0.00           N  
ATOM    789  H   GLN A  50      -0.492  61.465  88.400  1.00  0.00           H  
ATOM    790  HA  GLN A  50      -0.708  60.805  85.644  1.00  0.00           H  
ATOM    791 1HB  GLN A  50       1.556  61.963  87.267  1.00  0.00           H  
ATOM    792 2HB  GLN A  50       1.652  61.785  85.563  1.00  0.00           H  
ATOM    793 1HG  GLN A  50      -0.157  63.226  85.200  1.00  0.00           H  
ATOM    794 2HG  GLN A  50      -0.403  63.419  86.924  1.00  0.00           H  
ATOM    795 1HE2 GLN A  50       1.672  66.004  84.833  1.00  0.00           H  
ATOM    796 2HE2 GLN A  50       0.343  64.980  84.429  1.00  0.00           H  
ATOM    797  N   GLN A  51       1.292  58.900  87.372  1.00  0.00           N  
ATOM    798  CA  GLN A  51       2.094  57.684  87.423  1.00  0.00           C  
ATOM    799  C   GLN A  51       1.367  56.474  86.856  1.00  0.00           C  
ATOM    800  O   GLN A  51       2.006  55.559  86.331  1.00  0.00           O  
ATOM    801  CB  GLN A  51       2.477  57.352  88.876  1.00  0.00           C  
ATOM    802  CG  GLN A  51       3.494  58.272  89.536  1.00  0.00           C  
ATOM    803  CD  GLN A  51       3.677  57.964  91.019  1.00  0.00           C  
ATOM    804  OE1 GLN A  51       3.606  56.801  91.435  1.00  0.00           O  
ATOM    805  NE2 GLN A  51       3.916  58.995  91.834  1.00  0.00           N  
ATOM    806  H   GLN A  51       1.171  59.433  88.236  1.00  0.00           H  
ATOM    807  HA  GLN A  51       2.998  57.850  86.845  1.00  0.00           H  
ATOM    808 1HB  GLN A  51       1.574  57.376  89.488  1.00  0.00           H  
ATOM    809 2HB  GLN A  51       2.866  56.337  88.921  1.00  0.00           H  
ATOM    810 1HG  GLN A  51       4.457  58.132  89.047  1.00  0.00           H  
ATOM    811 2HG  GLN A  51       3.181  59.288  89.437  1.00  0.00           H  
ATOM    812 1HE2 GLN A  51       4.045  58.840  92.814  1.00  0.00           H  
ATOM    813 2HE2 GLN A  51       3.988  59.951  91.466  1.00  0.00           H  
ATOM    814  N   ASN A  52       0.031  56.481  86.897  1.00  0.00           N  
ATOM    815  CA  ASN A  52      -0.755  55.346  86.432  1.00  0.00           C  
ATOM    816  C   ASN A  52      -0.528  55.051  84.952  1.00  0.00           C  
ATOM    817  O   ASN A  52      -0.742  53.924  84.500  1.00  0.00           O  
ATOM    818  CB  ASN A  52      -2.224  55.599  86.696  1.00  0.00           C  
ATOM    819  CG  ASN A  52      -2.570  55.492  88.160  1.00  0.00           C  
ATOM    820  OD1 ASN A  52      -1.856  54.851  88.943  1.00  0.00           O  
ATOM    821  ND2 ASN A  52      -3.653  56.117  88.548  1.00  0.00           N  
ATOM    822  H   ASN A  52      -0.469  57.294  87.261  1.00  0.00           H  
ATOM    823  HA  ASN A  52      -0.446  54.464  86.992  1.00  0.00           H  
ATOM    824 1HB  ASN A  52      -2.489  56.593  86.339  1.00  0.00           H  
ATOM    825 2HB  ASN A  52      -2.821  54.881  86.135  1.00  0.00           H  
ATOM    826 1HD2 ASN A  52      -3.928  56.089  89.509  1.00  0.00           H  
ATOM    827 2HD2 ASN A  52      -4.194  56.632  87.885  1.00  0.00           H  
ATOM    828  N   ASN A  53      -0.125  56.070  84.193  1.00  0.00           N  
ATOM    829  CA  ASN A  53       0.103  55.931  82.768  1.00  0.00           C  
ATOM    830  C   ASN A  53       1.486  56.437  82.372  1.00  0.00           C  
ATOM    831  O   ASN A  53       1.659  56.965  81.273  1.00  0.00           O  
ATOM    832  CB  ASN A  53      -0.980  56.660  81.988  1.00  0.00           C  
ATOM    833  CG  ASN A  53      -2.349  55.999  82.106  1.00  0.00           C  
ATOM    834  OD1 ASN A  53      -2.613  54.992  81.440  1.00  0.00           O  
ATOM    835  ND2 ASN A  53      -3.213  56.541  82.931  1.00  0.00           N  
ATOM    836  H   ASN A  53       0.065  56.974  84.627  1.00  0.00           H  
ATOM    837  HA  ASN A  53       0.067  54.872  82.511  1.00  0.00           H  
ATOM    838 1HB  ASN A  53      -1.055  57.684  82.354  1.00  0.00           H  
ATOM    839 2HB  ASN A  53      -0.702  56.709  80.936  1.00  0.00           H  
ATOM    840 1HD2 ASN A  53      -4.123  56.136  83.035  1.00  0.00           H  
ATOM    841 2HD2 ASN A  53      -2.965  57.352  83.456  1.00  0.00           H  
ATOM    842  N   ALA A  54       2.468  56.305  83.267  1.00  0.00           N  
ATOM    843  CA  ALA A  54       3.820  56.764  82.946  1.00  0.00           C  
ATOM    844  C   ALA A  54       4.429  56.001  81.749  1.00  0.00           C  
ATOM    845  O   ALA A  54       4.346  54.765  81.673  1.00  0.00           O  
ATOM    846  CB  ALA A  54       4.704  56.636  84.174  1.00  0.00           C  
ATOM    847  H   ALA A  54       2.281  55.890  84.185  1.00  0.00           H  
ATOM    848  HA  ALA A  54       3.759  57.810  82.675  1.00  0.00           H  
ATOM    849 1HB  ALA A  54       5.697  57.017  83.953  1.00  0.00           H  
ATOM    850 2HB  ALA A  54       4.267  57.209  84.977  1.00  0.00           H  
ATOM    851 3HB  ALA A  54       4.764  55.598  84.475  1.00  0.00           H  
ATOM    852  N   GLU A  55       5.098  56.748  80.863  1.00  0.00           N  
ATOM    853  CA  GLU A  55       5.769  56.191  79.684  1.00  0.00           C  
ATOM    854  C   GLU A  55       6.943  57.068  79.211  1.00  0.00           C  
ATOM    855  O   GLU A  55       6.868  58.298  79.260  1.00  0.00           O  
ATOM    856  CB  GLU A  55       4.742  56.030  78.551  1.00  0.00           C  
ATOM    857  CG  GLU A  55       5.238  55.317  77.293  1.00  0.00           C  
ATOM    858  CD  GLU A  55       4.140  55.130  76.268  1.00  0.00           C  
ATOM    859  OE1 GLU A  55       3.060  55.621  76.479  1.00  0.00           O  
ATOM    860  OE2 GLU A  55       4.377  54.481  75.276  1.00  0.00           O  
ATOM    861  H   GLU A  55       5.075  57.758  80.987  1.00  0.00           H  
ATOM    862  HA  GLU A  55       6.166  55.209  79.945  1.00  0.00           H  
ATOM    863 1HB  GLU A  55       3.883  55.471  78.926  1.00  0.00           H  
ATOM    864 2HB  GLU A  55       4.382  57.012  78.254  1.00  0.00           H  
ATOM    865 1HG  GLU A  55       6.044  55.896  76.839  1.00  0.00           H  
ATOM    866 2HG  GLU A  55       5.641  54.343  77.575  1.00  0.00           H  
ATOM    867  N   VAL A  56       8.033  56.440  78.765  1.00  0.00           N  
ATOM    868  CA  VAL A  56       9.177  57.198  78.231  1.00  0.00           C  
ATOM    869  C   VAL A  56       9.584  56.875  76.795  1.00  0.00           C  
ATOM    870  O   VAL A  56       9.635  55.716  76.376  1.00  0.00           O  
ATOM    871  CB  VAL A  56      10.400  57.106  79.161  1.00  0.00           C  
ATOM    872  CG1 VAL A  56      11.608  57.752  78.526  1.00  0.00           C  
ATOM    873  CG2 VAL A  56      10.103  57.863  80.378  1.00  0.00           C  
ATOM    874  H   VAL A  56       8.050  55.418  78.778  1.00  0.00           H  
ATOM    875  HA  VAL A  56       8.887  58.247  78.235  1.00  0.00           H  
ATOM    876  HB  VAL A  56      10.620  56.075  79.387  1.00  0.00           H  
ATOM    877 1HG1 VAL A  56      12.450  57.707  79.192  1.00  0.00           H  
ATOM    878 2HG1 VAL A  56      11.840  57.219  77.627  1.00  0.00           H  
ATOM    879 3HG1 VAL A  56      11.395  58.794  78.296  1.00  0.00           H  
ATOM    880 1HG2 VAL A  56      10.956  57.834  81.037  1.00  0.00           H  
ATOM    881 2HG2 VAL A  56       9.901  58.872  80.087  1.00  0.00           H  
ATOM    882 3HG2 VAL A  56       9.243  57.465  80.868  1.00  0.00           H  
ATOM    883  N   GLU A  57       9.844  57.936  76.029  1.00  0.00           N  
ATOM    884  CA  GLU A  57      10.292  57.822  74.641  1.00  0.00           C  
ATOM    885  C   GLU A  57      11.661  58.487  74.499  1.00  0.00           C  
ATOM    886  O   GLU A  57      11.837  59.634  74.919  1.00  0.00           O  
ATOM    887  CB  GLU A  57       9.298  58.517  73.696  1.00  0.00           C  
ATOM    888  CG  GLU A  57       7.882  57.941  73.686  1.00  0.00           C  
ATOM    889  CD  GLU A  57       6.914  58.708  72.770  1.00  0.00           C  
ATOM    890  OE1 GLU A  57       7.307  59.687  72.158  1.00  0.00           O  
ATOM    891  OE2 GLU A  57       5.778  58.307  72.695  1.00  0.00           O  
ATOM    892  H   GLU A  57       9.759  58.861  76.456  1.00  0.00           H  
ATOM    893  HA  GLU A  57      10.388  56.769  74.373  1.00  0.00           H  
ATOM    894 1HB  GLU A  57       9.225  59.559  73.957  1.00  0.00           H  
ATOM    895 2HB  GLU A  57       9.682  58.468  72.677  1.00  0.00           H  
ATOM    896 1HG  GLU A  57       7.930  56.900  73.360  1.00  0.00           H  
ATOM    897 2HG  GLU A  57       7.492  57.951  74.705  1.00  0.00           H  
ATOM    898  N   VAL A  58      12.643  57.774  73.941  1.00  0.00           N  
ATOM    899  CA  VAL A  58      13.975  58.373  73.818  1.00  0.00           C  
ATOM    900  C   VAL A  58      14.530  58.284  72.398  1.00  0.00           C  
ATOM    901  O   VAL A  58      14.488  57.225  71.763  1.00  0.00           O  
ATOM    902  CB  VAL A  58      14.983  57.739  74.804  1.00  0.00           C  
ATOM    903  CG1 VAL A  58      16.315  58.422  74.656  1.00  0.00           C  
ATOM    904  CG2 VAL A  58      14.466  57.839  76.207  1.00  0.00           C  
ATOM    905  H   VAL A  58      12.459  56.828  73.605  1.00  0.00           H  
ATOM    906  HA  VAL A  58      13.897  59.428  74.071  1.00  0.00           H  
ATOM    907  HB  VAL A  58      15.131  56.713  74.567  1.00  0.00           H  
ATOM    908 1HG1 VAL A  58      16.991  58.005  75.342  1.00  0.00           H  
ATOM    909 2HG1 VAL A  58      16.698  58.303  73.646  1.00  0.00           H  
ATOM    910 3HG1 VAL A  58      16.197  59.479  74.877  1.00  0.00           H  
ATOM    911 1HG2 VAL A  58      15.177  57.393  76.897  1.00  0.00           H  
ATOM    912 2HG2 VAL A  58      14.317  58.873  76.456  1.00  0.00           H  
ATOM    913 3HG2 VAL A  58      13.538  57.312  76.266  1.00  0.00           H  
ATOM    914  N   GLU A  59      15.055  59.409  71.908  1.00  0.00           N  
ATOM    915  CA  GLU A  59      15.656  59.485  70.577  1.00  0.00           C  
ATOM    916  C   GLU A  59      17.141  59.818  70.712  1.00  0.00           C  
ATOM    917  O   GLU A  59      17.514  60.827  71.317  1.00  0.00           O  
ATOM    918  CB  GLU A  59      14.962  60.561  69.744  1.00  0.00           C  
ATOM    919  CG  GLU A  59      13.474  60.331  69.521  1.00  0.00           C  
ATOM    920  CD  GLU A  59      12.828  61.439  68.759  1.00  0.00           C  
ATOM    921  OE1 GLU A  59      13.513  62.336  68.361  1.00  0.00           O  
ATOM    922  OE2 GLU A  59      11.626  61.427  68.632  1.00  0.00           O  
ATOM    923  H   GLU A  59      15.044  60.240  72.500  1.00  0.00           H  
ATOM    924  HA  GLU A  59      15.560  58.519  70.080  1.00  0.00           H  
ATOM    925 1HB  GLU A  59      15.083  61.518  70.217  1.00  0.00           H  
ATOM    926 2HB  GLU A  59      15.441  60.618  68.774  1.00  0.00           H  
ATOM    927 1HG  GLU A  59      13.338  59.400  68.978  1.00  0.00           H  
ATOM    928 2HG  GLU A  59      12.984  60.231  70.490  1.00  0.00           H  
ATOM    929  N   VAL A  60      18.003  58.975  70.155  1.00  0.00           N  
ATOM    930  CA  VAL A  60      19.436  59.177  70.343  1.00  0.00           C  
ATOM    931  C   VAL A  60      20.091  59.843  69.166  1.00  0.00           C  
ATOM    932  O   VAL A  60      19.922  59.380  68.025  1.00  0.00           O  
ATOM    933  CB  VAL A  60      20.149  57.833  70.535  1.00  0.00           C  
ATOM    934  CG1 VAL A  60      21.657  58.033  70.786  1.00  0.00           C  
ATOM    935  CG2 VAL A  60      19.484  57.049  71.613  1.00  0.00           C  
ATOM    936  H   VAL A  60      17.658  58.168  69.636  1.00  0.00           H  
ATOM    937  HA  VAL A  60      19.584  59.813  71.203  1.00  0.00           H  
ATOM    938  HB  VAL A  60      20.091  57.300  69.614  1.00  0.00           H  
ATOM    939 1HG1 VAL A  60      22.138  57.058  70.870  1.00  0.00           H  
ATOM    940 2HG1 VAL A  60      22.103  58.570  69.966  1.00  0.00           H  
ATOM    941 3HG1 VAL A  60      21.818  58.591  71.704  1.00  0.00           H  
ATOM    942 1HG2 VAL A  60      19.997  56.101  71.702  1.00  0.00           H  
ATOM    943 2HG2 VAL A  60      19.533  57.560  72.533  1.00  0.00           H  
ATOM    944 3HG2 VAL A  60      18.435  56.885  71.352  1.00  0.00           H  
ATOM    945  N   THR A  61      20.879  60.895  69.461  1.00  0.00           N  
ATOM    946  CA  THR A  61      21.627  61.597  68.437  1.00  0.00           C  
ATOM    947  C   THR A  61      22.789  60.735  68.056  1.00  0.00           C  
ATOM    948  O   THR A  61      23.613  60.461  68.904  1.00  0.00           O  
ATOM    949  CB  THR A  61      22.220  62.920  68.967  1.00  0.00           C  
ATOM    950  OG1 THR A  61      21.179  63.770  69.452  1.00  0.00           O  
ATOM    951  CG2 THR A  61      23.009  63.630  67.860  1.00  0.00           C  
ATOM    952  H   THR A  61      20.982  61.209  70.429  1.00  0.00           H  
ATOM    953  HA  THR A  61      21.016  61.772  67.579  1.00  0.00           H  
ATOM    954  HB  THR A  61      22.895  62.697  69.792  1.00  0.00           H  
ATOM    955  HG1 THR A  61      20.851  63.405  70.285  1.00  0.00           H  
ATOM    956 1HG2 THR A  61      23.434  64.551  68.253  1.00  0.00           H  
ATOM    957 2HG2 THR A  61      23.814  62.980  67.513  1.00  0.00           H  
ATOM    958 3HG2 THR A  61      22.358  63.861  67.030  1.00  0.00           H  
ATOM    959  N   VAL A  62      22.896  60.323  66.810  1.00  0.00           N  
ATOM    960  CA  VAL A  62      24.053  59.461  66.511  1.00  0.00           C  
ATOM    961  C   VAL A  62      25.019  60.025  65.481  1.00  0.00           C  
ATOM    962  O   VAL A  62      26.214  60.146  65.767  1.00  0.00           O  
ATOM    963  CB  VAL A  62      23.625  58.046  66.117  1.00  0.00           C  
ATOM    964  CG1 VAL A  62      24.828  57.210  65.772  1.00  0.00           C  
ATOM    965  CG2 VAL A  62      22.862  57.404  67.273  1.00  0.00           C  
ATOM    966  H   VAL A  62      22.149  60.568  66.152  1.00  0.00           H  
ATOM    967  HA  VAL A  62      24.624  59.339  67.422  1.00  0.00           H  
ATOM    968  HB  VAL A  62      23.032  58.094  65.258  1.00  0.00           H  
ATOM    969 1HG1 VAL A  62      24.501  56.211  65.482  1.00  0.00           H  
ATOM    970 2HG1 VAL A  62      25.364  57.661  64.955  1.00  0.00           H  
ATOM    971 3HG1 VAL A  62      25.483  57.141  66.641  1.00  0.00           H  
ATOM    972 1HG2 VAL A  62      22.566  56.406  66.986  1.00  0.00           H  
ATOM    973 2HG2 VAL A  62      23.503  57.351  68.150  1.00  0.00           H  
ATOM    974 3HG2 VAL A  62      21.981  57.984  67.512  1.00  0.00           H  
ATOM    975  N   ASP A  63      24.521  60.352  64.290  1.00  0.00           N  
ATOM    976  CA  ASP A  63      25.395  60.833  63.228  1.00  0.00           C  
ATOM    977  C   ASP A  63      24.627  61.650  62.191  1.00  0.00           C  
ATOM    978  O   ASP A  63      23.397  61.761  62.209  1.00  0.00           O  
ATOM    979  CB  ASP A  63      26.119  59.641  62.559  1.00  0.00           C  
ATOM    980  CG  ASP A  63      27.506  59.967  61.903  1.00  0.00           C  
ATOM    981  OD1 ASP A  63      27.761  61.110  61.585  1.00  0.00           O  
ATOM    982  OD2 ASP A  63      28.278  59.052  61.741  1.00  0.00           O  
ATOM    983  H   ASP A  63      23.535  60.249  64.115  1.00  0.00           H  
ATOM    984  HA  ASP A  63      26.152  61.478  63.674  1.00  0.00           H  
ATOM    985 1HB  ASP A  63      26.288  58.866  63.290  1.00  0.00           H  
ATOM    986 2HB  ASP A  63      25.470  59.222  61.789  1.00  0.00           H  
ATOM    987  N   ASP A  64      25.363  62.217  61.260  1.00  0.00           N  
ATOM    988  CA  ASP A  64      24.752  63.044  60.246  1.00  0.00           C  
ATOM    989  C   ASP A  64      24.161  62.268  59.096  1.00  0.00           C  
ATOM    990  O   ASP A  64      24.838  61.993  58.108  1.00  0.00           O  
ATOM    991  CB  ASP A  64      25.755  64.016  59.655  1.00  0.00           C  
ATOM    992  CG  ASP A  64      25.110  64.912  58.655  1.00  0.00           C  
ATOM    993  OD1 ASP A  64      23.889  64.900  58.496  1.00  0.00           O  
ATOM    994  OD2 ASP A  64      25.781  65.602  57.995  1.00  0.00           O  
ATOM    995  H   ASP A  64      26.371  62.068  61.282  1.00  0.00           H  
ATOM    996  HA  ASP A  64      23.939  63.599  60.700  1.00  0.00           H  
ATOM    997 1HB  ASP A  64      26.194  64.624  60.452  1.00  0.00           H  
ATOM    998 2HB  ASP A  64      26.568  63.458  59.180  1.00  0.00           H  
ATOM    999  N   LYS A  65      22.856  62.065  59.163  1.00  0.00           N  
ATOM   1000  CA  LYS A  65      22.108  61.330  58.141  1.00  0.00           C  
ATOM   1001  C   LYS A  65      22.214  61.958  56.727  1.00  0.00           C  
ATOM   1002  O   LYS A  65      21.995  61.265  55.732  1.00  0.00           O  
ATOM   1003  CB  LYS A  65      20.610  61.279  58.498  1.00  0.00           C  
ATOM   1004  CG  LYS A  65      20.199  60.438  59.730  1.00  0.00           C  
ATOM   1005  CD  LYS A  65      18.653  60.500  59.927  1.00  0.00           C  
ATOM   1006  CE  LYS A  65      18.175  59.727  61.167  1.00  0.00           C  
ATOM   1007  NZ  LYS A  65      16.693  59.816  61.356  1.00  0.00           N  
ATOM   1008  H   LYS A  65      22.410  62.334  60.039  1.00  0.00           H  
ATOM   1009  HA  LYS A  65      22.506  60.316  58.090  1.00  0.00           H  
ATOM   1010 1HB  LYS A  65      20.262  62.294  58.670  1.00  0.00           H  
ATOM   1011 2HB  LYS A  65      20.056  60.897  57.642  1.00  0.00           H  
ATOM   1012 1HG  LYS A  65      20.510  59.402  59.602  1.00  0.00           H  
ATOM   1013 2HG  LYS A  65      20.684  60.843  60.626  1.00  0.00           H  
ATOM   1014 1HD  LYS A  65      18.357  61.546  60.053  1.00  0.00           H  
ATOM   1015 2HD  LYS A  65      18.154  60.102  59.046  1.00  0.00           H  
ATOM   1016 1HE  LYS A  65      18.459  58.681  61.087  1.00  0.00           H  
ATOM   1017 2HE  LYS A  65      18.645  60.151  62.040  1.00  0.00           H  
ATOM   1018 1HZ  LYS A  65      16.428  59.315  62.228  1.00  0.00           H  
ATOM   1019 2HZ  LYS A  65      16.423  60.783  61.449  1.00  0.00           H  
ATOM   1020 3HZ  LYS A  65      16.218  59.412  60.572  1.00  0.00           H  
ATOM   1021  N   ASP A  66      22.468  63.282  56.641  1.00  0.00           N  
ATOM   1022  CA  ASP A  66      22.528  63.993  55.348  1.00  0.00           C  
ATOM   1023  C   ASP A  66      23.949  64.095  54.766  1.00  0.00           C  
ATOM   1024  O   ASP A  66      24.121  64.495  53.609  1.00  0.00           O  
ATOM   1025  CB  ASP A  66      21.927  65.409  55.515  1.00  0.00           C  
ATOM   1026  CG  ASP A  66      21.503  66.156  54.205  1.00  0.00           C  
ATOM   1027  OD1 ASP A  66      20.858  65.563  53.370  1.00  0.00           O  
ATOM   1028  OD2 ASP A  66      21.785  67.336  54.104  1.00  0.00           O  
ATOM   1029  H   ASP A  66      22.690  63.800  57.492  1.00  0.00           H  
ATOM   1030  HA  ASP A  66      21.914  63.446  54.635  1.00  0.00           H  
ATOM   1031 1HB  ASP A  66      21.054  65.346  56.167  1.00  0.00           H  
ATOM   1032 2HB  ASP A  66      22.659  66.024  56.013  1.00  0.00           H  
ATOM   1033  N   GLY A  67      24.969  63.770  55.575  1.00  0.00           N  
ATOM   1034  CA  GLY A  67      26.365  63.863  55.144  1.00  0.00           C  
ATOM   1035  C   GLY A  67      26.945  65.294  55.026  1.00  0.00           C  
ATOM   1036  O   GLY A  67      27.943  65.486  54.332  1.00  0.00           O  
ATOM   1037  H   GLY A  67      24.783  63.400  56.510  1.00  0.00           H  
ATOM   1038 1HA  GLY A  67      26.973  63.299  55.852  1.00  0.00           H  
ATOM   1039 2HA  GLY A  67      26.468  63.358  54.185  1.00  0.00           H  
ATOM   1040  N   ASP A  68      26.292  66.303  55.611  1.00  0.00           N  
ATOM   1041  CA  ASP A  68      26.746  67.698  55.487  1.00  0.00           C  
ATOM   1042  C   ASP A  68      27.751  68.133  56.567  1.00  0.00           C  
ATOM   1043  O   ASP A  68      28.468  69.121  56.396  1.00  0.00           O  
ATOM   1044  CB  ASP A  68      25.575  68.687  55.508  1.00  0.00           C  
ATOM   1045  CG  ASP A  68      24.793  68.687  56.803  1.00  0.00           C  
ATOM   1046  OD1 ASP A  68      23.991  67.812  57.045  1.00  0.00           O  
ATOM   1047  OD2 ASP A  68      25.051  69.511  57.611  1.00  0.00           O  
ATOM   1048  H   ASP A  68      25.527  66.072  56.228  1.00  0.00           H  
ATOM   1049  HA  ASP A  68      27.241  67.798  54.521  1.00  0.00           H  
ATOM   1050 1HB  ASP A  68      25.952  69.693  55.329  1.00  0.00           H  
ATOM   1051 2HB  ASP A  68      24.887  68.444  54.689  1.00  0.00           H  
ATOM   1052  N   GLY A  69      27.791  67.400  57.678  1.00  0.00           N  
ATOM   1053  CA  GLY A  69      28.613  67.732  58.839  1.00  0.00           C  
ATOM   1054  C   GLY A  69      27.824  68.249  60.062  1.00  0.00           C  
ATOM   1055  O   GLY A  69      28.351  68.214  61.179  1.00  0.00           O  
ATOM   1056  H   GLY A  69      27.179  66.591  57.742  1.00  0.00           H  
ATOM   1057 1HA  GLY A  69      29.176  66.846  59.129  1.00  0.00           H  
ATOM   1058 2HA  GLY A  69      29.346  68.481  58.549  1.00  0.00           H  
ATOM   1059  N   TYR A  70      26.562  68.672  59.891  1.00  0.00           N  
ATOM   1060  CA  TYR A  70      25.762  69.143  61.026  1.00  0.00           C  
ATOM   1061  C   TYR A  70      24.509  68.279  61.235  1.00  0.00           C  
ATOM   1062  O   TYR A  70      23.935  67.735  60.276  1.00  0.00           O  
ATOM   1063  CB  TYR A  70      25.377  70.601  60.801  1.00  0.00           C  
ATOM   1064  CG  TYR A  70      26.582  71.503  60.711  1.00  0.00           C  
ATOM   1065  CD1 TYR A  70      27.227  71.657  59.488  1.00  0.00           C  
ATOM   1066  CD2 TYR A  70      27.054  72.164  61.833  1.00  0.00           C  
ATOM   1067  CE1 TYR A  70      28.337  72.469  59.390  1.00  0.00           C  
ATOM   1068  CE2 TYR A  70      28.166  72.980  61.734  1.00  0.00           C  
ATOM   1069  CZ  TYR A  70      28.807  73.132  60.519  1.00  0.00           C  
ATOM   1070  OH  TYR A  70      29.915  73.942  60.421  1.00  0.00           O  
ATOM   1071  H   TYR A  70      26.151  68.740  58.956  1.00  0.00           H  
ATOM   1072  HA  TYR A  70      26.363  69.075  61.933  1.00  0.00           H  
ATOM   1073 1HB  TYR A  70      24.809  70.693  59.873  1.00  0.00           H  
ATOM   1074 2HB  TYR A  70      24.743  70.946  61.617  1.00  0.00           H  
ATOM   1075  HD1 TYR A  70      26.851  71.129  58.603  1.00  0.00           H  
ATOM   1076  HD2 TYR A  70      26.549  72.041  62.791  1.00  0.00           H  
ATOM   1077  HE1 TYR A  70      28.840  72.586  58.431  1.00  0.00           H  
ATOM   1078  HE2 TYR A  70      28.540  73.501  62.616  1.00  0.00           H  
ATOM   1079  HH  TYR A  70      30.237  73.935  59.516  1.00  0.00           H  
ATOM   1080  N   ILE A  71      24.063  68.165  62.488  1.00  0.00           N  
ATOM   1081  CA  ILE A  71      22.878  67.364  62.799  1.00  0.00           C  
ATOM   1082  C   ILE A  71      21.755  68.197  63.430  1.00  0.00           C  
ATOM   1083  O   ILE A  71      21.959  68.811  64.481  1.00  0.00           O  
ATOM   1084  CB  ILE A  71      23.254  66.259  63.803  1.00  0.00           C  
ATOM   1085  CG1 ILE A  71      24.351  65.393  63.275  1.00  0.00           C  
ATOM   1086  CG2 ILE A  71      22.077  65.396  64.051  1.00  0.00           C  
ATOM   1087  CD1 ILE A  71      24.880  64.423  64.303  1.00  0.00           C  
ATOM   1088  H   ILE A  71      24.558  68.630  63.239  1.00  0.00           H  
ATOM   1089  HA  ILE A  71      22.495  66.914  61.883  1.00  0.00           H  
ATOM   1090  HB  ILE A  71      23.586  66.705  64.739  1.00  0.00           H  
ATOM   1091 1HG1 ILE A  71      23.980  64.848  62.443  1.00  0.00           H  
ATOM   1092 2HG1 ILE A  71      25.178  66.016  62.947  1.00  0.00           H  
ATOM   1093 1HG2 ILE A  71      22.351  64.626  64.758  1.00  0.00           H  
ATOM   1094 2HG2 ILE A  71      21.280  65.993  64.454  1.00  0.00           H  
ATOM   1095 3HG2 ILE A  71      21.750  64.935  63.115  1.00  0.00           H  
ATOM   1096 1HD1 ILE A  71      25.674  63.832  63.864  1.00  0.00           H  
ATOM   1097 2HD1 ILE A  71      25.273  64.973  65.158  1.00  0.00           H  
ATOM   1098 3HD1 ILE A  71      24.075  63.765  64.634  1.00  0.00           H  
ATOM   1099  N   SER A  72      20.572  68.213  62.812  1.00  0.00           N  
ATOM   1100  CA  SER A  72      19.439  68.934  63.393  1.00  0.00           C  
ATOM   1101  C   SER A  72      18.793  68.120  64.505  1.00  0.00           C  
ATOM   1102  O   SER A  72      19.031  66.922  64.615  1.00  0.00           O  
ATOM   1103  CB  SER A  72      18.424  69.270  62.325  1.00  0.00           C  
ATOM   1104  OG  SER A  72      17.871  68.112  61.773  1.00  0.00           O  
ATOM   1105  H   SER A  72      20.445  67.716  61.924  1.00  0.00           H  
ATOM   1106  HA  SER A  72      19.808  69.867  63.822  1.00  0.00           H  
ATOM   1107 1HB  SER A  72      17.633  69.879  62.757  1.00  0.00           H  
ATOM   1108 2HB  SER A  72      18.898  69.856  61.541  1.00  0.00           H  
ATOM   1109  HG  SER A  72      18.602  67.738  61.184  1.00  0.00           H  
ATOM   1110  N   ALA A  73      17.934  68.746  65.309  1.00  0.00           N  
ATOM   1111  CA  ALA A  73      17.283  68.009  66.393  1.00  0.00           C  
ATOM   1112  C   ALA A  73      16.462  66.828  65.886  1.00  0.00           C  
ATOM   1113  O   ALA A  73      16.359  65.803  66.562  1.00  0.00           O  
ATOM   1114  CB  ALA A  73      16.381  68.934  67.187  1.00  0.00           C  
ATOM   1115  H   ALA A  73      17.755  69.732  65.189  1.00  0.00           H  
ATOM   1116  HA  ALA A  73      18.064  67.621  67.048  1.00  0.00           H  
ATOM   1117 1HB  ALA A  73      16.967  69.762  67.584  1.00  0.00           H  
ATOM   1118 2HB  ALA A  73      15.595  69.322  66.541  1.00  0.00           H  
ATOM   1119 3HB  ALA A  73      15.934  68.386  68.010  1.00  0.00           H  
ATOM   1120  N   ALA A  74      15.830  66.979  64.724  1.00  0.00           N  
ATOM   1121  CA  ALA A  74      15.021  65.900  64.173  1.00  0.00           C  
ATOM   1122  C   ALA A  74      15.906  64.850  63.521  1.00  0.00           C  
ATOM   1123  O   ALA A  74      15.722  63.648  63.717  1.00  0.00           O  
ATOM   1124  CB  ALA A  74      14.037  66.450  63.160  1.00  0.00           C  
ATOM   1125  H   ALA A  74      15.936  67.842  64.210  1.00  0.00           H  
ATOM   1126  HA  ALA A  74      14.477  65.425  64.989  1.00  0.00           H  
ATOM   1127 1HB  ALA A  74      14.584  66.922  62.342  1.00  0.00           H  
ATOM   1128 2HB  ALA A  74      13.428  65.637  62.767  1.00  0.00           H  
ATOM   1129 3HB  ALA A  74      13.396  67.186  63.639  1.00  0.00           H  
ATOM   1130  N   GLU A  75      16.902  65.315  62.769  1.00  0.00           N  
ATOM   1131  CA  GLU A  75      17.848  64.465  62.050  1.00  0.00           C  
ATOM   1132  C   GLU A  75      18.614  63.572  63.013  1.00  0.00           C  
ATOM   1133  O   GLU A  75      18.980  62.447  62.695  1.00  0.00           O  
ATOM   1134  CB  GLU A  75      18.772  65.360  61.266  1.00  0.00           C  
ATOM   1135  CG  GLU A  75      19.665  64.782  60.283  1.00  0.00           C  
ATOM   1136  CD  GLU A  75      20.397  65.915  59.638  1.00  0.00           C  
ATOM   1137  OE1 GLU A  75      20.248  67.035  60.102  1.00  0.00           O  
ATOM   1138  OE2 GLU A  75      21.132  65.711  58.697  1.00  0.00           O  
ATOM   1139  H   GLU A  75      17.037  66.321  62.657  1.00  0.00           H  
ATOM   1140  HA  GLU A  75      17.292  63.833  61.359  1.00  0.00           H  
ATOM   1141 1HB  GLU A  75      18.157  66.026  60.687  1.00  0.00           H  
ATOM   1142 2HB  GLU A  75      19.366  65.941  61.956  1.00  0.00           H  
ATOM   1143 1HG  GLU A  75      20.373  64.107  60.770  1.00  0.00           H  
ATOM   1144 2HG  GLU A  75      19.094  64.227  59.542  1.00  0.00           H  
ATOM   1145  N   ALA A  76      18.828  64.076  64.207  1.00  0.00           N  
ATOM   1146  CA  ALA A  76      19.519  63.386  65.265  1.00  0.00           C  
ATOM   1147  C   ALA A  76      18.887  62.049  65.596  1.00  0.00           C  
ATOM   1148  O   ALA A  76      19.587  61.104  65.966  1.00  0.00           O  
ATOM   1149  CB  ALA A  76      19.492  64.257  66.505  1.00  0.00           C  
ATOM   1150  H   ALA A  76      18.536  65.035  64.384  1.00  0.00           H  
ATOM   1151  HA  ALA A  76      20.540  63.198  64.946  1.00  0.00           H  
ATOM   1152 1HB  ALA A  76      19.998  63.780  67.297  1.00  0.00           H  
ATOM   1153 2HB  ALA A  76      19.961  65.214  66.301  1.00  0.00           H  
ATOM   1154 3HB  ALA A  76      18.460  64.421  66.797  1.00  0.00           H  
ATOM   1155  N   ALA A  77      17.574  61.921  65.430  1.00  0.00           N  
ATOM   1156  CA  ALA A  77      16.876  60.715  65.853  1.00  0.00           C  
ATOM   1157  C   ALA A  77      17.195  59.488  64.997  1.00  0.00           C  
ATOM   1158  O   ALA A  77      16.447  59.119  64.073  1.00  0.00           O  
ATOM   1159  CB  ALA A  77      15.381  60.967  65.840  1.00  0.00           C  
ATOM   1160  H   ALA A  77      17.030  62.681  65.020  1.00  0.00           H  
ATOM   1161  HA  ALA A  77      17.190  60.496  66.875  1.00  0.00           H  
ATOM   1162 1HB  ALA A  77      14.862  60.088  66.205  1.00  0.00           H  
ATOM   1163 2HB  ALA A  77      15.152  61.818  66.484  1.00  0.00           H  
ATOM   1164 3HB  ALA A  77      15.059  61.191  64.826  1.00  0.00           H  
ATOM   1165  N   VAL A  78      18.334  58.875  65.316  1.00  0.00           N  
ATOM   1166  CA  VAL A  78      18.846  57.684  64.654  1.00  0.00           C  
ATOM   1167  C   VAL A  78      18.411  56.427  65.407  1.00  0.00           C  
ATOM   1168  O   VAL A  78      17.877  55.502  64.796  1.00  0.00           O  
ATOM   1169  CB  VAL A  78      20.373  57.728  64.548  1.00  0.00           C  
ATOM   1170  CG1 VAL A  78      20.895  56.417  63.969  1.00  0.00           C  
ATOM   1171  CG2 VAL A  78      20.815  58.901  63.644  1.00  0.00           C  
ATOM   1172  H   VAL A  78      18.889  59.291  66.074  1.00  0.00           H  
ATOM   1173  HA  VAL A  78      18.433  57.645  63.646  1.00  0.00           H  
ATOM   1174  HB  VAL A  78      20.769  57.857  65.532  1.00  0.00           H  
ATOM   1175 1HG1 VAL A  78      21.980  56.442  63.910  1.00  0.00           H  
ATOM   1176 2HG1 VAL A  78      20.590  55.592  64.614  1.00  0.00           H  
ATOM   1177 3HG1 VAL A  78      20.484  56.271  62.972  1.00  0.00           H  
ATOM   1178 1HG2 VAL A  78      21.889  58.945  63.568  1.00  0.00           H  
ATOM   1179 2HG2 VAL A  78      20.411  58.751  62.659  1.00  0.00           H  
ATOM   1180 3HG2 VAL A  78      20.448  59.838  64.045  1.00  0.00           H  
ATOM   1181  N   GLU A  79      18.637  56.381  66.728  1.00  0.00           N  
ATOM   1182  CA  GLU A  79      18.178  55.202  67.483  1.00  0.00           C  
ATOM   1183  C   GLU A  79      16.957  55.596  68.288  1.00  0.00           C  
ATOM   1184  O   GLU A  79      16.887  56.717  68.798  1.00  0.00           O  
ATOM   1185  CB  GLU A  79      19.224  54.637  68.449  1.00  0.00           C  
ATOM   1186  CG  GLU A  79      20.481  54.120  67.835  1.00  0.00           C  
ATOM   1187  CD  GLU A  79      21.464  53.597  68.882  1.00  0.00           C  
ATOM   1188  OE1 GLU A  79      21.151  53.629  70.063  1.00  0.00           O  
ATOM   1189  OE2 GLU A  79      22.527  53.177  68.497  1.00  0.00           O  
ATOM   1190  H   GLU A  79      19.086  57.175  67.190  1.00  0.00           H  
ATOM   1191  HA  GLU A  79      17.888  54.415  66.787  1.00  0.00           H  
ATOM   1192 1HB  GLU A  79      19.470  55.343  69.184  1.00  0.00           H  
ATOM   1193 2HB  GLU A  79      18.776  53.795  68.977  1.00  0.00           H  
ATOM   1194 1HG  GLU A  79      20.229  53.310  67.151  1.00  0.00           H  
ATOM   1195 2HG  GLU A  79      20.935  54.909  67.260  1.00  0.00           H  
ATOM   1196  N   LYS A  80      16.007  54.678  68.437  1.00  0.00           N  
ATOM   1197  CA  LYS A  80      14.829  54.986  69.236  1.00  0.00           C  
ATOM   1198  C   LYS A  80      14.532  53.905  70.265  1.00  0.00           C  
ATOM   1199  O   LYS A  80      14.623  52.709  69.982  1.00  0.00           O  
ATOM   1200  CB  LYS A  80      13.617  55.205  68.325  1.00  0.00           C  
ATOM   1201  CG  LYS A  80      13.746  56.421  67.383  1.00  0.00           C  
ATOM   1202  CD  LYS A  80      12.490  56.632  66.552  1.00  0.00           C  
ATOM   1203  CE  LYS A  80      12.637  57.841  65.634  1.00  0.00           C  
ATOM   1204  NZ  LYS A  80      11.427  58.044  64.782  1.00  0.00           N  
ATOM   1205  H   LYS A  80      16.102  53.773  67.999  1.00  0.00           H  
ATOM   1206  HA  LYS A  80      15.013  55.908  69.781  1.00  0.00           H  
ATOM   1207 1HB  LYS A  80      13.452  54.318  67.716  1.00  0.00           H  
ATOM   1208 2HB  LYS A  80      12.729  55.352  68.941  1.00  0.00           H  
ATOM   1209 1HG  LYS A  80      13.944  57.315  67.976  1.00  0.00           H  
ATOM   1210 2HG  LYS A  80      14.584  56.273  66.703  1.00  0.00           H  
ATOM   1211 1HD  LYS A  80      12.295  55.745  65.948  1.00  0.00           H  
ATOM   1212 2HD  LYS A  80      11.641  56.795  67.215  1.00  0.00           H  
ATOM   1213 1HE  LYS A  80      12.790  58.732  66.245  1.00  0.00           H  
ATOM   1214 2HE  LYS A  80      13.509  57.700  64.990  1.00  0.00           H  
ATOM   1215 1HZ  LYS A  80      11.569  58.855  64.196  1.00  0.00           H  
ATOM   1216 2HZ  LYS A  80      11.279  57.230  64.202  1.00  0.00           H  
ATOM   1217 3HZ  LYS A  80      10.619  58.190  65.371  1.00  0.00           H  
ATOM   1218  N   TYR A  81      14.153  54.357  71.458  1.00  0.00           N  
ATOM   1219  CA  TYR A  81      13.800  53.499  72.582  1.00  0.00           C  
ATOM   1220  C   TYR A  81      12.414  53.863  73.127  1.00  0.00           C  
ATOM   1221  O   TYR A  81      12.003  55.027  73.079  1.00  0.00           O  
ATOM   1222  CB  TYR A  81      14.865  53.653  73.662  1.00  0.00           C  
ATOM   1223  CG  TYR A  81      16.252  53.220  73.250  1.00  0.00           C  
ATOM   1224  CD1 TYR A  81      17.038  54.055  72.472  1.00  0.00           C  
ATOM   1225  CD2 TYR A  81      16.764  52.004  73.689  1.00  0.00           C  
ATOM   1226  CE1 TYR A  81      18.307  53.655  72.101  1.00  0.00           C  
ATOM   1227  CE2 TYR A  81      18.047  51.621  73.329  1.00  0.00           C  
ATOM   1228  CZ  TYR A  81      18.814  52.448  72.526  1.00  0.00           C  
ATOM   1229  OH  TYR A  81      20.094  52.070  72.143  1.00  0.00           O  
ATOM   1230  H   TYR A  81      14.138  55.367  71.596  1.00  0.00           H  
ATOM   1231  HA  TYR A  81      13.770  52.464  72.243  1.00  0.00           H  
ATOM   1232 1HB  TYR A  81      14.906  54.661  73.999  1.00  0.00           H  
ATOM   1233 2HB  TYR A  81      14.577  53.040  74.483  1.00  0.00           H  
ATOM   1234  HD1 TYR A  81      16.649  55.020  72.133  1.00  0.00           H  
ATOM   1235  HD2 TYR A  81      16.156  51.351  74.319  1.00  0.00           H  
ATOM   1236  HE1 TYR A  81      18.912  54.284  71.474  1.00  0.00           H  
ATOM   1237  HE2 TYR A  81      18.446  50.667  73.670  1.00  0.00           H  
ATOM   1238  HH  TYR A  81      20.430  52.680  71.431  1.00  0.00           H  
ATOM   1239  N   ARG A  82      11.704  52.881  73.679  1.00  0.00           N  
ATOM   1240  CA  ARG A  82      10.389  53.138  74.277  1.00  0.00           C  
ATOM   1241  C   ARG A  82      10.202  52.295  75.532  1.00  0.00           C  
ATOM   1242  O   ARG A  82      10.473  51.091  75.520  1.00  0.00           O  
ATOM   1243  CB  ARG A  82       9.286  52.843  73.277  1.00  0.00           C  
ATOM   1244  CG  ARG A  82       7.878  53.165  73.742  1.00  0.00           C  
ATOM   1245  CD  ARG A  82       6.891  52.934  72.652  1.00  0.00           C  
ATOM   1246  NE  ARG A  82       5.550  53.287  73.055  1.00  0.00           N  
ATOM   1247  CZ  ARG A  82       4.440  53.119  72.311  1.00  0.00           C  
ATOM   1248  NH1 ARG A  82       4.502  52.580  71.112  1.00  0.00           N  
ATOM   1249  NH2 ARG A  82       3.291  53.511  72.816  1.00  0.00           N  
ATOM   1250  H   ARG A  82      12.077  51.943  73.694  1.00  0.00           H  
ATOM   1251  HA  ARG A  82      10.331  54.187  74.558  1.00  0.00           H  
ATOM   1252 1HB  ARG A  82       9.464  53.416  72.368  1.00  0.00           H  
ATOM   1253 2HB  ARG A  82       9.311  51.787  73.010  1.00  0.00           H  
ATOM   1254 1HG  ARG A  82       7.615  52.527  74.588  1.00  0.00           H  
ATOM   1255 2HG  ARG A  82       7.824  54.215  74.051  1.00  0.00           H  
ATOM   1256 1HD  ARG A  82       7.157  53.544  71.790  1.00  0.00           H  
ATOM   1257 2HD  ARG A  82       6.897  51.883  72.372  1.00  0.00           H  
ATOM   1258  HE  ARG A  82       5.414  53.721  73.979  1.00  0.00           H  
ATOM   1259 1HH1 ARG A  82       5.391  52.285  70.737  1.00  0.00           H  
ATOM   1260 2HH1 ARG A  82       3.660  52.463  70.569  1.00  0.00           H  
ATOM   1261 1HH2 ARG A  82       3.302  53.935  73.757  1.00  0.00           H  
ATOM   1262 2HH2 ARG A  82       2.435  53.408  72.299  1.00  0.00           H  
ATOM   1263  N   PHE A  83       9.741  52.928  76.616  1.00  0.00           N  
ATOM   1264  CA  PHE A  83       9.618  52.226  77.883  1.00  0.00           C  
ATOM   1265  C   PHE A  83       8.264  52.351  78.576  1.00  0.00           C  
ATOM   1266  O   PHE A  83       7.828  53.448  78.937  1.00  0.00           O  
ATOM   1267  CB  PHE A  83      10.641  52.810  78.846  1.00  0.00           C  
ATOM   1268  CG  PHE A  83      12.011  52.798  78.296  1.00  0.00           C  
ATOM   1269  CD1 PHE A  83      12.429  53.865  77.501  1.00  0.00           C  
ATOM   1270  CD2 PHE A  83      12.874  51.755  78.517  1.00  0.00           C  
ATOM   1271  CE1 PHE A  83      13.676  53.889  76.964  1.00  0.00           C  
ATOM   1272  CE2 PHE A  83      14.130  51.774  77.962  1.00  0.00           C  
ATOM   1273  CZ  PHE A  83      14.529  52.840  77.193  1.00  0.00           C  
ATOM   1274  H   PHE A  83       9.536  53.921  76.563  1.00  0.00           H  
ATOM   1275  HA  PHE A  83       9.822  51.169  77.714  1.00  0.00           H  
ATOM   1276 1HB  PHE A  83      10.375  53.829  79.085  1.00  0.00           H  
ATOM   1277 2HB  PHE A  83      10.634  52.242  79.776  1.00  0.00           H  
ATOM   1278  HD1 PHE A  83      11.743  54.690  77.317  1.00  0.00           H  
ATOM   1279  HD2 PHE A  83      12.550  50.911  79.126  1.00  0.00           H  
ATOM   1280  HE1 PHE A  83      13.991  54.731  76.350  1.00  0.00           H  
ATOM   1281  HE2 PHE A  83      14.817  50.945  78.125  1.00  0.00           H  
ATOM   1282  HZ  PHE A  83      15.525  52.843  76.758  1.00  0.00           H  
ATOM   1283  N   GLN A  84       7.604  51.217  78.800  1.00  0.00           N  
ATOM   1284  CA  GLN A  84       6.347  51.215  79.552  1.00  0.00           C  
ATOM   1285  C   GLN A  84       6.697  51.200  81.022  1.00  0.00           C  
ATOM   1286  O   GLN A  84       7.450  50.328  81.460  1.00  0.00           O  
ATOM   1287  CB  GLN A  84       5.471  50.001  79.235  1.00  0.00           C  
ATOM   1288  CG  GLN A  84       4.205  49.925  80.114  1.00  0.00           C  
ATOM   1289  CD  GLN A  84       3.194  51.025  79.837  1.00  0.00           C  
ATOM   1290  OE1 GLN A  84       2.698  51.149  78.708  1.00  0.00           O  
ATOM   1291  NE2 GLN A  84       2.888  51.834  80.858  1.00  0.00           N  
ATOM   1292  H   GLN A  84       7.987  50.343  78.464  1.00  0.00           H  
ATOM   1293  HA  GLN A  84       5.792  52.129  79.338  1.00  0.00           H  
ATOM   1294 1HB  GLN A  84       5.162  50.033  78.190  1.00  0.00           H  
ATOM   1295 2HB  GLN A  84       6.043  49.087  79.386  1.00  0.00           H  
ATOM   1296 1HG  GLN A  84       3.718  48.968  79.939  1.00  0.00           H  
ATOM   1297 2HG  GLN A  84       4.500  50.001  81.164  1.00  0.00           H  
ATOM   1298 1HE2 GLN A  84       2.239  52.583  80.727  1.00  0.00           H  
ATOM   1299 2HE2 GLN A  84       3.333  51.707  81.784  1.00  0.00           H  
ATOM   1300  N   LEU A  85       6.208  52.169  81.779  1.00  0.00           N  
ATOM   1301  CA  LEU A  85       6.565  52.237  83.175  1.00  0.00           C  
ATOM   1302  C   LEU A  85       5.434  51.782  84.088  1.00  0.00           C  
ATOM   1303  O   LEU A  85       4.276  51.659  83.661  1.00  0.00           O  
ATOM   1304  CB  LEU A  85       7.010  53.646  83.479  1.00  0.00           C  
ATOM   1305  CG  LEU A  85       8.136  54.124  82.584  1.00  0.00           C  
ATOM   1306  CD1 LEU A  85       8.462  55.527  82.916  1.00  0.00           C  
ATOM   1307  CD2 LEU A  85       9.341  53.214  82.740  1.00  0.00           C  
ATOM   1308  H   LEU A  85       5.588  52.895  81.408  1.00  0.00           H  
ATOM   1309  HA  LEU A  85       7.413  51.577  83.347  1.00  0.00           H  
ATOM   1310 1HB  LEU A  85       6.183  54.294  83.335  1.00  0.00           H  
ATOM   1311 2HB  LEU A  85       7.323  53.700  84.499  1.00  0.00           H  
ATOM   1312  HG  LEU A  85       7.807  54.094  81.544  1.00  0.00           H  
ATOM   1313 1HD1 LEU A  85       9.249  55.844  82.277  1.00  0.00           H  
ATOM   1314 2HD1 LEU A  85       7.588  56.156  82.767  1.00  0.00           H  
ATOM   1315 3HD1 LEU A  85       8.787  55.589  83.945  1.00  0.00           H  
ATOM   1316 1HD2 LEU A  85      10.120  53.546  82.076  1.00  0.00           H  
ATOM   1317 2HD2 LEU A  85       9.698  53.236  83.767  1.00  0.00           H  
ATOM   1318 3HD2 LEU A  85       9.072  52.194  82.479  1.00  0.00           H  
ATOM   1319  N   GLY A  86       5.791  51.480  85.333  1.00  0.00           N  
ATOM   1320  CA  GLY A  86       4.831  51.077  86.347  1.00  0.00           C  
ATOM   1321  C   GLY A  86       5.506  51.029  87.710  1.00  0.00           C  
ATOM   1322  O   GLY A  86       6.711  50.799  87.791  1.00  0.00           O  
ATOM   1323  OXT GLY A  86       4.902  51.464  88.689  1.00  0.00           O  
ATOM   1324  H   GLY A  86       6.763  51.565  85.593  1.00  0.00           H  
ATOM   1325 1HA  GLY A  86       4.000  51.783  86.369  1.00  0.00           H  
ATOM   1326 2HA  GLY A  86       4.422  50.099  86.100  1.00  0.00           H  
TER                                                                             
HETATM 1328 CA    CA B  87      23.013  66.804  58.529  1.00  0.00          CA  
TER                                                                             
# All scores below are weighted scores, not raw scores.
#BEGIN_POSE_ENERGIES_TABLE 
label fa_atr fa_rep fa_sol fa_intra_rep fa_intra_sol_xover4 lk_ball_wtd fa_elec hbond_sr_bb hbond_lr_bb hbond_bb_sc hbond_sc dslf_fa13 omega fa_dun p_aa_pp yhh_planarity ref rama_prepro cart_bonded total
weights 1 0.55 1 0.005 1 1 1 1 1 1 1 1.25 0.4 0.7 0.6 0.625 1 0.45 0.5 NA
pose -438.872 56.3161 276.359 0.97192 16.298 -4.37557 -239.187 -14.8467 -43.5066 -24.0373 -28.6069 0 -0.37032 98.755 -29.7789 0.14435 6.28987 -12.1734 41.0072 -339.614
ARG:NtermProteinFull_1 -3.30605 0.11427 3.6388 0.02437 0.55217 0.03213 -3.15706 0 0 0 -0.76915 0 -0.02172 2.06423 0 0 -0.09474 0 0.14646 -0.77627
ILE_2 -8.06792 1.13547 0.23526 0.03096 0.06558 -0.37463 -0.75645 0 0 0 0 0 -0.05698 0.32582 -0.36554 0 2.30374 -0.18523 0.512 -5.19793
GLU_3 -4.86268 0.29855 4.69122 0.0049 0.20489 0.59676 -4.35797 0 0 0 -1.87198 0 0.03107 3.29332 -0.0678 0 -2.72453 -0.11481 0.45491 -4.42418
VAL_4 -7.3897 1.46966 -1.22923 0.02292 0.04214 -0.27182 -0.32611 0 0 0 0 0 -0.0627 0.123 -0.79051 0 2.64269 -0.11118 0.24569 -5.63516
ARG_5 -3.98898 0.23361 3.8975 0.0099 0.19129 0.40709 -3.71229 0 0 0 -1.10284 0 0.04947 1.68477 -0.19543 0 -0.09474 -0.26686 0.3298 -2.55771
VAL_6 -4.66515 0.48243 0.2945 0.01878 0.04352 -0.36611 -0.12398 0 0 0 0 0 -0.02479 0.02688 -0.72481 0 2.64269 -0.27086 0.30326 -2.36364
ASP_7 -4.3235 0.26273 5.01985 0.00449 0.62711 0.07028 -3.38834 0 0 0 -1.21574 0 0.01946 1.86898 -0.55513 0 -2.14574 -0.14491 0.3535 -3.54695
ASN_8 -1.73679 0.14494 2.07992 0.0072 0.30788 -0.31547 0.02932 0 0 0 0 0 -0.0781 1.59489 -1.01387 0 -1.34026 -0.40972 0.26744 -0.46263
GLY_9 -3.49489 0.38711 2.56598 6e-05 0 -0.29841 -0.57553 0 0 0 0 0 -0.11652 0 -1.48575 0 0.79816 -0.84737 0.15288 -2.91428
ARG_10 -7.7377 0.64251 7.22837 0.01094 0.21102 0.12042 -5.31273 0 0 0 -1.44865 0 -0.04723 2.12072 0.05119 0 -0.09474 -0.3906 0.32596 -4.32052
VAL_11 -7.29019 0.6973 0.95029 0.02072 0.0466 0.21029 -2.06406 0 0 0 0 0 -0.04613 0.00533 -0.43465 0 2.64269 -0.25197 0.34086 -5.17293
ARG_12 -6.95266 0.71213 7.17147 0.01393 0.35799 0.14106 -5.87907 0 0 0 -1.3522 0 -0.05532 2.3359 0.1834 0 -0.09474 -0.11565 0.41451 -3.11924
VAL_13 -7.28533 1.01639 0.06592 0.01748 0.04898 0.05438 -1.82422 0 0 0 0 0 -0.03169 0.01979 -0.55294 0 2.64269 0.03524 0.52145 -5.27185
ARG_14 -4.86348 0.29181 4.57016 0.01436 0.39815 0.44133 -4.25799 0 0 0 -1.06918 0 -0.0565 1.7926 0.13242 0 -0.09474 -0.03901 0.46217 -2.27791
ASN_15 -8.59641 0.79624 6.57377 0.0165 0.72771 -0.04357 -3.02697 0 0 -1.51353 -0.77121 0 -0.0129 1.48444 -0.59545 0 -1.34026 0.07509 0.72252 -5.50405
GLY_16 -2.8558 0.17929 2.962 0.0001 0 0.10506 -1.88912 0 0 0 0 0 -0.04048 0 0.17122 0 0.79816 0.54022 0.59 0.56064
THR_17 -5.38124 0.451 4.38457 0.01272 0.07962 -0.32252 -1.21684 0 0 -1.82942 -0.77121 0 0.00749 0.47195 -0.78745 0 1.15175 0.57338 0.28527 -2.89093
ASP_18 -2.2759 0.11798 2.01286 0.00459 0.33041 -0.15595 -0.51933 0 0 -0.34429 0 0 -0.00273 2.16778 -0.45288 0 -2.14574 -0.15274 0.27278 -1.14317
ARG_19 -7.51492 1.10322 5.97892 0.01664 0.60551 0.40076 -2.83069 0 0 -3.04336 0 0 0.18999 1.33652 -0.23157 0 -0.09474 -0.28519 0.95153 -3.41737
PRO_20 -4.84765 0.57469 2.43286 0.0031 0.11116 -0.01664 -1.65962 0 0 0 0 0 0.03737 0.22505 -0.88509 0 -1.64321 -0.33251 1.0217 -4.9788
VAL_21 -7.99053 1.40357 1.49104 0.03315 0.05514 -0.3145 -1.95406 0 0 0 0 0 0.15469 0.05162 -0.33998 0 2.64269 -0.45221 0.48425 -4.73512
ARG_22 -6.68864 0.37837 6.47393 0.00857 0.28845 0.13273 -5.17054 0 0 -0.21863 -1.23324 0 0.00935 2.23411 0.08871 0 -0.09474 -0.18394 0.71245 -3.26305
VAL_23 -8.29634 1.11652 0.94902 0.02633 0.04984 -0.10796 -2.2833 0 0 0 0 0 0.05294 0.05389 -0.78817 0 2.64269 -0.17204 0.623 -6.13358
ARG_24 -7.82648 0.62943 7.18525 0.01411 0.54797 0.78194 -6.38275 0 0 0 -2.17938 0 -0.02912 2.7169 0.14934 0 -0.09474 -0.18009 0.57813 -4.08949
VAL_25 -6.64835 0.4076 0.25379 0.01171 0.04098 -0.05223 -1.84722 0 0 0 0 0 -0.04331 0.03939 -0.72172 0 2.64269 -0.16085 0.57508 -5.50244
THR_26 -5.34804 0.72483 4.04545 0.00909 0.05245 0.22446 -3.14359 0 0 0 -0.79214 0 0.03365 0.04735 -0.21276 0 1.15175 -0.13846 0.40647 -2.93949
ALA_27 -5.63947 1.33008 2.09931 0.00184 0 -0.28889 -1.27845 0 0 0 0 0 0.00304 0 -0.17045 0 1.32468 0.33313 0.54172 -1.74347
GLY_28 -2.1436 0.25099 1.90296 7e-05 0 -0.06137 0.13926 0 0 0 0 0 0.0006 0 -1.12796 0 0.79816 0.00865 0.41772 0.18548
GLY_29 -1.33597 0.29798 1.23737 5e-05 0 -0.17072 0.08383 0 0 0 0 0 -0.13517 0 -1.48135 0 0.79816 -0.70063 0.11861 -1.28783
GLU_30 -4.27163 0.4121 5.51997 0.00641 0.26341 0.16754 -4.19747 0 0 0 -1.51599 0 -0.03105 2.54593 0.07254 0 -2.72453 -0.46444 0.31981 -3.89739
THR_31 -3.72757 0.33486 2.155 0.00959 0.05505 -0.09012 -0.80027 0 0 0 -0.79214 0 0.01734 0.048 -0.20008 0 1.15175 -0.00472 0.36417 -1.47914
ARG_32 -4.65903 0.35974 4.49084 0.00899 0.18173 0.11934 -3.75549 0 0 0 -1.04876 0 0.04422 1.79447 -0.19098 0 -0.09474 -0.06447 0.28839 -2.52575
GLU_33 -4.85751 0.39961 4.44457 0.00486 0.19289 0.19774 -3.30838 0 0 0 -1.59741 0 0.14401 3.66737 0.21135 0 -2.72453 -0.04026 0.42129 -2.84439
TYR_34 -8.24224 0.78225 2.45057 0.02737 0.31854 -0.19288 -2.30554 0 0 0 0 0 0.03765 1.75112 -0.3925 0.12038 0.58223 -0.0576 0.57645 -4.5442
THR_35 -2.11018 0.22321 1.01466 0.00799 0.05159 -0.31792 -0.55342 0 0 0 0 0 -0.02058 0.04497 -0.19785 0 1.15175 -0.08438 0.38334 -0.40682
VAL_36 -7.179 0.94983 1.85849 0.01654 0.04013 0.06741 -2.15646 0 0 0 0 0 -0.0648 0.09623 -0.78064 0 2.64269 -0.15268 0.18172 -4.48054
ASN_37 -4.39766 0.41538 3.48965 0.00579 0.23417 -0.14466 -2.17097 0 0 0 0 0 0.09194 1.4304 0.10723 0 -1.34026 -0.03403 0.84496 -1.46804
PRO_38 -5.57314 0.85413 2.49032 0.00288 0.10439 -0.50055 -0.64237 0 0 0 0 0 -0.08282 1.12675 -0.70203 0 -1.64321 -0.10574 0.92657 -3.74482
GLY_39 -1.5697 0.0591 1.7366 6e-05 0 -0.01091 -1.17925 0 0 0 0 0 -0.13507 0 -1.44339 0 0.79816 -0.73224 0.33893 -2.1377
THR_40 -4.66002 0.25968 4.16119 0.01006 0.07013 -0.14956 -2.77306 0 0 0 0 0 -0.01013 0.15671 -0.66916 0 1.15175 -0.46644 0.19848 -2.72038
GLU_41 -4.09404 0.34993 3.56461 0.00555 0.26396 0.01879 -2.46743 0 0 0 -1.06918 0 0.16855 2.4274 -0.00677 0 -2.72453 -0.00073 0.27348 -3.29042
LEU_42 -7.12405 1.51733 0.735 0.0369 0.12725 0.1838 -1.53015 0 0 0 0 0 0.00402 0.5553 -0.3733 0 1.66147 -0.03071 0.60738 -3.62976
GLU_43 -4.42896 0.54874 4.41056 0.00646 0.32842 -0.28016 -2.90831 0 0 0 -0.5826 0 -0.05282 2.53728 0.37437 0 -2.72453 0.16353 0.49108 -2.11694
VAL_44 -6.27122 0.53762 1.55955 0.01977 0.04868 0.02155 -1.95002 0 0 0 0 0 -0.06242 0.03868 -0.69843 0 2.64269 0.03614 0.22219 -3.85522
GLU_45 -3.7631 0.32107 2.73513 0.00589 0.27693 -0.12211 -1.73412 0 0 0 -1.00251 0 -0.04758 3.31445 0.12436 0 -2.72453 -0.16464 0.21487 -2.56589
LEU_46 -7.36539 0.86332 1.46192 0.02735 0.06957 -0.27139 -1.65708 0 0 -0.50816 0 0 0.00983 0.12626 -0.33591 0 1.66147 -0.13835 0.54012 -5.51644
SER_47 -4.85952 0.85401 5.71179 0.002 0.09054 0.1829 -2.77863 0 0 -2.09539 0 0 0.01151 0.29819 -0.22661 0 -0.28969 -0.42064 1.359 -2.16053
PRO_48 -3.47307 0.40626 2.30914 0.00225 0.03513 -0.39317 0.28391 0 0 0 0 0 -0.1018 0.07915 -0.5507 0 -1.64321 -0.19398 1.05015 -2.18993
GLU_49 -3.23475 0.35859 3.40147 0.00559 0.24576 -0.27201 -0.58038 0 0 0 0 0 -0.02046 2.64945 -0.18868 0 -2.72453 0.06077 0.25206 -0.04711
GLN_50 -8.18107 0.96164 6.54479 0.00763 0.17621 0.00944 -3.40521 0 0 -2.09539 -0.46723 0 -0.05422 2.42425 -0.23759 0 -1.45095 -0.21187 0.59059 -5.389
GLN_51 -7.5671 0.90696 5.41417 0.0059 0.21082 -0.51946 -2.46078 0 0 -0.50816 0 0 -0.09043 2.94419 -0.15313 0 -1.45095 -0.33427 0.70635 -2.8959
ASN_52 -3.11839 0.25847 3.40356 0.00654 0.27629 -0.52929 -0.58045 0 0 0 0 0 -0.08236 1.19418 0.06075 0 -1.34026 -0.20661 0.27008 -0.38748
ASN_53 -3.1623 0.24507 3.16402 0.00666 0.31597 -0.39218 -0.46047 0 0 0 0 0 -0.04812 1.54381 -0.69222 0 -1.34026 -0.04254 0.1178 -0.74476
ALA_54 -4.76908 0.44728 1.94213 0.00131 0 -0.19838 -1.90929 0 0 0 0 0 -0.05378 0 0.02925 0 1.32468 -0.37276 0.24233 -3.3163
GLU_55 -5.57452 0.21664 5.37243 0.00587 0.26871 0.54937 -4.02249 0 0 0 -1.09742 0 -0.02295 2.47605 -0.16967 0 -2.72453 -0.18846 0.26079 -4.65018
VAL_56 -8.26902 1.37721 0.38946 0.02522 0.0418 0.15025 -2.62996 0 0 0 0 0 -0.04655 0.19758 -0.769 0 2.64269 0.02808 0.56306 -6.29919
GLU_57 -5.06251 0.36852 4.47631 0.0053 0.28698 0.28833 -3.79261 0 0 0 -0.9792 0 -0.04719 2.70236 0.311 0 -2.72453 -0.02808 0.6257 -3.56962
VAL_58 -7.55001 1.15033 0.42378 0.01871 0.04085 0.11047 -2.19212 0 0 0 0 0 -0.0599 0.1609 -0.74196 0 2.64269 -0.0337 0.33821 -5.69177
GLU_59 -6.09091 0.36949 5.33864 0.00721 0.33969 0.19221 -4.39693 0 0 0 -0.836 0 0.0658 2.81121 0.35658 0 -2.72453 -0.00913 0.3151 -4.26157
VAL_60 -8.13753 1.25913 1.98356 0.02105 0.04618 -0.09604 -2.03597 0 0 0 0 0 0.02791 0.24099 -0.58082 0 2.64269 -0.01575 0.47418 -4.17042
THR_61 -5.56549 1.43291 2.56535 0.01123 0.06768 0.04121 -1.49666 0 0 0 0 0 -0.0519 0.02946 0.30059 0 1.15175 -0.07749 0.9007 -0.69067
VAL_62 -5.68576 0.90877 1.25686 0.02101 0.05182 -0.06006 -0.50838 0 0 -0.863 0 0 0.00407 0.01119 -0.4938 0 2.64269 0.1973 0.96219 -1.5551
ASP_63 -2.95361 0.27938 2.30686 0.00275 0.26272 -0.07429 -1.14831 0 0 -0.83526 0 0 0.05636 2.16159 -0.04324 0 -2.14574 0.12652 0.55419 -1.45006
ASP_64 -6.52014 1.54898 10.1071 0.01539 0.86264 -0.56228 -14.1664 0 0 -2.27625 0 0 0.07853 1.88887 -0.84147 0 -2.14574 -0.10032 0.69007 -11.421
LYS_65 -4.37183 0.30561 5.1565 0.0058 0.11401 0.01553 -2.4738 0 0 -0.24669 0 0 -0.07735 0.95794 -0.03716 0 -0.71458 -0.39765 0.9323 -0.83136
ASP_66 -2.97936 0.25328 4.25693 0.0029 0.71559 -0.08438 -0.52391 0 0 -0.42024 0 0 -0.02748 4.12838 -0.18222 0 -2.14574 -0.39129 0.64588 3.24834
GLY_67 -1.90768 0.1019 2.70256 9e-05 0 -0.3486 -0.75138 0 0 0 0 0 -0.10873 0 -1.22013 0 0.79816 -0.54054 0.62429 -0.65006
ASP_68 -3.94439 1.55462 7.06952 0.00361 0.60682 0.26514 -10.0161 0 0 -0.80852 0 0 -0.01735 4.04485 -0.3106 0 -2.14574 -0.53752 0.63022 -3.60546
GLY_69 -1.97471 0.13095 2.07379 9e-05 0 -0.24423 -1.20933 0 0 -0.65281 0 0 -0.12974 0 -1.50793 0 0.79816 -0.17071 0.50575 -2.38073
TYR_70 -3.5537 0.9321 4.19617 0.0239 0.27624 -0.20034 -5.41857 0 0 -0.44059 0 0 0.0441 1.43161 -0.37671 1e-05 0.58223 -0.20256 0.31949 -2.38661
ILE_71 -5.27291 0.59827 0.88002 0.04153 0.08468 -0.35739 -0.50972 0 0 0 0 0 0.07095 0.26564 -0.72275 0 2.30374 -0.30856 0.30912 -2.61736
SER_72 -4.03675 0.682 4.75048 0.00143 0.06818 0.27603 -2.60585 0 0 -1.55173 -0.5543 0 0.00937 0.15681 -0.43057 0 -0.28969 -0.42032 0.4058 -3.5391
ALA_73 -2.83168 0.21959 2.1327 0.0015 0 -0.17334 -0.32751 0 0 -0.21863 0 0 -0.04408 0 -0.37025 0 1.32468 -0.55524 0.252 -0.59026
ALA_74 -2.73231 0.30993 2.67317 0.00143 0 -0.27915 -0.42165 0 0 0 0 0 -0.00289 0 0.22102 0 1.32468 -0.13432 0.13148 1.09139
GLU_75 -7.07547 1.29115 8.27114 0.0122 0.3972 0.07035 -9.19977 0 0 -1.55173 -0.5543 0 -0.0239 3.33941 -0.34215 0 -2.72453 -0.15724 0.67513 -7.57251
ALA_76 -5.59889 1.24981 3.22154 0.00182 0 0.02912 -2.00986 0 0 0 0 0 0.09366 0 -0.37864 0 1.32468 -0.57664 0.89145 -1.75194
ALA_77 -4.05346 0.262 3.36589 0.00286 0 -0.51548 -2.37986 0 0 -0.24669 0 0 0.09983 0 -0.03675 0 1.32468 0.2075 0.45965 -1.50983
VAL_78 -5.07702 0.80135 1.98384 0.01788 0.05077 -0.10972 -0.81625 0 0 0 0 0 0.11703 0.02146 -0.47651 0 2.64269 0.54171 0.35052 0.04774
GLU_79 -5.04727 0.48269 3.51142 0.00571 0.2612 0.03535 -2.79285 0 0 0 -0.41773 0 -0.00567 2.44307 0.10633 0 -2.72453 0.08452 0.45546 -3.60229
LYS_80 -3.20761 0.29297 1.76594 0.0069 0.11938 -0.27605 -0.61831 0 0 0 0 0 -0.00627 1.06733 0.09541 0 -0.71458 -0.01251 0.38013 -1.10727
TYR_81 -7.67449 0.83782 2.80298 0.02471 0.25394 0.01867 -3.01421 0 0 0 -0.41773 0 -0.00457 1.57068 -0.37138 0.02396 0.58223 -0.17004 0.28601 -5.25142
ARG_82 -3.25542 0.24378 2.72103 0.01079 0.22784 0.20554 -2.53334 0 0 0 -1.09742 0 0.1437 1.56496 -0.19825 0 -0.09474 -0.11839 0.33795 -1.84198
PHE_83 -9.27658 1.02011 2.22945 0.03139 0.36266 -0.14065 -2.14865 0 0 0 0 0 0.24019 1.93856 -0.16216 0 1.21829 0.13348 0.42907 -4.12484
GLN_84 -2.60026 0.13154 2.2319 0.01259 0.47194 -0.14405 -1.66921 0 0 -0.8844 0 0 -0.03082 2.18501 0.10161 0 -1.45095 0.08232 0.53529 -1.0275
LEU_85 -7.22602 0.88821 0.73954 0.02893 0.05437 -0.11293 -1.48679 0 0 -0.8844 0 0 -0.01281 0.07929 -0.24223 0 1.66147 -0.02142 0.5311 -6.00367
GLY:CtermProteinFull_86 -0.65457 0.00618 0.68785 0.00021 0 -0.11987 -0.54532 0 0 0 0 0 0 0 0 0 0.79816 -0.00213 0.32114 0.49164
CA_87 -1.09616 3.53197 1.38115 0 0 0.134 -32.6581 0 0 0 0 0 0 0 0 0 0 0 6e-05 -28.707
VRT_88 0 0 0 0 0 0 0 0 0 0 0 0 0 0 0 0 0 0 0 0
#END_POSE_ENERGIES_TABLE 

VirtualRootMover_root 88
total_score_res -3.85925
                              
