# Supplementary material for: Single-chain dimers from de novo immunoglobulins as robust scaffolds for multiple binding loops
Source: Nat Commun. 2023 Sep 23;14:5939. doi: 10.1038/s41467-023-41717-5 (PMC10517939; doi:10.1038/s41467-023-41717-5)
Supplement: Supplementary file 6 — Source data [file 41467_2023_41717_MOESM6_ESM.zip › MD/README.txt]

submit_MD.sh provides a template file for submiting a molecular dynamics simulatin as described in the paper. Inside inputs/ you can find the input pdb use for each of the MDs name as their corresponding figure in either main or supplementary
