# Supplementary material for: Single-chain dimers from de novo immunoglobulins as robust scaffolds for multiple binding loops
Source: Nat Commun. 2023 Sep 23;14:5939. doi: 10.1038/s41467-023-41717-5 (PMC10517939; doi:10.1038/s41467-023-41717-5)
Supplement: Supplementary file 6 — Source data [file 41467_2023_41717_MOESM6_ESM.zip › MD/submit_MD.sh]

# ions.mdp, minim.mdp, nvt_equil.mdp, npt_equil.mdp, md.mdp

pdb=input

# 15: OPLS
# 6:  AMBER99SB-ILDN
# gmx_mpi pdb2gmx -f $pdb.pdb -o $pdb.gro -water tip3p -ignh < pdb2gmx_ff_his.txt
gmx_mpi pdb2gmx -f $pdb.pdb -o $pdb.gro -water tip3p -ignh -ff amber14sb
gmx_mpi editconf -f $pdb.gro -o ${pdb}_box.gro -c -d 1.1 -bt dodecahedron
gmx_mpi solvate -cp ${pdb}_box.gro -cs spc216.gro -p topol.top -o solvated.gro
gmx_mpi grompp -f ions.mdp -c solvated.gro -p topol.top -o ions.tpr -r solvated.gro -maxwarn 1
# replace SOL molecules by ions (to reach 137 mM NaCl, conc in PBS)
echo 15 | gmx_mpi genion -s ions.tpr -o solvated_ions.gro -p topol.top -pname NA -nname CL -neutral -conc 0.150
gmx_mpi grompp -f em.mdp -c solvated_ions.gro -p topol.top -o em.tpr -maxwarn 1 -r solvated_ions.gro
srun gmx_mpi mdrun -v -deffnm em

# solvent equilibration
gmx_mpi grompp -f solv_eq.mdp -c em.gro -p topol.top -o solv_eq.tpr -r em.gro -maxwarn 2
srun gmx_mpi mdrun -v -s solv_eq.tpr -o solv_eq.trr -c solv_eq.gro -e solv_eq.edr -cpt 60

# heating
gmx_mpi grompp -f heat.mdp -c solv_eq.gro -p topol.top -o heat.tpr -r solv_eq.gro -maxwarn 2
srun gmx_mpi mdrun -v -s heat.tpr -o heat.trr -c heat.gro -e heat.edr -cpt 60 ## 60 minutes!

# nvt equilibration
gmx_mpi grompp -f nvt_equil.mdp -c heat.tpr -p topol.top -o nvt_equil.tpr -t state.cpt -r heat.tpr
srun gmx_mpi mdrun -deffnm nvt_equil

# npt equilibration
gmx_mpi grompp -f npt_equil.mdp -c nvt_equil.tpr -t nvt_equil.cpt -p topol.top -o npt_equil.tpr -r nvt_equil.tpr
srun gmx_mpi mdrun -deffnm npt_equil

gmx_mpi grompp -f md.mdp -c npt_equil.tpr -t npt_equil.cpt -p topol.top -o md.tpr -r npt_equil.tpr
srun gmx_mpi mdrun -deffnm md
